# Supplementary material for: Mitochondrial dysfunction and immune suppression in BRAF V600E‐mutated metastatic melanoma
Source: Clin Transl Med. 2024 Jul 19;14(7):e1773. doi: 10.1002/ctm2.1773 (PMC11259597; doi:10.1002/ctm2.1773)
Supplement: Supplementary file 3 — Supporting Information [file CTM2-14-e1773-s006.xlsx]

## Sheet: 1D_BRAF_vs_WT_Cohort2
Column	Type	Name	Size	Score	P value	Benj. Hoch. FDR	Mean	Median
BRAFV600E_x-y_NO	Pathways	MANNE_COVID19_COMBINED_COHORT_VS_HEALTHY_DONOR_PLATELETS_UP	73	-0.290191	1.92854e-05	0.119492	-0.227748	-0.292299
BRAFV600E_x-y_NO	Pathways	MANNE_COVID19_NONICU_VS_HEALTHY_DONOR_PLATELETS_UP	60	-0.283688	0.000150385	0.465894	-0.245359	-0.326122
BRAFV600E_x-y_NO	Pathways	HOEBEKE_LYMPHOID_STEM_CELL_DN	57	-0.282019	0.000239281	0.494195	-0.260694	-0.16698
BRAFV600E_x-y_NO	Pathways	MOOTHA_MITOCHONDRIA	360	0.113623	0.000270246	0.418611	0.129818	0.0666929
BRAFV600E_x-y_NO	Pathways	HSIAO_LIVER_SPECIFIC_GENES	163	-0.165529	0.000294809	0.365327	-0.108647	-0.143859
BRAFV600E_x-y_NO	Pathways	KEGG_COMPLEMENT_AND_COAGULATION_CASCADES	53	-0.285866	0.000328751	0.33949	-0.214071	-0.247127
BRAFV600E_x-y_NO	Pathways	REACTOME_COMPLEMENT_CASCADE	45	-0.300244	0.00050572	0.447635	-0.237531	-0.270552
BRAFV600E_x-y_NO	Pathways	STAEGE_EWING_FAMILY_TUMOR	6	0.813568	0.000560475	0.434088	1.3187	1.34279
BRAFV600E_x-y_NO	Pathways	MOOTHA_HUMAN_MITODB_6_2002	354	0.106363	0.000718422	0.494593	0.124568	0.0590751
BRAFV600E_x-y_NO	Pathways	HASINA_NOL7_TARGETS_DN	8	-0.689781	0.000732344	0.45376	-0.831141	-0.882979
BRAFV600E_x-y_NO	Pathways	NAKAMURA_TUMOR_ZONE_PERIPHERAL_VS_CENTRAL_DN	312	-0.108916	0.00110902	0.624683	-0.0948126	-0.0929106
BRAFV600E_x-y_NO	Pathways	ZHENG_FOXP3_TARGETS_IN_THYMUS_DN	6	0.73249	0.00189491	0.978403	1.33518	1.01982
BRAFV600E_x-y_NO	Pathways	MCBRYAN_PUBERTAL_BREAST_6_7WK_DN	46	-0.263776	0.00200925	0.957637	-0.337061	-0.219139
BRAFV600E_x-y_NO	Pathways	REN_ALVEOLAR_RHABDOMYOSARCOMA_DN	313	-0.101579	0.00231707	1.02547	-0.0628263	-0.096113
BRAFV600E_x-y_NO	Pathways	MANNE_COVID19_ICU_VS_HEALTHY_DONOR_PLATELETS_UP	62	-0.223129	0.00244429	1.00966	-0.151335	-0.285364
BRAFV600E_x-y_NO	Pathways	REACTOME_RAC3_GTPASE_CYCLE	67	0.213529	0.00258316	1.00033	0.271989	0.169026
BRAFV600E_x-y_NO	Pathways	KORKOLA_YOLK_SAC_TUMOR	27	-0.334793	0.0026344	0.960162	-0.227245	-0.354377
BRAFV600E_x-y_NO	Pathways	WILCOX_RESPONSE_TO_PROGESTERONE_DN	42	-0.268169	0.00268679	0.924853	-0.256709	-0.311689
BRAFV600E_x-y_NO	Pathways	BAE_BRCA1_TARGETS_DN	21	-0.374536	0.00299368	0.976255	-0.432207	-0.32283
BRAFV600E_x-y_NO	Pathways	BERTUCCI_INVASIVE_CARCINOMA_DUCTAL_VS_LOBULAR_UP	15	-0.442282	0.0030394	0.941605	-0.391528	-0.287838
BRAFV600E_x-y_NO	Pathways	WP_COMPLEMENT_AND_COAGULATION_CASCADES	45	-0.254344	0.00321858	0.949635	-0.180545	-0.211416
BRAFV600E_x-y_NO	Pathways	GARGALOVIC_RESPONSE_TO_OXIDIZED_PHOSPHOLIPIDS_PINK_DN	15	-0.438598	0.0032923	0.927232	-0.467246	-0.427145
BRAFV600E_x-y_NO	Pathways	BOYLAN_MULTIPLE_MYELOMA_D_CLUSTER_UP	13	-0.470825	0.00330837	0.891247	-0.380563	-0.474743
BRAFV600E_x-y_NO	Pathways	KEGG_DNA_REPLICATION	28	0.320903	0.00333135	0.860044	0.363941	0.173194
BRAFV600E_x-y_NO	Pathways	EPPERT_CE_HSC_LSC	13	0.470047	0.00336049	0.832864	0.509148	0.515982
BRAFV600E_x-y_NO	Pathways	PID_HDAC_CLASSIII_PATHWAY	12	-0.485922	0.00357994	0.853127	-0.484171	-0.452122
BRAFV600E_x-y_NO	Pathways	BOYAULT_LIVER_CANCER_SUBCLASS_G56_DN	8	-0.594857	0.00358633	0.822996	-0.74291	-0.652171
BRAFV600E_x-y_NO	Pathways	GARGALOVIC_RESPONSE_TO_OXIDIZED_PHOSPHOLIPIDS_GREY_UP	4	0.840533	0.00360606	0.797969	1.10649	1.20879
BRAFV600E_x-y_NO	Pathways	REACTOME_MISCELLANEOUS_SUBSTRATES	4	0.836092	0.00378755	0.809231	1.01728	0.983315
BRAFV600E_x-y_NO	Pathways	REACTOME_HDL_REMODELING	7	-0.632126	0.00378912	0.782579	-0.53126	-0.526537
BRAFV600E_x-y_NO	Pathways	MASRI_RESISTANCE_TO_TAMOXIFEN_AND_AROMATASE_INHIBITORS_UP	6	-0.682102	0.00382128	0.763764	-0.668782	-0.515901
BRAFV600E_x-y_NO	Pathways	MILI_PSEUDOPODIA_CHEMOTAXIS_UP	51	-0.233977	0.0039266	0.760289	-0.187378	-0.24296
BRAFV600E_x-y_NO	Pathways	REACTOME_REGULATION_OF_TP53_EXPRESSION_AND_DEGRADATION	19	-0.382267	0.00394945	0.741539	-0.269781	-0.317057
BRAFV600E_x-y_NO	Pathways	REACTOME_AMPK_INHIBITS_CHREBP_TRANSCRIPTIONAL_ACTIVATION_ACTIVITY	3	0.937836	0.00491195	0.89513	2.12281	2.01872
BRAFV600E_x-y_NO	Pathways	YAO_TEMPORAL_RESPONSE_TO_PROGESTERONE_CLUSTER_5	9	0.541012	0.00496509	0.878962	0.540202	0.282272
BRAFV600E_x-y_NO	Pathways	WP_HOSTPATHOGEN_INTERACTION_OF_HUMAN_CORONA_VIRUSES_APOPTOSIS	13	-0.449247	0.00506452	0.871659	-0.386225	-0.359891
BRAFV600E_x-y_NO	Pathways	FLECHNER_BIOPSY_KIDNEY_TRANSPLANT_OK_VS_DONOR_UP	432	-0.0800163	0.00518258	0.867873	-0.0453774	-0.0637183
BRAFV600E_x-y_NO	Pathways	REACTOME_RESPIRATORY_ELECTRON_TRANSPORT_ATP_SYNTHESIS_BY_CHEMIOSMOTIC_COUPLING_AND_HEAT_PRODUCTION_BY_UNCOUPLING_PROTEINS	106	0.157192	0.00538778	0.878492	0.213547	0.0981227
BRAFV600E_x-y_NO	Pathways	PID_CD8_TCR_PATHWAY	43	0.24535	0.00546299	0.867915	0.225152	0.263544
BRAFV600E_x-y_NO	Pathways	MCBRYAN_TERMINAL_END_BUD_UP	10	-0.507259	0.00549785	0.851616	-0.648378	-0.565686
BRAFV600E_x-y_NO	Pathways	WP_NAD_METABOLISM_IN_ONCOGENEINDUCED_SENESCENCE_AND_MITOCHONDRIAL_DYSFUNCTIONASSOCIATED_SENESCENCE	18	-0.378185	0.00551118	0.832861	-0.257156	-0.272159
BRAFV600E_x-y_NO	Pathways	WILCOX_RESPONSE_TO_PROGESTERONE_UP	66	-0.197967	0.00555313	0.819219	-0.181091	-0.201689
BRAFV600E_x-y_NO	Pathways	SHANK_TAL1_TARGETS_DN	5	-0.705034	0.0063434	0.914039	-0.609451	-0.613909
BRAFV600E_x-y_NO	Pathways	PID_INTEGRIN_CS_PATHWAY	20	0.349157	0.00691859	0.974263	0.463529	0.277121
BRAFV600E_x-y_NO	Pathways	WP_MITOCHONDRIAL_COMPLEX_I_ASSEMBLY_MODEL_OXPHOS_SYSTEM	50	0.220214	0.00719257	0.990337	0.182441	0.178171
BRAFV600E_x-y_NO	Pathways	PEDERSEN_METASTASIS_BY_ERBB2_ISOFORM_7	183	0.116106	0.00721878	0.972338	0.16727	0.102227
BRAFV600E_x-y_NO	Pathways	QI_PLASMACYTOMA_DN	68	-0.187757	0.00760241	1.00222	-0.176592	-0.208545
BRAFV600E_x-y_NO	Pathways	CAIRO_LIVER_DEVELOPMENT_UP	94	-0.159889	0.0076353	0.98559	-0.184489	-0.173291
BRAFV600E_x-y_NO	Pathways	BRUNEAU_SEPTATION_VENTRICULAR	5	0.687699	0.00775925	0.981149	0.743611	0.476855
BRAFV600E_x-y_NO	Pathways	WAKABAYASHI_ADIPOGENESIS_PPARG_BOUND_36HR	16	-0.384486	0.00779671	0.966168	-0.397251	-0.259898
BRAFV600E_x-y_NO	Pathways	WP_ELECTRON_TRANSPORT_CHAIN_OXPHOS_SYSTEM_IN_MITOCHONDRIA	85	0.167542	0.00781596	0.949562	0.24258	0.105529
BRAFV600E_x-y_NO	Pathways	REACTOME_APOPTOTIC_EXECUTION_PHASE	50	-0.21792	0.00781878	0.931637	-0.229303	-0.186486
BRAFV600E_x-y_NO	Pathways	WP_NONALCOHOLIC_FATTY_LIVER_DISEASE	107	0.149497	0.00783876	0.916396	0.258833	0.0907161
BRAFV600E_x-y_NO	Pathways	YAGI_AML_RELAPSE_PROGNOSIS	29	-0.28536	0.00790056	0.906516	-0.302084	-0.200809
BRAFV600E_x-y_NO	Pathways	LOPEZ_MBD_TARGETS	611	-0.0646692	0.00799367	0.900523	-0.0226354	-0.0507486
BRAFV600E_x-y_NO	Pathways	JOHNSTONE_PARVB_TARGETS_1_UP	5	0.68323	0.00816737	0.903661	1.01459	1.06456
BRAFV600E_x-y_NO	Pathways	REACTOME_REGULATION_OF_TP53_ACTIVITY_THROUGH_ASSOCIATION_WITH_CO_FACTORS	5	-0.683069	0.00818248	0.88945	-0.655252	-0.500845
BRAFV600E_x-y_NO	Pathways	BLANCO_MELO_COVID19_SARS_COV_2_INFECTION_CALU3_CELLS_UP	118	0.141609	0.00821869	0.877983	0.229575	0.112591
BRAFV600E_x-y_NO	Pathways	REACTOME_RECYCLING_OF_BILE_ACIDS_AND_SALTS	4	-0.763087	0.0082291	0.864195	-1.02811	-0.616087
BRAFV600E_x-y_NO	Pathways	BOQUEST_STEM_CELL_UP	164	-0.120427	0.00825668	0.852639	-0.0743564	-0.129719
BRAFV600E_x-y_NO	Pathways	SCHAEFFER_PROSTATE_DEVELOPMENT_AND_CANCER_BOX4_DN	25	-0.305447	0.00827551	0.840575	-0.230906	-0.140106
BRAFV600E_x-y_NO	Pathways	REACTOME_THE_CITRIC_ACID_TCA_CYCLE_AND_RESPIRATORY_ELECTRON_TRANSPORT	148	0.126423	0.00836255	0.835715	0.162004	0.0650103
BRAFV600E_x-y_NO	Pathways	REACTOME_TP53_REGULATES_TRANSCRIPTION_OF_GENES_INVOLVED_IN_CYTOCHROME_C_RELEASE	6	-0.621035	0.00844883	0.830936	-0.641279	-0.591083
BRAFV600E_x-y_NO	Pathways	REACTOME_HS_GAG_DEGRADATION	10	-0.478438	0.00882986	0.854841	-0.468338	-0.436373
BRAFV600E_x-y_NO	Pathways	WP_SARS_CORONAVIRUS_AND_INNATE_IMMUNITY	10	0.477172	0.00901082	0.858939	0.536236	0.385339
BRAFV600E_x-y_NO	Pathways	WP_CANCER_IMMUNOTHERAPY_BY_PD1_BLOCKADE	14	0.402102	0.00923338	0.866818	0.403767	0.429769
BRAFV600E_x-y_NO	Pathways	REACTOME_INTERLEUKIN_18_SIGNALING	3	0.867241	0.00929464	0.859546	1.27044	1.5242
BRAFV600E_x-y_NO	Pathways	KIM_ALL_DISORDERS_CALB1_CORR_UP	359	-0.0812094	0.00932804	0.849949	-0.0902366	-0.032093
BRAFV600E_x-y_NO	Pathways	WESTON_VEGFA_TARGETS_12HR	14	-0.400793	0.00946418	0.849856	-0.314257	-0.393348
BRAFV600E_x-y_NO	Pathways	REACTOME_DNA_STRAND_ELONGATION	23	0.312853	0.00947125	0.838341	0.363962	0.186741
BRAFV600E_x-y_NO	Pathways	REACTOME_INTRINSIC_PATHWAY_FOR_APOPTOSIS	40	-0.237241	0.00955101	0.833494	-0.205914	-0.230725
BRAFV600E_x-y_NO	Pathways	REACTOME_APOPTOSIS_INDUCED_DNA_FRAGMENTATION	13	-0.414423	0.00972006	0.836465	-0.475388	-0.224164
BRAFV600E_x-y_NO	Pathways	REACTOME_HEPARAN_SULFATE_HEPARIN_HS_GAG_METABOLISM	19	-0.342929	0.00972183	0.825157	-0.255428	-0.301386
BRAFV600E_x-y_NO	Pathways	KARLSSON_TGFB1_TARGETS_UP	102	-0.148378	0.00995112	0.833205	-0.143594	-0.157583
BRAFV600E_x-y_NO	Pathways	REACTOME_SCAVENGING_BY_CLASS_A_RECEPTORS	15	-0.384313	0.0100161	0.827464	-0.386475	-0.242336
BRAFV600E_x-y_NO	Pathways	MILI_PSEUDOPODIA_HAPTOTAXIS_DN	416	-0.0747723	0.0102775	0.837884	-0.0143283	-0.0829825
BRAFV600E_x-y_NO	Pathways	DEBOSSCHER_NFKB_TARGETS_REPRESSED_BY_GLUCOCORTICOIDS	3	0.854324	0.0103987	0.836758	1.20104	1.16892
BRAFV600E_x-y_NO	Pathways	RUIZ_TNC_TARGETS_UP	76	0.170514	0.0104267	0.828257	0.258771	0.0824115
BRAFV600E_x-y_NO	Pathways	REACTOME_RESPIRATORY_ELECTRON_TRANSPORT	91	0.155678	0.0105805	0.829836	0.201369	0.0907161
BRAFV600E_x-y_NO	Pathways	RODRIGUES_THYROID_CARCINOMA_ANAPLASTIC_DN	259	-0.0930364	0.010846	0.840022	-0.104616	-0.0707107
BRAFV600E_x-y_NO	Pathways	WP_GENES_TARGETED_BY_MIRNAS_IN_ADIPOCYTES	4	-0.735096	0.0109093	0.834492	-0.671735	-0.555861
BRAFV600E_x-y_NO	Pathways	LEE_LIVER_CANCER_SURVIVAL_DN	126	-0.131777	0.0110831	0.837453	-0.108155	-0.127825
BRAFV600E_x-y_NO	Pathways	WP_COMPLEMENT_ACTIVATION	18	-0.345558	0.0112104	0.83686	-0.311546	-0.259804
BRAFV600E_x-y_NO	Pathways	REACTOME_TRANSCRIPTIONAL_REGULATION_OF_WHITE_ADIPOCYTE_DIFFERENTIATION	34	0.251063	0.011418	0.842215	0.442486	0.283107
BRAFV600E_x-y_NO	Pathways	BONOME_OVARIAN_CANCER_SURVIVAL_OPTIMAL_DEBULKING	121	-0.133825	0.0114486	0.834536	-0.0901027	-0.116041
BRAFV600E_x-y_NO	Pathways	MCBRYAN_PUBERTAL_BREAST_4_5WK_UP	137	-0.125462	0.0117424	0.845999	-0.137579	-0.0707107
BRAFV600E_x-y_NO	Pathways	REACTOME_METHIONINE_SALVAGE_PATHWAY	6	-0.59187	0.0120763	0.860051	-0.500309	-0.479516
BRAFV600E_x-y_NO	Pathways	MOOTHA_VOXPHOS	73	0.17036	0.0121236	0.853615	0.22388	0.105529
BRAFV600E_x-y_NO	Pathways	KANG_AR_TARGETS_UP	9	-0.482958	0.0121474	0.845675	-0.392451	-0.458772
BRAFV600E_x-y_NO	Pathways	REACTOME_SCAVENGING_OF_HEME_FROM_PLASMA	11	-0.435982	0.0123319	0.848983	-0.328036	-0.286726
BRAFV600E_x-y_NO	Pathways	LIU_COMMON_CANCER_GENES	35	0.244301	0.0125152	0.852133	0.302192	0.220078
BRAFV600E_x-y_NO	Pathways	REACTOME_PLASMA_LIPOPROTEIN_REMODELING	14	-0.384969	0.0126894	0.854605	-0.248338	-0.421158
BRAFV600E_x-y_NO	Pathways	REACTOME_RUNX1_REGULATES_TRANSCRIPTION_OF_GENES_INVOLVED_IN_BCR_SIGNALING	6	-0.586934	0.0128111	0.853521	-0.541424	-0.63674
BRAFV600E_x-y_NO	Pathways	WP_3Q29_COPY_NUMBER_VARIATION_SYNDROME	32	-0.254441	0.0128658	0.848049	-0.203321	-0.270571
BRAFV600E_x-y_NO	Pathways	OUELLET_OVARIAN_CANCER_INVASIVE_VS_LMP_UP	100	-0.144556	0.0128925	0.840862	-0.141898	-0.0857513
BRAFV600E_x-y_NO	Pathways	BUCKANOVICH_T_LYMPHOCYTE_HOMING_ON_TUMOR_DN	10	-0.453926	0.0129764	0.837521	-0.905646	-0.40243
BRAFV600E_x-y_NO	Pathways	WOOD_EBV_EBNA1_TARGETS_DN	40	-0.227346	0.013007	0.830839	-0.213365	-0.206763
BRAFV600E_x-y_NO	Pathways	REACTOME_EPHRIN_SIGNALING	13	0.397716	0.0130869	0.827415	0.518156	0.25685
BRAFV600E_x-y_NO	Pathways	MORI_PLASMA_CELL_DN	19	0.328351	0.013299	0.832327	0.528482	0.157246
BRAFV600E_x-y_NO	Pathways	AMIT_EGF_RESPONSE_120_MCF10A	25	0.286057	0.0133988	0.830192	0.21898	0.288802
BRAFV600E_x-y_NO	Pathways	BURTON_ADIPOGENESIS_7	40	-0.226193	0.0134742	0.826595	-0.182343	-0.143187
BRAFV600E_x-y_NO	Pathways	PID_PDGFRA_PATHWAY	15	0.368446	0.0135511	0.823162	0.443438	0.389952
BRAFV600E_x-y_NO	Pathways	GRAHAM_CML_QUIESCENT_VS_NORMAL_QUIESCENT_DN	22	0.303435	0.0138434	0.832753	0.357413	0.367871
BRAFV600E_x-y_NO	Pathways	HADDAD_T_LYMPHOCYTE_AND_NK_PROGENITOR_UP	48	-0.205626	0.0139182	0.829205	-0.164457	-0.183579
BRAFV600E_x-y_NO	Pathways	CUI_TCF21_TARGETS_UP	22	-0.303055	0.0139628	0.823939	-0.277044	-0.228446
BRAFV600E_x-y_NO	Pathways	BAKKER_FOXO3_TARGETS_DN	91	-0.149459	0.0141221	0.825476	-0.10283	-0.116474
BRAFV600E_x-y_NO	Pathways	WP_INTRAFLAGELLAR_TRANSPORT_PROTEINS_BINDING_TO_DYNEIN	14	-0.378617	0.0142365	0.824386	-0.309254	-0.259673
BRAFV600E_x-y_NO	Pathways	WONG_ENDMETRIUM_CANCER_DN	22	-0.302172	0.0142438	0.81717	-0.396052	-0.223913
BRAFV600E_x-y_NO	Pathways	HOWLIN_CITED1_TARGETS_1_UP	21	0.309171	0.0142724	0.811303	0.251094	0.242013
BRAFV600E_x-y_NO	Pathways	REACTOME_BLOOD_GROUP_SYSTEMS_BIOSYNTHESIS	3	0.81638	0.014346	0.808073	0.880439	0.923458
BRAFV600E_x-y_NO	Pathways	OISHI_CHOLANGIOMA_STEM_CELL_LIKE_UP	191	0.103527	0.014446	0.806374	0.152084	0.0710778
BRAFV600E_x-y_NO	Pathways	KEGG_OXIDATIVE_PHOSPHORYLATION	99	0.142797	0.014513	0.802881	0.192274	0.101707
BRAFV600E_x-y_NO	Pathways	REACTOME_POLYMERASE_SWITCHING	11	0.425647	0.0145585	0.798269	0.592799	0.232585
BRAFV600E_x-y_NO	Pathways	REACTOME_VISUAL_PHOTOTRANSDUCTION	42	-0.21807	0.0146572	0.796631	-0.140187	-0.220686
BRAFV600E_x-y_NO	Pathways	LY_AGING_OLD_DN	42	0.217767	0.0147953	0.797143	0.306777	0.204139
BRAFV600E_x-y_NO	Pathways	REACTOME_MITOCHONDRIAL_BIOGENESIS	61	0.180564	0.0149986	0.80113	0.296174	0.113006
BRAFV600E_x-y_NO	Pathways	EBAUER_MYOGENIC_TARGETS_OF_PAX3_FOXO1_FUSION	38	-0.228087	0.0151445	0.80201	-0.188919	-0.248102
BRAFV600E_x-y_NO	Pathways	AIYAR_COBRA1_TARGETS_UP	22	-0.299241	0.0152124	0.798781	-0.307543	-0.263068
BRAFV600E_x-y_NO	Pathways	REACTOME_REGULATION_OF_TP53_ACTIVITY_THROUGH_PHOSPHORYLATION	39	0.223901	0.0157205	0.818523	0.31978	0.186741
BRAFV600E_x-y_NO	Pathways	LIN_TUMOR_ESCAPE_FROM_IMMUNE_ATTACK	5	0.622019	0.0160359	0.827989	0.646185	0.711025
BRAFV600E_x-y_NO	Pathways	REACTOME_TP53_REGULATES_TRANSCRIPTION_OF_SEVERAL_ADDITIONAL_CELL_DEATH_GENES_WHOSE_SPECIFIC_ROLES_IN_P53_DEPENDENT_APOPTOSIS_REMAIN_UNCERTAIN	7	-0.525771	0.0160362	0.821161	-0.535071	-0.466079
BRAFV600E_x-y_NO	Pathways	REACTOME_EXTENSION_OF_TELOMERES	29	0.258407	0.0161553	0.820476	0.299171	0.192495
BRAFV600E_x-y_NO	Pathways	MORI_PRE_BI_LYMPHOCYTE_DN	41	-0.217203	0.0163018	0.821189	-0.207749	-0.24548
BRAFV600E_x-y_NO	Pathways	REACTOME_NR1H3_NR1H2_REGULATE_GENE_EXPRESSION_LINKED_TO_CHOLESTEROL_TRANSPORT_AND_EFFLUX	19	-0.317237	0.016763	0.837608	-0.313956	-0.44181
BRAFV600E_x-y_NO	Pathways	REACTOME_ERCC6_CSB_AND_EHMT2_G9A_POSITIVELY_REGULATE_RRNA_EXPRESSION	20	0.30882	0.0169068	0.838035	0.318399	0.243661
BRAFV600E_x-y_NO	Pathways	LINDSTEDT_DENDRITIC_CELL_MATURATION_A	31	0.248218	0.016914	0.831739	0.277957	0.229356
BRAFV600E_x-y_NO	Pathways	REACTOME_REVERSIBLE_HYDRATION_OF_CARBON_DIOXIDE	7	-0.521117	0.016997	0.829238	-0.633385	-0.305009
BRAFV600E_x-y_NO	Pathways	SABATES_COLORECTAL_ADENOMA_DN	111	-0.131708	0.0170661	0.826108	-0.093056	-0.174308
BRAFV600E_x-y_NO	Pathways	WP_MRNA_PROCESSING	118	-0.127731	0.0171282	0.822687	-0.0997818	-0.0976928
BRAFV600E_x-y_NO	Pathways	FIRESTEIN_PROLIFERATION	90	0.145889	0.017196	0.819589	0.223108	0.131903
BRAFV600E_x-y_NO	Pathways	WOTTON_RUNX_TARGETS_DN	10	0.434519	0.0173976	0.822868	0.497712	0.412709
BRAFV600E_x-y_NO	Pathways	REACTOME_NICOTINATE_METABOLISM	19	0.313859	0.0179623	0.843137	0.284752	0.202025
BRAFV600E_x-y_NO	Pathways	THILLAINADESAN_ZNF217_TARGETS_UP	21	0.297108	0.018536	0.863525	0.397961	0.136277
BRAFV600E_x-y_NO	Pathways	REACTOME_LAGGING_STRAND_SYNTHESIS	17	0.329152	0.0188864	0.873283	0.425691	0.192495
BRAFV600E_x-y_NO	Pathways	BERTUCCI_MEDULLARY_VS_DUCTAL_BREAST_CANCER_DN	99	-0.137003	0.0190205	0.87297	-0.046604	-0.115594
BRAFV600E_x-y_NO	Pathways	KEGG_PARKINSONS_DISEASE	95	0.139791	0.0190447	0.867655	0.207796	0.0559835
BRAFV600E_x-y_NO	Pathways	REACTOME_METABOLISM_OF_WATER_SOLUBLE_VITAMINS_AND_COFACTORS	80	0.152128	0.0190842	0.863106	0.157841	0.140545
BRAFV600E_x-y_NO	Pathways	REACTOME_BINDING_AND_UPTAKE_OF_LIGANDS_BY_SCAVENGER_RECEPTORS	34	-0.232401	0.019201	0.862098	-0.148615	-0.204584
BRAFV600E_x-y_NO	Pathways	XU_GH1_AUTOCRINE_TARGETS_UP	75	0.156784	0.0192983	0.860234	0.216499	0.153117
BRAFV600E_x-y_NO	Pathways	SCHRAETS_MLL_TARGETS_DN	24	-0.275626	0.0195522	0.865324	-0.335751	-0.307414
BRAFV600E_x-y_NO	Pathways	PEPPER_CHRONIC_LYMPHOCYTIC_LEUKEMIA_DN	4	-0.673732	0.0196434	0.863196	-0.625904	-0.443088
BRAFV600E_x-y_NO	Pathways	APRELIKOVA_BRCA1_TARGETS	42	-0.207932	0.019951	0.870539	-0.172843	-0.151392
BRAFV600E_x-y_NO	Pathways	REACTOME_CLEC7A_INFLAMMASOME_PATHWAY	5	-0.601131	0.0199531	0.86454	-0.574126	-0.478697
BRAFV600E_x-y_NO	Pathways	BASAKI_YBX1_TARGETS_UP	157	0.108349	0.0200014	0.860616	0.114744	0.101419
BRAFV600E_x-y_NO	Pathways	FIGUEROA_AML_METHYLATION_CLUSTER_4_DN	6	0.547763	0.0201862	0.862578	0.684801	0.858045
BRAFV600E_x-y_NO	Pathways	AZARE_NEOPLASTIC_TRANSFORMATION_BY_STAT3_UP	84	-0.146935	0.0203869	0.865185	-0.0745625	-0.15876
BRAFV600E_x-y_NO	Pathways	XIE_ST_HSC_S1PR3_OE_DN	12	-0.386771	0.020417	0.860568	-0.298589	-0.285684
BRAFV600E_x-y_NO	Pathways	XU_GH1_EXOGENOUS_TARGETS_UP	7	0.505654	0.0205609	0.860778	0.816824	0.480192
BRAFV600E_x-y_NO	Pathways	PID_RETINOIC_ACID_PATHWAY	16	-0.334361	0.0206747	0.859736	-0.33278	-0.422604
BRAFV600E_x-y_NO	Pathways	WP_MAPK_PATHWAY_IN_CONGENITAL_THYROID_CANCER	8	0.472465	0.0207118	0.855536	0.728539	0.578966
BRAFV600E_x-y_NO	Pathways	NIKOLSKY_BREAST_CANCER_8P12_P11_AMPLICON	22	0.28477	0.0208936	0.857329	0.31362	0.218589
BRAFV600E_x-y_NO	Pathways	BACOLOD_RESISTANCE_TO_ALKYLATING_AGENTS_DN	41	-0.208679	0.0210091	0.856396	-0.24434	-0.100522
BRAFV600E_x-y_NO	Pathways	LIU_PROSTATE_CANCER_DN	254	-0.0850473	0.021051	0.852495	-0.0298291	-0.0846602
BRAFV600E_x-y_NO	Pathways	SATO_SILENCED_BY_DEACETYLATION_IN_PANCREATIC_CANCER	12	0.38484	0.0210537	0.847069	0.532997	0.481249
BRAFV600E_x-y_NO	Pathways	TORCHIA_TARGETS_OF_EWSR1_FLI1_FUSION_TOP20_DN	12	0.384773	0.0210762	0.842505	0.548277	0.175578
BRAFV600E_x-y_NO	Pathways	VALK_AML_CLUSTER_9	24	-0.272163	0.0211389	0.839594	-0.242495	-0.228153
BRAFV600E_x-y_NO	Pathways	LEE_DOUBLE_POLAR_THYMOCYTE	8	0.470681	0.0211967	0.836528	0.512734	0.594663
BRAFV600E_x-y_NO	Pathways	KUNINGER_IGF1_VS_PDGFB_TARGETS_DN	19	-0.305428	0.0212886	0.834837	-0.347623	-0.738904
BRAFV600E_x-y_NO	Pathways	REACTOME_ACTIVATION_OF_BH3_ONLY_PROTEINS	18	-0.313754	0.0212979	0.829947	-0.297081	-0.289365
BRAFV600E_x-y_NO	Pathways	REACTOME_EGFR_DOWNREGULATION	18	-0.313042	0.0215937	0.836216	-0.306096	-0.227932
BRAFV600E_x-y_NO	Pathways	REACTOME_LYSINE_CATABOLISM	8	0.468998	0.0216632	0.833697	0.650238	0.382371
BRAFV600E_x-y_NO	Pathways	KUMAR_TARGETS_OF_MLL_AF9_FUSION	225	-0.08971	0.0217307	0.831134	-0.0734382	-0.100522
BRAFV600E_x-y_NO	Pathways	WP_PHOSPHODIESTERASES_IN_NEURONAL_FUNCTION	7	0.500692	0.021835	0.829998	0.627429	0.405179
BRAFV600E_x-y_NO	Pathways	ZHAN_VARIABLE_EARLY_DIFFERENTIATION_GENES_DN	26	0.259944	0.0219294	0.828502	0.236228	0.20113
BRAFV600E_x-y_NO	Pathways	TIAN_BHLHA15_TARGETS	8	-0.468022	0.0219378	0.823799	-0.424947	-0.468673
BRAFV600E_x-y_NO	Pathways	REACTOME_RHOBTB3_ATPASE_CYCLE	5	-0.591817	0.0219534	0.819419	-0.514875	-0.428038
BRAFV600E_x-y_NO	Pathways	JECHLINGER_EPITHELIAL_TO_MESENCHYMAL_TRANSITION_UP	48	-0.191389	0.0220741	0.818989	-0.162807	-0.183673
BRAFV600E_x-y_NO	Pathways	WILLERT_WNT_SIGNALING	12	-0.381719	0.0221194	0.815785	-0.787442	-0.463695
BRAFV600E_x-y_NO	Pathways	ZHANG_INTERFERON_RESPONSE	19	0.303043	0.0223218	0.818378	0.442347	0.20391
BRAFV600E_x-y_NO	Pathways	BILD_HRAS_ONCOGENIC_SIGNATURE	107	-0.128347	0.0224447	0.818043	-0.102884	-0.15242
BRAFV600E_x-y_NO	Pathways	MCLACHLAN_DENTAL_CARIES_UP	154	-0.107283	0.0225007	0.815288	-0.0885002	-0.077592
BRAFV600E_x-y_NO	Pathways	MORI_IMMATURE_B_LYMPHOCYTE_UP	28	-0.248028	0.0232819	0.838691	-0.196759	-0.146486
BRAFV600E_x-y_NO	Pathways	REACTOME_NR1H2_AND_NR1H3_MEDIATED_SIGNALING	22	-0.27957	0.023346	0.836138	-0.270198	-0.384819
BRAFV600E_x-y_NO	Pathways	WP_CODEINE_AND_MORPHINE_METABOLISM	3	0.75305	0.0239119	0.851483	0.742325	0.619448
BRAFV600E_x-y_NO	Pathways	REACTOME_ALPHA_OXIDATION_OF_PHYTANATE	4	0.650451	0.0242926	0.860096	0.672608	0.598983
BRAFV600E_x-y_NO	Pathways	CHARAFE_BREAST_CANCER_LUMINAL_VS_MESENCHYMAL_DN	292	-0.0775584	0.024459	0.86107	-0.052914	-0.0495927
BRAFV600E_x-y_NO	Pathways	WANG_LSD1_TARGETS_UP	9	-0.433253	0.024466	0.856447	-0.439732	-0.182009
BRAFV600E_x-y_NO	Pathways	GOLDRATH_HOMEOSTATIC_PROLIFERATION	100	-0.130735	0.0245148	0.853337	-0.119856	-0.0692445
BRAFV600E_x-y_NO	Pathways	BREDEMEYER_RAG_SIGNALING_NOT_VIA_ATM_UP	28	-0.245366	0.0248047	0.858604	-0.284612	-0.25607
BRAFV600E_x-y_NO	Pathways	KEGG_PURINE_METABOLISM	87	0.139705	0.0248577	0.855657	0.192159	0.16038
BRAFV600E_x-y_NO	Pathways	REACTOME_DEFECTIVE_B4GALT7_CAUSES_EDS_PROGEROID_TYPE	11	-0.390747	0.0249058	0.852575	-0.375507	-0.252255
BRAFV600E_x-y_NO	Pathways	PODAR_RESPONSE_TO_ADAPHOSTIN_DN	10	-0.409293	0.0250824	0.853905	-0.565798	-0.286139
BRAFV600E_x-y_NO	Pathways	MEBARKI_HCC_PROGENITOR_WNT_DN	21	-0.282606	0.0251044	0.849984	-0.292076	-0.237681
BRAFV600E_x-y_NO	Pathways	CASORELLI_ACUTE_PROMYELOCYTIC_LEUKEMIA_DN	493	-0.0601691	0.0253659	0.854168	-0.0279181	-0.0494604
BRAFV600E_x-y_NO	Pathways	MONTERO_THYROID_CANCER_POOR_SURVIVAL_UP	5	0.575882	0.025782	0.863488	0.776296	0.735935
BRAFV600E_x-y_NO	Pathways	SANA_TNF_SIGNALING_UP	52	0.178997	0.0259008	0.862802	0.273345	0.0840987
BRAFV600E_x-y_NO	Pathways	CAFFAREL_RESPONSE_TO_THC_24HR_3_UP	7	-0.486268	0.0259365	0.859371	-0.404882	-0.449894
BRAFV600E_x-y_NO	Pathways	REACTOME_INTERLEUKIN_10_SIGNALING	11	0.387907	0.025977	0.856137	0.496906	0.595313
BRAFV600E_x-y_NO	Pathways	WP_HAIR_FOLLICLE_DEVELOPMENT_ORGANOGENESIS_PART_2_OF_3	9	-0.42815	0.0261998	0.858908	-0.415553	-0.287838
BRAFV600E_x-y_NO	Pathways	REACTOME_VITAMIN_B5_PANTOTHENATE_METABOLISM	13	0.354518	0.0269751	0.879673	0.405817	0.329478
BRAFV600E_x-y_NO	Pathways	MORI_PRE_BI_LYMPHOCYTE_UP	51	-0.179216	0.0271733	0.881497	-0.160858	-0.102955
BRAFV600E_x-y_NO	Pathways	KEGG_GLYCOSAMINOGLYCAN_DEGRADATION	10	-0.403556	0.0271935	0.877556	-0.336678	-0.484321
BRAFV600E_x-y_NO	Pathways	WP_GLYCOSAMINOGLYCAN_DEGRADATION	10	-0.403556	0.0271935	0.873009	-0.336678	-0.484321
BRAFV600E_x-y_NO	Pathways	REACTOME_SYNTHESIS_OF_LIPOXINS_LX	5	0.570256	0.0272652	0.8708	0.622032	0.538694
BRAFV600E_x-y_NO	Pathways	WIELAND_UP_BY_HBV_INFECTION	75	0.147935	0.0272685	0.866439	0.176788	0.113672
BRAFV600E_x-y_NO	Pathways	REACTOME_SUPPRESSION_OF_PHAGOSOMAL_MATURATION	10	-0.403165	0.0273426	0.864361	-0.325991	-0.302235
BRAFV600E_x-y_NO	Pathways	PETRETTO_LEFT_VENTRICLE_MASS_QTL_CIS_DN	5	-0.569852	0.0273744	0.860975	-0.659093	-0.360305
BRAFV600E_x-y_NO	Pathways	LAU_APOPTOSIS_CDKN2A_DN	3	-0.734212	0.0276621	0.86563	-0.770888	-0.500845
BRAFV600E_x-y_NO	Pathways	WP_NAD_METABOLISM_SIRTUINS_AND_AGING	5	-0.567752	0.0279485	0.870196	-0.405811	-0.478697
BRAFV600E_x-y_NO	Pathways	REACTOME_TRNA_PROCESSING	80	0.14261	0.0280029	0.867529	0.14859	0.0731186
BRAFV600E_x-y_NO	Pathways	GERY_CEBP_TARGETS	65	0.157933	0.0281198	0.866817	0.238486	0.0732813
BRAFV600E_x-y_NO	Pathways	SESTO_RESPONSE_TO_UV_C5	30	-0.231893	0.0281393	0.863125	-0.223476	-0.247293
BRAFV600E_x-y_NO	Pathways	REACTOME_DISPLACEMENT_OF_DNA_GLYCOSYLASE_BY_APEX1	4	-0.633831	0.0281695	0.859794	-1.10084	-0.866983
BRAFV600E_x-y_NO	Pathways	PID_KIT_PATHWAY	35	0.214386	0.0284171	0.8631	0.259165	0.248996
BRAFV600E_x-y_NO	Pathways	REACTOME_INTRINSIC_PATHWAY_OF_FIBRIN_CLOT_FORMATION	21	-0.276131	0.0286346	0.865464	-0.235637	-0.16698
BRAFV600E_x-y_NO	Pathways	REACTOME_G_BETA_GAMMA_SIGNALLING_THROUGH_PI3KGAMMA	15	-0.326199	0.0288261	0.867021	-0.227419	-0.326621
BRAFV600E_x-y_NO	Pathways	REACTOME_MUCOPOLYSACCHARIDOSES	8	-0.445335	0.0292305	0.874937	-0.371857	-0.495221
BRAFV600E_x-y_NO	Pathways	WU_HBX_TARGETS_1_DN	13	-0.349066	0.0294161	0.876261	-0.403891	-0.237286
BRAFV600E_x-y_NO	Pathways	ICHIBA_GRAFT_VERSUS_HOST_DISEASE_35D_UP	97	-0.128482	0.0294615	0.873413	-0.0855314	-0.0887299
BRAFV600E_x-y_NO	Pathways	FRASOR_RESPONSE_TO_SERM_OR_FULVESTRANT_DN	23	0.262489	0.0294901	0.870098	0.24386	0.223987
BRAFV600E_x-y_NO	Pathways	REACTOME_PTK6_PROMOTES_HIF1A_STABILIZATION	4	-0.627708	0.0297266	0.87292	-0.571346	-0.459373
BRAFV600E_x-y_NO	Pathways	LU_TUMOR_ENDOTHELIAL_MARKERS_UP	12	0.362432	0.0298036	0.871052	0.438304	0.460499
BRAFV600E_x-y_NO	Pathways	GROSS_HYPOXIA_VIA_ELK3_ONLY_UP	17	-0.303935	0.0301663	0.877514	-0.337829	-0.209182
BRAFV600E_x-y_NO	Pathways	BIOCARTA_IFNA_PATHWAY	5	0.559354	0.0303498	0.878727	0.537821	0.457414
BRAFV600E_x-y_NO	Pathways	WP_TYPE_III_INTERFERON_SIGNALING	5	0.559354	0.0303498	0.87464	0.537821	0.457414
BRAFV600E_x-y_NO	Pathways	REACTOME_POLYMERASE_SWITCHING_ON_THE_C_STRAND_OF_THE_TELOMERE	13	0.347076	0.0303533	0.87069	0.492512	0.206375
BRAFV600E_x-y_NO	Pathways	WANG_RESPONSE_TO_ANDROGEN_UP	15	-0.322983	0.0304411	0.869184	-0.292442	-0.218805
BRAFV600E_x-y_NO	Pathways	YAGUE_PRETUMOR_DRUG_RESISTANCE_DN	12	-0.360973	0.0304688	0.865985	-0.356279	-0.375026
BRAFV600E_x-y_NO	Pathways	XU_HGF_TARGETS_REPRESSED_BY_AKT1_DN	32	-0.220966	0.0307566	0.870172	-0.264473	-0.244014
BRAFV600E_x-y_NO	Pathways	JEPSEN_SMRT_TARGETS	17	-0.302618	0.0308881	0.869923	-0.22815	-0.323587
BRAFV600E_x-y_NO	Pathways	KRIEG_HYPOXIA_VIA_KDM3A	28	0.235906	0.0309359	0.867326	0.321684	0.177106
BRAFV600E_x-y_NO	Pathways	REACTOME_TRNA_MODIFICATION_IN_THE_MITOCHONDRION	8	0.440184	0.0311502	0.869398	0.34041	0.34717
BRAFV600E_x-y_NO	Pathways	REACTOME_TERMINAL_PATHWAY_OF_COMPLEMENT	8	-0.440151	0.031163	0.865858	-0.345844	-0.348184
BRAFV600E_x-y_NO	Pathways	NUYTTEN_EZH2_TARGETS_DN	496	0.0577873	0.031292	0.86556	0.102607	0.0458776
BRAFV600E_x-y_NO	Pathways	REACTOME_TELOMERE_C_STRAND_LAGGING_STRAND_SYNTHESIS	19	0.285556	0.0313187	0.862446	0.374664	0.186741
BRAFV600E_x-y_NO	Pathways	GINESTIER_BREAST_CANCER_ZNF217_AMPLIFIED_UP	36	-0.207475	0.0314938	0.863431	-0.168729	-0.295759
BRAFV600E_x-y_NO	Pathways	PLASARI_TGFB1_SIGNALING_VIA_NFIC_10HR_UP	24	0.253744	0.0315971	0.862448	0.368008	0.210195
BRAFV600E_x-y_NO	Pathways	RODRIGUES_DCC_TARGETS_UP	4	-0.620105	0.0317627	0.863165	-0.750276	-0.78968
BRAFV600E_x-y_NO	Pathways	OHM_EMBRYONIC_CARCINOMA_DN	3	-0.714478	0.0321246	0.869187	-0.665503	-0.469203
BRAFV600E_x-y_NO	Pathways	REACTOME_PCNA_DEPENDENT_LONG_PATCH_BASE_EXCISION_REPAIR	17	0.300366	0.0321575	0.866296	0.373652	0.192495
BRAFV600E_x-y_NO	Pathways	REACTOME_PECAM1_INTERACTIONS	14	0.330837	0.032201	0.863712	0.305227	0.217348
BRAFV600E_x-y_NO	Pathways	WAKABAYASHI_ADIPOGENESIS_PPARG_RXRA_BOUND_WITH_H4K20ME1_MARK	92	0.129698	0.0322594	0.861547	0.182059	0.0929035
BRAFV600E_x-y_NO	Pathways	LY_AGING_MIDDLE_DN	6	0.504689	0.0323382	0.859946	0.935883	1.14933
BRAFV600E_x-y_NO	Pathways	YAO_TEMPORAL_RESPONSE_TO_PROGESTERONE_CLUSTER_14	126	-0.110555	0.0330888	0.876147	-0.0785627	-0.0595412
BRAFV600E_x-y_NO	Pathways	REACTOME_INTERFERON_ALPHA_BETA_SIGNALING	45	0.18369	0.0333645	0.879687	0.208541	0.17435
BRAFV600E_x-y_NO	Pathways	KUROZUMI_RESPONSE_TO_ONCOCYTIC_VIRUS	7	0.464343	0.0334414	0.877978	0.338944	0.268108
BRAFV600E_x-y_NO	Pathways	KEGG_HUNTINGTONS_DISEASE	125	0.11068	0.0335803	0.877905	0.144981	0.101707
BRAFV600E_x-y_NO	Pathways	TORCHIA_TARGETS_OF_EWSR1_FLI1_FUSION_TOP20_UP	12	0.354327	0.0336617	0.876336	0.334446	0.505954
BRAFV600E_x-y_NO	Pathways	EBAUER_TARGETS_OF_PAX3_FOXO1_FUSION_UP	111	-0.117075	0.033983	0.880999	-0.08345	-0.104309
BRAFV600E_x-y_NO	Pathways	GARGALOVIC_RESPONSE_TO_OXIDIZED_PHOSPHOLIPIDS_BLACK_DN	10	0.387313	0.0340202	0.878289	0.334713	0.236155
BRAFV600E_x-y_NO	Pathways	REACTOME_CELL_SURFACE_INTERACTIONS_AT_THE_VASCULAR_WALL	87	0.131615	0.0345427	0.888078	0.146757	0.118764
BRAFV600E_x-y_NO	Pathways	KEGG_ALANINE_ASPARTATE_AND_GLUTAMATE_METABOLISM	26	0.239283	0.0349059	0.893707	0.352205	0.131683
BRAFV600E_x-y_NO	Pathways	REACTOME_INTERLEUKIN_36_PATHWAY	3	0.702189	0.0352044	0.897639	0.83604	0.871042
BRAFV600E_x-y_NO	Pathways	LE_SKI_TARGETS_UP	13	-0.337189	0.0353994	0.898912	-0.268834	-0.280096
BRAFV600E_x-y_NO	Pathways	YAUCH_HEDGEHOG_SIGNALING_PARACRINE_DN	65	-0.151045	0.0357425	0.903922	-0.195676	-0.120134
BRAFV600E_x-y_NO	Pathways	HUANG_FOXA2_TARGETS_DN	29	-0.225549	0.0357702	0.900943	-0.135308	-0.325914
BRAFV600E_x-y_NO	Pathways	BOYAULT_LIVER_CANCER_SUBCLASS_G1_DN	26	0.237975	0.0359126	0.900868	0.418413	0.20323
BRAFV600E_x-y_NO	Pathways	ZHENG_RESPONSE_TO_ARSENITE_DN	5	0.54175	0.0359634	0.898505	0.658755	0.476855
BRAFV600E_x-y_NO	Pathways	REACTOME_CASPASE_ACTIVATION_VIA_EXTRINSIC_APOPTOTIC_SIGNALLING_PATHWAY	11	0.364885	0.036223	0.901357	0.3735	0.394209
BRAFV600E_x-y_NO	Pathways	MIKKELSEN_NPC_ICP_WITH_H3K27ME3	3	-0.698152	0.0362695	0.898904	-0.695394	-0.426365
BRAFV600E_x-y_NO	Pathways	SENGUPTA_EBNA1_ANTICORRELATED	59	0.157722	0.0366296	0.90421	0.169435	0.105966
BRAFV600E_x-y_NO	Pathways	WESTON_VEGFA_TARGETS_6HR	29	-0.224329	0.0367821	0.904371	-0.186051	-0.335239
BRAFV600E_x-y_NO	Pathways	ROZANOV_MMP14_TARGETS_SUBSET	30	-0.220536	0.0368141	0.901582	-0.144694	-0.228446
BRAFV600E_x-y_NO	Pathways	TOYOTA_TARGETS_OF_MIR34B_AND_MIR34C	222	-0.0821078	0.0368937	0.899974	-0.0630213	-0.093492
BRAFV600E_x-y_NO	Pathways	RAY_TUMORIGENESIS_BY_ERBB2_CDC25A_DN	135	0.104597	0.0370122	0.899325	0.183365	0.066956
BRAFV600E_x-y_NO	Pathways	CUI_TCF21_TARGETS_DN	12	-0.347703	0.0371243	0.898525	-0.438757	-0.307903
BRAFV600E_x-y_NO	Pathways	GARGALOVIC_RESPONSE_TO_OXIDIZED_PHOSPHOLIPIDS_TAN_DN	6	-0.491318	0.0372053	0.896982	-1.01993	-0.724439
BRAFV600E_x-y_NO	Pathways	WP_HUMAN_COMPLEMENT_SYSTEM	80	-0.135003	0.0375217	0.901103	-0.0734389	-0.138422
BRAFV600E_x-y_NO	Pathways	WANG_TUMOR_INVASIVENESS_DN	158	-0.0965753	0.0375262	0.897732	-0.0536339	-0.0718858
BRAFV600E_x-y_NO	Pathways	HOQUE_METHYLATED_IN_CANCER	25	-0.240378	0.037701	0.898444	-0.424284	-0.20053
BRAFV600E_x-y_NO	Pathways	BIOCARTA_CYTOKINE_PATHWAY	4	0.59965	0.0378431	0.898374	0.7209	0.43171
BRAFV600E_x-y_NO	Pathways	WP_HEAD_AND_NECK_SQUAMOUS_CELL_CARCINOMA	47	-0.17529	0.0380121	0.898942	-0.101521	-0.242822
BRAFV600E_x-y_NO	Pathways	BIOCARTA_TEL_PATHWAY	12	-0.346042	0.038039	0.896159	-0.243936	-0.239197
BRAFV600E_x-y_NO	Pathways	MONNIER_POSTRADIATION_TUMOR_ESCAPE_DN	194	-0.0870943	0.0381362	0.895045	-0.039216	-0.0903291
BRAFV600E_x-y_NO	Pathways	LOPEZ_MESOTHELIOMA_SURVIVAL_OVERALL_UP	5	-0.535505	0.038157	0.892154	-0.459006	-0.292925
BRAFV600E_x-y_NO	Pathways	RICKMAN_TUMOR_DIFFERENTIATED_WELL_VS_POORLY_UP	129	-0.106225	0.0383272	0.892764	-0.0817159	-0.0640829
BRAFV600E_x-y_NO	Pathways	WAGSCHAL_EHMT2_TARGETS_UP	5	0.534966	0.0383513	0.889981	0.680478	0.88307
BRAFV600E_x-y_NO	Pathways	REACTOME_AKT_PHOSPHORYLATES_TARGETS_IN_THE_NUCLEUS	5	-0.534643	0.0384683	0.889365	-0.569087	-0.400423
BRAFV600E_x-y_NO	Pathways	REACTOME_RESOLUTION_OF_AP_SITES_VIA_THE_MULTIPLE_NUCLEOTIDE_PATCH_REPLACEMENT_PATHWAY	20	0.267242	0.0387225	0.891914	0.324823	0.176071
BRAFV600E_x-y_NO	Pathways	MUELLER_COMMON_TARGETS_OF_AML_FUSIONS_DN	12	0.34465	0.0388201	0.890849	0.535494	0.372869
BRAFV600E_x-y_NO	Pathways	WATANABE_ULCERATIVE_COLITIS_WITH_CANCER_UP	8	-0.421233	0.0391731	0.895632	-0.561374	-0.677306
BRAFV600E_x-y_NO	Pathways	REACTOME_CHOLINE_CATABOLISM	4	0.595344	0.0392422	0.893914	0.588374	0.646157
BRAFV600E_x-y_NO	Pathways	REACTOME_CHONDROITIN_SULFATE_DERMATAN_SULFATE_METABOLISM	20	-0.26588	0.0397259	0.901619	-0.263038	-0.189103
BRAFV600E_x-y_NO	Pathways	WP_VITAMIN_DSENSITIVE_CALCIUM_SIGNALING_IN_DEPRESSION	15	-0.305966	0.0403379	0.912166	-0.218641	-0.276913
BRAFV600E_x-y_NO	Pathways	SCHUHMACHER_MYC_TARGETS_UP	71	-0.141048	0.0405076	0.912674	-0.140213	-0.0843046
BRAFV600E_x-y_NO	Pathways	PID_ARF6_PATHWAY	20	0.264734	0.0405874	0.911158	0.307765	0.333516
BRAFV600E_x-y_NO	Pathways	BIOCARTA_ECM_PATHWAY	20	0.264612	0.0406795	0.909929	0.301241	0.172538
BRAFV600E_x-y_NO	Pathways	MISSIAGLIA_REGULATED_BY_METHYLATION_UP	80	0.132842	0.0406842	0.90676	0.174254	0.112591
BRAFV600E_x-y_NO	Pathways	REACTOME_BASIGIN_INTERACTIONS	19	0.270738	0.0412237	0.915491	0.336577	0.131506
BRAFV600E_x-y_NO	Pathways	PID_AR_PATHWAY	34	-0.202544	0.0412731	0.913314	-0.194571	-0.17701
BRAFV600E_x-y_NO	Pathways	BARIS_THYROID_CANCER_DN	41	-0.184197	0.0416436	0.918234	-0.116953	-0.166489
BRAFV600E_x-y_NO	Pathways	KIM_MYCN_AMPLIFICATION_TARGETS_UP	42	0.181903	0.0417559	0.917445	0.131243	0.113929
BRAFV600E_x-y_NO	Pathways	REACTOME_OAS_ANTIVIRAL_RESPONSE	9	0.391777	0.0419151	0.917689	0.397661	0.279869
BRAFV600E_x-y_NO	Pathways	REACTOME_PLATELET_CALCIUM_HOMEOSTASIS	14	-0.314186	0.0419414	0.915032	-0.255279	-0.272021
BRAFV600E_x-y_NO	Pathways	WP_REGULATION_OF_WNTBCATENIN_SIGNALING_BY_SMALL_MOLECULE_COMPOUNDS	9	-0.391163	0.0422371	0.918249	-0.418033	-0.36935
BRAFV600E_x-y_NO	Pathways	MOREIRA_RESPONSE_TO_TSA_UP	18	-0.276227	0.0426366	0.923693	-0.19476	-0.203648
BRAFV600E_x-y_NO	Pathways	REACTOME_HDR_THROUGH_HOMOLOGOUS_RECOMBINATION_HRR	21	0.255469	0.042896	0.926076	0.316817	0.186741
BRAFV600E_x-y_NO	Pathways	REACTOME_ENERGY_DEPENDENT_REGULATION_OF_MTOR_BY_LKB1_AMPK	22	0.249586	0.0429178	0.923329	0.369948	0.191454
BRAFV600E_x-y_NO	Pathways	SASAI_TARGETS_OF_CXCR6_AND_PTCH1_DN	3	-0.67456	0.043059	0.923161	-0.508989	-0.53117
BRAFV600E_x-y_NO	Pathways	REACTOME_O_GLYCOSYLATION_OF_TSR_DOMAIN_CONTAINING_PROTEINS	10	-0.369616	0.0430759	0.920339	-0.333943	-0.317042
BRAFV600E_x-y_NO	Pathways	SU_SALIVARY_GLAND	6	-0.476466	0.0433292	0.922569	-0.631365	-0.472131
BRAFV600E_x-y_NO	Pathways	WP_WNT_SIGNALING_PATHWAY_AND_PLURIPOTENCY	38	-0.189675	0.0433982	0.920873	-0.18508	-0.204998
BRAFV600E_x-y_NO	Pathways	NIKOLSKY_BREAST_CANCER_6P24_P22_AMPLICON	11	-0.351195	0.0438173	0.926594	-0.330654	-0.208724
BRAFV600E_x-y_NO	Pathways	REACTOME_SIGNALING_BY_MEMBRANE_TETHERED_FUSIONS_OF_PDGFRA_OR_PDGFRB	4	0.582089	0.0438276	0.923659	0.476552	0.377188
BRAFV600E_x-y_NO	Pathways	GAVIN_FOXP3_TARGETS_CLUSTER_P6	39	0.186677	0.0440318	0.924818	0.177059	0.143837
BRAFV600E_x-y_NO	Pathways	PID_CD8_TCR_DOWNSTREAM_PATHWAY	29	0.216292	0.0440759	0.922616	0.285817	0.251798
BRAFV600E_x-y_NO	Pathways	ZHENG_IL22_SIGNALING_UP	32	-0.205846	0.0441792	0.921664	-0.21265	-0.292187
BRAFV600E_x-y_NO	Pathways	SCHLOSSER_SERUM_RESPONSE_DN	479	-0.054862	0.0442775	0.920616	-0.0346296	-0.0425415
BRAFV600E_x-y_NO	Pathways	KRISHNAN_FURIN_TARGETS_DN	5	0.519192	0.0444299	0.920694	0.756372	0.594918
BRAFV600E_x-y_NO	Pathways	REACTOME_CELLULAR_SENESCENCE	84	-0.12714	0.0447796	0.924849	-0.11873	-0.136731
BRAFV600E_x-y_NO	Pathways	CHARAFE_BREAST_CANCER_LUMINAL_VS_BASAL_UP	161	-0.0922984	0.0448296	0.922806	-0.0452621	-0.07428
BRAFV600E_x-y_NO	Pathways	WP_STRIATED_MUSCLE_CONTRACTION_PATHWAY	36	-0.193202	0.0451976	0.9273	-0.189297	-0.0991347
BRAFV600E_x-y_NO	Pathways	LIN_MELANOMA_COPY_NUMBER_UP	45	0.17281	0.0453222	0.926786	0.232926	0.187273
BRAFV600E_x-y_NO	Pathways	TUOMISTO_TUMOR_SUPPRESSION_BY_COL13A1_DN	6	-0.4718	0.045421	0.925752	-0.378078	-0.299805
BRAFV600E_x-y_NO	Pathways	TSAI_DNAJB4_TARGETS_DN	7	-0.435918	0.0458738	0.931914	-0.423711	-0.383959
BRAFV600E_x-y_NO	Pathways	KIM_WT1_TARGETS_DN	236	-0.076157	0.0461683	0.934832	0.00105368	-0.084217
BRAFV600E_x-y_NO	Pathways	REACTOME_COMPLEX_I_BIOGENESIS	52	0.160092	0.0463257	0.934964	0.175702	0.0981227
BRAFV600E_x-y_NO	Pathways	WANG_RESPONSE_TO_FORSKOLIN_DN	5	-0.51424	0.0464987	0.93541	-1.26978	-0.961433
BRAFV600E_x-y_NO	Pathways	ROSS_AML_WITH_CBFB_MYH11_FUSION	30	-0.210245	0.0465468	0.933347	-0.148065	-0.200732
BRAFV600E_x-y_NO	Pathways	SHEDDEN_LUNG_CANCER_GOOD_SURVIVAL_A5	31	0.206793	0.0465969	0.931337	0.320178	0.159332
BRAFV600E_x-y_NO	Pathways	NEWMAN_ERCC6_TARGETS_UP	12	0.331066	0.0471827	0.940013	0.31931	0.525273
BRAFV600E_x-y_NO	Pathways	WP_SIGNAL_TRANSDUCTION_OF_S1P_RECEPTOR	16	-0.286646	0.0472928	0.939186	-0.369573	-0.238558
BRAFV600E_x-y_NO	Pathways	WP_APOPTOSIS_MODULATION_AND_SIGNALING	47	-0.167592	0.0472991	0.93631	-0.197751	-0.237377
BRAFV600E_x-y_NO	Pathways	REACTOME_RESPONSE_OF_MTB_TO_PHAGOCYTOSIS	19	-0.263051	0.0473314	0.933967	-0.211513	-0.208852
BRAFV600E_x-y_NO	Pathways	REACTOME_MRNA_SPLICING	172	-0.0882467	0.0475773	0.935837	-0.0765671	-0.0618546
BRAFV600E_x-y_NO	Pathways	NIKOLSKY_BREAST_CANCER_17Q21_Q25_AMPLICON	156	-0.0925176	0.0476787	0.934865	-0.0704128	-0.0899234
BRAFV600E_x-y_NO	Pathways	SWEET_KRAS_TARGETS_UP	55	-0.1546	0.0478862	0.935972	-0.0379959	-0.190128
BRAFV600E_x-y_NO	Pathways	PASINI_SUZ12_TARGETS_DN	193	-0.0833022	0.0479138	0.933565	-0.037191	-0.0799165
BRAFV600E_x-y_NO	Pathways	KIM_GERMINAL_CENTER_T_HELPER_UP	39	0.183304	0.0479966	0.932248	0.218782	0.0864716
BRAFV600E_x-y_NO	Pathways	BREUHAHN_GROWTH_FACTOR_SIGNALING_IN_LIVER_CANCER	8	-0.403814	0.0480328	0.930035	-0.327602	-0.362349
BRAFV600E_x-y_NO	Pathways	WP_INTERFERON_TYPE_I_SIGNALING_PATHWAYS	48	0.165183	0.0481937	0.930243	0.175323	0.137835
BRAFV600E_x-y_NO	Pathways	ODONNELL_METASTASIS_UP	17	-0.276957	0.0482141	0.927747	-0.407521	-0.157608
BRAFV600E_x-y_NO	Pathways	WP_GASTRIN_SIGNALING_PATHWAY	75	0.132324	0.0483028	0.926576	0.157636	0.135655
BRAFV600E_x-y_NO	Pathways	GENTLES_LEUKEMIC_STEM_CELL_DN	8	0.403023	0.0484722	0.926956	0.42284	0.403117
BRAFV600E_x-y_NO	Pathways	SUZUKI_RESPONSE_TO_TSA_AND_DECITABINE_1A	12	-0.329135	0.0484863	0.924373	-0.338847	-0.285325
BRAFV600E_x-y_NO	Pathways	REACTOME_RUNX3_REGULATES_P14_ARF	9	-0.379867	0.0485506	0.92276	-0.371695	-0.447327
BRAFV600E_x-y_NO	Pathways	REACTOME_FORMATION_OF_FIBRIN_CLOT_CLOTTING_CASCADE	31	-0.20478	0.0487724	0.924139	-0.16084	-0.16698
BRAFV600E_x-y_NO	Pathways	MALONEY_RESPONSE_TO_17AAG_UP	24	-0.232222	0.0491651	0.928741	-0.222551	-0.127153
BRAFV600E_x-y_NO	Pathways	MASRI_RESISTANCE_TO_TAMOXIFEN_AND_AROMATASE_INHIBITORS_DN	15	-0.293423	0.0492728	0.927945	-0.212242	-0.276236

## Sheet: ttest_BRAF_vs_WT_Cohort2
Isoform	Protein	Gene	-Log Student's T-test p-value V600E_WT	Student's T-test q-value V600E_WT	Student's T-test Difference V600E_WT	Student's T-test Test statistic V600E_WT	Significant results	Valid values	Valid values WT	Valid values V600E
Q9C0C9	Q9C0C9	UBE2O	0.0395979	0.981161	0.00746642	0.109864		67	28	39
Q8TB40	Q8TB40	ABHD4	0.197913	0.89861	0.0367828	0.478552		62	27	35
O14874	O14874	BCKDK	0.0657804	0.971025	0.0166683	0.177781		67	28	39
Q8TDZ2	Q8TDZ2	MICAL1	0.738726	0.654122	-0.218197	-1.34748		67	28	39
Q7RTP6	Q7RTP6	MICAL3	0.787998	0.633772	-0.136277	-1.41128		67	28	39
P54922	P54922	ADPRH	0.445614	0.78669	-0.100094	-0.924946		67	28	39
Q15118	Q15118	PDK1	0.0211724	0.988906	0.00627871	0.0599013		67	28	39
Q15119	Q15119	PDK2	0.252566	0.867855	0.0516824	0.587312		67	28	39
Q15120	Q15120	PDK3	0.204049	0.893673	0.0642455	0.490969		67	28	39
Q16654	Q16654	PDK4	0.434645	0.790891	0.198394	0.911073		43	19	24
Q9P0J1	Q9P0J1	PDP1	0.337699	0.829359	0.0752214	0.744069		67	28	39
Q9P2J9	Q9P2J9	PDP2	0.713735	0.664636	0.168435	1.32016		48	19	29
Q9BV57	Q9BV57	ADI1	0.21024	0.89041	-0.0714463	-0.503586		67	28	39
Q04446	Q04446	GBE1	0.0516788	0.975621	-0.0190598	-0.141627		67	28	39
P61604	P61604	HSPE1	0.34804	0.823338	0.116082	0.762189		67	28	39
Q15029	Q15029	EFTUD2	0.435498	0.791275	0.053725	0.908708		67	28	39
Q9NRX4	Q9NRX4	PHPT1	0.790683	0.633087	-0.134957	-1.41471		67	28	39
P31946	P31946	YWHAB	1.45963	0.436688	-0.181165	-2.15707	+	67	28	39
P62258	P62258	YWHAE	0.727546	0.659403	0.143395	1.33276		67	28	39
Q04917	Q04917	YWHAH	1.182	0.513387	-0.164168	-1.87158		67	28	39
P61981	P61981	YWHAG	0.875539	0.612753	0.143845	1.52069		67	28	39
P31947	P31947	SFN	0.495536	0.765771	-0.257049	-1.00397		61	26	35
P27348	P27348	YWHAQ	1.0539	0.546257	-0.165832	-1.73027		67	28	39
P63104	P63104	YWHAZ	1.31274	0.473648	-0.166072	-2.00922	+	67	28	39
P15428	P15428	HPGD	0.797796	0.632124	0.423128	1.42377		67	28	39
Q9BPX1	Q9BPX1	HSD17B14	1.56198	0.421832	-0.506397	-2.26587	+	57	23	34
Q9C0C2	Q9C0C2	TNKS1BP1	0.0539445	0.975425	0.0110644	0.147502		67	28	39
Q8WTS1	Q8WTS1	ABHD5	0.73546	0.656329	0.131001	1.34319		67	28	39
Q99943	Q99943	AGPAT1	0.148671	0.925721	0.0450536	0.373334		67	28	39
O15120	O15120	AGPAT2	0.356635	0.819689	0.0739182	0.777114		67	28	39
Q9NRZ5	Q9NRZ5	AGPAT4	0.0472445	0.978138	0.0134046	0.130072		65	26	39
Q9NUQ2	Q9NUQ2	AGPAT5	0.128067	0.937119	-0.0264135	-0.327135		67	28	39
Q9NRZ7	Q9NRZ7	AGPAT3	0.912822	0.595642	-0.179978	-1.56589		67	28	39
Q9Y2I7	Q9Y2I7	PIKFYVE	0.315155	0.840667	0.0291469	0.703916		67	28	39
Q9NQ66	Q9NQ66	PLCB1	1.08583	0.5375	0.204828	1.76614		67	28	39
Q00722	Q00722	PLCB2	0.877869	0.612068	-0.159573	-1.52354		67	28	39
Q01970	Q01970	PLCB3	0.578068	0.724434	0.0548466	1.12625		67	28	39
P51178	P51178	PLCD1	0.0471769	0.977992	0.0206958	0.12995		59	25	34
Q8N3E9	Q8N3E9	PLCD3	0.545431	0.738259	-0.219325	-1.07845		67	28	39
Q9BRC7	Q9BRC7	PLCD4	2.23243	0.331585	0.507444	2.92978	+	38	14	24
Q4KWH8	Q4KWH8	PLCH1	0.176237	0.911328	0.0542646	0.433008		67	28	39
P19174	P19174	PLCG1	0.329422	0.834491	0.13768	0.7327		39	17	22
P16885	P16885	PLCG2	1.84798	0.381096	-0.407579	-2.52027	+	67	28	39
Q9BZG8	Q9BZG8	DPH1	0.683375	0.674429	0.112343	1.27368		67	28	39
Q9BQC3	Q9BQC3	DPH2	0.713084	0.664779	0.10305	1.31358		67	28	39
P09543	P09543	CNP	1.82141	0.382067	0.317007	2.49651	+	67	28	39
Q16698	Q16698	DECR1	0.283458	0.851961	0.068665	0.645857		67	28	39
Q6L8Q7	Q6L8Q7	PDE12	0.0347838	0.98348	0.00621808	0.0969924		67	28	39
Q05823	Q05823	RNASEL	1.36868	0.458614	0.179098	2.06631	+	67	28	39
P00973	P00973	OAS1	0.27842	0.854496	-0.0960797	-0.636446		67	28	39
P29728	P29728	OAS2	0.858262	0.616298	-0.335846	-1.49948		67	28	39
Q9Y6K5	Q9Y6K5	OAS3	0.349648	0.823357	-0.141787	-0.76499		67	28	39
Q15646	Q15646	OASL	0.682276	0.673695	-0.158559	-1.27219		67	28	39
Q99460	Q99460	PSMD1	0.926748	0.588403	0.0700422	1.58257		67	28	39
O75832	O75832	PSMD10	0.213068	0.887928	-0.0368808	-0.509318		67	28	39
O00231	O00231	PSMD11	0.289848	0.850316	0.0347201	0.657719		67	28	39
O00232	O00232	PSMD12	0.797746	0.631958	0.0684146	1.42371		67	28	39
Q9UNM6	Q9UNM6	PSMD13	0.771866	0.640629	0.0669545	1.39058		67	28	39
O00487	O00487	PSMD14	1.15825	0.522969	0.0794281	1.84589		67	28	39
Q13200	Q13200	PSMD2	0.767583	0.642649	0.057547	1.38505		67	28	39
O43242	O43242	PSMD3	1.13979	0.524108	0.0832556	1.82577		67	28	39
P55036	P55036	PSMD4	0.370321	0.812289	-0.0462255	-0.800627		67	28	39
Q16401	Q16401	PSMD5	1.02425	0.555047	-0.115083	-1.69653		67	28	39
Q15008	Q15008	PSMD6	0.77831	0.640248	0.0598406	1.39887		67	28	39
P51665	P51665	PSMD7	0.318315	0.840296	0.0295962	0.709599		67	28	39
P48556	P48556	PSMD8	0.824926	0.623867	0.0794445	1.45802		67	28	39
O00233	O00233	PSMD9	1.08567	0.537397	-0.109874	-1.76596		67	28	39
P62333	P62333	PSMC6	0.456732	0.783319	-0.0363535	-0.942639		67	28	39
P62191	P62191	PSMC1	0.0776604	0.962721	0.0171276	0.207515		67	28	39
P17980	P17980	PSMC3	0.180666	0.90751	0.0236349	0.442383		67	28	39
P43686	P43686	PSMC4	0.337724	0.82959	0.0299881	0.744113		67	28	39
P35998	P35998	PSMC2	1.47918	0.433008	0.0825808	2.17626	+	67	28	39
P62195	P62195	PSMC5	1.32449	0.471042	0.0810505	2.0213	+	67	28	39
Q13442	Q13442	PDAP1	0.0622069	0.972159	0.0208311	0.16871		67	28	39
P82664	P82664	MRPS10	0.188301	0.903105	0.0404753	0.458413		67	28	39
P82912	P82912	MRPS11	0.463033	0.779172	0.0785722	0.952596		67	28	39
O15235	O15235	MRPS12	0.383994	0.808597	0.0844798	0.823823		67	28	39
O60783	O60783	MRPS14	0.0649032	0.971133	0.0168624	0.17556		67	28	39
P82914	P82914	MRPS15	0.196503	0.898901	0.0494765	0.475453		67	28	39
Q9Y3D3	Q9Y3D3	MRPS16	0.455661	0.783479	-0.0751443	-0.940943		67	28	39
Q9Y2R5	Q9Y2R5	MRPS17	0.135073	0.934167	0.033797	0.343006		67	28	39
Q9Y676	Q9Y676	MRPS18B	0.0179003	0.991298	0.00433027	0.0508249		67	28	39
Q9Y3D5	Q9Y3D5	MRPS18C	0.352097	0.822066	-0.139633	-0.770006		58	25	33
Q9Y399	Q9Y399	MRPS2	0.19873	0.898345	-0.0382882	-0.480048		67	28	39
P82921	P82921	MRPS21	0.155371	0.921371	-0.0574855	-0.388053		67	28	39
P82650	P82650	MRPS22	0.205378	0.893469	0.0398474	0.493686		67	28	39
Q9Y3D9	Q9Y3D9	MRPS23	0.0862002	0.958691	0.0209507	0.228502		67	28	39
Q96EL2	Q96EL2	MRPS24	0.42261	0.794126	0.0937202	0.887819		67	28	39
P82663	P82663	MRPS25	0.526027	0.7488	0.0736678	1.0495		67	28	39
Q9BYN8	Q9BYN8	MRPS26	0.482526	0.772052	0.0674375	0.983084		67	28	39
Q92552	Q92552	MRPS27	0.309812	0.84292	0.0638411	0.694264		67	28	39
Q9Y2Q9	Q9Y2Q9	MRPS28	0.0318721	0.984582	-0.00729737	-0.0891458		67	28	39
P51398	P51398	DAP3	0.527319	0.748496	0.0958306	1.05144		67	28	39
Q92665	Q92665	MRPS31	0.164835	0.917402	-0.0360291	-0.408606		67	28	39
Q9Y291	Q9Y291	MRPS33	0.021959	0.989042	-0.00628945	-0.0620737		67	28	39
P82930	P82930	MRPS34	0.124094	0.938974	0.0271551	0.318058		67	28	39
P82673	P82673	MRPS35	0.242466	0.86916	0.0506241	0.567719		67	28	39
P82909	P82909	MRPS36	0.339747	0.827901	0.0734065	0.747672		67	28	39
P82675	P82675	MRPS5	0.0655834	0.970963	0.0166883	0.177282		67	28	39
P82932	P82932	MRPS6	0.00618	0.996247	0.00167878	0.0177775		67	28	39
Q9Y2R9	Q9Y2R9	MRPS7	0.32929	0.834601	0.0784977	0.729198		67	28	39
P82933	P82933	MRPS9	0.191152	0.900306	0.0406075	0.464357		67	28	39
O75600	O75600	GCAT	0.292905	0.848711	-0.124883	-0.663366		67	28	39
Q96SZ5	Q96SZ5	ADO	0.368138	0.812638	-0.0522588	-0.796896		67	28	39
O43598	O43598	DNPH1	0.498908	0.764316	-0.130736	-1.00835		67	28	39
Q9UJ83	Q9UJ83	HACL1	0.446771	0.786421	-0.113887	-0.926795		67	28	39
Q16880	Q16880	UGT8	0.762499	0.644743	-0.279454	-1.37975		62	27	35
P52758	P52758	RIDA	0.704674	0.666455	0.18615	1.30236		67	28	39
Q5HYK3	Q5HYK3	COQ5	0.235563	0.871736	0.0377511	0.554193		67	28	39
Q6N063	Q6N063	OGFOD2	0.294154	0.847477	0.0443757	0.665667		67	28	39
Q6PK18	Q6PK18	OGFOD3	0.880461	0.609927	0.125701	1.52671		67	28	39
Q9H9V9	Q9H9V9	JMJD4	0.946484	0.580296	-0.144762	-1.60603		67	28	39
Q02218	Q02218	OGDH	0.266194	0.862105	0.0954737	0.61339		67	28	39
P12694	P12694	BCKDHA	0.263065	0.863335	-0.0595576	-0.607438		67	28	39
P21953	P21953	BCKDHB	0.34149	0.827834	-0.0974835	-0.750733		67	28	39
Q9H2F3	Q9H2F3	HSD3B7	0.00715327	0.995566	0.00202436	0.0205546		67	28	39
O95861	O95861	BPNT1	0.332253	0.83295	-0.0877858	-0.734451		67	28	39
Q8IV48	Q8IV48	ERI1	1.29234	0.477991	-0.145703	-1.98814		67	28	39
Q9H6S0	Q9H6S0	YTHDC2	0.161695	0.918312	-0.0246947	-0.401818		67	28	39
Q9BYD6	Q9BYD6	MRPL1	0.764348	0.643704	0.119634	1.38087		67	28	39
Q7Z7H8	Q7Z7H8	MRPL10	0.733458	0.655699	0.149396	1.34055		67	28	39
Q9Y3B7	Q9Y3B7	MRPL11	0.196263	0.898906	0.0470948	0.474956		67	28	39
P52815	P52815	MRPL12	0.749654	0.649789	0.160831	1.36178		67	28	39
Q9BYD1	Q9BYD1	MRPL13	0.45575	0.783652	0.0823489	0.941083		67	28	39
Q6P1L8	Q6P1L8	MRPL14	0.37223	0.81032	0.0911422	0.803883		67	28	39
Q9P015	Q9P015	MRPL15	0.587008	0.721933	0.113506	1.13916		67	28	39
Q9NX20	Q9NX20	MRPL16	0.452864	0.784423	0.0844299	0.936502		67	28	39
Q9NRX2	Q9NRX2	MRPL17	0.308024	0.843978	0.0686173	0.691022		67	28	39
Q9H0U6	Q9H0U6	MRPL18	0.303391	0.84542	0.0658179	0.682593		67	28	39
P49406	P49406	MRPL19	0.393466	0.803849	0.0952456	0.839723		67	28	39
Q5T653	Q5T653	MRPL2	0.855386	0.616905	0.151253	1.49593		67	28	39
Q9BYC9	Q9BYC9	MRPL20	0.304113	0.845025	0.0434042	0.683909		67	28	39
Q7Z2W9	Q7Z2W9	MRPL21	0.247462	0.869212	0.0468912	0.577439		67	28	39
Q9NWU5	Q9NWU5	MRPL22	0.0579956	0.973458	0.011674	0.157941		67	28	39
Q16540	Q16540	MRPL23	0.438191	0.790178	0.0780528	0.913045		67	28	39
Q96A35	Q96A35	MRPL24	0.625738	0.698337	0.11646	1.19421		67	28	39
Q9P0M9	Q9P0M9	MRPL27	1.17246	0.516145	0.229926	1.86128		67	28	39
Q13084	Q13084	MRPL28	0.576888	0.725451	0.113666	1.12454		67	28	39
P09001	P09001	MRPL3	0.77496	0.640554	0.132267	1.39456		67	28	39
Q8TCC3	Q8TCC3	MRPL30	0.576078	0.725164	0.1297	1.12337		67	28	39
Q9BYC8	Q9BYC8	MRPL32	0.431874	0.79222	0.117448	0.902857		67	28	39
O75394	O75394	MRPL33	0.0883086	0.957142	0.0225312	0.233635		67	28	39
Q9BQ48	Q9BQ48	MRPL34	0.400073	0.802201	0.0883828	0.850913		65	26	39
Q9NZE8	Q9NZE8	MRPL35	0.603016	0.713791	0.134939	1.16208		67	28	39
Q9BZE1	Q9BZE1	MRPL37	0.571136	0.726083	0.100987	1.11619		67	28	39
Q96DV4	Q96DV4	MRPL38	0.700137	0.668168	0.100601	1.29628		67	28	39
Q9NYK5	Q9NYK5	MRPL39	0.664875	0.681827	0.113313	1.24848		67	28	39
Q9BYD3	Q9BYD3	MRPL4	0.5012	0.762269	0.0663795	1.01186		67	28	39
Q9NQ50	Q9NQ50	MRPL40	0.095438	0.953153	0.0283203	0.250857		67	28	39
Q8IXM3	Q8IXM3	MRPL41	0.119305	0.940453	0.0304739	0.307043		67	28	39
Q9Y6G3	Q9Y6G3	MRPL42	0.0508518	0.97621	0.0114337	0.139477		67	28	39
Q9H9J2	Q9H9J2	MRPL44	0.517794	0.752699	0.100569	1.0371		67	28	39
Q9BRJ2	Q9BRJ2	MRPL45	0.425892	0.793709	0.0757651	0.893161		67	28	39
Q9H2W6	Q9H2W6	MRPL46	1.0144	0.55941	0.169909	1.68523		67	28	39
Q9HD33	Q9HD33	MRPL47	0.270197	0.859736	0.0608325	0.620975		67	28	39
Q96GC5	Q96GC5	MRPL48	0.573992	0.725863	0.0963971	1.12034		67	28	39
Q13405	Q13405	MRPL49	0.342871	0.82657	0.0874637	0.753155		67	28	39
Q8N5N7	Q8N5N7	MRPL50	0.199613	0.897584	0.0357812	0.481865		67	28	39
Q4U2R6	Q4U2R6	MRPL51	0.125363	0.938764	0.0419995	0.320964		67	28	39
Q86TS9	Q86TS9	MRPL52	0.310888	0.841897	0.069911	0.696212		67	28	39
Q96EL3	Q96EL3	MRPL53	0.40454	0.800641	0.104086	0.858143		67	28	39
Q6P161	Q6P161	MRPL54	0.366606	0.812947	0.0769037	0.794274		67	28	39
Q7Z7F7	Q7Z7F7	MRPL55	0.086591	0.958342	-0.0271732	-0.229455		67	28	39
Q9BYD2	Q9BYD2	MRPL9	0.931951	0.587987	0.184195	1.58878		67	28	39
Q9NVS2	Q9NVS2	MRPS18A	0.626858	0.698671	0.131499	1.19578		67	28	39
Q9NP92	Q9NP92	MRPS30	0.575136	0.725746	0.0954212	1.122		67	28	39
Q15125	Q15125	EBP	0.309752	0.842763	-0.0842224	-0.694154		67	28	39
P04035	P04035	HMGCR	0.553213	0.734334	0.134873	1.09203		55	23	32
Q99714	Q99714	HSD17B10	0.554678	0.734407	0.124335	1.0921		67	28	39
P46952	P46952	HAAO	1.60888	0.403582	-0.313586	-2.30096	+	67	28	39
Q9BUT1	Q9BUT1	BDH2	0.0438465	0.979196	0.0156846	0.121121		67	28	39
P31937	P31937	HIBADH	0.838767	0.619008	0.196696	1.47532		67	28	39
Q6NVY1	Q6NVY1	HIBCH	1.54595	0.425588	0.281736	2.24101	+	67	28	39
P42765	P42765	ACAA2	0.407383	0.799493	-0.112982	-0.862843		67	28	39
P09110	P09110	ACAA1	0.337095	0.829353	-0.0779292	-0.743004		67	28	39
Q06136	Q06136	KDSR	0.101495	0.950203	-0.0202451	-0.265325		67	28	39
P56937	P56937	HSD17B7	0.0850235	0.959547	0.0220714	0.225629		67	28	39
Q9NWU1	Q9NWU1	OXSM	0.531674	0.745584	-0.0910648	-1.05797		67	28	39
O15530	O15530	PDPK1	0.00513937	0.996521	-0.00169571	-0.0148348		43	18	25
P46783	P46783	RPS10	1.03692	0.555318	-0.13623	-1.711		67	28	39
P62280	P62280	RPS11	0.928693	0.58817	-0.117472	-1.58489		67	28	39
P25398	P25398	RPS12	0.633826	0.694298	-0.0719311	-1.20554		67	28	39
P62277	P62277	RPS13	1.41536	0.447221	-0.141017	-2.1132	+	67	28	39
P62263	P62263	RPS14	1.68517	0.402153	-0.216366	-2.37233	+	67	28	39
P62841	P62841	RPS15	1.35589	0.461312	-0.315988	-2.05335	+	67	28	39
P62244	P62244	RPS15A	0.522018	0.75098	-0.0740768	-1.04347		67	28	39
P62249	P62249	RPS16	0.418458	0.79573	-0.0673794	-0.881041		67	28	39
P08708	P08708	RPS17	1.36103	0.46035	-0.137441	-2.05857	+	67	28	39
P62269	P62269	RPS18	1.82551	0.385236	-0.179746	-2.50018	+	67	28	39
P39019	P39019	RPS19	1.59708	0.406995	-0.167862	-2.28979	+	67	28	39
P15880	P15880	RPS2	0.680031	0.674574	-0.104973	-1.26915		67	28	39
P60866	P60866	RPS20	0.526417	0.748636	-0.0862453	-1.05009		67	28	39
P63220	P63220	RPS21	1.51945	0.430655	-0.14994	-2.21546	+	67	28	39
P62266	P62266	RPS23	0.627975	0.697811	-0.0782695	-1.19735		67	28	39
P62851	P62851	RPS25	0.601361	0.7156	-0.114659	-1.15973		67	28	39
P62854	P62854	RPS26	1.3013	0.476893	-0.160138	-1.99741	+	67	28	39
P42677	P42677	RPS27	0.469375	0.776528	-0.0721255	-0.962567		67	28	39
Q71UM5	Q71UM5	RPS27L	0.0634744	0.972154	-0.0129948	-0.172058		57	25	32
P62857	P62857	RPS28	0.80239	0.630154	-0.168043	-1.4296		67	28	39
P62273	P62273	RPS29	0.478795	0.772592	-0.143721	-0.977285		67	28	39
P23396	P23396	RPS3	0.586986	0.721598	-0.0783642	-1.13913		67	28	39
P62861	P62861	FAU	0.0938675	0.953401	-0.0432793	-0.247081		67	28	39
P61247	P61247	RPS3A	0.383874	0.808384	-0.0485094	-0.82362		67	28	39
P62701	P62701	RPS4X	0.0310103	0.985056	-0.00683898	-0.0868144		67	28	39
P22090	P22090	RPS4Y1	1.08422	0.53856	-0.438336	-1.76435		67	28	39
P46782	P46782	RPS5	0.369266	0.812564	-0.052494	-0.798826		67	28	39
P62753	P62753	RPS6	1.13028	0.524426	-0.102523	-1.81535		67	28	39
P62081	P62081	RPS7	0.706326	0.667191	-0.102582	-1.30457		67	28	39
P62241	P62241	RPS8	0.30454	0.84487	-0.0526663	-0.684687		67	28	39
P46781	P46781	RPS9	0.357164	0.819632	-0.0533861	-0.778027		67	28	39
P08865	P08865	RPSA	0.321452	0.839623	-0.0412139	-0.715223		67	28	39
Q9BRK5	Q9BRK5	SDF4	1.33199	0.466789	0.22936	2.02898	+	67	28	39
P80404	P80404	ABAT	0.327762	0.836368	-0.107475	-0.726482		67	28	39
P08195	P08195	SLC3A2	0.0586113	0.973384	-0.0251575	-0.159521		67	28	39
Q86XE5	Q86XE5	HOGA1	0.167362	0.915747	-0.0682155	-0.414472		55	22	33
Q96H96	Q96H96	COQ2	0.822024	0.62453	0.245478	1.4685		38	16	22
Q96IR7	Q96IR7	HPDL	0.775609	0.641005	-0.168288	-1.3954		67	28	39
P49189	P49189	ALDH9A1	0.277298	0.855362	-0.0792587	-0.634345		67	28	39
Q8TCD5	Q8TCD5	NT5C	0.835687	0.619105	-0.132858	-1.47148		67	28	39
P17643	P17643	TYRP1	0.726626	0.659269	-0.471715	-1.33154		67	28	39
O43422	O43422	THAP12	0.173114	0.913452	-0.0358571	-0.426361		67	28	39
Q8IZH2	Q8IZH2	XRN1	0.422662	0.79418	-0.0621415	-0.887904		67	28	39
Q9H0D6	Q9H0D6	XRN2	0.592009	0.718217	-0.0791107	-1.14635		67	28	39
Q00013	Q00013	MPP1	0.0717374	0.965651	-0.0204934	-0.19277		67	28	39
P13196	P13196	ALAS1	0.261495	0.862834	-0.0708316	-0.604444		67	28	39
P54646	P54646	PRKAA2	0.40088	0.801618	0.205184	0.855184		44	20	24
Q9Y478	Q9Y478	PRKAB1	0.151229	0.924629	0.0274432	0.378971		67	28	39
O43741	O43741	PRKAB2	0.542251	0.741015	0.126375	1.07373		67	28	39
P54619	P54619	PRKAG1	0.727117	0.658938	0.100543	1.33219		67	28	39
Q9UGJ0	Q9UGJ0	PRKAG2	0.569415	0.726402	-0.107589	-1.11368		67	28	39
Q9H6S1	Q9H6S1	AZI2	0.00928766	0.994581	-0.00162578	-0.0266237		67	28	39
Q99807	Q99807	COQ7	0.037925	0.981928	0.01046	0.105405		67	28	39
P49914	P49914	MTHFS	0.0575084	0.973704	-0.0140226	-0.15669		67	28	39
Q96CB9	Q96CB9	NSUN4	0.516092	0.753422	0.0977768	1.03452		67	28	39
Q5TFE4	Q5TFE4	NT5DC1	0.764497	0.64416	-0.188502	-1.38106		67	28	39
Q86UY8	Q86UY8	NT5DC3	0.344551	0.825134	-0.145719	-0.756096		67	28	39
P21589	P21589	NT5E	0.725564	0.658941	-0.305489	-1.33014		67	28	39
O14841	O14841	OPLAH	0.639834	0.691037	-0.165425	-1.21391		67	28	39
Q8IUZ5	Q8IUZ5	PHYKPL	0.0179993	0.991168	0.00432844	0.0511006		67	28	39
P10809	P10809	HSPD1	0.47094	0.776255	0.138793	0.965019		67	28	39
P10155	P10155	RO60	0.563131	0.73123	0.116292	1.10451		67	28	39
P05388	P05388	RPLP0	0.510499	0.757298	-0.0710134	-1.02604		67	28	39
P05386	P05386	RPLP1	0.465977	0.778487	-0.0702288	-0.957231		67	28	39
P05387	P05387	RPLP2	1.18597	0.511656	-0.120888	-1.87586		67	28	39
Q96D46	Q96D46	NMD3	0.713117	0.665149	0.100424	1.31363		67	28	39
P27635	P27635	RPL10	1.21251	0.504902	-0.138255	-1.90426		67	28	39
P62906	P62906	RPL10A	0.914824	0.595116	-0.107991	-1.5683		67	28	39
P62913	P62913	RPL11	0.750221	0.649654	-0.0865841	-1.36252		67	28	39
P30050	P30050	RPL12	0.473276	0.776057	-0.0657634	-0.968675		67	28	39
P26373	P26373	RPL13	1.00887	0.561475	-0.112043	-1.67888		67	28	39
P40429	P40429	RPL13A	0.583735	0.72362	-0.0744209	-1.13444		67	28	39
P50914	P50914	RPL14	0.145449	0.928705	-0.0354627	-0.366203		67	28	39
P61313	P61313	RPL15	1.68878	0.40264	-0.320425	-2.37568	+	67	28	39
P18621	P18621	RPL17	0.60777	0.709809	-0.0812695	-1.16885		67	28	39
Q07020	Q07020	RPL18	0.0520482	0.975991	-0.0132231	-0.142587		67	28	39
Q02543	Q02543	RPL18A	0.118118	0.941084	-0.0269138	-0.304299		67	28	39
P84098	P84098	RPL19	1.48897	0.429582	-0.200175	-2.18583	+	67	28	39
P46778	P46778	RPL21	0.304442	0.844927	-0.0474088	-0.68451		67	28	39
P35268	P35268	RPL22	0.233418	0.873059	-0.0471454	-0.549966		67	28	39
Q6P5R6	Q6P5R6	RPL22L1	0.55081	0.736915	-0.295301	-1.087		63	26	37
P62829	P62829	RPL23	0.998904	0.564917	-0.142451	-1.66737		67	28	39
P62750	P62750	RPL23A	1.22426	0.49777	-0.121882	-1.91675		67	28	39
P83731	P83731	RPL24	0.0833889	0.95953	-0.0213435	-0.221628		67	28	39
P61254	P61254	RPL26	1.01947	0.557333	-0.148072	-1.69106		67	28	39
Q9UNX3	Q9UNX3	RPL26L1	0.496002	0.765667	-0.10716	-1.00389		67	28	39
P61353	P61353	RPL27	0.476255	0.774145	-0.0990547	-0.973328		67	28	39
P46776	P46776	RPL27A	0.7752	0.640911	-0.124421	-1.39487		67	28	39
P46779	P46779	RPL28	0.377655	0.809422	-0.100131	-0.813105		67	28	39
P47914	P47914	RPL29	1.7383	0.391853	-0.23816	-2.42124	+	67	28	39
P39023	P39023	RPL3	0.953251	0.579425	-0.103225	-1.61403		67	28	39
P62888	P62888	RPL30	0.312369	0.842192	-0.0459111	-0.698889		67	28	39
P62899	P62899	RPL31	1.19574	0.508129	-0.202503	-1.88634		67	28	39
P62910	P62910	RPL32	0.509254	0.757217	-0.0838007	-1.02415		67	28	39
P49207	P49207	RPL34	0.622132	0.699493	-0.102796	-1.18915		67	28	39
P42766	P42766	RPL35	0.295713	0.847458	-0.0679131	-0.668536		67	28	39
P18077	P18077	RPL35A	0.56261	0.731217	-0.0889087	-1.10375		67	28	39
Q9Y3U8	Q9Y3U8	RPL36	0.511714	0.755849	-0.0947577	-1.02789		67	28	39
P83881	P83881	RPL36A	0.0180705	0.991207	0.00689291	0.0512987		67	28	39
Q969Q0	Q969Q0	RPL36AL	0.767858	0.642668	-0.177155	-1.38541		67	28	39
P61927	P61927	RPL37	0.519199	0.752694	0.109039	1.03922		67	28	39
P61513	P61513	RPL37A	0.280588	0.853698	-0.0486841	-0.640503		67	28	39
P63173	P63173	RPL38	0.774948	0.640347	-0.109053	-1.39455		67	28	39
P62891	P62891	RPL39	0.143632	0.930879	0.039186	0.362165		67	28	39
P36578	P36578	RPL4	1.10255	0.532919	-0.147605	-1.78476		67	28	39
P46777	P46777	RPL5	0.976266	0.572723	-0.0912893	-1.64105		67	28	39
Q02878	Q02878	RPL6	0.74202	0.653341	-0.0987271	-1.3518		67	28	39
P18124	P18124	RPL7	0.902309	0.604323	-0.108144	-1.55323		67	28	39
P62424	P62424	RPL7A	0.788485	0.633545	-0.122637	-1.4119		67	28	39
Q6DKI1	Q6DKI1	RPL7L1	0.0408437	0.981164	-0.0137278	-0.113175		67	28	39
P62917	P62917	RPL8	1.22784	0.495054	-0.181465	-1.92055		67	28	39
P32969	P32969	RPL9	0.592428	0.718313	-0.104202	-1.14695		67	28	39
Q9Y221	Q9Y221	NIP7	0.297254	0.846859	-0.0845615	-0.671366		67	28	39
O60825	O60825	PFKFB2	0.717083	0.663312	0.182841	1.31912		66	28	38
Q16875	Q16875	PFKFB3	0.0138197	0.993418	0.00288512	0.0394154		67	28	39
Q16877	Q16877	PFKFB4	0.100978	0.950695	0.0370459	0.264096		67	28	39
P52209	P52209	PGD	0.316454	0.840957	-0.0800055	-0.706255		67	28	39
O95336	O95336	PGLS	0.184599	0.905207	-0.0349065	-0.450661		67	28	39
Q03393	Q03393	PTS	0.216783	0.885469	-0.0841459	-0.516816		67	28	39
P36639	P36639	NUDT1	0.548102	0.737662	0.0670536	1.0824		67	28	39
P08253	P08253	MMP2	0.845627	0.618715	0.331842	1.48384		67	28	39
Q9UBM7	Q9UBM7	DHCR7	0.0353151	0.983423	-0.0174396	-0.0984191		67	28	39
Q969T7	Q969T7	NT5C3B	1.27482	0.482711	0.127169	1.96993		67	28	39
Q7L2J0	Q7L2J0	MEPCE	0.387677	0.808167	0.060425	0.83002		67	28	39
O60733	O60733	PLA2G6	1.21798	0.501168	-0.163908	-1.91352		61	27	34
Q6ZVK8	Q6ZVK8	NUDT18	0.547126	0.737812	-0.0725411	-1.08096		67	28	39
Q9UHI8	Q9UHI8	ADAMTS1	2.24515	0.329675	0.348185	2.86021	+	67	28	39
P58397	P58397	ADAMTS12	0.715471	0.664162	0.172444	1.32249		48	21	27
Q8TE57	Q8TE57	ADAMTS16	0.0891158	0.956861	-0.0494861	-0.235991		48	18	30
O95450	O95450	ADAMTS2	0.0763059	0.963417	-0.0296733	-0.20424		61	25	36
O75173	O75173	ADAMTS4	1.04153	0.553189	0.39777	1.71624		67	28	39
Q9UNA0	Q9UNA0	ADAMTS5	0.631915	0.694594	0.223021	1.20517		56	21	35
Q9UKP4	Q9UKP4	ADAMTS7	0.653002	0.686218	0.156842	1.23253		65	26	39
Q96FZ2	Q96FZ2	HMCES	0.00590055	0.996573	-0.0015796	-0.016979		67	28	39
Q9P2A4	Q9P2A4	ABI3	1.78133	0.383662	-0.31506	-2.4604	+	67	28	39
Q9NYB9	Q9NYB9	ABI2	1.22879	0.494333	0.241909	1.92155		67	28	39
Q8IZT6	Q8IZT6	ASPM	0.853813	0.61692	-0.223264	-1.49398		67	28	39
Q96K21	Q96K21	ZFYVE19	0.0346052	0.983704	-0.00760715	-0.0965579		60	25	35
Q86V21	Q86V21	AACS	0.246702	0.868479	0.0625324	0.575964		67	28	39
A1L0T0	A1L0T0	ILVBL	0.113759	0.943039	-0.0391088	-0.29418		67	28	39
Q9BWD1	Q9BWD1	ACAT2	0.21719	0.885385	-0.0688021	-0.517633		67	28	39
P24752	P24752	ACAT1	0.104569	0.948133	0.0332634	0.272611		67	28	39
Q13085	Q13085	ACACA	0.132918	0.934931	0.027119	0.338141		67	28	39
O00763	O00763	ACACB	0.974638	0.572554	0.294458	1.64194		60	27	33
Q9NUB1	Q9NUB1	ACSS1	0.437254	0.790459	0.135913	0.911536		67	28	39
Q9NR19	Q9NR19	ACSS2	1.00081	0.563931	0.201573	1.66957		67	28	39
O00400	O00400	SLC33A1	0.0432622	0.979459	0.0139746	0.119579		67	28	39
Q13510	Q13510	ASAH1	0.319114	0.840116	-0.137327	-0.711034		67	28	39
Q6ZNF0	Q6ZNF0	ACP7	0.06661	0.970505	-0.0609531	-0.180092		52	22	30
Q92484	Q92484	SMPDL3A	0.01118	0.993337	0.00499915	0.0319804		67	28	39
Q92485	Q92485	SMPDL3B	0.336908	0.829581	-0.121451	-0.743482		57	23	34
O43427	O43427	FIBP	0.00630313	0.996059	-0.000913458	-0.0181292		67	28	39
P39687	P39687	ANP32A	0.0519562	0.975696	-0.0179048	-0.142348		67	28	39
Q92688	Q92688	ANP32B	0.992583	0.568191	-0.173249	-1.66005		67	28	39
Q9BTT0	Q9BTT0	ANP32E	0.209933	0.890447	0.0599896	0.502963		67	28	39
Q99798	Q99798	ACO2	0.0797121	0.962388	-0.0228951	-0.212586		67	28	39
Q8N556	Q8N556	AFAP1	0.140825	0.932037	0.0466347	0.355908		67	28	39
Q8TED9	Q8TED9	AFAP1L1	1.53448	0.428697	0.267509	2.22997	+	67	28	39
P68133	P68133	ACTA1	0.594855	0.717439	-0.298992	-1.15043		67	28	39
P62736	P62736	ACTA2	0.0361699	0.982955	-0.012816	-0.100711		67	28	39
P60709	P60709	ACTB	1.69595	0.402096	-0.238158	-2.3823	+	67	28	39
Q6H8Q1	Q6H8Q1	ABLIM2	0.0243006	0.988924	-0.014679	-0.0685416		62	26	36
Q86TU7	Q86TU7	SETD3	1.55453	0.421781	-0.13977	-2.24924	+	67	28	39
O96019	O96019	ACTL6A	0.125755	0.939055	-0.0194489	-0.321861		67	28	39
Q9NZ32	Q9NZ32	ACTR10	3.61047	0.2505	-0.199973	-3.88155	+	67	28	39
P61160	P61160	ACTR2	2.29944	0.316548	-0.242655	-2.90472	+	67	28	39
Q92747	Q92747	ARPC1A	0.0844377	0.959381	-0.0191766	-0.224196		67	28	39
O15143	O15143	ARPC1B	1.91574	0.37338	-0.243996	-2.58024	+	67	28	39
O15144	O15144	ARPC2	2.42213	0.298172	-0.267743	-3.00379	+	67	28	39
O15145	O15145	ARPC3	3.01956	0.247152	-0.285782	-3.461	+	67	28	39
P59998	P59998	ARPC4	2.27716	0.31851	-0.272784	-2.8865	+	67	28	39
O15511	O15511	ARPC5	2.40663	0.295934	-0.266269	-2.99139	+	67	28	39
Q9BPX5	Q9BPX5	ARPC5L	2.43814	0.294018	-0.27496	-3.01657	+	67	28	39
P61158	P61158	ACTR3	2.55116	0.285636	-0.236315	-3.10588	+	67	28	39
Q9P1U1	Q9P1U1	ACTR3B	0.143248	0.931132	0.0335236	0.361313		67	28	39
Q9H9F9	Q9H9F9	ACTR5	0.0158701	0.992074	0.00235057	0.045161		67	28	39
Q9GZN1	Q9GZN1	ACTR6	0.291467	0.849483	0.0444853	0.660712		67	28	39
Q9H981	Q9H981	ACTR8	0.223475	0.880744	-0.0288332	-0.530233		67	28	39
Q07912	Q07912	TNK2	0.0756636	0.963966	0.0171466	0.202587		65	28	37
P53999	P53999	SUB1	1.31568	0.473526	-0.298388	-2.01224	+	67	28	39
Q9C0C7	Q9C0C7	AMBRA1	0.578228	0.72489	0.0697789	1.12648		67	28	39
Q9H1I8	Q9H1I8	ASCC2	0.153754	0.923009	-0.0237891	-0.384514		67	28	39
Q8N3C0	Q8N3C0	ASCC3	0.39802	0.802929	-0.0484209	-0.84732		67	28	39
Q15650	Q15650	TRIP4	0.0701925	0.966495	0.0107086	0.188898		67	28	39
Q6VMQ6	Q6VMQ6	ATF7IP	0.42634	0.794637	-0.062757	-0.893888		67	28	39
O95433	O95433	AHSA1	0.368573	0.81242	-0.0770886	-0.79764		67	28	39
Q9ULW3	Q9ULW3	ABT1	0.226158	0.878782	0.0405669	0.535581		67	28	39
Q12979	Q12979	ABR	0.0213157	0.989068	0.00973223	0.06033		59	27	32
Q86WX3	Q86WX3	RPS19BP1	0.0473155	0.978069	0.0107955	0.130242		67	28	39
Q04771	Q04771	ACVR1	0.719491	0.660946	0.12227	1.3221		67	28	39
Q6IQ32	Q6IQ32	ADNP2	0.055565	0.974376	-0.01383	-0.151687		67	28	39
Q9H2P0	Q9H2P0	ADNP	0.455619	0.783384	0.0845039	0.940875		67	28	39
O14561	O14561	NDUFAB1	0.0511629	0.975984	0.0163008	0.140286		67	28	39
P13798	P13798	APEH	0.819253	0.624842	-0.121176	-1.4509		67	28	39
O60427	O60427	FADS1	0.290254	0.849899	0.063388	0.658709		63	26	37
O95864	O95864	FADS2	0.124971	0.93895	0.0551744	0.320109		65	28	37
Q6JQN1	Q6JQN1	ACAD10	0.743709	0.652364	0.122914	1.35401		67	28	39
Q709F0	Q709F0	ACAD11	0.399011	0.802752	-0.0766001	-0.848969		67	28	39
Q9H845	Q9H845	ACAD9	0.398842	0.802745	0.0954153	0.848687		67	28	39
O00767	O00767	SCD	0.840909	0.619179	-0.318673	-1.47798		67	28	39
Q9H6R3	Q9H6R3	ACSS3	0.181792	0.906958	0.0878849	0.444756		67	28	39
Q92604	Q92604	LPGAT1	0.441471	0.788442	0.105608	0.918313		67	28	39
Q9BR61	Q9BR61	ACBD6	2.02497	0.353584	0.166967	2.6751	+	67	28	39
Q8N6N7	Q8N6N7	ACBD7	0.743484	0.652502	-0.350096	-1.36567		38	17	21
P07108	P07108	DBI	0.232023	0.873774	-0.0892323	-0.547211		67	28	39
Q53FZ2	Q53FZ2	ACSM3	0.0301006	0.985799	0.016949	0.0843948		59	26	33
Q9NPJ3	Q9NPJ3	ACOT13	0.180393	0.907612	0.0657068	0.441806		67	28	39
O14734	O14734	ACOT8	0.2041	0.893819	0.0560644	0.491072		67	28	39
Q9Y305	Q9Y305	ACOT9	0.0128749	0.993336	-0.00329291	-0.0367593		67	28	39
Q5T1C6	Q5T1C6	THEM4	0.62475	0.698138	0.212421	1.19283		67	28	39
Q53H12	Q53H12	AGK	2.05085	0.354874	0.276663	2.69726	+	67	28	39
P28039	P28039	AOAH	1.49797	0.425778	-0.32837	-2.19461	+	67	28	39
P07311	P07311	ACYP1	0.0773418	0.962686	-0.0320222	-0.206726		67	28	39
P14621	P14621	ACYP2	0.154338	0.922334	0.0573111	0.385794		67	28	39
O75608	O75608	LYPLA1	0.146504	0.927819	0.0378624	0.36854		67	28	39
O95372	O95372	LYPLA2	0.136045	0.933434	0.0343474	0.345194		67	28	39
Q6P587	Q6P587	FAHD1	0.568923	0.727063	-0.140545	-1.11297		67	28	39
O15204	O15204	ADAMDEC1	0.0290979	0.985099	-0.017771	-0.0816906		56	26	30
Q8N6G6	Q8N6G6	ADAMTSL1	0.0492364	0.97687	0.021997	0.135266		67	28	39
Q86TH1	Q86TH1	ADAMTSL2	0.0998006	0.951274	0.0417876	0.26177		47	23	24
P82987	P82987	ADAMTSL3	0.276039	0.856184	-0.105934	-0.632676		56	21	35
Q6UY14	Q6UY14	ADAMTSL4	0.473197	0.775874	-0.148382	-0.968552		67	28	39
Q6ZMM2	Q6ZMM2	ADAMTSL5	0.0633147	0.972222	0.0312884	0.171652		57	24	33
P46108	P46108	CRK	1.10405	0.532715	0.161845	1.78641		67	28	39
O43734	O43734	TRAF3IP2	0.142929	0.931122	0.0456776	0.360601		67	28	39
Q8NC96	Q8NC96	NECAP1	0.180113	0.907518	0.0314437	0.441215		67	28	39
Q9NVZ3	Q9NVZ3	NECAP2	1.52531	0.427479	-0.196553	-2.22112	+	67	28	39
P07741	P07741	APRT	0.141342	0.931952	-0.0417929	-0.357064		67	28	39
P25054	P25054	APC	0.480072	0.771957	0.06114	0.979272		67	28	39
Q8TB61	Q8TB61	SLC35B2	0.256821	0.865605	0.0767447	0.595499		67	28	39
Q9H1N7	Q9H1N7	SLC35B3	0.402517	0.800909	-0.0792346	-0.854791		67	28	39
Q9NZK5	Q9NZK5	ADA2	1.4154	0.447694	-0.395004	-2.11324	+	67	28	39
P00813	P00813	ADA	1.16269	0.520017	-0.282089	-1.85071		67	28	39
Q6DHV7	Q6DHV7	ADAL	1.78043	0.383541	0.256245	2.45958	+	67	28	39
P55263	P55263	ADK	1.6532	0.404408	-0.227663	-2.34259	+	67	28	39
Q96HN2	Q96HN2	AHCYL2	0.179797	0.907476	0.0485797	0.441156		52	23	29
P23526	P23526	AHCY	0.0485815	0.977091	-0.0122086	-0.133555		67	28	39
O60266	O60266	ADCY3	0.0220706	0.988893	-0.00713109	-0.0624017		62	27	35
O43306	O43306	ADCY6	1.84583	0.380905	0.233566	2.51836	+	67	28	39
P51828	P51828	ADCY7	0.211848	0.889098	-0.049254	-0.506847		67	28	39
O60503	O60503	ADCY9	1.82852	0.385551	0.216881	2.50288	+	67	28	39
P54819	P54819	AK2	0.401078	0.802148	-0.130659	-0.852403		67	28	39
P27144	P27144	AK4	0.0543077	0.975217	-0.0241799	-0.148441		67	28	39
P00568	P00568	AK1	0.59346	0.718029	0.186386	1.14843		67	28	39
Q9Y6K8	Q9Y6K8	AK5	0.443735	0.787134	-0.210076	-0.922997		58	22	36
Q9Y3D8	Q9Y3D8	AK6	0.773981	0.639971	0.125799	1.3933		67	28	39
P30566	P30566	ADSL	0.204154	0.893828	-0.0591527	-0.491184		67	28	39
Q8N142	Q8N142	ADSS1	0.153578	0.922811	-0.0809779	-0.384129		67	28	39
P30520	P30520	ADSS2	0.171935	0.91401	-0.0456004	-0.423847		67	28	39
Q01518	Q01518	CAP1	2.01153	0.354008	-0.34116	-2.66354	+	67	28	39
P40123	P40123	CAP2	0.0406021	0.981124	0.0235458	0.112533		67	28	39
O95396	O95396	MOCS3	0.13146	0.934824	0.0374747	0.334841		67	28	39
Q96PE1	Q96PE1	ADGRA2	1.03378	0.557461	0.131042	1.70742		67	28	39
Q8IWK6	Q8IWK6	ADGRA3	0.242455	0.869061	-0.0655506	-0.56842		54	25	29
Q9UHX3	Q9UHX3	ADGRE2	1.10159	0.533044	-0.266443	-1.78368		67	28	39
Q8IZF2	Q8IZF2	ADGRF5	0.177497	0.909978	-0.0400836	-0.435679		67	28	39
O95490	O95490	ADGRL2	1.35769	0.461194	0.324723	2.05785	+	63	26	37
Q9HBW9	Q9HBW9	ADGRL4	0.32117	0.839765	0.0767463	0.715064		62	27	35
Q9Y653	Q9Y653	ADGRG1	0.348276	0.823868	0.194616	0.7626		67	28	39
Q86SQ4	Q86SQ4	ADGRG6	0.557877	0.733982	0.202824	1.09726		64	26	38
Q8IUX7	Q8IUX7	AEBP1	0.106356	0.947033	0.0456975	0.276831		67	28	39
Q9HDC9	Q9HDC9	APMAP	0.501227	0.762399	0.087055	1.01191		67	28	39
Q15847	Q15847	ADIRF	0.257733	0.865628	0.207912	0.597248		67	28	39
Q15848	Q15848	ADIPOQ	1.60373	0.405206	0.358184	2.29609	+	67	28	39
Q96A54	Q96A54	ADIPOR1	1.64934	0.404846	0.27613	2.33898	+	67	28	39
P12235	P12235	SLC25A4	0.836113	0.618976	0.364363	1.47201		67	28	39
P05141	P05141	SLC25A5	0.138532	0.932663	0.0526772	0.350778		67	28	39
P12236	P12236	SLC25A6	0.155133	0.921653	0.0479323	0.387533		67	28	39
Q9BRR6	Q9BRR6	ADPGK	0.459684	0.781922	-0.0692097	-0.94731		67	28	39
Q9NX46	Q9NX46	ADPRS	0.320981	0.8394	-0.0470014	-0.71438		67	28	39
Q9BQ69	Q9BQ69	MACROD1	0.422405	0.794041	0.18251	0.887486		67	28	39
Q9Y530	Q9Y530	OARD1	0.204183	0.893884	-0.0583796	-0.491244		67	28	39
Q9BW91	Q9BW91	NUDT9	0.264862	0.862072	0.0499221	0.610859		67	28	39
P28907	P28907	CD38	2.50549	0.304565	-0.684774	-3.06998	+	67	28	39
Q10588	Q10588	BST1	0.137689	0.93351	-0.0489541	-0.348887		67	28	39
P84077	P84077	ARF1	0.0661982	0.970502	0.00976189	0.178838		67	28	39
P18085	P18085	ARF4	1.03807	0.554143	-0.193375	-1.71231		67	28	39
P84085	P84085	ARF5	0.491325	0.768738	-0.0814656	-0.996697		67	28	39
P62330	P62330	ARF6	1.04629	0.552445	-0.157597	-1.72165		67	28	39
Q8N6T3	Q8N6T3	ARFGAP1	0.0137393	0.99351	0.00459732	0.0391898		67	28	39
Q8N6H7	Q8N6H7	ARFGAP2	0.0291887	0.985385	-0.00529137	-0.0818729		67	28	39
Q9NP61	Q9NP61	ARFGAP3	1.54408	0.424365	-0.213501	-2.23921	+	67	28	39
Q9UJY5	Q9UJY5	GGA1	0.805144	0.630589	-0.145719	-1.4331		67	28	39
Q9UJY4	Q9UJY4	GGA2	0.629536	0.696828	-0.0926876	-1.19954		67	28	39
Q9NZ52	Q9NZ52	GGA3	0.00725535	0.995504	-0.00165964	-0.0208456		67	28	39
P40616	P40616	ARL1	0.0133853	0.993036	0.00334759	0.0381949		67	28	39
Q8N8L6	Q8N8L6	ARL10	0.198587	0.898543	0.0606806	0.479753		67	28	39
Q969Q4	Q969Q4	ARL11	0.170407	0.914631	-0.06145	-0.42081		60	27	33
Q3SXY8	Q3SXY8	ARL13B	1.20414	0.506769	-0.222324	-1.89934		60	24	36
Q9NXU5	Q9NXU5	ARL15	1.33874	0.466269	0.223553	2.03588	+	67	28	39
P36404	P36404	ARL2	1.06546	0.544942	0.173659	1.74331		67	28	39
Q9Y2Y0	Q9Y2Y0	ARL2BP	0.47478	0.775457	-0.0985564	-0.971025		67	28	39
P36405	P36405	ARL3	1.45618	0.437392	-0.161108	-2.15367	+	67	28	39
P56559	P56559	ARL4C	0.58417	0.723269	-0.174593	-1.13834		51	22	29
Q9Y689	Q9Y689	ARL5A	0.119017	0.940628	0.0208308	0.306378		67	28	39
Q96KC2	Q96KC2	ARL5B	0.79966	0.631326	-0.155329	-1.4299		55	23	32
Q9H0F7	Q9H0F7	ARL6	0.396139	0.803362	0.0694952	0.844186		67	28	39
Q15041	Q15041	ARL6IP1	1.02555	0.554905	-0.141536	-1.69802		67	28	39
Q8N6S5	Q8N6S5	ARL6IP6	0.0517086	0.975665	-0.0141562	-0.141705		67	28	39
Q96BM9	Q96BM9	ARL8A	0.496297	0.765672	0.107623	1.00435		67	28	39
Q9NVJ2	Q9NVJ2	ARL8B	0.635598	0.692695	-0.130577	-1.20801		67	28	39
Q13795	Q13795	ARFRP1	0.378218	0.809522	-0.0655179	-0.814059		67	28	39
Q9UKK9	Q9UKK9	NUDT5	2.13604	0.354289	-0.25656	-2.76945	+	67	28	39
Q96AP0	Q96AP0	ACD	0.311059	0.841843	-0.0543791	-0.696852		62	27	35
P10109	P10109	FDX1	0.123607	0.938917	-0.0485102	-0.316941		67	28	39
Q9Y6U3	Q9Y6U3	SCIN	0.12358	0.938863	-0.116178	-0.31688		67	28	39
Q9UHB7	Q9UHB7	AFF4	0.438402	0.790437	0.0533802	0.913383		67	28	39
Q9Y2D8	Q9Y2D8	SSX2IP	0.347331	0.823965	-0.111245	-0.762224		53	21	32
P55196	P55196	AFDN	0.931056	0.58808	-0.186579	-1.58771		67	28	39
P43652	P43652	AFM	0.597766	0.715944	0.184124	1.15459		67	28	39
Q8WV93	Q8WV93	AFG1L	0.0252473	0.988117	-0.00769266	-0.0711163		67	28	39
Q9Y4W6	Q9Y4W6	AFG3L2	0.245333	0.868166	0.07087	0.573305		67	28	39
O43488	O43488	AKR7A2	0.653852	0.685865	0.118562	1.23333		67	28	39
O95154	O95154	AKR7A3	0.378424	0.809725	0.188543	0.814938		61	24	37
Q6ULP2	Q6ULP2	AFTPH	1.88629	0.375976	-0.111211	-2.55429	+	67	28	39
Q9BSE5	Q9BSE5	AGMAT	0.275999	0.856132	-0.0775583	-0.632525		57	26	31
O00170	O00170	AIP	0.727794	0.659446	-0.154193	-1.33309		67	28	39
Q92667	Q92667	AKAP1	1.26578	0.486701	0.112364	1.96049		67	28	39
O43572	O43572	AKAP10	0.303592	0.845433	-0.0424339	-0.682961		67	28	39
Q9UKA4	Q9UKA4	AKAP11	0.221126	0.882052	0.0303012	0.525535		67	28	39
Q02952	Q02952	AKAP12	0.677582	0.675765	0.281667	1.26582		67	28	39
Q12802	Q12802	AKAP13	1.19251	0.50905	0.256308	1.89448		50	22	28
Q02040	Q02040	AKAP17A	3.17069	0.217538	-0.270526	-3.57113	+	67	28	39
P24588	P24588	AKAP5	0.254584	0.866554	0.188125	0.593841		37	14	23
Q13023	Q13023	AKAP6	1.01846	0.55765	0.342627	1.69029		66	28	38
Q9P0M2	Q9P0M2	AKAP7	0.659932	0.683362	0.125744	1.2417		67	28	39
O43823	O43823	AKAP8	0.696378	0.671268	-0.077678	-1.29123		67	28	39
Q9ULX6	Q9ULX6	AKAP8L	0.212536	0.888649	0.0271394	0.508242		67	28	39
Q99996	Q99996	AKAP9	0.149465	0.925336	0.0344151	0.375316		59	24	35
Q9NQ31	Q9NQ31	AKIP1	0.507167	0.757858	0.0997673	1.02881		35	15	20
Q9NRG9	Q9NRG9	AAAS	0.0796038	0.962213	-0.0136894	-0.212319		67	28	39
Q8TD30	Q8TD30	GPT2	1.20147	0.507136	0.302748	1.90726		47	18	29
P49588	P49588	AARS1	0.0160987	0.991872	-0.00479024	-0.0458001		67	28	39
Q5JTZ9	Q5JTZ9	AARS2	0.577303	0.725332	0.116854	1.12514		67	28	39
Q9BTE6	Q9BTE6	AARSD1	1.48977	0.42988	0.165449	2.18661	+	67	28	39
P11766	P11766	ADH5	0.102806	0.949563	-0.0264095	-0.268437		67	28	39
P47895	P47895	ALDH1A3	0.288945	0.849736	0.221684	0.656049		67	28	39
Q8IZ83	Q8IZ83	ALDH16A1	0.208213	0.891866	-0.0364984	-0.499466		67	28	39
P51648	P51648	ALDH3A2	0.138753	0.932324	0.0328093	0.351274		67	28	39
P43353	P43353	ALDH3B1	1.60773	0.403322	-0.291893	-2.29987	+	67	28	39
P30837	P30837	ALDH1B1	0.223014	0.880705	-0.105357	-0.529311		67	28	39
P05091	P05091	ALDH2	1.09522	0.534767	-0.419811	-1.77661		67	28	39
Q06278	Q06278	AOX1	1.13257	0.523268	-0.326017	-1.81786		67	28	39
P14550	P14550	AKR1A1	1.68491	0.401633	-0.308497	-2.3721	+	67	28	39
P15121	P15121	AKR1B1	0.450724	0.785601	-0.117287	-0.933098		67	28	39
O60218	O60218	AKR1B10	0.3828	0.808228	0.131861	0.821809		67	28	39
P42330	P42330	AKR1C3	0.576492	0.725221	0.269167	1.12397		67	28	39
Q96C23	Q96C23	GALM	1.8103	0.386916	-0.352659	-2.48653	+	67	28	39
P05186	P05186	ALPL	1.06459	0.545049	-0.370913	-1.74233		67	28	39
Q96BT7	Q96BT7	ALKBH8	0.00659321	0.996069	-0.00109373	-0.0189573		67	28	39
O00116	O00116	AGPS	0.181772	0.906889	-0.0428267	-0.444715		67	28	39
Q6ZNB7	Q6ZNB7	AGMO	0.933115	0.587727	0.378226	1.59276		60	25	35
Q7Z6M3	Q7Z6M3	MILR1	1.18044	0.512583	-0.241626	-1.8699		67	28	39
P55008	P55008	AIF1	2.16699	0.352398	-0.518149	-2.79538	+	67	28	39
Q9BQI0	Q9BQI0	AIF1L	0.442503	0.788285	0.183959	0.919967		67	28	39
Q6UW56	Q6UW56	ATRAID	0.679348	0.67488	0.120996	1.26822		67	28	39
Q6NUM9	Q6NUM9	RETSAT	0.0320851	0.984377	-0.0134535	-0.0897214		67	28	39
P00325	P00325	ADH1B	0.324604	0.837942	-0.257005	-0.720855		67	28	39
Q6PD74	Q6PD74	AAGAB	0.435294	0.791305	0.0789684	0.908378		67	28	39
Q495W5	Q495W5	FUT11	1.37431	0.456932	-0.174618	-2.07201	+	67	28	39
P22083	P22083	FUT4	0.165602	0.916816	0.0385472	0.410635		56	25	31
Q9BYC5	Q9BYC5	FUT8	1.26005	0.489516	-0.173581	-1.95448		67	28	39
Q96GS6	Q96GS6	ABHD17A	0.13904	0.932303	-0.0257011	-0.351916		67	28	39
Q5VST6	Q5VST6	ABHD17B	0.13524	0.934143	-0.0345967	-0.34338		67	28	39
Q6PCB6	Q6PCB6	ABHD17C	0.189017	0.902417	0.0561829	0.461083		44	22	22
Q9H6U8	Q9H6U8	ALG9	0.213738	0.887855	-0.0366531	-0.510673		67	28	39
Q9H553	Q9H553	ALG2	3.5659	0.203636	-0.290046	-3.85071	+	67	28	39
P26572	P26572	MGAT1	0.161676	0.918237	-0.0548473	-0.401777		67	28	39
Q9UM21	Q9UM21	MGAT4A	0.405397	0.80015	-0.101091	-0.85956		67	28	39
Q9UQ53	Q9UQ53	MGAT4B	0.477648	0.772671	0.0767125	0.9755		67	28	39
Q10469	Q10469	MGAT2	0.341373	0.827478	-0.0496197	-0.750528		67	28	39
Q09328	Q09328	MGAT5	1.12475	0.525517	0.197243	1.80928		67	28	39
P02763	P02763	ORM1	0.407703	0.799078	0.216178	0.863371		67	28	39
P19652	P19652	ORM2	0.58133	0.724891	0.209262	1.13097		67	28	39
P01011	P01011	SERPINA3	1.01344	0.559833	0.385078	1.68413		67	28	39
P01009	P01009	SERPINA1	0.850226	0.616523	0.311957	1.48955		67	28	39
P04217	P04217	A1BG	0.680273	0.674802	0.219526	1.26948		67	28	39
Q13424	Q13424	SNTA1	0.348638	0.823605	-0.107871	-0.763231		67	28	39
P61647	P61647	ST8SIA6	0.950567	0.579137	0.223694	1.61939		49	22	27
P08913	P08913	ADRA2A	1.22339	0.498415	-0.343224	-1.92132		58	22	36
P08697	P08697	SERPINF2	0.583487	0.723867	0.233026	1.13409		67	28	39
P02765	P02765	AHSG	0.807313	0.629556	0.254356	1.43584		67	28	39
P01023	P01023	A2M	0.708513	0.666056	0.194965	1.30749		67	28	39
P30533	P30533	LRPAP1	0.00390819	0.997936	-0.0015363	-0.0112714		67	28	39
P12814	P12814	ACTN1	0.501892	0.762083	-0.121639	-1.01292		67	28	39
P35609	P35609	ACTN2	0.482816	0.772041	-0.365361	-0.983536		67	28	39
Q08043	Q08043	ACTN3	0.162323	0.917918	-0.134689	-0.403397		60	23	37
O43707	O43707	ACTN4	0.259962	0.863986	-0.0978076	-0.601515		67	28	39
Q9UDR5	Q9UDR5	AASS	0.0778109	0.963004	-0.0289565	-0.207887		67	28	39
Q9UBT7	Q9UBT7	CTNNAL1	1.53616	0.427395	-0.230209	-2.23159	+	67	28	39
P61163	P61163	ACTR1A	3.79631	0.2552	-0.301888	-4.0088	+	67	28	39
P02511	P02511	CRYAB	0.121597	0.939962	0.0972953	0.312326		67	28	39
O43768	O43768	ENSA	0.249975	0.86777	-0.0535546	-0.582308		67	28	39
P06733	P06733	ENO1	0.0941081	0.95341	-0.0325767	-0.24766		67	28	39
P06280	P06280	GLA	0.0215591	0.988798	-0.00868506	-0.0609698		67	28	39
Q12800	Q12800	TFCP2	0.0617839	0.972478	-0.0169212	-0.167632		67	28	39
Q9NZD4	Q9NZD4	AHSP	0.603784	0.713463	0.307847	1.16318		67	28	39
Q16352	Q16352	INA	0.285009	0.85019	-0.166691	-0.649105		61	27	34
Q96Q83	Q96Q83	ALKBH3	0.423599	0.794333	-0.0996034	-0.88943		67	28	39
Q9NXW9	Q9NXW9	ALKBH4	0.469977	0.776124	0.0731326	0.963512		67	28	39
Q3KRA9	Q3KRA9	ALKBH6	0.824103	0.623908	-0.104455	-1.4591		60	24	36
Q9BT30	Q9BT30	ALKBH7	0.0125106	0.993481	-0.00319028	-0.0357478		61	27	34
Q9C0B1	Q9C0B1	FTO	0.0260421	0.9873	0.00634251	0.0732927		67	28	39
P35475	P35475	IDUA	0.236373	0.870864	0.0700416	0.555784		67	28	39
Q16706	Q16706	MAN2A1	0.987668	0.569083	-0.15309	-1.65434		67	28	39
Q9NTJ4	Q9NTJ4	MAN2C1	0.0805555	0.96181	0.0191558	0.214665		67	28	39
P49641	P49641	MAN2A2	0.430341	0.792377	0.0748962	0.900377		67	28	39
Q9UHK6	Q9UHK6	AMACR	0.853144	0.617132	0.173794	1.49344		66	28	38
P17050	P17050	NAGA	0.0201761	0.98933	-0.00596314	-0.0571444		67	28	39
Q9UJ37	Q9UJ37	ST6GALNAC2	0.0269989	0.986566	0.0107581	0.075949		59	25	34
Q8NDV1	Q8NDV1	ST6GALNAC3	0.216099	0.885741	0.0913009	0.516257		51	23	28
P54802	P54802	NAGLU	0.331114	0.833354	0.0831667	0.732434		67	28	39
Q9NVD7	Q9NVD7	PARVA	0.0681579	0.96936	-0.0185391	-0.183783		67	28	39
Q96QP1	Q96QP1	ALPK1	1.02775	0.554565	-0.143561	-1.70054		67	28	39
P54920	P54920	NAPA	0.199534	0.89762	-0.0338315	-0.481703		67	28	39
P37840	P37840	SNCA	0.0207479	0.989029	0.0130414	0.0587273		67	28	39
P40222	P40222	TXLNA	0.143064	0.930954	-0.0272067	-0.360903		67	28	39
Q9BTX7	Q9BTX7	TTPAL	0.245374	0.86821	0.0354875	0.573384		67	28	39
Q5SQI0	Q5SQI0	ATAT1	0.452692	0.784607	0.122667	0.936229		67	28	39
Q96Q42	Q96Q42	ALS2	0.272043	0.859047	0.0461108	0.624459		67	28	39
Q8TCU4	Q8TCU4	ALMS1	2.06559	0.353983	-0.390447	-2.70985	+	67	28	39
Q15699	Q15699	ALX1	0.022947	0.988375	0.00969386	0.0648375		58	25	33
Q06203	Q06203	PPAT	0.562901	0.731262	-0.0995563	-1.10417		67	28	39
P21397	P21397	MAOA	1.30635	0.476956	0.449644	2.00264	+	67	28	39
P27338	P27338	MAOB	3.10651	0.237571	0.710711	3.5246	+	67	28	39
Q12904	Q12904	AIMP1	0.590798	0.719073	0.0680177	1.14461		67	28	39
Q13155	Q13155	AIMP2	0.478561	0.772846	0.0672229	0.976921		67	28	39
Q03154	Q03154	ACY1	1.12245	0.525297	-0.249969	-1.80674		67	28	39
P48728	P48728	AMT	0.521549	0.750715	-0.105807	-1.04303		65	27	38
Q9H4A4	Q9H4A4	RNPEP	0.203559	0.893646	0.042641	0.489966		67	28	39
P15144	P15144	ANPEP	0.257033	0.86595	-0.0984166	-0.595905		67	28	39
Q9HAU8	Q9HAU8	RNPEPL1	0.112204	0.944182	0.0260033	0.290676		61	27	34
Q6DCA0	Q6DCA0	AMMECR1L	0.263096	0.863524	0.0636903	0.608012		58	25	33
Q02094	Q02094	RHAG	0.434435	0.790654	0.294946	0.90764		61	25	36
Q01433	Q01433	AMPD2	0.0523071	0.975802	-0.0152971	-0.143259		67	28	39
Q01432	Q01432	AMPD3	1.10168	0.533287	-0.278677	-1.78379		67	28	39
P49418	P49418	AMPH	0.119163	0.940539	0.0555557	0.306755		65	28	37
Q86SJ2	Q86SJ2	AMIGO2	0.250919	0.86799	0.150744	0.586024		42	18	24
Q96FJ0	Q96FJ0	STAMBPL1	0.0582179	0.973449	-0.0196376	-0.158512		67	28	39
Q7Z5R6	Q7Z5R6	APBB1IP	1.34962	0.464428	-0.35034	-2.04697	+	67	28	39
Q92624	Q92624	APPBP2	0.0366462	0.982292	0.0104425	0.101987		67	28	39
Q02410	Q02410	APBA1	0.308169	0.843955	-0.111901	-0.691286		67	28	39
O96018	O96018	APBA3	1.57725	0.417064	0.204448	2.27096	+	67	28	39
O00213	O00213	APBB1	0.0391537	0.981201	-0.00881905	-0.108682		67	28	39
Q92870	Q92870	APBB2	0.154053	0.922583	-0.0365105	-0.385169		67	28	39
P05067	P05067	APP	0.297594	0.846881	0.107303	0.67199		67	28	39
Q06481	Q06481	APLP2	1.25111	0.492261	0.286814	1.9451		67	28	39
Q8TCF1	Q8TCF1	ZFAND1	1.6133	0.407846	-0.212059	-2.30513	+	67	28	39
Q8WV99	Q8WV99	ZFAND2B	0.0449362	0.978521	0.00891264	0.124042		61	27	34
Q9H8U3	Q9H8U3	ZFAND3	0.194372	0.899333	-0.045174	-0.471113		65	26	39
O76080	O76080	ZFAND5	1.35985	0.460509	-0.192867	-2.05737	+	67	28	39
Q6FIF0	Q6FIF0	ZFAND6	0.209749	0.890582	-0.041745	-0.50259		67	28	39
Q6FI81	Q6FI81	CIAPIN1	0.0205292	0.9891	0.00545828	0.0581221		67	28	39
Q9H1A4	Q9H1A4	ANAPC1	0.338575	0.82897	0.0371869	0.745611		67	28	39
Q9UM13	Q9UM13	ANAPC10	0.668719	0.680151	0.113155	1.25374		67	28	39
Q9BS18	Q9BS18	ANAPC13	0.448485	0.785932	0.0666089	0.929532		67	28	39
Q96DE5	Q96DE5	ANAPC16	0.242535	0.869155	0.0285484	0.567853		67	28	39
Q9UJX6	Q9UJX6	ANAPC2	0.010753	0.993562	0.00185734	0.0307736		67	28	39
Q9UJX5	Q9UJX5	ANAPC4	0.512406	0.755741	0.0494178	1.02894		67	28	39
Q9UJX4	Q9UJX4	ANAPC5	0.216354	0.885706	0.0360239	0.51595		67	28	39
Q9UJX3	Q9UJX3	ANAPC7	0.331009	0.833408	-0.03716	-0.732247		67	28	39
Q8NHZ8	Q8NHZ8	CDC26	0.311598	0.842594	-0.0521178	-0.697496		67	28	39
Q9Y679	Q9Y679	AUP1	0.0732849	0.965306	0.0177643	0.196638		67	28	39
Q13685	Q13685	AAMP	0.634784	0.693548	0.0989937	1.20687		67	28	39
Q8N302	Q8N302	AGGF1	0.171411	0.914218	0.0307326	0.422726		67	28	39
P03950	P03950	ANG	0.244394	0.86872	0.10488	0.571476		67	28	39
Q4VCS5	Q4VCS5	AMOT	1.64564	0.402774	0.223198	2.33828	+	64	26	38
Q8IY63	Q8IY63	AMOTL1	1.52223	0.429627	0.261797	2.21815	+	67	28	39
Q9Y2J4	Q9Y2J4	AMOTL2	0.241933	0.869129	0.0561349	0.566678		67	28	39
O15123	O15123	ANGPT2	1.47615	0.434561	0.325425	2.17722	+	62	27	35
Q9UKU9	Q9UKU9	ANGPTL2	0.671711	0.677761	0.204851	1.25782		67	28	39
Q9BY76	Q9BY76	ANGPTL4	0.381751	0.808938	0.215037	0.820037		67	28	39
O43827	O43827	ANGPTL7	0.642629	0.68963	0.292865	1.21798		66	28	38
P12821	P12821	ACE	1.53715	0.427638	-0.316094	-2.23254	+	67	28	39
P01019	P01019	AGT	0.98716	0.568926	0.234898	1.65375		67	28	39
Q9NQW6	Q9NQW6	ANLN	0.000654938	0.999034	-0.000259668	-0.00189592		67	28	39
P04920	P04920	SLC4A2	0.305657	0.844428	-0.0745603	-0.686721		67	28	39
Q9P0K7	Q9P0K7	RAI14	0.313193	0.841972	-0.0920229	-0.701287		55	24	31
Q969K4	Q969K4	ABTB1	0.313101	0.84187	-0.084944	-0.70389		36	15	21
Q8N961	Q8N961	ABTB2	0.17612	0.911133	0.0426484	0.432758		67	28	39
Q9P2G1	Q9P2G1	ANKIB1	0.483081	0.772072	-0.0557385	-0.983947		67	28	39
Q86XL3	Q86XL3	ANKLE2	0.571523	0.726339	0.0526026	1.11675		67	28	39
Q8IV38	Q8IV38	ANKMY2	2.15267	0.352449	0.254194	2.7834	+	67	28	39
Q92625	Q92625	ANKS1A	0.547027	0.737815	0.188717	1.08081		67	28	39
Q6ZW76	Q6ZW76	ANKS3	0.125725	0.938892	-0.0382646	-0.322237		51	22	29
Q9Y576	Q9Y576	ASB1	0.255051	0.866397	-0.0551358	-0.593104		51	22	29
Q9Y575	Q9Y575	ASB3	0.261502	0.862944	0.0683888	0.604458		67	28	39
Q9NWX5	Q9NWX5	ASB6	0.301311	0.845843	0.082851	0.678918		65	26	39
Q9H672	Q9H672	ASB7	0.0929397	0.9536	0.0231013	0.24529		47	20	27
Q9H765	Q9H765	ASB8	0.64144	0.689978	-0.162218	-1.22026		50	21	29
Q96DX5	Q96DX5	ASB9	0.780656	0.638307	0.305406	1.40239		65	26	39
Q9H8Y5	Q9H8Y5	ANKZF1	0.140912	0.931955	-0.0208192	-0.356104		67	28	39
Q9NXR5	Q9NXR5	ANKRD10	0.187698	0.903054	0.0929849	0.457152		67	28	39
Q6UB99	Q6UB99	ANKRD11	0.22672	0.878737	-0.0702028	-0.536699		67	28	39
Q6UB98	Q6UB98	ANKRD12	0.752631	0.650046	-0.101807	-1.36566		67	28	39
Q8IZ07	Q8IZ07	ANKRD13A	0.00639451	0.99624	0.00164213	0.0183901		67	28	39
Q8N6S4	Q8N6S4	ANKRD13C	0.691071	0.67257	0.191943	1.28872		50	22	28
Q6P6B7	Q6P6B7	ANKRD16	0.986596	0.568834	-0.120453	-1.65346		66	28	38
O75179	O75179	ANKRD17	0.24923	0.867764	0.0420762	0.580866		67	28	39
Q9GZV1	Q9GZV1	ANKRD2	0.570705	0.72605	-0.273199	-1.11587		65	27	38
Q5VYY1	Q5VYY1	ANKRD22	1.05296	0.547278	-0.381524	-1.7292		67	28	39
Q9UPS8	Q9UPS8	ANKRD26	0.0258309	0.987359	0.00638529	0.072792		53	25	28
Q96NW4	Q96NW4	ANKRD27	0.0726455	0.965792	-0.0128493	-0.195041		67	28	39
Q9BXX2	Q9BXX2	ANKRD30B	0.109438	0.946811	0.0455601	0.284157		63	26	37
Q53RE8	Q53RE8	ANKRD39	0.675412	0.675475	-0.148257	-1.27027		43	17	26
Q6AI12	Q6AI12	ANKRD40	1.5088	0.425322	0.153009	2.20835	+	63	26	37
Q86W74	Q86W74	ANKRD46	0.829955	0.621581	0.142312	1.46432		67	28	39
Q8WVL7	Q8WVL7	ANKRD49	0.296413	0.847323	0.0544462	0.670346		59	24	35
Q9ULJ7	Q9ULJ7	ANKRD50	0.384433	0.809204	0.0652635	0.824563		67	28	39
Q6NXT1	Q6NXT1	ANKRD54	0.132479	0.934873	-0.0281022	-0.33715		67	28	39
Q53LP3	Q53LP3	SOWAHC	0.142331	0.931136	0.0239774	0.35927		67	28	39
A6NJG2	A6NJG2	SOWAHD	0.512387	0.755592	-0.10935	-1.02959		62	27	35
Q12955	Q12955	ANK3	0.527597	0.748187	0.122852	1.05186		67	28	39
P04083	P04083	ANXA1	0.265482	0.861889	-0.142753	-0.612038		67	28	39
P50995	P50995	ANXA11	1.44621	0.438335	-0.230101	-2.14383	+	67	28	39
P27216	P27216	ANXA13	0.165776	0.916908	0.118582	0.411189		52	21	31
P07355	P07355	ANXA2	0.948927	0.580202	-0.304663	-1.60892		67	28	39
P12429	P12429	ANXA3	0.361098	0.817179	0.225461	0.784814		67	28	39
P09525	P09525	ANXA4	0.164726	0.917293	-0.0496725	-0.408371		67	28	39
P08758	P08758	ANXA5	0.217575	0.885098	-0.0881756	-0.518409		67	28	39
P08133	P08133	ANXA6	1.0447	0.552514	-0.259584	-1.71984		67	28	39
P20073	P20073	ANXA7	1.75036	0.389504	-0.210296	-2.43225	+	67	28	39
Q5XXA6	Q5XXA6	ANO1	0.244029	0.869089	0.0696269	0.570859		65	27	38
Q9NW15	Q9NW15	ANO10	0.0452758	0.978345	-0.0115836	-0.124887		67	28	39
Q9HCE9	Q9HCE9	ANO8	0.214467	0.887353	0.0574243	0.512893		52	23	29
P23352	P23352	ANOS1	0.528518	0.747628	0.176813	1.05462		58	24	34
Q9H6X2	Q9H6X2	ANTXR1	0.106621	0.946567	0.0267272	0.277456		67	28	39
Q03518	Q03518	TAP1	0.671212	0.678167	-0.234543	-1.25714		67	28	39
Q03519	Q03519	TAP2	0.959421	0.577558	-0.338114	-1.6213		67	28	39
P03973	P03973	SLPI	0.161223	0.918428	0.098146	0.400794		67	28	39
P01008	P01008	SERPINC1	0.786256	0.635045	0.25538	1.40905		67	28	39
Q10567	Q10567	AP1B1	0.49558	0.765866	-0.0963414	-1.00362		64	26	38
O43747	O43747	AP1G1	0.277423	0.855258	-0.0495294	-0.634578		67	28	39
O75843	O75843	AP1G2	0.93335	0.587969	-0.17734	-1.59044		67	28	39
Q9BXS5	Q9BXS5	AP1M1	0.212375	0.888625	-0.0297288	-0.507915		67	28	39
P61966	P61966	AP1S1	0.497423	0.764919	0.0873848	1.00608		67	28	39
P56377	P56377	AP1S2	0.359375	0.817875	0.0819877	0.781844		67	28	39
Q63HQ0	Q63HQ0	AP1AR	0.780097	0.638713	-0.148385	-1.40116		67	28	39
O95782	O95782	AP2A1	0.110295	0.945818	-0.0155626	-0.286088		67	28	39
O94973	O94973	AP2A2	0.122624	0.939484	-0.0213208	-0.314686		67	28	39
P63010	P63010	AP2B1	0.0139755	0.993143	-0.00218938	-0.039853		67	28	39
Q96CW1	Q96CW1	AP2M1	0.51769	0.752558	-0.0600014	-1.03694		67	28	39
P53680	P53680	AP2S1	0.0561742	0.974138	0.0111365	0.153258		67	28	39
Q2M2I8	Q2M2I8	AAK1	0.638835	0.690983	-0.0655599	-1.21252		67	28	39
O00203	O00203	AP3B1	0.244637	0.868598	0.0375826	0.57195		67	28	39
Q13367	Q13367	AP3B2	0.766764	0.643097	0.238101	1.38399		67	28	39
Q9Y2T2	Q9Y2T2	AP3M1	0.482259	0.771464	-0.0533282	-0.98267		67	28	39
P53677	P53677	AP3M2	1.73772	0.391438	0.243602	2.42071	+	67	28	39
Q92572	Q92572	AP3S1	0.174037	0.912332	-0.0358684	-0.42833		67	28	39
P59780	P59780	AP3S2	0.383951	0.808534	0.0966654	0.825083		54	22	32
Q96N21	Q96N21	TEPSIN	0.45269	0.784447	-0.141448	-0.939239		47	20	27
Q9Y6B7	Q9Y6B7	AP4B1	0.145141	0.92903	0.0249797	0.365519		67	28	39
Q9UPM8	Q9UPM8	AP4E1	1.15014	0.522057	0.104006	1.83707		67	28	39
O00189	O00189	AP4M1	0.358439	0.81839	0.0408209	0.78023		67	28	39
Q9Y587	Q9Y587	AP4S1	0.255051	0.866523	-0.0466873	-0.592098		67	28	39
Q2VPB7	Q2VPB7	AP5B1	0.219312	0.883567	-0.038649	-0.521899		67	28	39
Q9H0R1	Q9H0R1	AP5M1	0.492933	0.767963	-0.0748515	-0.999174		67	28	39
Q9NUS5	Q9NUS5	AP5S1	0.500329	0.763164	-0.0824158	-1.01053		67	28	39
O43299	O43299	AP5Z1	0.179864	0.907683	-0.0294991	-0.440688		67	28	39
P02647	P02647	APOA1	2.06335	0.354372	0.510449	2.70793	+	67	28	39
P02652	P02652	APOA2	0.893695	0.604851	0.31976	1.5428		67	28	39
P06727	P06727	APOA4	0.68936	0.672581	0.184232	1.28177		67	28	39
Q0VD83	Q0VD83	APOBR	1.23995	0.494767	-0.256995	-1.93335		67	28	39
P04114	P04114	APOB	1.14612	0.521846	0.3074	1.83269		67	28	39
P02654	P02654	APOC1	2.31957	0.319101	0.601488	2.92111	+	67	28	39
P02655	P02655	APOC2	0.727861	0.659553	0.288014	1.33318		67	28	39
P02656	P02656	APOC3	0.732175	0.656376	0.264973	1.33886		67	28	39
P05090	P05090	APOD	0.665068	0.681723	0.45732	1.24874		67	28	39
P02649	P02649	APOE	1.15498	0.522031	0.480537	1.84234		67	28	39
Q13790	Q13790	APOF	0.634118	0.694026	0.283188	1.20594		67	28	39
O14791	O14791	APOL1	1.01925	0.557283	0.299333	1.69081		67	28	39
Q9BQE5	Q9BQE5	APOL2	1.64685	0.402905	-0.385534	-2.33666	+	67	28	39
O95236	O95236	APOL3	0.948142	0.580293	-0.301809	-1.608		67	28	39
Q9BWW8	Q9BWW8	APOL6	1.0869	0.537157	-0.263146	-1.76966		62	27	35
O95445	O95445	APOM	1.33994	0.466494	0.395007	2.03711	+	67	28	39
P08519	P08519	LPA	0.0344521	0.983771	-0.0222775	-0.096101		67	28	39
Q07812	Q07812	BAX	0.0842398	0.959197	0.0151446	0.223712		67	28	39
P10415	P10415	BCL2	0.437918	0.790183	-0.176013	-0.913918		56	22	34
O15304	O15304	SIVA1	0.364619	0.814541	0.128603	0.791877		56	22	34
O95831	O95831	AIFM1	0.163974	0.917373	0.053577	0.406748		67	28	39
Q9BRQ8	Q9BRQ8	AIFM2	0.0239702	0.988615	0.00873109	0.067612		67	28	39
O15033	O15033	AREL1	0.171725	0.913987	-0.0339878	-0.423523		63	26	37
Q96KQ4	Q96KQ4	PPP1R13B	0.421822	0.793881	0.0892478	0.887777		56	23	33
Q13625	Q13625	TP53BP2	1.33726	0.466522	0.1229	2.03437	+	67	28	39
Q9UKV3	Q9UKV3	ACIN1	0.410182	0.799347	-0.104671	-0.867458		67	28	39
O14727	O14727	APAF1	0.297995	0.846727	0.0497471	0.672726		67	28	39
Q8IW19	Q8IW19	APLF	0.479778	0.771979	0.128558	0.979706		60	27	33
Q7Z2E3	Q7Z2E3	APTX	0.441359	0.788503	-0.0710058	-0.918133		67	28	39
P29972	P29972	AQP1	0.0541714	0.975119	-0.0372043	-0.148088		67	28	39
O15296	O15296	ALOX15B	2.03555	0.349705	-0.441087	-2.6868	+	65	26	39
P16050	P16050	ALOX15	0.309454	0.842952	-0.12362	-0.694606		54	22	32
P09917	P09917	ALOX5	1.29059	0.47917	-0.333868	-1.98633		67	28	39
P20292	P20292	ALOX5AP	0.895457	0.605097	-0.333484	-1.54494		67	28	39
Q86W34	Q86W34	AMZ2	0.70606	0.667208	0.0948562	1.30421		67	28	39
Q9Y2X7	Q9Y2X7	GIT1	2.09588	0.3557	0.135455	2.73557	+	67	28	39
Q14161	Q14161	GIT2	0.547353	0.737982	0.105336	1.0813		67	28	39
P53367	P53367	ARFIP1	0.155857	0.921006	0.0281293	0.389116		67	28	39
P53365	P53365	ARFIP2	0.781462	0.637832	-0.103659	-1.40292		67	28	39
P52594	P52594	AGFG1	0.175372	0.911426	-0.0291922	-0.43117		67	28	39
O95081	O95081	AGFG2	0.197583	0.898565	0.0460577	0.477682		67	28	39
Q15027	Q15027	ACAP1	1.7599	0.388885	-0.368439	-2.44094	+	67	28	39
Q15057	Q15057	ACAP2	0.62062	0.70094	-0.0886936	-1.18702		67	28	39
Q96P50	Q96P50	ACAP3	0.135128	0.934163	-0.0208808	-0.343129		67	28	39
O75689	O75689	ADAP1	1.2369	0.493609	-0.214792	-1.93013		67	28	39
Q9NPF8	Q9NPF8	ADAP2	0.774232	0.639799	-0.179179	-1.39363		67	28	39
Q9UPQ3	Q9UPQ3	AGAP1	0.316996	0.840741	0.052396	0.707229		67	28	39
Q96P47	Q96P47	AGAP3	0.844236	0.617995	0.123626	1.48212		67	28	39
Q96P48	Q96P48	ARAP1	0.0307115	0.98511	0.00802557	0.0860053		67	28	39
Q8WZ64	Q8WZ64	ARAP2	0.0655357	0.970761	0.0248797	0.177162		67	28	39
Q8WWN8	Q8WWN8	ARAP3	0.634418	0.693948	0.148678	1.20636		67	28	39
Q9ULH1	Q9ULH1	ASAP1	0.0429554	0.979067	-0.00884127	-0.118768		67	28	39
Q8TDY4	Q8TDY4	ASAP3	0.14568	0.928561	-0.045769	-0.366714		67	28	39
P05089	P05089	ARG1	0.45289	0.784694	0.165109	0.936543		67	28	39
P78540	P78540	ARG2	0.341374	0.827615	0.159825	0.750529		67	28	39
Q9NWB6	Q9NWB6	ARGLU1	0.189374	0.902363	0.0433523	0.460653		67	28	39
Q7L4I2	Q7L4I2	RSRC2	0.203297	0.893948	-0.0316022	-0.48943		67	28	39
Q8TF01	Q8TF01	PNISR	0.610897	0.707633	-0.0712568	-1.17328		67	28	39
Q9P2R6	Q9P2R6	RERE	1.85036	0.381823	0.179943	2.5224	+	67	28	39
Q5TEU4	Q5TEU4	NDUFAF5	0.138014	0.933009	0.0356299	0.349618		67	28	39
P54136	P54136	RARS1	0.535784	0.745166	0.0757111	1.06411		67	28	39
P04424	P04424	ASL	0.553236	0.734478	0.102539	1.08998		67	28	39
P00966	P00966	ASS1	0.148866	0.925781	0.0843079	0.373763		67	28	39
O95260	O95260	ATE1	1.16454	0.518929	-0.180176	-1.85272		67	28	39
Q8N8R7	Q8N8R7	ARL14EP	0.352831	0.821727	-0.0461088	-0.770523		67	28	39
O00192	O00192	ARVCF	0.712922	0.66483	-0.119317	-1.31337		67	28	39
Q9NVT9	Q9NVT9	ARMC1	0.110451	0.945823	0.0241017	0.286455		67	28	39
Q8N2F6	Q8N2F6	ARMC10	0.492424	0.768525	0.154674	0.99851		66	28	38
Q96C12	Q96C12	ARMC5	0.294679	0.847374	-0.201567	-0.666633		67	28	39
Q6NXE6	Q6NXE6	ARMC6	0.179212	0.907272	0.0417082	0.439311		67	28	39
Q9H6L4	Q9H6L4	ARMC7	0.0771901	0.96272	0.0259828	0.206434		61	27	34
Q8IUR7	Q8IUR7	ARMC8	0.00234288	0.998123	-0.000454136	-0.00676905		67	28	39
Q9P291	Q9P291	ARMCX1	0.0797732	0.962358	0.0308928	0.212736		67	28	39
Q7L311	Q7L311	ARMCX2	0.04234	0.979498	0.0159178	0.11714		67	28	39
Q9UH62	Q9UH62	ARMCX3	0.427455	0.794617	0.122233	0.895698		67	28	39
Q6P1M9	Q6P1M9	ARMCX5	2.0043	0.355011	0.253283	2.6655	+	61	27	34
Q5T2E6	Q5T2E6	ARMH3	0.51233	0.755516	-0.076138	-1.02882		67	28	39
Q8N5I2	Q8N5I2	ARRDC1	1.1461	0.521512	-0.139705	-1.83266		67	28	39
Q9HBK9	Q9HBK9	AS3MT	2.0339	0.348506	-0.361399	-2.68276	+	67	28	39
Q9HBZ2	Q9HBZ2	ARNT2	0.0594197	0.973308	-0.022324	-0.161645		62	27	35
P27540	P27540	ARNT	0.131456	0.934725	-0.0173138	-0.334832		67	28	39
O00327	O00327	BMAL1	0.349485	0.822685	-0.0832697	-0.768251		39	17	22
P35869	P35869	AHR	0.81951	0.625028	0.183878	1.45122		67	28	39
P18440	P18440	NAT1	0.667982	0.679855	0.122587	1.25273		67	28	39
P15289	P15289	ARSA	0.196966	0.898755	-0.0892321	-0.476409		67	28	39
P15848	P15848	ARSB	0.458987	0.782043	0.125424	0.946209		67	28	39
P51689	P51689	ARSD	0.474499	0.775654	0.0962654	0.970587		67	28	39
P51690	P51690	ARSL	0.484468	0.770589	0.243435	0.986097		67	28	39
Q6UWY0	Q6UWY0	ARSK	0.329962	0.834411	0.0853828	0.730599		64	26	38
Q9BVC5	Q9BVC5	C2orf49	0.991253	0.5681	0.16699	1.6585		67	28	39
L0R819	L0R819	ASDURF	0.217913	0.884792	-0.0445211	-0.519088		67	28	39
P08243	P08243	ASNS	0.647361	0.687715	0.217541	1.22436		67	28	39
Q9NWL6	Q9NWL6	ASNSD1	0.208935	0.891368	-0.0400917	-0.501324		58	25	33
O43776	O43776	NARS1	0.466997	0.777959	0.092302	0.958834		67	28	39
P17174	P17174	GOT1	0.058042	0.973453	-0.0211457	-0.158061		67	28	39
P00505	P00505	GOT2	0.203846	0.893521	-0.0799232	-0.490554		67	28	39
P14868	P14868	DARS1	0.428076	0.794257	0.0664578	0.896706		67	28	39
Q6PI48	Q6PI48	DARS2	0.309433	0.84286	0.0962461	0.693577		67	28	39
P45381	P45381	ASPA	0.149981	0.925291	0.0612234	0.376222		67	28	39
Q9ULA0	Q9ULA0	DNPEP	0.28867	0.849217	-0.0546207	-0.65554		67	28	39
Q12797	Q12797	ASPH	0.723053	0.659796	0.162524	1.32682		67	28	39
Q9BXN1	Q9BXN1	ASPN	0.0795624	0.962093	-0.0761889	-0.212216		67	28	39
Q15121	Q15121	PEA15	0.0383182	0.981597	-0.00993793	-0.106455		67	28	39
P54253	P54253	ATXN1	0.082617	0.960494	0.0172198	0.219734		67	28	39
Q9UBB4	Q9UBB4	ATXN10	0.198287	0.898561	0.0539654	0.479135		67	28	39
P0C7T5	P0C7T5	ATXN1L	0.160319	0.918395	0.028908	0.398834		67	28	39
Q99700	Q99700	ATXN2	0.781908	0.638067	0.104997	1.40349		67	28	39
Q8WWM7	Q8WWM7	ATXN2L	0.639067	0.690794	-0.0598382	-1.21284		67	28	39
P54252	P54252	ATXN3	1.10449	0.533874	-0.115548	-1.78691		67	28	39
O15265	O15265	ATXN7	0.301658	0.84581	-0.094938	-0.680787		50	19	31
Q14CW9	Q14CW9	ATXN7L3	0.939898	0.583543	0.151503	1.60219		57	25	32
Q96GX2	Q96GX2	ATXN7L3B	0.696085	0.671105	0.146528	1.29084		67	28	39
Q6SPF0	Q6SPF0	SAMD1	0.490166	0.768894	-0.0824028	-0.994909		67	28	39
Q5TGY3	Q5TGY3	AHDC1	0.16543	0.91684	0.0304828	0.409889		67	28	39
Q8WXF7	Q8WXF7	ATL1	0.11851	0.940873	-0.0455052	-0.305205		67	28	39
Q8NHH9	Q8NHH9	ATL2	0.280623	0.853762	0.0550575	0.640569		67	28	39
Q6DD88	Q6DD88	ATL3	0.117671	0.940882	-0.0334452	-0.303264		67	28	39
P24539	P24539	ATP5PB	0.145882	0.928348	0.0333802	0.367163		67	28	39
Q96IX5	Q96IX5	ATP5MK	0.244524	0.868699	-0.0765779	-0.571731		67	28	39
Q5TC12	Q5TC12	ATPAF1	0.13614	0.933677	0.028298	0.345407		67	28	39
Q8N5M1	Q8N5M1	ATPAF2	1.80933	0.386747	0.230766	2.48566	+	67	28	39
P00846	P00846	MT-ATP6	0.185883	0.904027	0.0556104	0.453354		67	28	39
P25705	P25705	ATP5F1A	0.438518	0.790374	0.0869004	0.91357		67	28	39
P56378	P56378	ATP5MJ	0.571347	0.725904	0.121414	1.1165		67	28	39
P06576	P06576	ATP5F1B	0.301532	0.845953	0.0670647	0.679201		67	28	39
O75947	O75947	ATP5PD	0.241199	0.869483	0.0550432	0.565245		67	28	39
P30049	P30049	ATP5F1D	0.359599	0.818609	0.0790045	0.782232		67	28	39
P56385	P56385	ATP5ME	0.419957	0.794799	0.0767242	0.883492		67	28	39
P56381	P56381	ATP5F1E	0.117362	0.941102	0.0455015	0.302549		67	28	39
P56134	P56134	ATP5MF	0.0431764	0.979068	0.0122923	0.119352		67	28	39
O75964	O75964	ATP5MG	1.06016	0.546361	0.184516	1.73734		67	28	39
P36542	P36542	ATP5F1C	0.0134105	0.993179	-0.0048309	-0.0382705		65	28	37
P48047	P48047	ATP5PO	0.0404911	0.981178	0.0115929	0.112238		67	28	39
Q99766	Q99766	DMAC2L	0.39492	0.803711	0.0994836	0.842152		67	28	39
P18859	P18859	ATP5PF	0.0690141	0.968046	0.0195255	0.185938		67	28	39
O43681	O43681	GET3	0.299185	0.846365	-0.0506519	-0.674908		67	28	39
Q8NBU5	Q8NBU5	ATAD1	0.141176	0.931626	0.0341034	0.356693		67	28	39
Q6PL18	Q6PL18	ATAD2	1.44433	0.437636	-0.168914	-2.14198	+	67	28	39
Q9ULI0	Q9ULI0	ATAD2B	1.34503	0.465329	-0.224557	-2.0423	+	67	28	39
Q5T9A4	Q5T9A4	ATAD3B	1.11598	0.530358	-0.325643	-1.80204		62	27	35
Q8NB90	Q8NB90	SPATA5	0.689363	0.672787	0.096536	1.28178		67	28	39
Q9UII2	Q9UII2	ATP5IF1	0.1623	0.917854	-0.049208	-0.403129		67	28	39
Q9Y6X9	Q9Y6X9	MORC2	0.165279	0.916786	0.0375707	0.409564		67	28	39
Q96S55	Q96S55	WRNIP1	0.734551	0.655989	0.139837	1.34199		67	28	39
Q9BZC7	Q9BZC7	ABCA2	0.0892414	0.956803	0.0198215	0.235901		67	28	39
Q99758	Q99758	ABCA3	0.95585	0.578218	0.223281	1.61937		61	27	34
Q8WWZ7	Q8WWZ7	ABCA5	0.311971	0.842569	0.0754957	0.698653		60	25	35
Q8N139	Q8N139	ABCA6	0.924625	0.590648	0.271727	1.58004		67	28	39
Q8IUA7	Q8IUA7	ABCA9	0.422104	0.793978	0.199734	0.890347		44	17	27
Q9NRK6	Q9NRK6	ABCB10	0.520581	0.751487	0.115561	1.04131		67	28	39
Q9NP58	Q9NP58	ABCB6	0.576063	0.725016	0.148743	1.12335		67	28	39
O75027	O75027	ABCB7	0.874	0.612891	0.157671	1.51881		67	28	39
Q9NUT2	Q9NUT2	ABCB8	2.61769	0.264642	0.33437	3.15774	+	67	28	39
P33897	P33897	ABCD1	0.603218	0.713643	-0.161204	-1.16237		67	28	39
P28288	P28288	ABCD3	0.593351	0.71782	0.110019	1.14827		67	28	39
O14678	O14678	ABCD4	0.130813	0.935769	-0.034684	-0.333376		67	28	39
P61221	P61221	ABCE1	0.195573	0.898684	-0.0317035	-0.47353		67	28	39
Q8NE71	Q8NE71	ABCF1	0.0523518	0.975801	-0.0147156	-0.143375		67	28	39
Q9UG63	Q9UG63	ABCF2	0.666909	0.681162	0.0862149	1.25126		67	28	39
Q9NUQ8	Q9NUQ8	ABCF3	0.326395	0.836928	-0.0430695	-0.724049		67	28	39
Q9UNQ0	Q9UNQ0	ABCG2	0.72114	0.660192	-0.262611	-1.33639		37	14	23
P53396	P53396	ACLY	0.81154	0.628655	0.190148	1.44291		61	25	36
Q8IW45	Q8IW45	NAXD	1.07765	0.539502	0.162674	1.757		67	28	39
P17858	P17858	PFKL	0.580354	0.725333	-0.0941628	-1.12956		67	28	39
Q01813	Q01813	PFKP	0.590877	0.719153	-0.193667	-1.14472		67	28	39
O76031	O76031	CLPX	1.07177	0.542774	0.160434	1.7504		67	28	39
Q16740	Q16740	CLPP	0.576869	0.725301	0.0827097	1.12452		67	28	39
P46063	P46063	RECQL	0.607971	0.71003	-0.092622	-1.16913		67	28	39
O94761	O94761	RECQL4	0.97992	0.572162	-0.165242	-1.65574		47	21	26
O94762	O94762	RECQL5	0.193941	0.899157	0.0355427	0.47015		67	28	39
Q9H2U1	Q9H2U1	DHX36	0.267313	0.861257	0.0412614	0.615513		67	28	39
Q08211	Q08211	DHX9	0.078807	0.962785	0.0156866	0.210351		67	28	39
Q92499	Q92499	DDX1	1.01382	0.559615	0.104515	1.68457		67	28	39
Q9NVP1	Q9NVP1	DDX18	0.290087	0.850107	0.0589207	0.658162		67	28	39
Q9NUU7	Q9NUU7	DDX19A	0.294699	0.847464	-0.0713645	-0.666671		67	28	39
Q9UMR2	Q9UMR2	DDX19B	0.19846	0.898435	-0.0357336	-0.479492		67	28	39
Q9GZR7	Q9GZR7	DDX24	0.589715	0.719688	-0.124123	-1.14306		67	28	39
O00148	O00148	DDX39A	0.559495	0.732692	-0.095947	-1.09918		67	28	39
O00571	O00571	DDX3X	0.172275	0.914222	0.0401271	0.424572		67	28	39
O15523	O15523	DDX3Y	0.52273	0.750367	-0.311319	-1.04454		67	28	39
Q86XP3	Q86XP3	DDX42	0.198732	0.898458	-0.0370276	-0.480052		67	28	39
Q9BQ39	Q9BQ39	DDX50	1.74616	0.39178	-0.15167	-2.42842	+	67	28	39
Q8N8A6	Q8N8A6	DDX51	1.27338	0.483041	-0.164736	-1.96842		67	28	39
Q8NHQ9	Q8NHQ9	DDX55	0.00390123	0.997857	0.00122355	0.0112514		67	28	39
Q7Z478	Q7Z478	DHX29	0.562135	0.731859	0.0855231	1.10305		67	28	39
Q9H6R0	Q9H6R0	DHX33	0.408637	0.799474	0.0682515	0.864912		67	28	39
Q14562	Q14562	DHX8	0.844706	0.618327	0.07566	1.4827		67	28	39
Q8IYB8	Q8IYB8	SUPV3L1	0.810353	0.629443	-0.119919	-1.43968		67	28	39
P08183	P08183	ABCB1	0.858428	0.616287	0.241874	1.49968		67	28	39
Q96TA2	Q96TA2	YME1L1	0.410167	0.799215	0.0517103	0.867434		67	28	39
P78508	P78508	KCNJ10	0.10571	0.94755	-0.0530974	-0.276022		42	14	28
P20594	P20594	NPR2	0.132402	0.934828	0.0440391	0.336974		67	28	39
O14497	O14497	ARID1A	0.0973282	0.953053	0.0163749	0.255388		67	28	39
Q8NFD5	Q8NFD5	ARID1B	0.44413	0.787867	0.0771414	0.922572		67	28	39
Q68CP9	Q68CP9	ARID2	0.0617249	0.972216	-0.0115576	-0.167482		67	28	39
Q99856	Q99856	ARID3A	0.351635	0.821944	-0.0709749	-0.768447		67	28	39
Q8IVW6	Q8IVW6	ARID3B	0.133812	0.934441	0.0503488	0.3412		40	18	22
P29374	P29374	ARID4A	1.51293	0.425259	-0.124879	-2.20914	+	67	28	39
Q4LE39	Q4LE39	ARID4B	0.325192	0.837773	0.0497074	0.721905		67	28	39
Q14865	Q14865	ARID5B	0.562029	0.731842	-0.0921248	-1.1029		67	28	39
Q8WXE1	Q8WXE1	ATRIP	0.251319	0.868017	0.0325262	0.584906		67	28	39
P54259	P54259	ATN1	0.0169591	0.991549	0.00366443	0.0482022		67	28	39
O75882	O75882	ATRN	1.08007	0.539365	0.16179	1.75971		67	28	39
Q8NI60	Q8NI60	COQ8A	0.282359	0.852807	0.0762989	0.643809		67	28	39
Q96D53	Q96D53	COQ8B	0.783911	0.637164	0.130971	1.40605		67	28	39
O14965	O14965	AURKA	0.237162	0.870677	0.104409	0.55757		62	27	35
Q9NWT8	Q9NWT8	AURKAIP1	1.30772	0.476797	0.192835	2.0102	+	58	23	35
Q96GD4	Q96GD4	AURKB	0.486985	0.770303	-0.11982	-0.990234		65	26	39
Q9H1Y0	Q9H1Y0	ATG5	0.711019	0.66605	-0.090979	-1.31083		67	28	39
Q9BSB4	Q9BSB4	ATG101	0.0664303	0.970703	-0.0117042	-0.179424		67	28	39
Q676U5	Q676U5	ATG16L1	0.0129678	0.993316	0.00224175	0.0370206		67	28	39
Q96BY7	Q96BY7	ATG2B	0.164689	0.91725	-0.0272965	-0.408292		67	28	39
Q7Z3C6	Q7Z3C6	ATG9A	0.692504	0.673094	0.0995873	1.28602		67	28	39
Q96BJ3	Q96BJ3	AIDA	0.251601	0.867815	-0.0376534	-0.58545		67	28	39
O15169	O15169	AXIN1	0.917196	0.593907	0.143782	1.57407		59	25	34
P20160	P20160	AZU1	0.0949729	0.953232	0.0923102	0.24974		67	28	39
Q7Z6A9	Q7Z6A9	BTLA	1.57569	0.416598	-0.469646	-2.27114	+	65	28	37
Q9UPM9	Q9UPM9	B9D1	0.574654	0.725613	0.174457	1.12782		41	14	27
P17213	P17213	BPI	0.0481803	0.977331	0.0446109	0.132506		67	28	39
Q13075	Q13075	NAIP	1.45067	0.436373	-0.264729	-2.14823	+	67	28	39
Q13490	Q13490	BIRC2	0.0685728	0.968722	-0.0161923	-0.184828		67	28	39
O15392	O15392	BIRC5	0.515479	0.753621	-0.163751	-1.03443		61	25	36
Q9NR09	Q9NR09	BIRC6	0.179691	0.907454	0.0196275	0.440324		67	28	39
Q99933	Q99933	BAG1	0.0653613	0.970859	0.0153992	0.17672		67	28	39
O95816	O95816	BAG2	0.0415325	0.980399	-0.0179557	-0.115002		67	28	39
O95817	O95817	BAG3	0.474468	0.77554	0.0993643	0.970539		67	28	39
O95429	O95429	BAG4	1.34704	0.464514	0.172783	2.04434	+	67	28	39
Q9UL15	Q9UL15	BAG5	0.29587	0.847289	-0.0589366	-0.668824		67	28	39
Q9P281	Q9P281	BAHCC1	0.277107	0.855088	0.098502	0.634039		66	28	38
P02730	P02730	SLC4A1	0.824802	0.623807	0.384029	1.45787		67	28	39
Q9H4G0	Q9H4G0	EPB41L1	0.756398	0.649299	0.175934	1.37056		67	28	39
O43491	O43491	EPB41L2	0.00272429	0.998389	0.00104922	0.00786761		67	28	39
Q9HCM4	Q9HCM4	EPB41L5	1.37617	0.456055	0.175223	2.07388	+	67	28	39
Q8NFJ9	Q8NFJ9	BBS1	0.205513	0.89329	0.0393071	0.493961		67	28	39
Q9BXC9	Q9BXC9	BBS2	1.03091	0.555136	0.134927	1.70415		67	28	39
Q96RK4	Q96RK4	BBS4	1.54363	0.424241	0.218317	2.24303	+	62	26	36
Q8N3I7	Q8N3I7	BBS5	0.0120878	0.993515	0.00367288	0.0345422		67	28	39
Q8IWZ6	Q8IWZ6	BBS7	0.425083	0.794288	0.0836694	0.891846		67	28	39
O75531	O75531	BANF1	0.151732	0.923896	0.041328	0.380077		67	28	39
P50895	P50895	BCAM	0.185706	0.904281	-0.0602515	-0.452983		67	28	39
P98160	P98160	HSPG2	0.435675	0.791144	-0.132296	-0.908993		67	28	39
Q7L1Q6	Q7L1Q6	BZW1	0.286791	0.849551	-0.0539943	-0.652055		67	28	39
Q9Y6E2	Q9Y6E2	BZW2	0.683377	0.674634	0.208729	1.27368		67	28	39
P35613	P35613	BSG	0.517481	0.752562	0.106327	1.03662		67	28	39
Q13286	Q13286	CLN3	0.0493314	0.977044	0.0178269	0.135514		67	28	39
P55061	P55061	TMBIM6	1.21155	0.504868	-0.21105	-1.90324		67	28	39
A8MTZ0	A8MTZ0	BBIP1	0.0462192	0.978318	0.0266728	0.127588		47	20	27
P11912	P11912	CD79A	1.81189	0.387542	-0.638274	-2.49122	+	64	26	38
P40259	P40259	CD79B	0.883824	0.607412	-0.45095	-1.54398		41	14	27
Q9BQE9	Q9BQE9	BCL7B	0.458498	0.782451	-0.0693804	-0.945654		65	26	39
Q8WUZ0	Q8WUZ0	BCL7C	0.294803	0.847393	0.0511757	0.666862		67	28	39
O00512	O00512	BCL9	0.459739	0.781984	0.0925678	0.947616		65	26	39
Q86UU0	Q86UU0	BCL9L	0.17004	0.914832	0.0432962	0.419794		67	28	39
P21854	P21854	CD72	0.408501	0.799598	-0.137376	-0.864687		67	28	39
Q8WV28	Q8WV28	BLNK	1.01071	0.560863	-0.247502	-1.68099		67	28	39
P20749	P20749	BCL3	0.481224	0.771122	-0.102826	-0.981063		67	28	39
O95999	O95999	BCL10	0.359575	0.818509	-0.0620114	-0.78219		67	28	39
Q9C0K0	Q9C0K0	BCL11B	1.91298	0.372727	-0.306788	-2.59297	+	56	23	33
P20273	P20273	CD22	0.558182	0.734193	-0.258056	-1.0977		64	26	38
Q9UHQ4	Q9UHQ4	BCAP29	0.84273	0.617715	0.241491	1.48025		67	28	39
P51572	P51572	BCAP31	0.0271943	0.986509	-0.00911809	-0.076441		67	28	39
Q8NDB2	Q8NDB2	BANK1	0.400636	0.801764	-0.226966	-0.854377		46	20	26
Q16611	Q16611	BAK1	0.161155	0.918233	-0.0370798	-0.400647		67	28	39
Q12983	Q12983	BNIP3	0.352768	0.821723	0.187774	0.773576		41	21	20
O60238	O60238	BNIP3L	0.348915	0.823321	0.0749786	0.763786		66	28	38
Q92934	Q92934	BAD	0.0379128	0.981757	0.00855923	0.105373		67	28	39
Q9NYF8	Q9NYF8	BCLAF1	0.196249	0.898818	0.070215	0.474927		67	28	39
Q9BXH1	Q9BXH1	BBC3	0.375496	0.809266	-0.0878567	-0.80987		62	27	35
Q07817	Q07817	BCL2L1	0.337413	0.829458	0.0711119	0.743564		67	28	39
O43521	O43521	BCL2L11	0.871792	0.612769	-0.221316	-1.52466		47	17	30
Q9HB09	Q9HB09	BCL2L12	1.14141	0.524008	-0.162936	-1.82755		67	28	39
Q9BXK5	Q9BXK5	BCL2L13	0.396481	0.803751	-0.118759	-0.844756		67	28	39
Q92843	Q92843	BCL2L2	0.041214	0.98091	-0.0095035	-0.114157		67	28	39
Q96LC9	Q96LC9	BMF	0.14861	0.92562	0.0375813	0.373531		56	25	31
Q9UMX3	Q9UMX3	BOK	0.75834	0.648808	-0.18858	-1.37463		61	25	36
Q16548	Q16548	BCL2A1	0.0521355	0.976001	0.0296022	0.142831		65	26	39
Q6W2J9	Q6W2J9	BCOR	0.0403018	0.981019	0.00706309	0.111736		67	28	39
A2AJT9	A2AJT9	BCLAF3	0.443998	0.787305	0.0769337	0.922362		67	28	39
Q6ZNE5	Q6ZNE5	ATG14	1.05837	0.547756	-0.152037	-1.73531		67	28	39
Q14457	Q14457	BECN1	1.68062	0.400734	-0.143159	-2.36811	+	67	28	39
Q5T5X7	Q5T5X7	BEND3	0.39815	0.803287	0.054191	0.848003		62	27	35
O15155	O15155	BET1	0.366003	0.813939	0.0988943	0.79324		67	28	39
Q9NYM9	Q9NYM9	BET1L	0.970357	0.573792	-0.129737	-1.63414		67	28	39
Q9Y4K1	Q9Y4K1	CRYBG1	1.30546	0.476609	-0.307539	-2.00171	+	67	28	39
Q96L58	Q96L58	B3GALT6	0.541756	0.741193	0.0871706	1.073		67	28	39
Q6Y288	Q6Y288	B3GLCT	0.467803	0.777488	0.134033	0.9601		67	28	39
Q8NES3	Q8NES3	LFNG	0.325456	0.837548	-0.18174	-0.723435		54	21	33
Q9Y644	Q9Y644	RFNG	0.212332	0.888585	-0.0561143	-0.507866		66	28	38
P15291	P15291	B4GALT1	0.0110408	0.993189	0.00347154	0.0315872		67	28	39
O60512	O60512	B4GALT3	0.470063	0.776306	0.0914403	0.963757		66	28	38
O60513	O60513	B4GALT4	0.222766	0.880568	-0.0562589	-0.528817		67	28	39
O43286	O43286	B4GALT5	0.803496	0.629679	0.219882	1.4337		58	23	35
Q9UBX8	Q9UBX8	B4GALT6	0.6827	0.674047	0.183551	1.27597		54	23	31
Q9UBV7	Q9UBV7	B4GALT7	1.24136	0.49601	-0.162564	-1.93484		67	28	39
O43505	O43505	B4GAT1	0.662407	0.682731	0.135344	1.2451		67	28	39
Q13884	Q13884	SNTB1	1.30029	0.47624	0.258048	1.99638		67	28	39
P02749	P02749	APOH	0.987497	0.569053	0.290355	1.65414		67	28	39
P61769	P61769	B2M	1.63879	0.399548	-0.410942	-2.32911	+	67	28	39
Q13425	Q13425	SNTB2	0.109057	0.947089	0.0188474	0.283185		67	28	39
Q562R1	Q562R1	ACTBL2	0.590143	0.719355	0.253645	1.14367		67	28	39
P35612	P35612	ADD2	0.85218	0.616772	0.264112	1.49196		67	28	39
P25098	P25098	GRK2	0.941179	0.584298	-0.155697	-1.59975		67	28	39
P35626	P35626	GRK3	1.09775	0.534683	-0.23424	-1.77942		67	28	39
Q96KN2	Q96KN2	CNDP1	1.24193	0.496211	0.303822	1.93544		67	28	39
P49407	P49407	ARRB1	0.289723	0.850155	0.102987	0.657487		67	28	39
P32121	P32121	ARRB2	0.660734	0.682832	-0.0983909	-1.2428		67	28	39
Q9NSA3	Q9NSA3	CTNNBIP1	1.33495	0.467235	0.216428	2.03201	+	67	28	39
Q8WYA6	Q8WYA6	CTNNBL1	0.00249178	0.998264	-0.00038247	-0.00719804		67	28	39
P42025	P42025	ACTR1B	0.486236	0.769745	-0.0700062	-0.988836		67	28	39
P52757	P52757	CHN2	1.16675	0.517596	0.307028	1.85511		67	28	39
P13929	P13929	ENO3	0.0553844	0.974482	-0.0391594	-0.151222		67	28	39
P16278	P16278	GLB1	0.213691	0.887822	-0.0466254	-0.510577		67	28	39
Q6UWU2	Q6UWU2	GLB1L	0.0233495	0.987968	0.0146514	0.0659053		67	28	39
P15907	P15907	ST6GAL1	1.00952	0.561241	-0.22746	-1.67962		67	28	39
P08236	P08236	GUSB	0.0825699	0.960491	0.0356397	0.219619		67	28	39
P06865	P06865	HEXA	0.812334	0.62859	0.194264	1.44219		67	28	39
P07686	P07686	HEXB	0.702362	0.66742	0.2032	1.29926		67	28	39
Q93088	Q93088	BHMT	0.179267	0.907276	-0.0989678	-0.439751		58	24	34
O00462	O00462	MANBA	0.413001	0.797599	0.110078	0.872096		67	28	39
Q9HBI1	Q9HBI1	PARVB	0.197723	0.898634	-0.0528983	-0.477972		67	28	39
Q16585	Q16585	SGCB	0.115159	0.942403	-0.0367966	-0.297437		67	28	39
Q9Y5Z0	Q9Y5Z0	BACE2	0.11693	0.941388	-0.0543625	-0.301548		67	28	39
Q9H115	Q9H115	NAPB	0.330982	0.833321	0.0573971	0.732199		67	28	39
Q8N3L3	Q8N3L3	TXLNB	0.143195	0.930903	0.098649	0.362386		39	18	21
P55957	P55957	BID	0.385673	0.809132	-0.0992717	-0.826651		67	28	39
O43252	O43252	PAPSS1	0.505785	0.758659	0.0927755	1.01887		67	28	39
O95340	O95340	PAPSS2	0.125246	0.938792	0.0427053	0.320696		67	28	39
Q9NZS9	Q9NZS9	BFAR	0.414161	0.796667	-0.102101	-0.876841		46	20	26
Q6NYC1	Q6NYC1	JMJD6	0.470996	0.776328	-0.0948347	-0.965107		67	28	39
Q13057	Q13057	COASY	0.311138	0.841977	0.0554381	0.696664		67	28	39
P34913	P34913	EPHX2	0.996725	0.565691	0.296782	1.66485		67	28	39
P07814	P07814	EPRS1	0.435908	0.791377	0.0656141	0.909369		67	28	39
P52848	P52848	NDST1	0.371332	0.811108	0.064463	0.802353		67	28	39
P52849	P52849	NDST2	0.247213	0.868586	0.0572283	0.57756		56	25	31
P13995	P13995	MTHFD2	0.107073	0.946699	-0.0424975	-0.27852		67	28	39
P0C870	P0C870	JMJD7	0.434948	0.791458	0.0841616	0.907822		67	28	39
Q8N371	Q8N371	KDM8	0.111295	0.945601	-0.0224695	-0.28843		67	28	39
Q96T60	Q96T60	PNKP	0.418425	0.79562	0.0791	0.880988		67	28	39
P31939	P31939	ATIC	0.471663	0.776337	0.0768789	0.966153		67	28	39
Q9Y223	Q9Y223	GNE	0.141502	0.931813	0.0282676	0.35742		67	28	39
P21810	P21810	BGN	0.591307	0.718796	-0.28468	-1.14534		67	28	39
Q14032	Q14032	BAAT	0.591737	0.718447	0.402177	1.15279		41	18	23
P53004	P53004	BLVRA	0.163196	0.917286	-0.0392857	-0.405067		67	28	39
P78537	P78537	BLOC1S1	0.0966305	0.952856	0.0179326	0.253717		67	28	39
Q6QNY1	Q6QNY1	BLOC1S2	0.20532	0.893212	-0.0404222	-0.493568		67	28	39
Q6QNY0	Q6QNY0	BLOC1S3	0.48716	0.770344	0.0824876	0.990266		67	28	39
Q9NUP1	Q9NUP1	BLOC1S4	0.157751	0.919898	0.0314252	0.393249		67	28	39
Q8TDH9	Q8TDH9	BLOC1S5	0.270901	0.859613	0.0449113	0.622303		67	28	39
Q9UL45	Q9UL45	BLOC1S6	0.0253701	0.987929	-0.00770206	-0.071453		67	28	39
Q96IK1	Q96IK1	BOD1	0.303442	0.845466	0.0664608	0.682686		67	28	39
Q8NFC6	Q8NFC6	BOD1L1	0.402867	0.801149	-0.0561161	-0.855372		67	28	39
P43251	P43251	BTD	0.540606	0.742108	0.10797	1.07129		67	28	39
P50747	P50747	HLCS	0.288241	0.849264	0.0626583	0.654744		67	28	39
Q9Y6X5	Q9Y6X5	ENPP4	0.0289216	0.985295	0.0122571	0.0811468		67	28	39
P49789	P49789	FHIT	0.0197036	0.989812	-0.00716399	-0.055835		67	28	39
P50583	P50583	NUDT2	0.0596448	0.973524	0.0151202	0.162168		67	28	39
P07738	P07738	BPGM	1.36009	0.460752	0.346741	2.05762	+	67	28	39
Q13867	Q13867	BLMH	0.165843	0.917127	0.0278608	0.410779		67	28	39
Q969J3	Q969J3	BORCS5	0.562014	0.731683	-0.0756989	-1.10287		67	28	39
Q96GS4	Q96GS4	BORCS6	0.125268	0.938852	0.0172456	0.320747		67	28	39
Q96B45	Q96B45	BORCS7	0.508642	0.757488	-0.109995	-1.02322		67	28	39
Q96FH0	Q96FH0	BORCS8	0.0227639	0.988333	-0.00589416	-0.064293		67	28	39
P18577	P18577	RHCE	0.787991	0.633549	0.373994	1.41127		67	28	39
P54132	P54132	BLM	0.408078	0.799291	-0.0905173	-0.863989		67	28	39
P15391	P15391	CD19	1.401	0.452953	-0.577042	-2.10579	+	58	22	36
P11836	P11836	MS4A1	1.35956	0.460341	-0.615166	-2.05708	+	67	28	39
Q9NSY1	Q9NSY1	BMP2K	1.05558	0.546705	-0.156146	-1.73217		67	28	39
Q9Y3E2	Q9Y3E2	BOLA1	0.312265	0.842266	-0.0493641	-0.698701		67	28	39
Q9H3K6	Q9H3K6	BOLA2	1.18167	0.513013	0.176828	1.87122		67	28	39
Q53S33	Q53S33	BOLA3	0.408194	0.799238	0.0963658	0.86418		67	28	39
Q6UWU4	Q6UWU4	C6orf89	0.0983062	0.952185	-0.0209325	-0.257726		67	28	39
P13727	P13727	PRG2	0.66658	0.681258	-0.293837	-1.25081		67	28	39
Q10589	Q10589	BST2	0.301458	0.845969	-0.11129	-0.679065		67	28	39
P13497	P13497	BMP1	0.153039	0.922823	-0.0602648	-0.383119		61	26	35
P34820	P34820	BMP8B	0.286137	0.849401	0.180989	0.651204		61	27	34
P36894	P36894	BMPR1A	0.733514	0.65583	-0.166496	-1.3491		43	20	23
Q13873	Q13873	BMPR2	0.419551	0.794929	0.102248	0.882827		67	28	39
Q53HL2	Q53HL2	CDCA8	0.796238	0.632232	-0.122396	-1.42378		60	25	35
Q9NWK9	Q9NWK9	ZNHIT6	1.47072	0.435518	0.159239	2.16797	+	67	28	39
P80723	P80723	BASP1	1.78981	0.387642	-0.539945	-2.46806	+	67	28	39
Q8WXS3	Q8WXS3	BAALC	1.7206	0.394762	0.593688	2.40597	+	66	28	38
O95258	O95258	SLC25A14	0.0546413	0.974984	-0.0183533	-0.149303		67	28	39
O95415	O95415	BRI3	1.78544	0.385057	0.258874	2.46411	+	67	28	39
Q9UQB8	Q9UQB8	BAIAP2	0.722778	0.659774	-0.17039	-1.33529		42	20	22
Q9UHR4	Q9UHR4	BAIAP2L1	0.0705984	0.966323	-0.0360858	-0.189917		67	28	39
Q6UXY1	Q6UXY1	BAIAP2L2	0.49044	0.768935	-0.219701	-0.998258		49	21	28
P54687	P54687	BCAT1	0.207644	0.892188	0.151034	0.499909		41	19	22
O15382	O15382	BCAT2	0.771937	0.640748	0.113653	1.39067		67	28	39
Q6UWZ7	Q6UWZ7	ABRAXAS1	0.0893494	0.956774	-0.0250081	-0.236163		67	28	39
Q96RL1	Q96RL1	UIMC1	0.929863	0.588009	-0.139264	-1.58629		67	28	39
Q6PJG6	Q6PJG6	BRAT1	0.187664	0.902894	-0.0291581	-0.457082		67	28	39
Q7Z569	Q7Z569	BRAP	1.62035	0.406098	0.122095	2.31178	+	67	28	39
Q9P287	Q9P287	BCCIP	0.435971	0.791583	-0.0927409	-0.90947		67	28	39
Q7Z589	Q7Z589	EMSY	1.04025	0.552562	-0.104922	-1.71479		67	28	39
Q9NZM4	Q9NZM4	BICRA	0.108989	0.947024	-0.023157	-0.283027		67	28	39
Q6AI39	Q6AI39	BICRAL	0.319592	0.839439	-0.0809846	-0.712642		57	23	34
P11274	P11274	BCR	0.0566037	0.97399	-0.0112266	-0.154364		67	28	39
P56945	P56945	BCAR1	0.708316	0.665943	0.121995	1.30722		67	28	39
O75815	O75815	BCAR3	0.772316	0.640828	0.125862	1.39116		67	28	39
Q9HCU9	Q9HCU9	BRMS1	0.423348	0.794155	0.0624411	0.889022		67	28	39
Q5PSV4	Q5PSV4	BRMS1L	0.057008	0.97389	0.0122539	0.155404		67	28	39
P38398	P38398	BRCA1	0.839674	0.61918	-0.140168	-1.47702		65	26	39
Q9H6U6	Q9H6U6	BCAS3	0.209332	0.890925	-0.0539127	-0.50213		58	25	33
Q8TDM0	Q8TDM0	BCAS4	0.108755	0.947026	-0.0500729	-0.283211		42	20	22
Q9Y6D6	Q9Y6D6	ARFGEF1	0.0687263	0.968487	0.0120666	0.185214		67	28	39
Q9Y6D5	Q9Y6D5	ARFGEF2	0.0536773	0.975737	0.0136885	0.14681		67	28	39
Q5TH69	Q5TH69	ARFGEF3	0.0580511	0.973531	0.01822	0.158084		67	28	39
Q96GW7	Q96GW7	BCAN	0.688939	0.672395	0.345698	1.28121		67	28	39
Q8WY22	Q8WY22	BRI3BP	0.412742	0.79774	0.0837349	0.87167		67	28	39
Q9UBW5	Q9UBW5	BIN2	2.10737	0.355498	-0.489699	-2.74529	+	67	28	39
Q9NQY0	Q9NQY0	BIN3	0.675914	0.676304	0.103661	1.26355		67	28	39
Q9NWV8	Q9NWV8	BABAM1	1.34766	0.464277	-0.0936293	-2.04498	+	67	28	39
Q9NXR7	Q9NXR7	BABAM2	3.25793	0.220381	-0.211095	-3.63385	+	67	28	39
Q15018	Q15018	ABRAXAS2	1.13575	0.524299	-0.0964488	-1.82135		67	28	39
Q5VW32	Q5VW32	BROX	0.113688	0.943071	0.033289	0.294014		67	28	39
Q9NRL2	Q9NRL2	BAZ1A	0.854911	0.617079	-0.122287	-1.49534		67	28	39
Q9UIF9	Q9UIF9	BAZ2A	0.666303	0.681516	-0.0768523	-1.25043		67	28	39
Q9UIF8	Q9UIF8	BAZ2B	1.05661	0.547295	0.131355	1.73417		65	26	39
Q9ULD4	Q9ULD4	BRPF3	0.387873	0.807944	-0.0624779	-0.83035		67	28	39
Q9NSI6	Q9NSI6	BRWD1	0.414676	0.796944	-0.103839	-0.87545		61	27	34
P25440	P25440	BRD2	0.561512	0.731958	-0.0992376	-1.10214		67	28	39
Q15059	Q15059	BRD3	0.871291	0.61299	-0.126884	-1.51549		67	28	39
O60885	O60885	BRD4	0.12806	0.937024	-0.0206157	-0.32712		67	28	39
Q9NPI1	Q9NPI1	BRD7	0.059188	0.973313	-0.0131183	-0.160999		67	28	39
Q9H8M2	Q9H8M2	BRD9	1.00616	0.562077	-0.0807496	-1.67575		67	28	39
Q9NW68	Q9NW68	BSDC1	0.251084	0.868013	0.0421267	0.584451		67	28	39
Q13829	Q13829	TNFAIP1	0.0990993	0.951851	0.023226	0.259998		50	21	29
Q9H3F6	Q9H3F6	KCTD10	0.514258	0.754034	-0.05544	-1.03175		67	28	39
Q9H0C5	Q9H0C5	BTBD1	0.170643	0.914468	0.0359959	0.421083		67	28	39
Q9BSF8	Q9BSF8	BTBD10	0.16115	0.918128	-0.0296138	-0.402272		36	14	22
Q9BX70	Q9BX70	BTBD2	0.600149	0.715904	0.0892474	1.158		67	28	39
Q9P203	Q9P203	BTBD7	0.60872	0.709509	-0.115075	-1.17831		39	19	20
Q96Q07	Q96Q07	BTBD9	0.50555	0.758728	0.0884087	1.0189		64	26	38
Q719H9	Q719H9	KCTD1	0.571128	0.725904	0.164946	1.11618		67	28	39
Q96CX2	Q96CX2	KCTD12	0.258096	0.865679	-0.070302	-0.597943		67	28	39
Q96SI1	Q96SI1	KCTD15	0.0142295	0.993499	0.00589431	0.0405659		67	28	39
Q6PI47	Q6PI47	KCTD18	0.255194	0.86661	0.0413643	0.592373		67	28	39
Q7Z5Y7	Q7Z5Y7	KCTD20	0.0924498	0.953953	0.0321546	0.243664		67	28	39
Q4G0X4	Q4G0X4	KCTD21	0.447837	0.785998	-0.163203	-0.928498		67	28	39
Q9Y597	Q9Y597	KCTD3	0.378334	0.809609	0.0694572	0.814256		67	28	39
Q9NXV2	Q9NXV2	KCTD5	0.245407	0.86839	-0.0372581	-0.573449		67	28	39
Q8NC69	Q8NC69	KCTD6	0.0262514	0.987287	-0.00980821	-0.0739366		54	20	34
Q96MP8	Q96MP8	KCTD7	1.32216	0.47225	0.192339	2.0189	+	67	28	39
Q7L273	Q7L273	KCTD9	0.208538	0.891439	-0.0401519	-0.500128		67	28	39
O43670	O43670	ZNF207	0.404055	0.800799	0.071879	0.857339		67	28	39
Q9BRD0	Q9BRD0	BUD13	0.0368815	0.982447	-0.00687856	-0.102617		67	28	39
Q7KYR7	Q7KYR7	BTN2A1	0.873866	0.612844	0.182382	1.51865		67	28	39
Q8WVV5	Q8WVV5	BTN2A2	0.752203	0.649543	-0.248495	-1.36961		52	24	28
O00481	O00481	BTN3A1	0.664417	0.681341	-0.129861	-1.24785		67	28	39
P78410	P78410	BTN3A2	0.108238	0.947181	-0.0507759	-0.281263		67	28	39
O00478	O00478	BTN3A3	0.211266	0.889553	-0.0686288	-0.505668		67	28	39
Q13895	Q13895	BYSL	0.0127527	0.993433	-0.00349376	-0.0364153		67	28	39
Q9Y235	Q9Y235	APOBEC2	0.528928	0.747761	-0.550499	-1.05923		42	18	24
Q96EU7	Q96EU7	C1GALT1C1	0.296157	0.847416	0.0593808	0.669352		67	28	39
P11586	P11586	MTHFD1	1.24124	0.495813	-0.196256	-1.93471		67	28	39
Q9Y426	Q9Y426	C2CD2	0.239921	0.869925	0.0729011	0.562745		67	28	39
Q4AC94	Q4AC94	C2CD3	0.716775	0.663555	0.155555	1.31965		62	27	35
Q16581	Q16581	C3AR1	0.184016	0.905633	-0.0626879	-0.449859		56	22	34
P04003	P04003	C4BPA	1.13328	0.523419	0.385609	1.81864		67	28	39
P20851	P20851	C4BPB	1.34695	0.464136	0.416339	2.04426	+	67	28	39
P21730	P21730	C5AR1	0.419969	0.794936	-0.134862	-0.88351		67	28	39
O75844	O75844	ZMPSTE24	0.749019	0.650278	-0.11747	-1.36095		67	28	39
Q9Y256	Q9Y256	RCE1	1.75169	0.390931	-0.381883	-2.43993	+	61	24	37
Q8WUQ7	Q8WUQ7	CACTIN	0.247656	0.869186	0.0304803	0.577816		67	28	39
P27708	P27708	CAD	0.152121	0.923306	-0.0322741	-0.38093		67	28	39
Q9NYQ6	Q9NYQ6	CELSR1	1.78016	0.38285	-0.317073	-2.4727	+	56	26	30
Q9HCU4	Q9HCU4	CELSR2	0.727282	0.659146	0.155783	1.33241		67	28	39
P12830	P12830	CDH1	0.00262622	0.998344	-0.00173202	-0.00758524		67	28	39
P55287	P55287	CDH11	0.117726	0.940874	-0.0388518	-0.303392		67	28	39
P55290	P55290	CDH13	0.545786	0.738192	0.148158	1.07898		67	28	39
Q9H159	Q9H159	CDH19	0.740622	0.654606	0.251005	1.34996		67	28	39
P19022	P19022	CDH2	0.0321635	0.984293	-0.017976	-0.0899333		67	28	39
P22223	P22223	CDH3	0.0379054	0.981679	0.0256862	0.105353		67	28	39
P33151	P33151	CDH5	0.187443	0.903002	0.0521053	0.456619		67	28	39
P55285	P55285	CDH6	0.288233	0.849147	0.0953714	0.655308		58	23	35
Q99653	Q99653	CHP1	0.522913	0.750393	0.0912463	1.04482		67	28	39
Q96BS2	Q96BS2	TESC	0.894431	0.604705	0.324671	1.54369		67	28	39
P63098	P63098	PPP3R1	1.39911	0.453078	-0.177014	-2.09696	+	67	28	39
Q9Y6J0	Q9Y6J0	CABIN1	0.625818	0.698599	-0.0557965	-1.19432		67	28	39
P53805	P53805	RCAN1	0.665103	0.681873	-0.282311	-1.25187		54	22	32
Q9UKA8	Q9UKA8	RCAN3	0.0784263	0.963306	-0.0218049	-0.20941		67	28	39
Q16602	Q16602	CALCRL	0.0523616	0.975886	-0.0203754	-0.1434		67	28	39
Q99828	Q99828	CIB1	0.108224	0.947105	-0.0251218	-0.281229		67	28	39
Q9UGQ2	Q9UGQ2	CACFD1	0.0165524	0.991896	0.00687721	0.0471668		44	19	25
Q8IWX8	Q8IWX8	CHERP	0.260608	0.863739	-0.0337677	-0.602751		67	28	39
Q9HA72	Q9HA72	CALHM2	0.381708	0.808862	-0.130499	-0.820501		61	27	34
Q8N5C1	Q8N5C1	CALHM5	0.223129	0.880724	-0.0637272	-0.529542		67	28	39
Q5R3K3	Q5R3K3	CALHM6	1.38403	0.454343	-0.518035	-2.08181	+	67	28	39
Q9UM00	Q9UM00	TMCO1	0.147758	0.926319	0.0279499	0.371317		67	28	39
Q96D31	Q96D31	ORAI1	1.02298	0.555592	-0.181601	-1.69508		67	28	39
P49069	P49069	CAMLG	0.182259	0.906888	-0.027435	-0.44574		67	28	39
Q8NE86	Q8NE86	MCU	1.02342	0.555314	-0.128268	-1.69558		67	28	39
Q9NWR8	Q9NWR8	MCUB	0.2248	0.879982	-0.0677315	-0.532876		67	28	39
Q9BPX6	Q9BPX6	MICU1	1.53856	0.426785	-0.165267	-2.2339	+	67	28	39
Q8IYU8	Q8IYU8	MICU2	1.63663	0.400965	-0.18534	-2.32709	+	67	28	39
Q86XE3	Q86XE3	MICU3	0.0350992	0.983421	-0.0173045	-0.0981657		37	16	21
Q14123	Q14123	PDE1C	0.0141578	0.993474	-0.00777907	-0.0404442		45	19	26
Q8N5S9	Q8N5S9	CAMKK1	0.774579	0.639738	-0.11031	-1.39538		62	26	36
Q14012	Q14012	CAMK1	0.0460971	0.977989	0.0115067	0.127046		67	28	39
Q8IU85	Q8IU85	CAMK1D	1.65664	0.406199	-0.315375	-2.3458	+	67	28	39
Q13554	Q13554	CAMK2B	0.904441	0.602067	0.301084	1.5649		47	24	23
Q16566	Q16566	CAMK4	0.00372911	0.998186	-0.00157116	-0.0107571		67	28	39
Q9P1Z2	Q9P1Z2	CALCOCO1	0.890313	0.605714	-0.10922	-1.5387		67	28	39
Q13137	Q13137	CALCOCO2	0.318505	0.840495	-0.048226	-0.70994		67	28	39
O75746	O75746	SLC25A12	1.73719	0.391034	0.243122	2.42023	+	67	28	39
Q9UJS0	Q9UJS0	SLC25A13	1.43175	0.44465	0.389266	2.12951	+	67	28	39
Q6NUK1	Q6NUK1	SLC25A24	0.0126111	0.993546	0.00404432	0.0360167		67	28	39
Q9BV35	Q9BV35	SLC25A23	0.226496	0.878724	0.0614474	0.536295		66	28	38
Q9Y376	Q9Y376	CAB39	1.99193	0.354174	-0.171553	-2.64663	+	67	28	39
Q9H9S4	Q9H9S4	CAB39L	2.18009	0.347169	0.316866	2.80631	+	67	28	39
Q9NP80	Q9NP80	PNPLA8	1.69279	0.402603	0.192726	2.37938	+	67	28	39
Q9Y2V2	Q9Y2V2	CARHSP1	0.30902	0.843261	-0.0914713	-0.692829		67	28	39
O75177	O75177	SS18L1	0.386861	0.808642	-0.104037	-0.82865		67	28	39
Q9HB71	Q9HB71	CACYBP	0.806159	0.629628	0.146497	1.43438		67	28	39
Q13938	Q13938	CAPS	0.259939	0.863909	0.187763	0.601472		67	28	39
Q05682	Q05682	CALD1	0.192244	0.900155	-0.109025	-0.466626		67	28	39
O14967	O14967	CLGN	0.045941	0.978057	0.0279386	0.126715		58	24	34
Q96JQ2	Q96JQ2	CLMN	0.306868	0.844858	0.0835996	0.688923		67	28	39
P0DP25	P0DP25	CALM3	1.10423	0.533821	-0.145093	-1.78662		67	28	39
Q9NZT1	Q9NZT1	CALML5	0.107597	0.946313	0.0587	0.279967		57	23	34
Q7Z624	Q7Z624	CAMKMT	0.124339	0.939096	0.0281289	0.318731		62	27	35
Q5T5Y3	Q5T5Y3	CAMSAP1	0.384037	0.808803	0.0411983	0.823895		67	28	39
Q08AD1	Q08AD1	CAMSAP2	1.19948	0.508233	0.158247	1.89034		67	28	39
P27824	P27824	CANX	0.0307211	0.985186	-0.00941705	-0.0860312		67	28	39
P04632	P04632	CAPNS1	0.6734	0.67706	-0.0710019	-1.26013		67	28	39
P07384	P07384	CAPN1	0.741052	0.65416	-0.0922855	-1.35053		67	28	39
O75808	O75808	CAPN15	0.894001	0.604965	-0.0700185	-1.54317		67	28	39
P17655	P17655	CAPN2	0.210583	0.890201	-0.0405952	-0.504284		67	28	39
P20807	P20807	CAPN3	0.4563	0.783274	0.33395	0.949059		34	14	20
O15484	O15484	CAPN5	0.220933	0.882202	-0.097284	-0.52515		67	28	39
Q9Y6W3	Q9Y6W3	CAPN7	1.11893	0.528101	-0.151696	-1.80287		67	28	39
P51911	P51911	CNN1	0.490208	0.768996	-0.247588	-0.994973		67	28	39
Q99439	Q99439	CNN2	2.67244	0.252811	-0.478666	-3.20004	+	67	28	39
Q15417	Q15417	CNN3	0.0564805	0.974054	-0.0179768	-0.154046		67	28	39
P27797	P27797	CALR	0.416981	0.796557	-0.075639	-0.878624		67	28	39
P22676	P22676	CALB2	0.813269	0.627968	0.362361	1.44479		62	27	35
P31415	P31415	CASQ1	0.13979	0.932042	-0.160889	-0.353595		67	28	39
O14958	O14958	CASQ2	0.664817	0.681702	-0.57701	-1.25209		52	20	32
Q9BQT9	Q9BQT9	CLSTN3	0.470714	0.776161	-0.116149	-0.96682		52	21	31
O43852	O43852	CALU	0.483887	0.771312	0.169989	0.985196		67	28	39
Q9Y233	Q9Y233	PDE10A	0.369769	0.812035	-0.0887282	-0.800104		62	27	35
P17612	P17612	PRKACA	0.409503	0.799072	0.0758438	0.86634		67	28	39
P22694	P22694	PRKACB	0.625878	0.698697	0.152183	1.19441		67	28	39
P51817	P51817	PRKX	0.0416764	0.980472	0.0217411	0.115383		67	28	39
Q9C010	Q9C010	PKIB	0.154626	0.922168	-0.0738691	-0.387362		44	17	27
Q9Y2B9	Q9Y2B9	PKIG	0.810528	0.629425	0.115315	1.4399		67	28	39
P10644	P10644	PRKAR1A	0.100611	0.950876	-0.025388	-0.263222		67	28	39
P31321	P31321	PRKAR1B	0.349503	0.822917	0.100965	0.764737		67	28	39
P13861	P13861	PRKAR2A	0.0174195	0.99146	0.00344397	0.0494858		67	28	39
P31323	P31323	PRKAR2B	1.44577	0.438274	0.462909	2.1434	+	67	28	39
P56211	P56211	ARPP19	0.0332578	0.983533	-0.0105034	-0.092886		67	28	39
Q92887	Q92887	ABCC2	0.104981	0.947738	-0.0507127	-0.273586		67	28	39
O15438	O15438	ABCC3	1.02846	0.553957	-0.229289	-1.70441		60	24	36
P78358	P78358	CTAG1A	0.167512	0.915689	-0.169309	-0.41446		64	26	38
Q5JQC4	Q5JQC4	CT47A1	1.29237	0.47836	0.804273	1.98818		67	28	39
P0DMU7	P0DMU7	CT45A6	0.239439	0.870179	0.290605	0.563703		41	20	21
Q9BSD7	Q9BSD7	NTPCR	0.281252	0.853297	0.0755646	0.641743		67	28	39
Q6ZU35	Q6ZU35	CRACD	2.89427	0.268488	-0.314432	-3.36816	+	67	28	39
Q9UDT6	Q9UDT6	CLIP2	0.943041	0.58291	0.193879	1.61763		40	17	23
Q8N3C7	Q8N3C7	CLIP4	0.152375	0.923096	-0.0591721	-0.381794		57	25	32
Q6F5E8	Q6F5E8	CARMIL2	0.854765	0.61705	-0.180562	-1.49516		67	28	39
Q14444	Q14444	CAPRIN1	0.694712	0.670845	-0.0888962	-1.28899		67	28	39
Q8N1G2	Q8N1G2	CMTR1	0.353891	0.82203	-0.0563771	-0.772362		67	28	39
Q8IYT2	Q8IYT2	CMTR2	0.420669	0.794622	0.078132	0.884654		67	28	39
Q6JBY9	Q6JBY9	RCSD1	1.27638	0.483017	-0.393967	-1.97155		67	28	39
Q8IV04	Q8IV04	TBC1D10C	1.52821	0.428721	-0.285617	-2.22392	+	67	28	39
P31327	P31327	CPS1	0.332017	0.833114	0.156074	0.734034		67	28	39
A8MPS7	A8MPS7	YDJC	0.382927	0.808432	-0.086504	-0.822023		67	28	39
Q9NPF2	Q9NPF2	CHST11	0.770938	0.640595	0.342064	1.38938		67	28	39
Q9NRB3	Q9NRB3	CHST12	0.431681	0.792255	-0.0982791	-0.902545		67	28	39
Q8NCH0	Q8NCH0	CHST14	1.50142	0.42417	0.340468	2.19797	+	67	28	39
Q7LGC8	Q7LGC8	CHST3	0.460428	0.781871	-0.117606	-0.948706		65	26	39
Q9GZX3	Q9GZX3	CHST6	0.305328	0.84422	-0.148403	-0.687003		55	23	32
P00915	P00915	CA1	0.569813	0.726671	0.354942	1.11426		67	28	39
O43570	O43570	CA12	0.778844	0.639895	-0.207446	-1.40665		47	17	30
Q8N1Q1	Q8N1Q1	CA13	0.120555	0.940398	-0.0449351	-0.309926		67	28	39
Q9ULX7	Q9ULX7	CA14	0.1165	0.94145	0.0765777	0.300552		67	28	39
P00918	P00918	CA2	0.898834	0.604523	0.366744	1.54903		67	28	39
P07451	P07451	CA3	0.1198	0.940535	-0.127007	-0.308186		67	28	39
P22748	P22748	CA4	0.0286311	0.985367	-0.0170346	-0.08042		56	22	34
Q9Y2D0	Q9Y2D0	CA5B	0.269224	0.860142	-0.121182	-0.619134		67	28	39
P35219	P35219	CA8	0.753542	0.650655	-0.291469	-1.36684		67	28	39
P16152	P16152	CBR1	0.124768	0.938621	-0.0439252	-0.319603		67	28	39
O75828	O75828	CBR3	0.0599275	0.973703	-0.02643	-0.162892		67	28	39
Q8N4T8	Q8N4T8	CBR4	0.0368505	0.982311	0.0111215	0.102534		67	28	39
O75052	O75052	NOS1AP	0.219776	0.883248	0.0826907	0.523241		58	24	34
Q96DG6	Q96DG6	CMBL	1.47128	0.436692	0.543595	2.16852	+	67	28	39
Q96IY4	Q96IY4	CPB2	0.352138	0.822127	0.155137	0.769321		67	28	39
O75976	O75976	CPD	1.75705	0.390559	0.236109	2.43835	+	67	28	39
P16870	P16870	CPE	1.38265	0.454387	0.388592	2.09311	+	52	23	29
P14384	P14384	CPM	0.482076	0.771123	-0.178447	-0.982386		67	28	39
P15169	P15169	CPN1	1.30693	0.477119	0.294284	2.00323	+	67	28	39
P22792	P22792	CPN2	1.15108	0.5227	0.265399	1.83809		67	28	39
Q9Y646	Q9Y646	CPQ	1.26382	0.487374	0.382877	1.95843		67	28	39
Q66K79	Q66K79	CPZ	0.0408106	0.98104	-0.015288	-0.113197		54	25	29
O14595	O14595	CTDSP2	0.111024	0.945649	-0.0358246	-0.288329		47	19	28
P13688	P13688	CEACAM1	0.195806	0.89856	-0.168825	-0.47457		54	23	31
P40199	P40199	CEACAM6	0.382207	0.808545	0.169434	0.821769		57	26	31
P31997	P31997	CEACAM8	1.05755	0.547129	0.519807	1.75744		37	14	23
Q9UJA2	Q9UJA2	CRLS1	0.754666	0.650171	0.18308	1.3741		49	19	30
Q16619	Q16619	CTF1	0.287172	0.849689	-0.0668487	-0.654357		47	22	25
P43155	P43155	CRAT	0.431328	0.792586	0.10205	0.901974		67	28	39
P50416	P50416	CPT1A	0.680755	0.674658	-0.146	-1.27013		67	28	39
P23786	P23786	CPT2	0.39215	0.804771	0.0879645	0.837522		67	28	39
Q8N4J0	Q8N4J0	CARNMT1	0.775015	0.640707	-0.160377	-1.39463		67	28	39
Q9NQ79	Q9NQ79	CRTAC1	0.30991	0.84287	0.119189	0.694442		67	28	39
O75339	O75339	CILP	0.122959	0.939428	-0.0724871	-0.315454		67	28	39
Q8IUL8	Q8IUL8	CILP2	0.000284503	0.999336	0.000135646	0.000823929		67	28	39
P49747	P49747	COMP	0.126809	0.938063	-0.0826316	-0.324267		67	28	39
O75718	O75718	CRTAP	1.17103	0.516792	0.228636	1.85974		67	28	39
P48730	P48730	CSNK1D	0.373648	0.810278	-0.0456821	-0.806298		67	28	39
P49674	P49674	CSNK1E	0.502815	0.761341	-0.0844224	-1.01499		62	27	35
Q9HCP0	Q9HCP0	CSNK1G1	0.195853	0.898582	-0.0320769	-0.474108		67	28	39
P78368	P78368	CSNK1G2	0.829892	0.621416	0.115062	1.46825		55	23	32
Q9Y6M4	Q9Y6M4	CSNK1G3	0.45306	0.784559	0.0718961	0.936814		67	28	39
P68400	P68400	CSNK2A1	0.790274	0.633243	0.0842413	1.41419		67	28	39
P19784	P19784	CSNK2A2	0.0782403	0.963311	0.0138824	0.20895		67	28	39
P67870	P67870	CSNK2B	0.442109	0.788214	0.0575222	0.919336		67	28	39
Q8WXE0	Q8WXE0	CASKIN2	0.378447	0.809821	0.0494247	0.814447		67	28	39
O15519	O15519	CFLAR	0.338042	0.829291	-0.063621	-0.745125		61	27	34
Q9UKL3	Q9UKL3	CASP8AP2	0.828919	0.621154	-0.161703	-1.46879		51	22	29
Q9H8G2	Q9H8G2	CAAP1	1.96679	0.365151	-0.211481	-2.62484	+	67	28	39
Q9BXL7	Q9BXL7	CARD11	0.790713	0.633269	-0.215711	-1.41475		67	28	39
Q9BX69	Q9BX69	CARD6	0.859385	0.615426	0.139893	1.50209		63	26	37
Q9H257	Q9H257	CARD9	1.43332	0.443505	-0.163066	-2.13107	+	67	28	39
P29466	P29466	CASP1	0.247413	0.869065	-0.116737	-0.577345		67	28	39
P31944	P31944	CASP14	0.0333548	0.983509	0.0148552	0.0931475		67	28	39
P42575	P42575	CASP2	0.00207952	0.998072	0.000360307	0.00600998		67	28	39
P42574	P42574	CASP3	0.39528	0.803625	-0.063186	-0.842752		67	28	39
P49662	P49662	CASP4	0.158433	0.919611	-0.0434543	-0.394733		67	28	39
P51878	P51878	CASP5	0.361908	0.81665	0.195751	0.790697		36	16	20
P55212	P55212	CASP6	0.194927	0.899086	0.0473262	0.472193		67	28	39
P55210	P55210	CASP7	0.816468	0.626549	-0.154494	-1.4474		67	28	39
P55211	P55211	CASP9	0.389719	0.806197	0.070912	0.833449		67	28	39
P04040	P04040	CAT	0.576961	0.725522	0.174683	1.12465		67	28	39
Q86VU5	Q86VU5	COMTD1	0.825796	0.623789	-0.20877	-1.45911		67	28	39
P21964	P21964	COMT	0.642168	0.689963	-0.159731	-1.21716		67	28	39
P35221	P35221	CTNNA1	0.285974	0.849315	-0.0999636	-0.650537		67	28	39
Q9UI47	Q9UI47	CTNNA3	0.0224581	0.988474	0.0114835	0.0636247		40	15	25
P35222	P35222	CTNNB1	0.374025	0.809892	-0.124211	-0.80694		67	28	39
P49913	P49913	CAMP	0.23894	0.870205	0.212337	0.560823		67	28	39
P07858	P07858	CTSB	0.0631166	0.972038	0.0491003	0.171025		67	28	39
P07339	P07339	CTSD	0.709268	0.665919	-0.283153	-1.30849		67	28	39
Q9UBX1	Q9UBX1	CTSF	0.0570466	0.974102	0.0360245	0.155503		67	28	39
P08311	P08311	CTSG	0.0932388	0.953812	0.066493	0.245567		67	28	39
P43235	P43235	CTSK	0.155717	0.92107	-0.074521	-0.388809		67	28	39
P07711	P07711	CTSL	0.185587	0.904286	-0.0666388	-0.452733		67	28	39
O60911	O60911	CTSV	0.136951	0.93374	0.0974697	0.347945		46	21	25
P43234	P43234	CTSO	0.0170286	0.991664	0.00537934	0.048399		66	28	38
P25774	P25774	CTSS	1.11113	0.53149	-0.332363	-1.79425		67	28	39
P56202	P56202	CTSW	3.25392	0.212182	-0.652836	-3.70994	+	48	17	31
Q9UBR2	Q9UBR2	CTSZ	0.367896	0.812638	-0.175327	-0.796482		67	28	39
P20645	P20645	M6PR	0.619325	0.701328	-0.120536	-1.18519		67	28	39
P11717	P11717	IGF2R	1.21201	0.504697	0.17212	1.90373		67	28	39
Q9NQ11	Q9NQ11	ATP13A2	0.597595	0.716052	0.111104	1.15435		67	28	39
Q6NZI2	Q6NZI2	CAVIN1	1.02535	0.554519	0.387559	1.6978		67	28	39
O95810	O95810	CAVIN2	0.623307	0.699539	0.212649	1.1908		67	28	39
Q969G5	Q969G5	CAVIN3	0.254926	0.866504	0.0927239	0.591858		67	28	39
Q03135	Q03135	CAV1	0.724326	0.65944	0.271795	1.3285		67	28	39
P51636	P51636	CAV2	0.620374	0.700364	0.148463	1.18667		67	28	39
Q96F85	Q96F85	CNRIP1	0.485452	0.769661	0.131662	0.987621		67	28	39
P32246	P32246	CCR1	0.675678	0.67604	-0.265622	-1.26323		67	28	39
P51684	P51684	CCR6	1.38659	0.454071	-0.476129	-2.11484	+	40	17	23
P32248	P32248	CCR7	1.40075	0.452761	-0.45649	-2.11274	+	51	21	30
O00421	O00421	CCRL2	0.385084	0.809199	-0.200051	-0.828401		45	17	28
Q16627	Q16627	CCL14	0.257956	0.865833	0.133242	0.598457		54	25	29
P55774	P55774	CCL18	0.0203993	0.989211	0.0156731	0.0577626		67	28	39
Q99731	Q99731	CCL19	0.848609	0.617767	-0.338775	-1.49305		52	21	31
P78556	P78556	CCL20	0.242616	0.869351	-0.164416	-0.570827		35	15	20
O00585	O00585	CCL21	0.422918	0.794316	-0.301276	-0.888321		67	28	39
P13501	P13501	CCL5	1.48253	0.431649	-0.386139	-2.17954	+	67	28	39
Q96Q11	Q96Q11	TRNT1	0.580099	0.725197	-0.0843891	-1.12919		67	28	39
P17676	P17676	CEBPB	0.0235242	0.988438	-0.00795008	-0.066386		67	28	39
P49716	P49716	CEBPD	0.0081739	0.995211	-0.00296986	-0.0234899		51	23	28
P53567	P53567	CEBPG	0.715544	0.664471	-0.223867	-1.32302		47	16	31
Q03701	Q03701	CEBPZ	0.113337	0.943093	0.0304869	0.293197		67	28	39
O00622	O00622	CCN1	0.281355	0.85336	0.135236	0.641936		67	28	39
P29279	P29279	CCN2	0.413552	0.797196	0.140145	0.873002		67	28	39
P48745	P48745	CCN3	0.0652252	0.970938	0.0484982	0.176375		67	28	39
A5YKK6	A5YKK6	CNOT1	0.00336569	0.99828	-0.000450569	-0.00971281		67	28	39
Q9H9A5	Q9H9A5	CNOT10	0.185357	0.904404	-0.019626	-0.452251		67	28	39
Q9UKZ1	Q9UKZ1	CNOT11	0.0624586	0.972301	-0.00737938	-0.16935		67	28	39
Q9NZN8	Q9NZN8	CNOT2	0.303666	0.845427	-0.0388151	-0.683095		67	28	39
O75175	O75175	CNOT3	0.229146	0.876911	-0.0383873	-0.541517		67	28	39
Q96LI5	Q96LI5	CNOT6L	0.194356	0.899252	-0.0293257	-0.471009		67	28	39
Q9UIV1	Q9UIV1	CNOT7	0.0807425	0.962028	0.0161095	0.215126		67	28	39
Q9UFF9	Q9UFF9	CNOT8	0.347141	0.823885	0.0661472	0.760622		67	28	39
Q92600	Q92600	CNOT9	0.123701	0.939054	0.0183876	0.317158		67	28	39
Q6YHK3	Q6YHK3	CD109	0.427348	0.794486	0.161724	0.895525		67	28	39
P48509	P48509	CD151	0.0230937	0.988132	0.0134168	0.0652013		67	28	39
Q8N6Q3	Q8N6Q3	CD177	0.211686	0.889318	0.111008	0.506723		62	27	35
Q99467	Q99467	CD180	0.892603	0.605319	-0.21282	-1.54148		67	28	39
O95400	O95400	CD2BP2	0.322309	0.839252	-0.0565192	-0.716757		67	28	39
Q9NNX6	Q9NNX6	CD209	0.0838514	0.959235	-0.0377418	-0.222761		67	28	39
Q15762	Q15762	CD226	0.401008	0.801679	0.139471	0.855615		43	19	24
P26842	P26842	CD27	1.75545	0.390063	-0.492589	-2.4369	+	67	28	39
Q5ZPR3	Q5ZPR3	CD276	0.610128	0.708316	0.126108	1.17219		67	28	39
Q9Y5K6	Q9Y5K6	CD2AP	0.442432	0.787946	-0.0987159	-0.919854		67	28	39
Q9NPF0	Q9NPF0	CD320	0.897189	0.605008	0.198194	1.54704		67	28	39
P16070	P16070	CD44	0.68235	0.673789	-0.213357	-1.27229		67	28	39
P09326	P09326	CD48	2.9886	0.243111	-0.688704	-3.43819	+	67	28	39
O43866	O43866	CD5L	0.326911	0.836758	0.11269	0.724968		67	28	39
P13987	P13987	CD59	0.257295	0.865893	0.0963494	0.596407		67	28	39
P08962	P08962	CD63	0.120005	0.940642	-0.0678375	-0.308657		67	28	39
P60033	P60033	CD81	0.104742	0.94785	-0.0380583	-0.273022		67	28	39
P27701	P27701	CD82	0.810205	0.629421	-0.31258	-1.4395		67	28	39
Q01151	Q01151	CD83	0.306459	0.844655	0.13388	0.690471		43	21	22
P21926	P21926	CD9	0.530956	0.746529	0.25685	1.05689		67	28	39
P48960	P48960	ADGRE5	0.754356	0.650226	-0.135167	-1.3679		67	28	39
P14209	P14209	CD99	0.00636343	0.996025	0.0024224	0.0183014		67	28	39
Q8TCZ2	Q8TCZ2	CD99L2	0.124948	0.938883	0.0358353	0.320014		67	28	39
Q00587	Q00587	CDC42EP1	0.829824	0.621033	-0.149035	-1.46416		67	28	39
O14613	O14613	CDC42EP2	0.586629	0.721458	0.149098	1.13964		61	27	34
Q9UKI2	Q9UKI2	CDC42EP3	0.663196	0.6825	-0.152558	-1.24618		67	28	39
Q9H3Q1	Q9H3Q1	CDC42EP4	0.543045	0.740368	-0.156541	-1.07491		67	28	39
Q6NZY7	Q6NZY7	CDC42EP5	0.00891867	0.994676	-0.00376129	-0.0255766		67	28	39
Q9NRR3	Q9NRR3	CDC42SE2	1.14972	0.522081	-0.242454	-1.83862		63	27	36
Q15642	Q15642	TRIP10	1.47105	0.436351	-0.302062	-2.19086	+	46	18	28
Q9NZ45	Q9NZ45	CISD1	0.396167	0.803457	0.110169	0.844232		67	28	39
Q8N5K1	Q8N5K1	CISD2	0.129131	0.936478	-0.0300306	-0.329556		67	28	39
P0C7P0	P0C7P0	CISD3	0.794927	0.631827	0.230479	1.42012		67	28	39
Q86Y37	Q86Y37	CACUL1	2.81315	0.246444	-0.229787	-3.30726	+	67	28	39
Q8TDN4	Q8TDN4	CABLES1	0.317269	0.840877	-0.0710857	-0.707719		67	28	39
Q96SN8	Q96SN8	CDK5RAP2	0.722695	0.659699	-0.0777067	-1.32634		67	28	39
Q96JB5	Q96JB5	CDK5RAP3	2.37972	0.296806	-0.235096	-2.96977	+	67	28	39
P51948	P51948	MNAT1	0.132623	0.934684	-0.025017	-0.337476		67	28	39
Q9NXV6	Q9NXV6	CDKN2AIP	0.390036	0.8065	-0.0572931	-0.83398		67	28	39
Q96HQ2	Q96HQ2	CDKN2AIPNL	1.60968	0.406082	-0.250166	-2.30172	+	67	28	39
Q32NB8	Q32NB8	PGS1	0.650513	0.686252	0.0989158	1.22872		67	28	39
O14735	O14735	CDIPT	0.0585602	0.973284	-0.015905	-0.15939		67	28	39
Q9BY67	Q9BY67	CADM1	2.06868	0.352576	0.520998	2.71247	+	67	28	39
Q8N126	Q8N126	CADM3	0.15936	0.919352	-0.0947604	-0.397856		42	17	25
Q8NFZ8	Q8NFZ8	CADM4	0.794967	0.632018	0.192768	1.42017		67	28	39
Q4KMG0	Q4KMG0	CDON	0.0234804	0.988241	-0.0133231	-0.0664056		44	18	26
Q8N163	Q8N163	CCAR2	0.181138	0.90741	0.0435502	0.443379		67	28	39
Q99638	Q99638	RAD9A	0.0235023	0.988292	0.00697644	0.0663255		67	28	39
O60671	O60671	RAD1	0.662997	0.682648	0.106955	1.2459		67	28	39
O75943	O75943	RAD17	2.09338	0.353056	0.127033	2.73345	+	67	28	39
Q9NV96	Q9NV96	TMEM30A	0.287319	0.849527	0.049746	0.653035		67	28	39
Q9ULG6	Q9ULG6	CCPG1	1.10988	0.531696	0.177608	1.79288		67	28	39
Q9NQS1	Q9NQS1	AVEN	0.451108	0.785364	-0.0722406	-0.93371		67	28	39
P60953	P60953	CDC42	1.81804	0.383366	-0.245297	-2.49348	+	67	28	39
O75419	O75419	CDC45	0.334162	0.831389	-0.122423	-0.739385		50	22	28
Q99459	Q99459	CDC5L	0.730224	0.658167	-0.0671396	-1.33629		67	28	39
Q8IX12	Q8IX12	CCAR1	0.353332	0.821922	-0.0424172	-0.771392		67	28	39
O75794	O75794	CDC123	0.650995	0.68668	-0.0945572	-1.22938		67	28	39
Q13042	Q13042	CDC16	1.03014	0.55522	0.0854593	1.70327		67	28	39
Q12834	Q12834	CDC20	0.241715	0.869313	-0.0668058	-0.566905		55	24	31
Q9UJX2	Q9UJX2	CDC23	0.0983778	0.952142	-0.0151751	-0.257898		67	28	39
P30260	P30260	CDC27	0.281401	0.853405	0.0355056	0.642022		67	28	39
Q69YH5	Q69YH5	CDCA2	1.41979	0.448101	-0.180824	-2.12381	+	59	25	34
Q99618	Q99618	CDCA3	0.517783	0.752549	-0.0832597	-1.03748		64	26	38
Q99674	Q99674	CGREF1	0.0337219	0.983658	0.0147447	0.0941363		67	28	39
Q9NX58	Q9NX58	LYAR	0.383463	0.808451	-0.0825693	-0.822927		67	28	39
Q8WUJ3	Q8WUJ3	CEMIP	0.128803	0.936749	-0.0530989	-0.328809		67	28	39
P43121	P43121	MCAM	2.66346	0.25504	0.5737	3.19312	+	67	28	39
Q9UHN6	Q9UHN6	CEMIP2	0.753463	0.65032	0.128253	1.36674		67	28	39
P62633	P62633	CNBP	0.0294511	0.98537	-0.00924302	-0.082586		67	28	39
P29762	P29762	CRABP1	0.533289	0.746164	0.447509	1.06038		67	28	39
P29373	P29373	CRABP2	0.564996	0.729856	0.319951	1.10724		67	28	39
P04637	P04637	TP53	0.299249	0.846352	0.0842995	0.677101		44	18	26
Q9NXG0	Q9NXG0	CNTLN	0.117198	0.941243	-0.032786	-0.302348		59	27	32
P41208	P41208	CETN2	0.453991	0.784192	-0.0760733	-0.938292		67	28	39
O15182	O15182	CETN3	0.0845344	0.95969	0.0177424	0.224433		67	28	39
O43303	O43303	CCP110	0.399443	0.802415	0.0759123	0.849687		67	28	39
Q6IQ19	Q6IQ19	CCSAP	0.365799	0.813738	-0.094445	-0.793216		63	26	37
Q7Z7A1	Q7Z7A1	CNTRL	1.26742	0.486054	-0.196958	-1.9622		67	28	39
Q8N137	Q8N137	CNTROB	0.105937	0.947285	-0.0179726	-0.275845		67	28	39
Q03188	Q03188	CENPC	1.55398	0.421766	-0.159473	-2.24872	+	67	28	39
P49454	P49454	CENPF	0.298271	0.846686	-0.0754992	-0.673232		67	28	39
Q9H3R5	Q9H3R5	CENPH	0.414268	0.797083	-0.0821135	-0.874671		62	27	35
Q92674	Q92674	CENPI	0.907124	0.600319	-0.165078	-1.56467		53	22	31
Q9BS16	Q9BS16	CENPK	0.817853	0.626255	-0.131379	-1.45929		43	21	22
Q8N0S6	Q8N0S6	CENPL	0.0991673	0.951905	-0.0261177	-0.259891		61	27	34
Q96H22	Q96H22	CENPN	0.333692	0.831583	0.0819236	0.737443		61	27	34
Q9BU64	Q9BU64	CENPO	0.16203	0.917951	-0.0360412	-0.402631		64	26	38
Q6IPU0	Q6IPU0	CENPP	0.465133	0.778679	-0.197576	-0.958819		48	22	26
Q7L2Z9	Q7L2Z9	CENPQ	0.861254	0.614585	-0.176712	-1.50543		60	25	35
Q8N2Z9	Q8N2Z9	CENPS	0.313683	0.841867	-0.0895348	-0.702368		53	22	31
Q96BT3	Q96BT3	CENPT	0.0730845	0.965426	-0.022955	-0.196415		50	19	31
Q71F23	Q71F23	CENPU	0.601313	0.715305	-0.11912	-1.16053		62	27	35
A8MT69	A8MT69	CENPX	0.594334	0.717363	-0.158607	-1.15495		45	21	24
O43264	O43264	ZW10	0.313481	0.841703	-0.0409955	-0.700897		67	28	39
Q02224	Q02224	CENPE	0.379589	0.80938	-0.160426	-0.820361		39	17	22
Q2M2Z5	Q2M2Z5	KIZ	0.329699	0.834359	-0.0615393	-0.731217		52	21	31
O60308	O60308	CEP104	0.245021	0.86819	0.0582473	0.572697		67	28	39
Q8N8E3	Q8N8E3	CEP112	0.835441	0.618965	0.124922	1.47117		67	28	39
Q8N960	Q8N960	CEP120	0.23738	0.870882	-0.0300715	-0.557764		67	28	39
Q6ZU80	Q6ZU80	CEP128	1.86856	0.379805	-0.178564	-2.53858	+	67	28	39
Q66GS9	Q66GS9	CEP135	2.09899	0.354377	-0.198947	-2.7382	+	67	28	39
O94986	O94986	CEP152	0.0651997	0.970796	-0.0117161	-0.176311		67	28	39
Q5TB80	Q5TB80	CEP162	1.08271	0.538771	-0.178755	-1.766		60	24	36
Q9UPV0	Q9UPV0	CEP164	0.0871426	0.958044	-0.0212752	-0.230949		58	25	33
Q5SW79	Q5SW79	CEP170	0.491419	0.768762	-0.113697	-0.996841		67	28	39
Q9Y4F5	Q9Y4F5	CEP170B	0.684146	0.674262	0.120601	1.27473		67	28	39
Q8TEP8	Q8TEP8	CEP192	0.600017	0.715935	0.120224	1.15781		67	28	39
O15078	O15078	CEP290	0.307923	0.844042	0.0422006	0.690838		67	28	39
Q9BYV8	Q9BYV8	CEP41	1.58418	0.416165	0.224944	2.27755	+	67	28	39
Q9C0F1	Q9C0F1	CEP44	0.146273	0.927968	0.0296083	0.368029		67	28	39
Q53EZ4	Q53EZ4	CEP55	0.704984	0.666825	-0.137066	-1.30277		67	28	39
Q86XR8	Q86XR8	CEP57	0.698941	0.668769	-0.118691	-1.29467		67	28	39
Q96MT8	Q96MT8	CEP63	0.573649	0.725917	0.0704188	1.11984		67	28	39
Q76N32	Q76N32	CEP68	0.447993	0.785865	-0.0776294	-0.928747		67	28	39
Q8TAP6	Q8TAP6	CEP76	0.204708	0.893657	0.0405595	0.493152		50	22	28
Q5JTW2	Q5JTW2	CEP78	0.110863	0.945792	-0.0336162	-0.28742		67	28	39
Q9Y592	Q9Y592	CEP83	0.133085	0.934898	0.0367057	0.338849		55	22	33
Q6P2H3	Q6P2H3	CEP85	0.0480721	0.977482	0.00809002	0.132223		67	28	39
Q96ST8	Q96ST8	CEP89	0.0645144	0.971187	-0.0138976	-0.174644		61	27	34
Q96GE4	Q96GE4	CEP95	0.090588	0.955307	-0.025346	-0.240053		36	14	22
Q8IW35	Q8IW35	CEP97	0.266954	0.861472	-0.0466551	-0.614832		67	28	39
Q8NA72	Q8NA72	POC5	0.128177	0.936995	-0.0249606	-0.327478		63	26	37
Q5VT06	Q5VT06	CEP350	0.54287	0.740332	-0.042096	-1.07465		67	28	39
Q9BV73	Q9BV73	CEP250	0.625179	0.698441	-0.0589073	-1.19343		67	28	39
Q96L14	Q96L14	CEP170P1	0.0675652	0.969854	-0.0281232	-0.182611		47	21	26
Q16739	Q16739	UGCG	0.0215629	0.988883	0.00541159	0.0609804		67	28	39
Q8TCT0	Q8TCT0	CERK	1.281	0.481339	-0.326483	-1.98848		51	24	27
P27544	P27544	CERS1	0.624848	0.698562	0.250001	1.19296		67	28	39
Q96G23	Q96G23	CERS2	0.632476	0.694079	0.143908	1.20365		67	28	39
Q9HA82	Q9HA82	CERS4	0.0908575	0.955017	-0.035497	-0.239817		67	28	39
Q8N5B7	Q8N5B7	CERS5	0.222191	0.88088	0.0553643	0.527793		64	28	36
Q6ZMG9	Q6ZMG9	CERS6	0.172183	0.914182	0.0398133	0.424406		66	28	38
Q5TA50	Q5TA50	CPTP	0.723743	0.659275	0.13275	1.32773		67	28	39
Q01850	Q01850	CDR2	0.0349868	0.983497	-0.00930749	-0.0975379		67	28	39
Q86X02	Q86X02	CDR2L	0.172765	0.91364	-0.0477284	-0.425779		62	27	35
Q9BSQ5	Q9BSQ5	CCM2	0.628245	0.697586	0.118292	1.19773		67	28	39
O75503	O75503	CLN5	0.176161	0.911159	0.0445432	0.432845		67	28	39
Q9NWW5	Q9NWW5	CLN6	0.129144	0.936677	0.0339912	0.330084		50	24	26
P00450	P00450	CP	0.65192	0.686197	0.215993	1.23066		67	28	39
Q9UFW8	Q9UFW8	CGGBP1	0.808969	0.629275	-0.117512	-1.43793		67	28	39
O00408	O00408	PDE2A	0.808351	0.629688	0.263738	1.43887		61	27	34
Q13976	Q13976	PRKG1	0.559524	0.732819	-0.268331	-1.10436		44	17	27
Q13237	Q13237	PRKG2	0.872006	0.612705	0.352451	1.51637		67	28	39
Q14432	Q14432	PDE3A	0.430025	0.792502	0.137986	0.899865		67	28	39
Q13370	Q13370	PDE3B	0.58519	0.722321	0.154981	1.13654		67	28	39
O76074	O76074	PDE5A	0.790186	0.633151	0.117564	1.41408		67	28	39
Q9HD42	Q9HD42	CHMP1A	0.0773873	0.962699	-0.0189195	-0.206838		67	28	39
Q7LBR1	Q7LBR1	CHMP1B	0.220535	0.882398	-0.0528713	-0.524352		67	28	39
O43633	O43633	CHMP2A	0.0616558	0.97218	0.017594	0.167305		67	28	39
Q9UQN3	Q9UQN3	CHMP2B	0.292249	0.849237	-0.054724	-0.662155		67	28	39
Q9Y3E7	Q9Y3E7	CHMP3	0.0067261	0.995958	0.00140178	0.0193365		67	28	39
Q9BY43	Q9BY43	CHMP4A	1.01212	0.560316	-0.139619	-1.68261		67	28	39
Q9H444	Q9H444	CHMP4B	0.0248659	0.988222	0.00425065	0.0700709		67	28	39
Q9NZZ3	Q9NZZ3	CHMP5	0.194321	0.899084	0.0468622	0.470936		67	28	39
Q96FZ7	Q96FZ7	CHMP6	0.590606	0.719003	-0.0840153	-1.14433		67	28	39
Q8WUX9	Q8WUX9	CHMP7	0.0396453	0.981146	-0.00724888	-0.10999		67	28	39
O60921	O60921	HUS1	0.195023	0.899128	0.0460148	0.472391		67	28	39
Q99788	Q99788	CMKLR1	1.2807	0.480864	-0.275748	-1.9798		61	24	37
Q9BWS9	Q9BWS9	CHID1	0.541245	0.741379	-0.116292	-1.07224		67	28	39
P36222	P36222	CHI3L1	0.691984	0.672677	-0.243409	-1.28531		67	28	39
Q9BT22	Q9BT22	ALG1	0.0236129	0.988726	0.00629548	0.0666297		67	28	39
Q13231	Q13231	CHIT1	0.472683	0.775966	-0.227038	-0.967749		67	28	39
Q96S66	Q96S66	CLCC1	0.164772	0.917411	0.0334452	0.408471		67	28	39
P51788	P51788	CLCN2	0.217121	0.885291	0.0771237	0.51839		50	20	30
O00299	O00299	CLIC1	0.124264	0.938941	-0.0320443	-0.318447		67	28	39
O15247	O15247	CLIC2	0.746495	0.652029	-0.2855	-1.35765		67	28	39
O95833	O95833	CLIC3	0.345422	0.824291	-0.0895333	-0.758002		62	27	35
Q9Y696	Q9Y696	CLIC4	0.240295	0.869801	0.0768034	0.563477		67	28	39
Q9NZA1	Q9NZA1	CLIC5	0.440831	0.788961	-0.128569	-0.917828		62	27	35
Q96NY7	Q96NY7	CLIC6	0.92206	0.590057	-0.288651	-1.57697		67	28	39
P51797	P51797	CLCN6	1.04397	0.553133	0.166058	1.71902		67	28	39
P11597	P11597	CETP	0.199881	0.897646	0.0631436	0.482418		67	28	39
Q8NE62	Q8NE62	CHDH	0.225983	0.878881	-0.117885	-0.535317		65	28	37
P35790	P35790	CHKA	0.160861	0.91817	-0.0560206	-0.400011		67	28	39
Q8IWA5	Q8IWA5	SLC44A2	1.19723	0.50825	-0.212781	-1.88793		67	28	39
Q9Y259	Q9Y259	CHKB	1.91943	0.373495	-0.240946	-2.58348	+	67	28	39
Q9Y6K0	Q9Y6K0	CEPT1	0.140806	0.931968	-0.0295923	-0.355867		67	28	39
P49585	P49585	PCYT1A	0.153406	0.922586	-0.0346795	-0.383751		67	28	39
Q8WUD6	Q8WUD6	CHPT1	0.379452	0.809485	0.0989061	0.816149		67	28	39
P06276	P06276	BCHE	1.5836	0.416051	0.503514	2.277	+	67	28	39
O15335	O15335	CHAD	0.838255	0.619049	0.277088	1.48753		40	20	20
Q6NUI6	Q6NUI6	CHADL	0.0383401	0.981651	-0.023171	-0.106869		37	16	21
Q9P2E5	Q9P2E5	CHPF2	0.874121	0.613217	0.126673	1.51896		67	28	39
Q8TDX6	Q8TDX6	CSGALNACT1	2.23951	0.330247	0.426225	2.85556	+	67	28	39
Q8N6G5	Q8N6G5	CSGALNACT2	0.388109	0.807996	-0.0771289	-0.830747		67	28	39
Q6UVK1	Q6UVK1	CSPG4	1.89564	0.379902	0.581064	2.56254	+	67	28	39
Q86X52	Q86X52	CHSY1	1.15726	0.522256	0.174385	1.84482		67	28	39
Q8IZ52	Q8IZ52	CHPF	2.04697	0.352529	0.247074	2.69395	+	67	28	39
Q70JA7	Q70JA7	CHSY3	0.0255264	0.987661	0.00872204	0.0719199		59	24	35
Q9H2X0	Q9H2X0	CHRD	0.657248	0.685109	-0.145619	-1.23994		58	25	33
Q9NRG0	Q9NRG0	CHRAC1	0.470101	0.776576	-0.088639	-0.963705		67	28	39
Q13111	Q13111	CHAF1A	0.498292	0.764536	-0.0960524	-1.00741		67	28	39
Q13112	Q13112	CHAF1B	0.0181241	0.991175	-0.00562392	-0.0514477		67	28	39
Q9HAF1	Q9HAF1	MEAF6	0.288772	0.849281	-0.0426537	-0.655727		67	28	39
Q9Y3Y2	Q9Y3Y2	CHTOP	0.588496	0.7205	-0.0929155	-1.1413		67	28	39
Q9ULG1	Q9ULG1	INO80	0.454061	0.784233	-0.0534031	-0.938404		67	28	39
P83916	P83916	CBX1	0.153623	0.922938	-0.0405267	-0.384226		67	28	39
Q14781	Q14781	CBX2	0.465006	0.778733	0.297868	0.958202		50	21	29
Q13185	Q13185	CBX3	0.751536	0.64897	-0.116612	-1.36423		67	28	39
P45973	P45973	CBX5	0.380916	0.809203	-0.104207	-0.818626		67	28	39
O95503	O95503	CBX6	1.95761	0.365347	-0.20793	-2.61686	+	67	28	39
O95931	O95931	CBX7	0.350371	0.822648	-0.0865552	-0.76625		67	28	39
Q9HC52	Q9HC52	CBX8	0.520027	0.751974	0.108608	1.04047		67	28	39
Q8N8U2	Q8N8U2	CDYL2	0.128377	0.936785	0.0678795	0.3289		39	19	20
Q9Y232	Q9Y232	CDYL	0.55831	0.734167	0.0977413	1.09744		67	28	39
O14646	O14646	CHD1	0.267012	0.86161	0.0476926	0.614943		67	28	39
Q86WJ1	Q86WJ1	CHD1L	1.16553	0.518055	0.190042	1.85379		67	28	39
O14647	O14647	CHD2	0.0764138	0.96339	-0.00879815	-0.204425		67	28	39
Q12873	Q12873	CHD3	0.0762891	0.963346	0.0157092	0.204115		67	28	39
Q14839	Q14839	CHD4	0.315328	0.840745	0.0495668	0.704228		67	28	39
Q8TDI0	Q8TDI0	CHD5	1.39194	0.454788	-0.325068	-2.10493	+	50	19	31
Q8TD26	Q8TD26	CHD6	0.0260439	0.987392	0.00533926	0.0732977		67	28	39
Q9P2D1	Q9P2D1	CHD7	0.132914	0.934825	0.0330489	0.338133		67	28	39
Q9HCK8	Q9HCK8	CHD8	0.706961	0.666765	-0.0757364	-1.30541		67	28	39
Q3L8U1	Q3L8U1	CHD9	0.291566	0.849546	0.054384	0.660894		67	28	39
Q96JM3	Q96JM3	CHAMP1	0.532971	0.745789	0.0874414	1.05991		67	28	39
Q8WVB6	Q8WVB6	CHTF18	1.17061	0.516935	-0.151074	-1.85929		67	28	39
P0CG13	P0CG13	CHTF8	0.293214	0.848638	0.106544	0.663993		66	28	38
O95239	O95239	KIF4A	0.0407064	0.981072	0.015014	0.11281		67	28	39
P23946	P23946	CMA1	0.0677191	0.969712	0.0422445	0.182825		56	26	30
Q9Y6A4	Q9Y6A4	CFAP20	0.0631361	0.9721	-0.0114918	-0.171074		67	28	39
P57076	P57076	CFAP298	1.50621	0.424403	0.200499	2.20262	+	67	28	39
Q96G28	Q96G28	CFAP36	0.203931	0.893589	0.0410165	0.490728		67	28	39
Q9P2B7	Q9P2B7	CFAP97	0.00462291	0.997142	0.00124266	0.0133219		67	28	39
Q9P2M7	Q9P2M7	CGN	0.0628546	0.972126	0.0215174	0.170358		67	28	39
Q0VF96	Q0VF96	CGNL1	0.482099	0.771411	0.0869234	0.982423		67	28	39
Q9ULV3	Q9ULV3	CIZ1	1.55569	0.42178	-0.134301	-2.25035	+	67	28	39
O15516	O15516	CLOCK	0.0436923	0.979271	-0.00921882	-0.120745		63	26	37
Q8N0X4	Q8N0X4	CLYBL	0.0588029	0.97346	0.0274727	0.160012		67	28	39
O75390	O75390	CS	0.445705	0.786851	0.0969447	0.925092		67	28	39
Q9UPT6	Q9UPT6	MAPK8IP3	0.235697	0.871717	0.0945302	0.554848		59	24	35
O60271	O60271	SPAG9	0.256335	0.865866	-0.048621	-0.594565		67	28	39
Q96MX0	Q96MX0	CMTM3	0.387521	0.807866	0.122396	0.829758		67	28	39
Q8IZR5	Q8IZR5	CMTM4	0.111737	0.944772	-0.0288097	-0.289481		66	28	38
Q96DZ9	Q96DZ9	CMTM5	2.16121	0.351348	0.810573	2.79055	+	67	28	39
Q9NX76	Q9NX76	CMTM6	0.308512	0.8437	-0.072122	-0.691908		67	28	39
Q96FZ5	Q96FZ5	CMTM7	0.789099	0.633816	-0.162572	-1.41269		67	28	39
Q9HAW4	Q9HAW4	CLSPN	0.0776076	0.962636	-0.0306681	-0.207679		50	20	30
O14503	O14503	BHLHE40	1.15567	0.522202	0.192343	1.84309		67	28	39
Q9C0J9	Q9C0J9	BHLHE41	0.409752	0.799069	-0.146686	-0.868357		53	24	29
Q14677	Q14677	CLINT1	1.06074	0.545859	-0.169976	-1.73799		67	28	39
Q9NY35	Q9NY35	CLDND1	0.805799	0.629899	0.0932085	1.43392		67	28	39
O95832	O95832	CLDN1	0.136507	0.933232	0.115881	0.346946		46	19	27
O00501	O00501	CLDN5	0.821097	0.62516	-0.2422	-1.45799		53	21	32
Q10570	Q10570	CPSF1	0.222845	0.880538	-0.0254813	-0.528974		67	28	39
Q9P2I0	Q9P2I0	CPSF2	0.24146	0.869576	-0.0262052	-0.565754		67	28	39
Q9UKF6	Q9UKF6	CPSF3	0.139142	0.932525	-0.0174175	-0.352146		67	28	39
O95639	O95639	CPSF4	0.751404	0.648942	0.132658	1.36453		65	28	37
O43809	O43809	NUDT21	0.248642	0.868535	-0.0481944	-0.579727		67	28	39
Q8N684	Q8N684	CPSF7	0.00160969	0.998376	0.000367289	0.00465464		67	28	39
Q05048	Q05048	CSTF1	0.0340698	0.983558	-0.00739873	-0.0950726		67	28	39
P33240	P33240	CSTF2	0.215331	0.886702	0.0312795	0.513889		67	28	39
Q9H0L4	Q9H0L4	CSTF2T	1.09732	0.53494	-0.127966	-1.77894		67	28	39
Q12996	Q12996	CSTF3	0.128606	0.936844	0.0206839	0.328361		67	28	39
O96005	O96005	CLPTM1	0.346415	0.823852	0.0739279	0.759353		67	28	39
Q96KA5	Q96KA5	CLPTM1L	0.33431	0.831534	-0.0599303	-0.73809		67	28	39
O75122	O75122	CLASP2	1.00635	0.562126	-0.259738	-1.67597		67	28	39
Q8N2M8	Q8N2M8	CLASRP	0.389427	0.806611	-0.0464221	-0.832958		67	28	39
O75153	O75153	CLUH	1.73369	0.391812	0.216443	2.41702	+	67	28	39
P10909	P10909	CLU	0.0322613	0.984164	-0.0263663	-0.0901974		67	28	39
Q96AJ1	Q96AJ1	CLUAP1	0.8555	0.617252	0.120735	1.49728		63	26	37
Q8IY22	Q8IY22	CMIP	0.514511	0.753946	-0.0721572	-1.03213		67	28	39
Q11201	Q11201	ST3GAL1	1.02621	0.554608	0.199191	1.69878		67	28	39
Q16842	Q16842	ST3GAL2	0.874615	0.61309	0.205917	1.52697		49	22	27
Q11206	Q11206	ST3GAL4	0.75016	0.649512	0.219291	1.36244		67	28	39
Q92187	Q92187	ST8SIA4	0.0293954	0.985399	0.0131778	0.0825069		55	24	31
P78382	P78382	SLC35A1	0.278987	0.854246	0.0700855	0.637509		67	28	39
Q8TDQ1	Q8TDQ1	CD300LF	2.3103	0.312806	-0.519245	-2.91855	+	64	26	38
Q9UGN4	Q9UGN4	CD300A	1.23653	0.493238	-0.244155	-1.92974		67	28	39
Q7Z401	Q7Z401	DENND4A	0.523882	0.749936	-0.0617108	-1.04628		67	28	39
Q99417	Q99417	MYCBP	0.0726182	0.965651	0.0146594	0.194973		67	28	39
G9CGD6	G9CGD6	CNK3/IPCEF1	2.37121	0.297893	-0.398223	-2.97391	+	61	24	37
Q14019	Q14019	COTL1	1.29449	0.477262	-0.365982	-1.99037		67	28	39
P00740	P00740	F9	0.439438	0.790072	0.156608	0.915049		67	28	39
P12259	P12259	F5	0.84401	0.617818	0.26709	1.48184		67	28	39
P08709	P08709	F7	1.61849	0.405939	0.276816	2.31366	+	63	26	37
P00742	P00742	F10	0.294469	0.847273	0.131964	0.666247		67	28	39
P03951	P03951	F11	1.11492	0.528982	0.263409	1.79844		67	28	39
P00748	P00748	F12	0.453509	0.784391	0.133047	0.937527		67	28	39
P00488	P00488	F13A1	0.194447	0.899395	0.108536	0.471199		67	28	39
P05160	P05160	F13B	0.691117	0.672715	0.169938	1.28415		67	28	39
P53621	P53621	COPA	0.375931	0.809896	-0.0496232	-0.810179		67	28	39
P53618	P53618	COPB1	0.821316	0.625111	-0.0734092	-1.45349		67	28	39
P35606	P35606	COPB2	0.856318	0.616843	-0.0731074	-1.49708		67	28	39
P48444	P48444	ARCN1	1.42947	0.44588	-0.105992	-2.12724	+	67	28	39
O14579	O14579	COPE	1.73143	0.393	-0.154865	-2.41495	+	67	28	39
Q9Y678	Q9Y678	COPG1	1.83352	0.385797	-0.157147	-2.50736	+	67	28	39
Q9UBF2	Q9UBF2	COPG2	1.25933	0.489952	0.147196	1.95373		67	28	39
P61923	P61923	COPZ1	1.12443	0.525526	-0.120333	-1.80892		67	28	39
Q9P299	Q9P299	COPZ2	0.148743	0.925678	0.0475188	0.373492		67	28	39
Q8IUF1	Q8IUF1	ZNG1B	0.421314	0.794209	-0.0910399	-0.88928		43	18	25
O00748	O00748	CES2	0.382909	0.80832	0.100914	0.821991		67	28	39
O43405	O43405	COCH	1.46279	0.436584	0.447579	2.17298	+	53	23	30
Q8IWY9	Q8IWY9	CDAN1	1.17642	0.513413	0.0970949	1.86556		67	28	39
Q9H8M1	Q9H8M1	COQ10B	2.47802	0.30016	0.253459	3.04826	+	67	28	39
P23528	P23528	CFL1	1.01526	0.55912	-0.153413	-1.68623		67	28	39
Q9Y281	Q9Y281	CFL2	0.123506	0.938925	0.0497029	0.31671		67	28	39
Q8WVM7	Q8WVM7	STAG1	0.204298	0.894004	-0.0319876	-0.491478		67	28	39
Q9UJ98	Q9UJ98	STAG3	0.359379	0.818016	-0.171602	-0.782346		61	27	34
Q8TD31	Q8TD31	CCHCR1	0.143583	0.930756	0.0491563	0.362864		45	19	26
Q6P1N0	Q6P1N0	CC2D1A	0.204007	0.893653	0.0851867	0.491036		63	26	37
Q9P2K1	Q9P2K1	CC2D2A	0.351382	0.82188	0.0905095	0.769073		55	25	30
Q96A19	Q96A19	CCDC102A	0.202459	0.894923	-0.0470318	-0.487712		67	28	39
Q9BWC9	Q9BWC9	CCDC106	0.517139	0.752816	0.165616	1.03904		50	20	30
Q96NT0	Q96NT0	CCDC115	0.285659	0.849301	0.0614678	0.649952		67	28	39
Q8IWD4	Q8IWD4	CCDC117	0.319601	0.839565	-0.0532148	-0.711907		67	28	39
Q8WUD4	Q8WUD4	CCDC12	1.5138	0.428552	-0.183397	-2.20998	+	67	28	39
Q96CT7	Q96CT7	CCDC124	0.495486	0.765691	-0.116511	-1.0031		67	28	39
Q96EE4	Q96EE4	CCDC126	0.374075	0.810098	0.0916916	0.807025		67	28	39
Q96BQ5	Q96BQ5	CCDC127	0.136876	0.93356	-0.0390398	-0.347062		67	28	39
P13994	P13994	YJU2B	0.830208	0.621739	-0.0942561	-1.46643		61	25	36
Q9H6E4	Q9H6E4	CCDC134	0.476104	0.773931	0.112058	0.973092		67	28	39
Q6PK04	Q6PK04	CCDC137	0.516014	0.753395	-0.0980578	-1.03441		67	28	39
Q49A88	Q49A88	CCDC14	0.0226336	0.988342	-0.00558404	-0.0640081		52	21	31
Q6ZP82	Q6ZP82	CCDC141	0.0413551	0.980686	-0.0315716	-0.114633		55	22	33
Q9P0B6	Q9P0B6	CCDC167	0.0592143	0.973346	-0.022557	-0.161119		62	27	35
Q6PII3	Q6PII3	CCDC174	0.265768	0.861944	-0.0384203	-0.612582		67	28	39
Q7Z3E2	Q7Z3E2	CCDC186	0.000593423	0.999081	0.000229347	0.00171796		67	28	39
O60826	O60826	CCDC22	0.161619	0.918253	0.0260336	0.401654		67	28	39
Q86WR0	Q86WR0	CCDC25	0.69229	0.673038	0.0818303	1.28573		67	28	39
Q8IWP9	Q8IWP9	CCDC28A	0.855443	0.61707	-0.0965967	-1.496		67	28	39
Q9BUN5	Q9BUN5	CCDC28B	0.180574	0.907461	0.0576969	0.442799		52	22	30
Q9BV29	Q9BV29	CCDC32	0.434765	0.79131	0.0807374	0.907526		67	28	39
Q96MW1	Q96MW1	CCDC43	0.00162333	0.99844	-0.000476899	-0.00469401		67	28	39
Q96A33	Q96A33	CCDC47	0.167812	0.915744	0.0257497	0.415015		67	28	39
Q96ER9	Q96ER9	CCDC51	0.375256	0.809564	0.0798357	0.809033		67	28	39
Q4VC31	Q4VC31	MIX23	0.0914243	0.954913	0.0228815	0.241187		67	28	39
Q16204	Q16204	CCDC6	2.78937	0.23939	-0.233655	-3.28928	+	67	28	39
Q9Y6R9	Q9Y6R9	CCDC61	0.410004	0.799195	0.0671385	0.867165		67	28	39
A6NI79	A6NI79	CCDC69	1.17993	0.512893	-0.246098	-1.87261		61	24	37
Q8IV32	Q8IV32	CCDC71	0.12026	0.940404	-0.0340614	-0.309708		50	22	28
Q8N9Z2	Q8N9Z2	CCDC71L	0.246622	0.868398	-0.0442066	-0.575809		67	28	39
Q9BR77	Q9BR77	CCDC77	0.38627	0.808524	0.140933	0.827655		67	28	39
Q9H0W5	Q9H0W5	CCDC8	0.137735	0.933527	0.0482441	0.34899		67	28	39
Q76M96	Q76M96	CCDC80	0.164013	0.917406	-0.078285	-0.406831		67	28	39
Q8N4S0	Q8N4S0	CCDC82	0.296734	0.847479	0.0528429	0.670412		67	28	39
Q86UT8	Q86UT8	CENATAC	0.235379	0.871748	0.0456073	0.555358		44	21	23
Q15834	Q15834	CCDC85B	0.238339	0.870182	-0.0580333	-0.55988		62	27	35
A6NKD9	A6NKD9	CCDC85C	0.117378	0.94118	0.0299253	0.302792		58	25	33
Q9H6F5	Q9H6F5	CCDC86	0.573856	0.725923	-0.105641	-1.12014		67	28	39
A6NC98	A6NC98	CCDC88B	0.755152	0.649676	-0.137673	-1.36894		67	28	39
Q9Y3X0	Q9Y3X0	CCDC9	0.643495	0.689735	-0.0996478	-1.219		67	28	39
Q9GZT6	Q9GZT6	CCDC90B	0.752275	0.649898	0.128888	1.36519		67	28	39
Q7Z6B0	Q7Z6B0	CCDC91	0.0121655	0.993725	-0.00338415	-0.0347613		67	28	39
Q53HC0	Q53HC0	CCDC92	0.00469755	0.997058	-0.00100769	-0.0135358		67	28	39
Q567U6	Q567U6	CCDC93	0.0962749	0.952875	0.0175251	0.252865		67	28	39
Q96F63	Q96F63	CCDC97	0.491111	0.768738	-0.082894	-0.996367		67	28	39
Q6ZUT6	Q6ZUT6	CCDC9B	0.328846	0.835035	0.0934141	0.728409		67	28	39
Q7Z5L2	Q7Z5L2	R3HCC1L	2.38439	0.297764	-0.264852	-2.97353	+	67	28	39
Q96BP2	Q96BP2	CHCHD1	0.470071	0.776457	-0.0858201	-0.963658		67	28	39
Q8WYQ3	Q8WYQ3	CHCHD10	0.167623	0.915688	-0.1034	-0.414765		62	26	36
Q9Y6H1	Q9Y6H1	CHCHD2	0.0204017	0.989297	-0.00971453	-0.0577693		67	28	39
Q9BSY4	Q9BSY4	CHCHD5	0.113839	0.943084	-0.0268376	-0.294368		67	28	39
Q9BUK0	Q9BUK0	CHCHD7	1.64196	0.400077	-0.207862	-2.33208	+	67	28	39
P38432	P38432	COIL	0.906856	0.600449	0.138214	1.55871		67	28	39
O75534	O75534	CSDE1	0.304959	0.844682	-0.104754	-0.686938		49	20	29
Q14011	Q14011	CIRBP	0.46351	0.779929	-0.166249	-0.953932		62	26	36
P02452	P02452	COL1A1	0.51639	0.75362	-0.405944	-1.03498		67	28	39
P02458	P02458	COL2A1	0.438942	0.790195	-0.391584	-0.914252		67	28	39
P02461	P02461	COL3A1	0.537793	0.743972	-0.330545	-1.0671		67	28	39
P02462	P02462	COL4A1	0.49787	0.764591	-0.143902	-1.00676		67	28	39
P20908	P20908	COL5A1	0.61091	0.707798	-0.272907	-1.1733		67	28	39
P12109	P12109	COL6A1	1.11502	0.529561	-0.408769	-1.79855		67	28	39
Q02388	Q02388	COL7A1	0.463147	0.779758	-0.212337	-0.952777		67	28	39
P27658	P27658	COL8A1	0.333836	0.831599	-0.194963	-0.737252		67	28	39
Q03692	Q03692	COL10A1	0.275334	0.856125	-0.176058	-0.630657		67	28	39
P12107	P12107	COL11A1	0.434686	0.791297	-0.214647	-0.907399		67	28	39
Q99715	Q99715	COL12A1	0.675697	0.67622	-0.325154	-1.26325		67	28	39
Q05707	Q05707	COL14A1	0.278573	0.854567	-0.127409	-0.636733		67	28	39
Q14993	Q14993	COL19A1	0.0774628	0.962634	0.0410003	0.207025		67	28	39
P39059	P39059	COL15A1	0.168512	0.915189	0.0849119	0.416518		67	28	39
Q07092	Q07092	COL16A1	0.0324436	0.984046	-0.0182379	-0.0906898		67	28	39
P39060	P39060	COL18A1	0.0208391	0.989113	-0.0115681	-0.0589796		67	28	39
Q96P44	Q96P44	COL21A1	0.223946	0.880615	0.110237	0.531173		67	28	39
Q8NFW1	Q8NFW1	COL22A1	0.0882321	0.9572	0.0463848	0.23345		67	28	39
P08123	P08123	COL1A2	0.690277	0.672757	-0.382655	-1.28301		67	28	39
P08572	P08572	COL4A2	0.213434	0.88811	-0.0728521	-0.510059		67	28	39
P05997	P05997	COL5A2	0.567677	0.727491	-0.234741	-1.11115		67	28	39
P12110	P12110	COL6A2	1.25091	0.492075	-0.467858	-1.94489		67	28	39
P25067	P25067	COL8A2	0.074835	0.964898	0.0553937	0.200884		46	21	25
P13942	P13942	COL11A2	0.392539	0.804632	0.263625	0.838346		65	26	39
Q01955	Q01955	COL4A3	0.235598	0.871792	-0.0579528	-0.55435		65	26	39
P25940	P25940	COL5A3	0.128498	0.936864	-0.0533294	-0.328116		67	28	39
P12111	P12111	COL6A3	1.99181	0.353011	-0.502712	-2.64653	+	67	28	39
A6NMZ7	A6NMZ7	COL6A6	0.387926	0.807999	0.104162	0.830989		61	26	35
Q96CG8	Q96CG8	CTHRC1	0.0139792	0.993227	0.0078386	0.0398634		67	28	39
Q9Y5P4	Q9Y5P4	CERT1	0.840452	0.619619	-0.179876	-1.47741		67	28	39
Q9BWP8	Q9BWP8	COLEC11	0.052645	0.975747	0.0269221	0.144238		57	26	31
Q5KU26	Q5KU26	COLEC12	0.425352	0.794241	0.154667	0.892282		67	28	39
P23508	P23508	MCC	0.122033	0.940112	0.0350683	0.313329		67	28	39
Q8N668	Q8N668	COMMD1	0.0569564	0.9738	0.00942482	0.155271		67	28	39
Q9Y6G5	Q9Y6G5	COMMD10	0.0398048	0.981073	-0.00888985	-0.110414		67	28	39
Q86X83	Q86X83	COMMD2	0.471693	0.776457	-0.0594403	-0.9662		67	28	39
Q9UBI1	Q9UBI1	COMMD3	0.332514	0.832858	-0.0563001	-0.734914		67	28	39
Q9H0A8	Q9H0A8	COMMD4	0.0953349	0.953157	-0.0245479	-0.250609		67	28	39
Q9GZQ3	Q9GZQ3	COMMD5	0.116002	0.941778	0.0197046	0.299396		67	28	39
Q7Z4G1	Q7Z4G1	COMMD6	0.0083355	0.995231	0.00187386	0.0239198		67	28	39
Q86VX2	Q86VX2	COMMD7	0.199735	0.897566	-0.0409665	-0.482117		67	28	39
Q9NX08	Q9NX08	COMMD8	0.263057	0.863223	-0.0423749	-0.607423		67	28	39
Q9P000	Q9P000	COMMD9	0.169987	0.914609	0.0253815	0.41968		67	28	39
P02745	P02745	C1QA	0.710535	0.666096	-0.27579	-1.31019		67	28	39
P02746	P02746	C1QB	0.951839	0.579272	-0.320893	-1.61237		67	28	39
P02747	P02747	C1QC	0.534232	0.745943	-0.222231	-1.06179		67	28	39
Q9BXJ1	Q9BXJ1	C1QTNF1	0.719948	0.660607	0.22453	1.33039		44	20	24
Q9BXJ0	Q9BXJ0	C1QTNF5	1.28599	0.479339	0.29206	1.98534		61	24	37
Q9BXI9	Q9BXI9	C1QTNF6	0.247885	0.868881	-0.0769662	-0.579077		53	23	30
P00736	P00736	C1R	0.355563	0.821109	0.115324	0.775259		67	28	39
Q9NZP8	Q9NZP8	C1RL	0.813636	0.62794	0.182658	1.44383		67	28	39
P09871	P09871	C1S	0.256313	0.865792	0.0918226	0.594523		67	28	39
P06681	P06681	C2	0.200479	0.897326	0.0607416	0.483647		67	28	39
P01024	P01024	C3	1.189	0.510112	0.357262	1.87911		67	28	39
P0C0L4	P0C0L4	C4A	0.0335069	0.983356	-0.0227537	-0.0935573		67	28	39
P0C0L5	P0C0L5	C4B	0.274754	0.856223	0.112086	0.629566		67	28	39
P01031	P01031	C5	0.362552	0.81628	0.149804	0.787316		67	28	39
Q07021	Q07021	C1QBP	1.15026	0.522253	0.269974	1.8372		67	28	39
Q9NPY3	Q9NPY3	CD93	0.0562362	0.974292	0.0159829	0.153417		67	28	39
P13671	P13671	C6	0.375766	0.809757	0.152313	0.809899		67	28	39
P10643	P10643	C7	0.108091	0.947055	0.0576493	0.280917		67	28	39
P07357	P07357	C8A	0.164232	0.917294	0.0684912	0.407305		67	28	39
P07358	P07358	C8B	0.206257	0.892715	0.0970604	0.49548		67	28	39
P07360	P07360	C8G	0.233569	0.873237	0.080509	0.550265		67	28	39
P02748	P02748	C9	0.0116977	0.993299	0.00815954	0.0334421		67	28	39
P00751	P00751	CFB	0.704712	0.666615	0.234336	1.30241		67	28	39
P00746	P00746	CFD	0.66619	0.681492	0.193465	1.25028		67	28	39
P08603	P08603	CFH	0.528031	0.74797	0.181526	1.05251		67	28	39
Q03591	Q03591	CFHR1	0.0113512	0.993335	-0.00610722	-0.032464		67	28	39
P36980	P36980	CFHR2	0.149061	0.925587	0.0619512	0.374193		67	28	39
Q02985	Q02985	CFHR3	0.75884	0.648295	0.256552	1.37373		67	28	39
Q92496	Q92496	CFHR4	0.0122813	0.99364	0.00714705	0.0350965		63	26	37
Q9BXR6	Q9BXR6	CFHR5	0.0845936	0.959761	-0.0440828	-0.224577		67	28	39
P05156	P05156	CFI	0.672089	0.678145	0.19638	1.25834		67	28	39
P17927	P17927	CR1	0.985442	0.56878	-0.2855	-1.65175		67	28	39
P20023	P20023	CR2	0.384927	0.809061	-0.305339	-0.82729		50	21	29
Q9NPL8	Q9NPL8	TIMMDC1	0.100491	0.950625	0.0271477	0.262937		67	28	39
Q8IUX1	Q8IUX1	TMEM126B	1.27587	0.48269	0.217827	1.97103		67	28	39
Q9Y375	Q9Y375	NDUFAF1	1.9196	0.374538	0.18525	2.58363	+	67	28	39
Q5U5X0	Q5U5X0	LYRM7	0.527251	0.74825	-0.147678	-1.05134		67	28	39
Q15021	Q15021	NCAPD2	0.60432	0.713081	-0.126417	-1.16394		67	28	39
Q15003	Q15003	NCAPH	0.351403	0.821977	-0.0902839	-0.768044		67	28	39
Q9BPX3	Q9BPX3	NCAPG	0.633764	0.694194	-0.113393	-1.20545		67	28	39
P42695	P42695	NCAPD3	0.455201	0.783301	0.0724614	0.940213		67	28	39
Q86XI2	Q86XI2	NCAPG2	0.327074	0.836593	-0.0733271	-0.725257		67	28	39
Q6IBW4	Q6IBW4	NCAPH2	0.33157	0.832894	-0.0700988	-0.733242		67	28	39
Q8WXI2	Q8WXI2	CNKSR2	0.131581	0.935113	0.0395288	0.335139		66	28	38
Q8WTW3	Q8WTW3	COG1	2.02198	0.353479	0.145923	2.67253	+	67	28	39
Q14746	Q14746	COG2	1.1426	0.523989	0.128278	1.82884		67	28	39
Q96JB2	Q96JB2	COG3	1.19345	0.508563	0.122269	1.88389		67	28	39
Q9H9E3	Q9H9E3	COG4	1.41313	0.448736	0.133591	2.11098	+	67	28	39
Q9Y2V7	Q9Y2V7	COG6	2.15163	0.34963	0.176426	2.78252	+	67	28	39
P83436	P83436	COG7	1.39414	0.454303	0.115866	2.09197	+	67	28	39
Q96MW5	Q96MW5	COG8	1.41745	0.447528	0.128269	2.11528	+	67	28	39
Q6PJW8	Q6PJW8	CNST	0.0503093	0.976724	0.0133414	0.138064		67	28	39
Q96EK7	Q96EK7	FAM120B	0.0617494	0.972263	-0.0101495	-0.167544		67	28	39
Q9NZB2	Q9NZB2	FAM120A	0.182755	0.90654	0.0196684	0.446785		67	28	39
Q9NX05	Q9NX05	FAM120C	0.668095	0.680097	0.146129	1.25289		67	28	39
Q12860	Q12860	CNTN1	0.0476761	0.977889	0.0235458	0.131187		67	28	39
Q8IWV2	Q8IWV2	CNTN4	0.110115	0.94611	-0.0577241	-0.285685		66	28	38
P78357	P78357	CNTNAP1	1.0264	0.555013	-0.158388	-1.69899		67	28	39
Q9BZ76	Q9BZ76	CNTNAP3	1.02931	0.554397	-0.183337	-1.70539		60	26	34
Q9NQ92	Q9NQ92	COPRS	0.608027	0.710119	0.105173	1.16921		67	28	39
Q13098	Q13098	GPS1	1.99653	0.355588	0.135282	2.65061	+	67	28	39
P61201	P61201	COPS2	0.994141	0.566711	0.144802	1.66385		62	27	35
Q9UNS2	Q9UNS2	COPS3	5.20294	0.028	0.229938	4.91742	+	67	28	39
Q9BT78	Q9BT78	COPS4	3.42774	0.1925	0.185048	3.75426	+	67	28	39
Q92905	Q92905	COPS5	2.40288	0.295607	0.182277	2.98838	+	67	28	39
Q7L5N1	Q7L5N1	COPS6	3.50807	0.183714	0.26358	3.81049	+	67	28	39
Q9UBW8	Q9UBW8	COPS7A	2.39282	0.298903	0.304659	2.98031	+	67	28	39
Q9H9Q2	Q9H9Q2	COPS7B	0.343976	0.8255	0.0496145	0.755089		67	28	39
Q99627	Q99627	COPS8	3.21015	0.2135	0.1797	3.59958	+	67	28	39
Q8WXC6	Q8WXC6	COPS9	0.186551	0.903568	0.0533682	0.454753		67	28	39
Q99829	Q99829	CPNE1	0.240778	0.869697	-0.0692484	-0.564421		67	28	39
Q96FN4	Q96FN4	CPNE2	0.340468	0.827756	0.0742314	0.748939		67	28	39
O75131	O75131	CPNE3	0.638733	0.690949	0.0980628	1.21238		67	28	39
Q86YQ8	Q86YQ8	CPNE8	0.427226	0.794087	0.0873813	0.895734		63	26	37
O14618	O14618	CCS	0.722484	0.659359	-0.161422	-1.32606		67	28	39
Q9NTM9	Q9NTM9	CUTC	1.56848	0.422441	-0.31429	-2.26259	+	67	28	39
O00244	O00244	ATOX1	0.865759	0.614412	-0.210157	-1.5087		67	28	39
Q04656	Q04656	ATP7A	0.377038	0.809408	0.113729	0.812058		67	28	39
P35670	P35670	ATP7B	0.392161	0.804897	0.130844	0.84171		39	14	25
O75367	O75367	MACROH2A1	0.567242	0.727497	-0.135588	-1.11052		67	28	39
Q9P0M6	Q9P0M6	MACROH2A2	0.261591	0.862887	-0.102943	-0.604627		67	28	39
Q13951	Q13951	CBFB	0.694162	0.671279	-0.168138	-1.28825		67	28	39
Q86X95	Q86X95	CIR1	0.757097	0.649107	0.0947781	1.37147		67	28	39
Q15517	Q15517	CDSN	0.369908	0.812184	-0.172201	-0.804272		37	17	20
P31146	P31146	CORO1A	1.6852	0.40291	-0.655655	-2.37236	+	67	28	39
Q9BR76	Q9BR76	CORO1B	0.66087	0.683001	-0.182785	-1.24299		67	28	39
Q9ULV4	Q9ULV4	CORO1C	0.144933	0.929039	-0.0380979	-0.365058		67	28	39
Q92828	Q92828	CORO2A	0.403221	0.801118	-0.103257	-0.855958		67	28	39
Q9UQ03	Q9UQ03	CORO2B	0.662507	0.68279	0.254752	1.24523		67	28	39
P57737	P57737	CORO7	0.26518	0.861703	-0.0598988	-0.611464		67	28	39
Q96EY8	Q96EY8	MMAB	0.0485805	0.976994	-0.0173887	-0.133553		67	28	39
Q8WZ74	Q8WZ74	CTTNBP2	0.630147	0.696265	0.154689	1.20197		59	25	34
P28845	P28845	HSD11B1	0.651298	0.686414	-0.305075	-1.2298		67	28	39
P80365	P80365	HSD11B2	0.376314	0.809646	0.154222	0.812384		52	22	30
P08185	P08185	SERPINA6	0.910599	0.597473	0.233833	1.56322		67	28	39
Q9P1F3	Q9P1F3	ABRACL	1.91528	0.372694	-0.407573	-2.57983	+	67	28	39
Q8WUF8	Q8WUF8	FAM172A	0.666073	0.681256	0.101266	1.25012		67	28	39
P24468	P24468	NR2F2	0.0282908	0.985798	0.0112087	0.0794558		62	26	36
Q9NRP2	Q9NRP2	CMC2	0.530411	0.746924	-0.133004	-1.05608		67	28	39
Q7Z7K0	Q7Z7K0	CMC1	0.23086	0.874888	-0.0709037	-0.544912		67	28	39
P78310	P78310	CXADR	0.376309	0.809508	-0.139835	-0.811652		58	22	36
Q9UEE9	Q9UEE9	CFDP1	0.487757	0.76995	-0.108229	-0.991188		67	28	39
P02741	P02741	CRP	0.532397	0.745756	0.383738	1.05905		67	28	39
P12277	P12277	CKB	0.180945	0.90727	-0.119436	-0.442972		67	28	39
P06732	P06732	CKM	0.155129	0.921545	-0.173072	-0.387525		67	28	39
P17540	P17540	CKMT2	0.296274	0.847321	-0.230715	-0.669566		67	28	39
P12532	P12532	CKMT1A	0.178004	0.909307	-0.132878	-0.436755		67	28	39
Q8IUR6	Q8IUR6	CREBRF	0.947091	0.580593	-0.148425	-1.60985		59	25	34
Q92793	Q92793	CREBBP	0.106969	0.946712	0.0172335	0.278277		67	28	39
Q6UUV9	Q6UUV9	CRTC1	0.622836	0.699715	-0.108384	-1.19014		67	28	39
Q53ET0	Q53ET0	CRTC2	0.0736391	0.965348	0.012964	0.197522		67	28	39
Q6UUV7	Q6UUV7	CRTC3	0.931438	0.588131	-0.156173	-1.58817		67	28	39
P46109	P46109	CRKL	0.73715	0.654957	-0.0772407	-1.34541		67	28	39
Q9BZJ0	Q9BZJ0	CRNKL1	0.205982	0.892915	0.0299173	0.494918		67	28	39
Q96AY2	Q96AY2	EME1	0.293035	0.848872	0.117119	0.665128		48	23	25
Q96NY9	Q96NY9	MUS81	0.169208	0.915357	0.0774332	0.419118		43	20	23
Q16526	Q16526	CRY1	0.0803591	0.96191	-0.0273071	-0.214565		47	19	28
Q49AN0	Q49AN0	CRY2	1.03271	0.556547	0.38446	1.72449		40	15	25
O94886	O94886	TMEM63A	1.13359	0.523722	0.258434	1.81899		67	28	39
Q5T3F8	Q5T3F8	TMEM63B	0.502842	0.76146	0.117881	1.01437		67	28	39
Q2NKJ3	Q2NKJ3	CTC1	0.432085	0.792275	0.0617609	0.903198		67	28	39
Q9H668	Q9H668	STN1	0.426052	0.794344	-0.0690438	-0.89342		67	28	39
O95476	O95476	CTDNEP1	0.829764	0.620871	0.116411	1.46555		62	27	35
Q05D32	Q05D32	CTDSPL2	0.257825	0.8657	0.0469467	0.597424		67	28	39
O15194	O15194	CTDSPL	1.64505	0.400566	0.275515	2.33497	+	67	28	39
Q13363	Q13363	CTBP1	0.231392	0.874418	0.0312758	0.545965		67	28	39
P56545	P56545	CTBP2	0.0529644	0.975444	0.0176143	0.144964		67	28	39
P17812	P17812	CTPS1	0.525441	0.749474	0.111429	1.04862		67	28	39
Q9NRF8	Q9NRF8	CTPS2	0.354488	0.822007	0.0861841	0.773397		67	28	39
Q9P2B4	Q9P2B4	CTTNBP2NL	0.136556	0.933341	0.0199238	0.346344		67	28	39
Q9Y240	Q9Y240	CLEC11A	0.739457	0.654611	0.298252	1.34844		67	28	39
Q86T13	Q86T13	CLEC14A	0.126985	0.938004	-0.0286122	-0.324669		67	28	39
Q92478	Q92478	CLEC2B	0.593978	0.717774	0.141886	1.14917		67	28	39
Q9UMR7	Q9UMR7	CLEC4A	2.24245	0.330012	-0.460744	-2.89584	+	49	19	30
Q9NY25	Q9NY25	CLEC5A	0.0720222	0.965551	0.0345964	0.193802		48	19	29
Q9UBG0	Q9UBG0	MRC2	0.0783614	0.963153	0.0389041	0.209249		67	28	39
Q9H5V8	Q9H5V8	CDCP1	0.145112	0.928861	0.0875616	0.365588		62	24	38
Q9NWM3	Q9NWM3	CUEDC1	0.556589	0.734424	-0.0829775	-1.09552		63	26	37
Q9H467	Q9H467	CUEDC2	1.27716	0.482499	-0.247851	-1.97987		56	25	31
Q92879	Q92879	CELF1	1.07816	0.539839	0.118701	1.75757		67	28	39
Q13616	Q13616	CUL1	1.43843	0.442095	0.134182	2.13613	+	67	28	39
Q13617	Q13617	CUL2	0.424562	0.794761	-0.0673454	-0.890998		67	28	39
Q13618	Q13618	CUL3	1.53277	0.428514	0.128085	2.22832	+	67	28	39
Q13619	Q13619	CUL4A	0.826588	0.623635	0.114002	1.46011		67	28	39
Q93034	Q93034	CUL5	0.369159	0.812618	0.0673765	0.798642		67	28	39
Q8IWT3	Q8IWT3	CUL9	0.087385	0.95802	-0.016123	-0.231389		67	28	39
Q86VP6	Q86VP6	CAND1	0.0520425	0.975901	-0.0109214	-0.142572		67	28	39
O75155	O75155	CAND2	0.112682	0.943775	-0.03335	-0.291669		67	28	39
Q69YN2	Q69YN2	CWF19L1	1.85985	0.381266	-0.202916	-2.53084	+	67	28	39
Q2TBE0	Q2TBE0	CWF19L2	0.0808582	0.961873	-0.0148968	-0.21541		67	28	39
P56277	P56277	CMC4	0.0850044	0.95948	0.0287049	0.225582		67	28	39
P61073	P61073	CXCR4	0.574781	0.725769	0.233128	1.12649		45	20	25
P02778	P02778	CXCL10	0.013212	0.993147	0.00717909	0.0377077		67	28	39
O43927	O43927	CXCL13	1.09402	0.534231	-0.505924	-1.7798		58	22	36
O95715	O95715	CXCL14	0.0885606	0.957322	-0.0674031	-0.234278		65	28	37
Q9H2A7	Q9H2A7	CXCL16	0.246834	0.86859	0.108176	0.576365		64	26	38
P42830	P42830	CXCL5	0.0160921	0.991793	0.0145377	0.0458217		55	21	34
Q9NWV4	Q9NWV4	CZIB	0.389232	0.806506	-0.0698754	-0.832632		67	28	39
Q9P0U4	Q9P0U4	CXXC1	0.243912	0.868822	-0.0289785	-0.570538		67	28	39
Q7LFL8	Q7LFL8	CXXC5	0.428047	0.794154	0.107334	0.89741		60	25	35
P18846	P18846	ATF1	0.812017	0.628578	-0.130072	-1.44178		67	28	39
P15336	P15336	ATF2	0.196114	0.898975	-0.0378994	-0.474648		67	28	39
P18850	P18850	ATF6	0.802998	0.630151	0.127171	1.43147		63	26	37
Q99941	Q99941	ATF6B	0.0611584	0.972408	0.0110479	0.166047		66	28	38
P16220	P16220	CREB1	0.325871	0.837828	0.0441911	0.723115		67	28	39
Q70SY1	Q70SY1	CREB3L2	0.115017	0.942276	-0.028055	-0.297389		55	22	33
Q02930	Q02930	CREB5	0.142231	0.931133	0.0714561	0.359792		46	17	29
Q8N884	Q8N884	CGAS	0.862267	0.614481	-0.167265	-1.50441		67	28	39
P20248	P20248	CCNA2	0.188031	0.903548	-0.0526991	-0.458665		49	21	28
P24863	P24863	CCNC	0.146488	0.927743	0.0224383	0.36864		62	27	35
O95273	O95273	CCNDBP1	0.287363	0.849825	0.066377	0.653117		67	28	39
P06493	P06493	CDK1	0.546617	0.737998	-0.165193	-1.08021		67	28	39
[truncated: 8,722 more rows]

## Sheet: 1D_BRAF_vs_WT_Cohort1
Column	Type	Name	Size	Score	P value	Benj. Hoch. FDR	Mean	Median
BRAFV600E_x-y_NO	Pathways	KEGG_COMPLEMENT_AND_COAGULATION_CASCADES	55	-0.326664	2.90321e-05	0.18026	-0.25151	-0.254235
BRAFV600E_x-y_NO	Pathways	VANDESLUIS_COMMD1_TARGETS_GROUP_4_UP	12	-0.600172	0.000320653	0.995466	-0.575202	-0.586881
BRAFV600E_x-y_NO	Pathways	REN_ALVEOLAR_RHABDOMYOSARCOMA_DN	322	-0.117483	0.000350625	0.725676	-0.042435	-0.0902831
BRAFV600E_x-y_NO	Pathways	QI_PLASMACYTOMA_DN	69	-0.249201	0.000358095	0.555852	-0.177523	-0.181725
BRAFV600E_x-y_NO	Pathways	REACTOME_PLASMA_LIPOPROTEIN_REMODELING	16	-0.514917	0.000365877	0.454347	-0.473301	-0.583272
BRAFV600E_x-y_NO	Pathways	BAE_BRCA1_TARGETS_DN	21	-0.438789	0.000505468	0.523075	-0.451391	-0.312732
BRAFV600E_x-y_NO	Pathways	WP_COMPLEMENT_AND_COAGULATION_CASCADES	47	-0.290222	0.000591404	0.524575	-0.203133	-0.254235
BRAFV600E_x-y_NO	Pathways	WP_NAD_METABOLISM_IN_ONCOGENEINDUCED_SENESCENCE_AND_MITOCHONDRIAL_DYSFUNCTIONASSOCIATED_SENESCENCE	19	-0.455506	0.0005935	0.46063	-0.426604	-0.316653
BRAFV600E_x-y_NO	Pathways	MCBRYAN_PUBERTAL_BREAST_6_7WK_DN	47	-0.287669	0.000660875	0.455931	-0.318371	-0.174195
BRAFV600E_x-y_NO	Pathways	WP_HUMAN_COMPLEMENT_SYSTEM	81	-0.217503	0.000744637	0.462345	-0.132276	-0.202618
BRAFV600E_x-y_NO	Pathways	VERHAAK_AML_WITH_NPM1_MUTATED_UP	91	-0.200734	0.000977328	0.551657	-0.146045	-0.13466
BRAFV600E_x-y_NO	Pathways	HOEBEKE_LYMPHOID_STEM_CELL_DN	59	-0.24856	0.000987458	0.510927	-0.181449	-0.233367
BRAFV600E_x-y_NO	Pathways	BURTON_ADIPOGENESIS_7	42	-0.293728	0.0010092	0.482011	-0.205949	-0.234765
BRAFV600E_x-y_NO	Pathways	LE_SKI_TARGETS_UP	13	-0.526121	0.00102833	0.456064	-0.408637	-0.410127
BRAFV600E_x-y_NO	Pathways	CAIRO_LIVER_DEVELOPMENT_DN	158	-0.152165	0.00104255	0.431547	-0.104553	-0.0999111
BRAFV600E_x-y_NO	Pathways	FLECHNER_BIOPSY_KIDNEY_TRANSPLANT_OK_VS_DONOR_UP	444	-0.0922166	0.001084	0.42066	-0.02753	-0.0739764
BRAFV600E_x-y_NO	Pathways	MANNE_COVID19_COMBINED_COHORT_VS_HEALTHY_DONOR_PLATELETS_UP	78	-0.212348	0.00123039	0.449382	-0.141945	-0.190916
BRAFV600E_x-y_NO	Pathways	NIKOLSKY_BREAST_CANCER_6P24_P22_AMPLICON	12	-0.534408	0.00135644	0.467896	-0.716676	-0.50967
BRAFV600E_x-y_NO	Pathways	KIM_ALL_DISORDERS_CALB1_CORR_UP	370	-0.0983803	0.00138157	0.451484	-0.0555529	-0.04906
BRAFV600E_x-y_NO	Pathways	EPPERT_CE_HSC_LSC	15	0.474028	0.00149012	0.462607	0.633485	0.451394
BRAFV600E_x-y_NO	Pathways	STAEGE_EWING_FAMILY_TUMOR	6	0.747326	0.00152855	0.451941	0.95484	0.911513
BRAFV600E_x-y_NO	Pathways	HSIAO_LIVER_SPECIFIC_GENES	170	-0.141415	0.00158718	0.447945	-0.0683683	-0.13875
BRAFV600E_x-y_NO	Pathways	WP_NONALCOHOLIC_FATTY_LIVER_DISEASE	107	0.17669	0.00166892	0.450535	0.285064	0.192727
BRAFV600E_x-y_NO	Pathways	VERHAAK_GLIOBLASTOMA_MESENCHYMAL	157	-0.146112	0.00169767	0.439203	-0.0788621	-0.108398
BRAFV600E_x-y_NO	Pathways	PID_INTEGRIN3_PATHWAY	37	-0.298577	0.00170105	0.422472	-0.218319	-0.224115
BRAFV600E_x-y_NO	Pathways	NAKAMURA_TUMOR_ZONE_PERIPHERAL_VS_CENTRAL_DN	329	-0.101985	0.00171722	0.410084	-0.0390083	-0.1083
BRAFV600E_x-y_NO	Pathways	REACTOME_REGULATION_OF_TP53_EXPRESSION_AND_DEGRADATION	21	-0.394858	0.00175016	0.402471	-0.362381	-0.323624
BRAFV600E_x-y_NO	Pathways	REACTOME_INNATE_IMMUNE_SYSTEM	773	-0.0682829	0.00180781	0.400882	-0.00814202	-0.0332685
BRAFV600E_x-y_NO	Pathways	REACTOME_COMPLEMENT_CASCADE	47	-0.263494	0.00181385	0.388352	-0.196229	-0.214616
BRAFV600E_x-y_NO	Pathways	WP_ELECTRON_TRANSPORT_CHAIN_OXPHOS_SYSTEM_IN_MITOCHONDRIA	86	0.193481	0.00199945	0.41382	0.304759	0.201307
BRAFV600E_x-y_NO	Pathways	REACTOME_HDL_REMODELING	8	-0.630429	0.00202412	0.405412	-0.601002	-0.789093
BRAFV600E_x-y_NO	Pathways	REACTOME_RESPIRATORY_ELECTRON_TRANSPORT_ATP_SYNTHESIS_BY_CHEMIOSMOTIC_COUPLING_AND_HEAT_PRODUCTION_BY_UNCOUPLING_PROTEINS	107	0.17334	0.00204253	0.396314	0.275185	0.190918
BRAFV600E_x-y_NO	Pathways	SCHLOSSER_SERUM_RESPONSE_DN	499	-0.0824001	0.0020435	0.384487	-0.0311122	-0.0551782
BRAFV600E_x-y_NO	Pathways	REACTOME_SCAVENGING_BY_CLASS_A_RECEPTORS	17	-0.431393	0.00208963	0.381602	-0.329489	-0.320878
BRAFV600E_x-y_NO	Pathways	REACTOME_NADE_MODULATES_DEATH_SIGNALLING	4	-0.880652	0.00229081	0.40639	-1.43425	-1.14228
BRAFV600E_x-y_NO	Pathways	TIEN_INTESTINE_PROBIOTICS_2HR_DN	67	-0.215705	0.00232893	0.401675	-0.239009	-0.123636
BRAFV600E_x-y_NO	Pathways	WP_COMPLEMENT_ACTIVATION	19	-0.402318	0.00241719	0.405631	-0.290321	-0.234334
BRAFV600E_x-y_NO	Pathways	BOQUEST_STEM_CELL_UP	172	-0.134426	0.00253296	0.413872	-0.089366	-0.123132
BRAFV600E_x-y_NO	Pathways	KEGG_OXIDATIVE_PHOSPHORYLATION	100	0.174886	0.00261803	0.416803	0.280819	0.180403
BRAFV600E_x-y_NO	Pathways	HOQUE_METHYLATED_IN_CANCER	27	-0.333419	0.00274119	0.425502	-0.483366	-0.370847
BRAFV600E_x-y_NO	Pathways	SALVADOR_MARTIN_PEDIATRIC_TBD_ANTI_TNF_THERAPY_NONRESPONDER_PRE_TREATMENT_UP	14	0.461517	0.00280732	0.425138	0.761531	0.70269
BRAFV600E_x-y_NO	Pathways	KARLSSON_TGFB1_TARGETS_UP	104	-0.170296	0.00281146	0.415628	-0.101428	-0.158469
BRAFV600E_x-y_NO	Pathways	REACTOME_THE_CITRIC_ACID_TCA_CYCLE_AND_RESPIRATORY_ELECTRON_TRANSPORT	149	0.142255	0.00289732	0.41836	0.234035	0.138056
BRAFV600E_x-y_NO	Pathways	REACTOME_APOPTOTIC_EXECUTION_PHASE	52	-0.239279	0.00289774	0.408911	-0.220832	-0.161165
BRAFV600E_x-y_NO	Pathways	MORI_SMALL_PRE_BII_LYMPHOCYTE_UP	37	-0.283179	0.00291874	0.402722	-0.244341	-0.19013
BRAFV600E_x-y_NO	Pathways	WP_REGULATION_OF_WNTBCATENIN_SIGNALING_BY_SMALL_MOLECULE_COMPOUNDS	10	-0.542194	0.00300119	0.405095	-0.781614	-0.431964
BRAFV600E_x-y_NO	Pathways	FIGUEROA_AML_METHYLATION_CLUSTER_7_UP	56	-0.228329	0.00319216	0.421705	-0.17417	-0.186867
BRAFV600E_x-y_NO	Pathways	WP_HAIR_FOLLICLE_DEVELOPMENT_ORGANOGENESIS_PART_2_OF_3	10	-0.537785	0.0032454	0.419806	-0.655432	-0.449503
BRAFV600E_x-y_NO	Pathways	REACTOME_INTRINSIC_PATHWAY_FOR_APOPTOSIS	41	-0.265546	0.00331322	0.419832	-0.235317	-0.186624
BRAFV600E_x-y_NO	Pathways	SUZUKI_RESPONSE_TO_TSA_AND_DECITABINE_1A	15	-0.438098	0.00332667	0.413106	-0.58194	-0.399214
BRAFV600E_x-y_NO	Pathways	MONTERO_THYROID_CANCER_POOR_SURVIVAL_UP	5	0.757794	0.00334849	0.407663	1.21712	1.06974
BRAFV600E_x-y_NO	Pathways	PUJANA_ATM_PCC_NETWORK	871	-0.0602101	0.0037328	0.445711	0.00963998	-0.0325921
BRAFV600E_x-y_NO	Pathways	KEGG_DNA_REPLICATION	28	0.315646	0.00388267	0.454859	0.435341	0.134701
BRAFV600E_x-y_NO	Pathways	MCLACHLAN_DENTAL_CARIES_DN	36	0.278353	0.00390385	0.448871	0.583429	0.422088
BRAFV600E_x-y_NO	Pathways	POMEROY_MEDULLOBLASTOMA_DESMOPLASIC_VS_CLASSIC_DN	37	-0.273396	0.00406141	0.458497	-0.180567	-0.156919
BRAFV600E_x-y_NO	Pathways	WP_PYRIMIDINE_METABOLISM	60	0.214368	0.00417362	0.46275	0.317442	0.248938
BRAFV600E_x-y_NO	Pathways	REACTOME_RESPIRATORY_ELECTRON_TRANSPORT	92	0.173048	0.00426826	0.464941	0.261382	0.187526
BRAFV600E_x-y_NO	Pathways	REACTOME_NEUTROPHIL_DEGRANULATION	419	-0.0825643	0.00441311	0.472431	-0.0278369	-0.0485218
BRAFV600E_x-y_NO	Pathways	OISHI_CHOLANGIOMA_STEM_CELL_LIKE_UP	195	0.11913	0.00444416	0.467691	0.195453	0.152829
BRAFV600E_x-y_NO	Pathways	FIGUEROA_AML_METHYLATION_CLUSTER_4_DN	6	0.668943	0.00455673	0.471546	0.766037	0.631131
BRAFV600E_x-y_NO	Pathways	MOHANKUMAR_HOXA1_TARGETS_UP	264	-0.101957	0.00480313	0.488896	-0.0269715	-0.0914423
BRAFV600E_x-y_NO	Pathways	ENGELMANN_CANCER_PROGENITORS_UP	24	-0.330406	0.00512496	0.51324	-0.260418	-0.217241
BRAFV600E_x-y_NO	Pathways	ONDER_CDH1_TARGETS_1_DN	112	-0.151909	0.00570596	0.562354	-0.106318	-0.154389
BRAFV600E_x-y_NO	Pathways	WP_CODEINE_AND_MORPHINE_METABOLISM	4	0.796277	0.00582457	0.565074	1.03452	1.05426
BRAFV600E_x-y_NO	Pathways	REACTOME_POST_TRANSLATIONAL_PROTEIN_MODIFICATION	764	-0.0605702	0.00589979	0.563566	0.019014	-0.0318596
BRAFV600E_x-y_NO	Pathways	DELACROIX_RAR_TARGETS_UP	20	-0.354666	0.00607848	0.571838	-0.348138	-0.296115
BRAFV600E_x-y_NO	Pathways	WP_SARS_CORONAVIRUS_AND_INNATE_IMMUNITY	11	0.477355	0.00614251	0.569236	0.48711	0.352577
BRAFV600E_x-y_NO	Pathways	GARGALOVIC_RESPONSE_TO_OXIDIZED_PHOSPHOLIPIDS_TAN_DN	6	-0.643259	0.00637414	0.582016	-0.878437	-0.754276
BRAFV600E_x-y_NO	Pathways	LEE_LIVER_CANCER_HEPATOBLAST	13	-0.435964	0.00652548	0.587199	-0.521744	-0.405592
BRAFV600E_x-y_NO	Pathways	REACTOME_RAC3_GTPASE_CYCLE	67	0.192305	0.00663899	0.588878	0.247923	0.275511
BRAFV600E_x-y_NO	Pathways	MANNE_COVID19_NONICU_VS_HEALTHY_DONOR_PLATELETS_UP	65	-0.195006	0.00669752	0.585702	-0.122136	-0.176173
BRAFV600E_x-y_NO	Pathways	ZHONG_SECRETOME_OF_LUNG_CANCER_AND_FIBROBLAST	127	-0.139634	0.00687175	0.592593	-0.0617515	-0.110153
BRAFV600E_x-y_NO	Pathways	REACTOME_BASE_EXCISION_REPAIR_AP_SITE_FORMATION	13	-0.432968	0.00690391	0.58721	-0.60634	-0.251666
BRAFV600E_x-y_NO	Pathways	MCBRYAN_PUBERTAL_BREAST_3_4WK_UP	126	-0.139118	0.0073061	0.613021	-0.107251	-0.0805378
BRAFV600E_x-y_NO	Pathways	REACTOME_CELLULAR_HEXOSE_TRANSPORT	3	-0.891465	0.00750182	0.621051	-1.38979	-1.24307
BRAFV600E_x-y_NO	Pathways	REACTOME_PLASMA_LIPOPROTEIN_ASSEMBLY_REMODELING_AND_CLEARANCE	43	-0.235991	0.00752356	0.614655	-0.175379	-0.261123
BRAFV600E_x-y_NO	Pathways	REACTOME_COMPLEX_I_BIOGENESIS	53	0.212214	0.00766229	0.617859	0.286663	0.366373
BRAFV600E_x-y_NO	Pathways	NABA_MATRISOME	389	-0.0800211	0.00771886	0.614441	0.0102768	-0.0845613
BRAFV600E_x-y_NO	Pathways	WOTTON_RUNX_TARGETS_DN	10	0.484182	0.00804689	0.632445	0.609196	0.585883
BRAFV600E_x-y_NO	Pathways	LANDIS_ERBB2_BREAST_TUMORS_65_UP	16	-0.382531	0.00811246	0.629629	-0.340504	-0.316641
BRAFV600E_x-y_NO	Pathways	REACTOME_CHEMOKINE_RECEPTORS_BIND_CHEMOKINES	9	0.509811	0.00811258	0.621864	1.13301	1.04937
BRAFV600E_x-y_NO	Pathways	TOOKER_GEMCITABINE_RESISTANCE_DN	100	-0.153651	0.00819446	0.620481	-0.0756428	-0.145341
BRAFV600E_x-y_NO	Pathways	REACTOME_SYNTHESIS_OF_BILE_ACIDS_AND_BILE_SALTS	19	-0.349374	0.0084307	0.630678	-0.140913	-0.298532
BRAFV600E_x-y_NO	Pathways	MIZUKAMI_HYPOXIA_UP	5	0.680082	0.00846516	0.625717	1.25124	1.01235
BRAFV600E_x-y_NO	Pathways	REACTOME_SODIUM_PROTON_EXCHANGERS	3	0.877383	0.00850162	0.621018	1.31503	1.19028
BRAFV600E_x-y_NO	Pathways	REACTOME_TP53_REGULATES_TRANSCRIPTION_OF_GENES_INVOLVED_IN_CYTOCHROME_C_RELEASE	6	-0.619851	0.00857317	0.618963	-0.801667	-0.633793
BRAFV600E_x-y_NO	Pathways	SEMBA_FHIT_TARGETS_DN	4	0.758598	0.00861372	0.614742	1.63092	1.52061
BRAFV600E_x-y_NO	Pathways	CHNG_MULTIPLE_MYELOMA_HYPERPLOID_UP	51	-0.212977	0.00865085	0.610377	-0.133132	-0.158337
BRAFV600E_x-y_NO	Pathways	MOOTHA_VOXPHOS	73	0.178152	0.00869508	0.606604	0.255013	0.192727
BRAFV600E_x-y_NO	Pathways	KEGG_PENTOSE_AND_GLUCURONATE_INTERCONVERSIONS	11	0.455764	0.00889289	0.613511	0.615056	0.82141
BRAFV600E_x-y_NO	Pathways	ABRAMSON_INTERACT_WITH_AIRE	41	-0.236522	0.00889534	0.606936	-0.184829	-0.155281
BRAFV600E_x-y_NO	Pathways	WP_CILIOPATHIES	44	0.22812	0.00896726	0.605193	0.406642	0.276868
BRAFV600E_x-y_NO	Pathways	JOHNSTONE_PARVB_TARGETS_1_UP	5	0.673847	0.0090863	0.606633	0.821526	0.846786
BRAFV600E_x-y_NO	Pathways	REACTOME_REGULATION_OF_TP53_ACTIVITY_THROUGH_ASSOCIATION_WITH_CO_FACTORS	5	-0.673744	0.0090969	0.600879	-0.945458	-0.891487
BRAFV600E_x-y_NO	Pathways	REACTOME_DISPLACEMENT_OF_DNA_GLYCOSYLASE_BY_APEX1	5	-0.673435	0.00912877	0.596637	-1.30542	-1.72544
BRAFV600E_x-y_NO	Pathways	WP_COMPOSITION_OF_LIPID_PARTICLES	8	-0.532478	0.00913156	0.590602	-0.410303	-0.545245
BRAFV600E_x-y_NO	Pathways	WANG_TUMOR_INVASIVENESS_UP	325	-0.0851103	0.00928969	0.594636	-0.0171575	-0.0640187
BRAFV600E_x-y_NO	Pathways	KEGG_PURINE_METABOLISM	90	0.159151	0.00932916	0.591069	0.268615	0.181782
BRAFV600E_x-y_NO	Pathways	REACTOME_ZINC_EFFLUX_AND_COMPARTMENTALIZATION_BY_THE_SLC30_FAMILY	4	0.749839	0.00941289	0.59035	0.910267	0.902014
BRAFV600E_x-y_NO	Pathways	KIM_WT1_TARGETS_8HR_UP	105	-0.147275	0.00943237	0.585656	-0.0723726	-0.139759
BRAFV600E_x-y_NO	Pathways	MCLACHLAN_DENTAL_CARIES_UP	160	-0.119714	0.00944604	0.580698	-0.0884211	-0.13593
BRAFV600E_x-y_NO	Pathways	KUMAR_TARGETS_OF_MLL_AF9_FUSION	236	-0.0989402	0.00953765	0.580581	-0.0447047	-0.0607449
BRAFV600E_x-y_NO	Pathways	GRAHAM_CML_QUIESCENT_VS_NORMAL_QUIESCENT_DN	23	0.312522	0.00954217	0.575217	0.480142	0.412012
BRAFV600E_x-y_NO	Pathways	BORCZUK_MALIGNANT_MESOTHELIOMA_UP	259	-0.0945252	0.00958667	0.572342	-0.0322565	-0.0859259
BRAFV600E_x-y_NO	Pathways	REACTOME_BILE_ACID_AND_BILE_SALT_METABOLISM	22	-0.319303	0.00959244	0.567233	-0.137088	-0.28155
BRAFV600E_x-y_NO	Pathways	SA_CASPASE_CASCADE	11	-0.450162	0.00976663	0.572085	-0.512557	-0.374374
BRAFV600E_x-y_NO	Pathways	REACTOME_BINDING_AND_UPTAKE_OF_LIGANDS_BY_SCAVENGER_RECEPTORS	36	-0.248918	0.00986091	0.572209	-0.170558	-0.157907
BRAFV600E_x-y_NO	Pathways	BILD_CTNNB1_ONCOGENIC_SIGNATURE	45	-0.222763	0.00986287	0.567024	-0.217733	-0.168251
BRAFV600E_x-y_NO	Pathways	REACTOME_MISCELLANEOUS_SUBSTRATES	4	0.744815	0.00990051	0.563966	1.05164	0.790903
BRAFV600E_x-y_NO	Pathways	NIKOLSKY_BREAST_CANCER_8Q23_Q24_AMPLICON	65	0.185486	0.00990443	0.55906	0.24082	0.242959
BRAFV600E_x-y_NO	Pathways	OUELLET_OVARIAN_CANCER_INVASIVE_VS_LMP_UP	102	-0.148173	0.010032	0.561158	-0.0903966	-0.0607315
BRAFV600E_x-y_NO	Pathways	SENESE_HDAC1_AND_HDAC2_TARGETS_UP	123	-0.134901	0.010152	0.562804	-0.0488896	-0.103996
BRAFV600E_x-y_NO	Pathways	PASQUALUCCI_LYMPHOMA_BY_GC_STAGE_UP	165	-0.116609	0.0102727	0.564451	-0.0575376	-0.0932207
BRAFV600E_x-y_NO	Pathways	WP_MIR5093P_ALTERATION_OF_YAP1ECM_AXIS	11	-0.446575	0.0103654	0.564549	-0.422704	-0.384952
BRAFV600E_x-y_NO	Pathways	XU_GH1_AUTOCRINE_TARGETS_UP	75	0.171323	0.0105507	0.569648	0.260413	0.131646
BRAFV600E_x-y_NO	Pathways	WP_SARSCOV2_INNATE_IMMUNITY_EVASION_AND_CELLSPECIFIC_IMMUNE_RESPONSE	37	0.243124	0.0106126	0.568051	0.471898	0.233739
BRAFV600E_x-y_NO	Pathways	REACTOME_TERMINAL_PATHWAY_OF_COMPLEMENT	8	-0.520299	0.0108511	0.575851	-0.368145	-0.322923
BRAFV600E_x-y_NO	Pathways	LU_AGING_BRAIN_DN	92	-0.153856	0.0110628	0.582112	-0.100493	-0.122537
BRAFV600E_x-y_NO	Pathways	REACTOME_REGULATION_OF_PTEN_GENE_TRANSCRIPTION	40	0.232257	0.0111639	0.582495	0.301698	0.25277
BRAFV600E_x-y_NO	Pathways	BIOCARTA_CASPASE_PATHWAY	19	-0.336291	0.0112233	0.580714	-0.415108	-0.258408
BRAFV600E_x-y_NO	Pathways	BUCKANOVICH_T_LYMPHOCYTE_HOMING_ON_TUMOR_DN	10	-0.463091	0.0112557	0.577574	-0.834039	-0.310021
BRAFV600E_x-y_NO	Pathways	YAGI_AML_RELAPSE_PROGNOSIS	29	-0.270978	0.0116481	0.592813	-0.241022	-0.168642
BRAFV600E_x-y_NO	Pathways	MARTINEZ_RB1_TARGETS_UP	438	-0.071503	0.0118151	0.596424	-0.00487497	-0.0610901
BRAFV600E_x-y_NO	Pathways	POS_RESPONSE_TO_HISTAMINE_UP	9	-0.484489	0.0118743	0.594576	-0.545994	-0.354036
BRAFV600E_x-y_NO	Pathways	BIOCARTA_ALTERNATIVE_PATHWAY	9	-0.484289	0.0119094	0.591564	-0.335662	-0.271632
BRAFV600E_x-y_NO	Pathways	REACTOME_RUNX3_REGULATES_P14_ARF	10	-0.458167	0.0121518	0.598813	-0.415126	-0.314523
BRAFV600E_x-y_NO	Pathways	BIOCARTA_PPARA_PATHWAY	34	-0.248804	0.0121717	0.595069	-0.29122	-0.155912
BRAFV600E_x-y_NO	Pathways	PUJANA_BRCA1_PCC_NETWORK	1108	-0.0469296	0.0122412	0.593792	0.0245587	-0.0230152
BRAFV600E_x-y_NO	Pathways	STEGMEIER_PREMITOTIC_CELL_CYCLE_REGULATORS	4	0.723045	0.0122834	0.591223	0.833089	0.796043
BRAFV600E_x-y_NO	Pathways	REACTOME_SIGNALING_BY_HIPPO	12	-0.417494	0.0123192	0.588382	-0.484308	-0.202769
BRAFV600E_x-y_NO	Pathways	WP_OXIDATIVE_PHOSPHORYLATION	52	0.201002	0.0123516	0.58543	0.315148	0.201307
BRAFV600E_x-y_NO	Pathways	REACTOME_REGULATION_OF_INSULIN_LIKE_GROWTH_FACTOR_IGF_TRANSPORT_AND_UPTAKE_BY_INSULIN_LIKE_GROWTH_FACTOR_BINDING_PROTEINS_IGFBPS	80	-0.162293	0.0123809	0.582373	-0.0379669	-0.181177
BRAFV600E_x-y_NO	Pathways	BILD_HRAS_ONCOGENIC_SIGNATURE	113	-0.136668	0.0124973	0.583425	-0.104459	-0.136186
BRAFV600E_x-y_NO	Pathways	AZARE_NEOPLASTIC_TRANSFORMATION_BY_STAT3_UP	89	-0.153627	0.0125707	0.582471	-0.0637252	-0.157279
BRAFV600E_x-y_NO	Pathways	BOYAULT_LIVER_CANCER_SUBCLASS_G56_DN	8	-0.50957	0.0125984	0.579433	-0.559734	-0.284126
BRAFV600E_x-y_NO	Pathways	GAVIN_FOXP3_TARGETS_CLUSTER_P7	44	0.217726	0.0126231	0.576302	0.283267	0.274381
BRAFV600E_x-y_NO	Pathways	CHARAFE_BREAST_CANCER_LUMINAL_VS_MESENCHYMAL_DN	304	-0.0842203	0.0126681	0.574133	-0.0221106	-0.0724629
BRAFV600E_x-y_NO	Pathways	REACTOME_SCAVENGING_OF_HEME_FROM_PLASMA	11	-0.434198	0.0126902	0.570966	-0.358006	-0.356157
BRAFV600E_x-y_NO	Pathways	CHICAS_RB1_TARGETS_CONFLUENT	341	-0.0795533	0.0128529	0.574129	-0.00399973	-0.0681109
BRAFV600E_x-y_NO	Pathways	BYSTRYKH_HEMATOPOIESIS_STEM_CELL_QTL_TRANS	442	-0.0702596	0.0129759	0.575482	-0.00290331	-0.0446476
BRAFV600E_x-y_NO	Pathways	WAKABAYASHI_ADIPOGENESIS_PPARG_RXRA_BOUND_WITH_H4K20ME1_MARK	94	0.14859	0.0131405	0.578649	0.201077	0.18985
BRAFV600E_x-y_NO	Pathways	KEGG_ALZHEIMERS_DISEASE	116	0.133452	0.0134849	0.589632	0.230726	0.121597
BRAFV600E_x-y_NO	Pathways	BIOCARTA_MITOCHONDRIA_PATHWAY	15	-0.367802	0.013711	0.595325	-0.432313	-0.374374
BRAFV600E_x-y_NO	Pathways	WILLERT_WNT_SIGNALING	13	-0.394615	0.0138107	0.595491	-0.683365	-0.470804
BRAFV600E_x-y_NO	Pathways	PID_FRA_PATHWAY	22	-0.30348	0.0138229	0.591907	-0.151241	-0.356483
BRAFV600E_x-y_NO	Pathways	CHIANG_LIVER_CANCER_SUBCLASS_INTERFERON_DN	13	0.394079	0.01394	0.59283	0.883956	0.257515
BRAFV600E_x-y_NO	Pathways	HUMMERICH_BENIGN_SKIN_TUMOR_DN	14	-0.379171	0.0140909	0.595175	-0.480738	-0.362779
BRAFV600E_x-y_NO	Pathways	BENPORATH_NOS_TARGETS	90	-0.150145	0.0141809	0.594927	-0.0422958	-0.146815
BRAFV600E_x-y_NO	Pathways	ELVIDGE_HIF1A_AND_HIF2A_TARGETS_DN	68	-0.172345	0.0142611	0.594276	-0.0757578	-0.152318
BRAFV600E_x-y_NO	Pathways	BIOCARTA_GSK3_PATHWAY	14	-0.378195	0.0143407	0.59361	-0.251774	-0.34871
BRAFV600E_x-y_NO	Pathways	MARIADASON_RESPONSE_TO_BUTYRATE_CURCUMIN_SULINDAC_TSA_2	6	0.577202	0.0143748	0.591081	0.656257	0.600081
BRAFV600E_x-y_NO	Pathways	ZHONG_SECRETOME_OF_LUNG_CANCER_AND_ENDOTHELIUM	65	-0.175679	0.0145748	0.595363	-0.105031	-0.127456
BRAFV600E_x-y_NO	Pathways	LUI_THYROID_CANCER_CLUSTER_4	10	0.443909	0.0151127	0.613301	0.425118	0.424618
BRAFV600E_x-y_NO	Pathways	ZHONG_SECRETOME_OF_LUNG_CANCER_AND_MACROPHAGE	66	-0.172756	0.015504	0.625094	-0.108765	-0.149565
BRAFV600E_x-y_NO	Pathways	MOOTHA_HUMAN_MITODB_6_2002	357	0.0755059	0.0158043	0.633089	0.149972	0.0911422
BRAFV600E_x-y_NO	Pathways	TSAI_RESPONSE_TO_IONIZING_RADIATION	77	-0.159522	0.015851	0.630892	-0.117163	-0.132385
BRAFV600E_x-y_NO	Pathways	REACTOME_TRANSPORT_OF_ORGANIC_ANIONS	3	-0.802679	0.0160658	0.635367	-0.877916	-0.870561
BRAFV600E_x-y_NO	Pathways	TAKEDA_TARGETS_OF_NUP98_HOXA9_FUSION_6HR_UP	30	0.254233	0.0160821	0.631984	0.301689	0.301006
BRAFV600E_x-y_NO	Pathways	REACTOME_APOPTOTIC_FACTOR_MEDIATED_RESPONSE	19	-0.319159	0.0161066	0.628966	-0.221414	-0.186624
BRAFV600E_x-y_NO	Pathways	REACTOME_INTRINSIC_PATHWAY_OF_FIBRIN_CLOT_FORMATION	21	-0.303481	0.0161552	0.626923	-0.242228	-0.254235
BRAFV600E_x-y_NO	Pathways	MCBRYAN_PUBERTAL_TGFB1_TARGETS_UP	133	-0.121455	0.0161704	0.623615	-0.0554192	-0.0919514
BRAFV600E_x-y_NO	Pathways	REACTOME_DARPP_32_EVENTS	19	-0.318887	0.0161971	0.62079	-0.259227	-0.248879
BRAFV600E_x-y_NO	Pathways	GOTZMANN_EPITHELIAL_TO_MESENCHYMAL_TRANSITION_UP	45	-0.207465	0.0162444	0.618783	-0.0791288	-0.156232
BRAFV600E_x-y_NO	Pathways	REACTOME_APOPTOSIS_INDUCED_DNA_FRAGMENTATION	13	-0.384873	0.016334	0.6184	-0.417218	-0.182857
BRAFV600E_x-y_NO	Pathways	ZHENG_IL22_SIGNALING_UP	33	-0.241813	0.0163621	0.615709	-0.222451	-0.18149
BRAFV600E_x-y_NO	Pathways	REACTOME_AMPK_INHIBITS_CHREBP_TRANSCRIPTIONAL_ACTIVATION_ACTIVITY	3	0.800447	0.0163628	0.612028	1.16475	0.816117
BRAFV600E_x-y_NO	Pathways	NABA_CORE_MATRISOME	160	-0.110513	0.0165749	0.61625	-0.0250608	-0.114122
BRAFV600E_x-y_NO	Pathways	SPIRA_SMOKERS_LUNG_CANCER_UP	27	-0.266686	0.0165822	0.612851	-0.129692	-0.274753
BRAFV600E_x-y_NO	Pathways	NABA_BASEMENT_MEMBRANES	30	-0.252983	0.0166105	0.610262	-0.12538	-0.177901
BRAFV600E_x-y_NO	Pathways	REACTOME_SUMOYLATION_OF_DNA_METHYLATION_PROTEINS	10	0.437102	0.0167381	0.611335	0.538736	0.643163
BRAFV600E_x-y_NO	Pathways	WP_MITOCHONDRIAL_COMPLEX_I_ASSEMBLY_MODEL_OXPHOS_SYSTEM	51	0.194051	0.0167465	0.608066	0.196626	0.366373
BRAFV600E_x-y_NO	Pathways	SABATES_COLORECTAL_ADENOMA_DN	117	-0.128569	0.0168309	0.607576	-0.0776468	-0.0689549
BRAFV600E_x-y_NO	Pathways	JEPSEN_SMRT_TARGETS	18	-0.325662	0.0168397	0.604379	-0.31385	-0.405739
BRAFV600E_x-y_NO	Pathways	TORCHIA_TARGETS_OF_EWSR1_FLI1_FUSION_TOP20_DN	12	0.398173	0.0169847	0.606079	0.61199	0.326588
BRAFV600E_x-y_NO	Pathways	REACTOME_MITOCHONDRIAL_BIOGENESIS	65	0.171624	0.0170146	0.603677	0.30334	0.150019
BRAFV600E_x-y_NO	Pathways	REACTOME_ACTIVATION_OF_GENE_EXPRESSION_BY_SREBF_SREBP	29	0.256326	0.0170223	0.600519	0.46635	0.303769
BRAFV600E_x-y_NO	Pathways	REACTOME_LAGGING_STRAND_SYNTHESIS	17	0.334467	0.0170419	0.597816	0.499158	0.397237
BRAFV600E_x-y_NO	Pathways	LIU_COMMON_CANCER_GENES	36	0.229825	0.0171854	0.599461	0.316118	0.247157
BRAFV600E_x-y_NO	Pathways	OHM_EMBRYONIC_CARCINOMA_DN	4	-0.68775	0.0172344	0.597814	-0.70429	-0.645423
BRAFV600E_x-y_NO	Pathways	GAVIN_FOXP3_TARGETS_CLUSTER_P6	41	0.214366	0.0177399	0.611928	0.336018	0.440468
BRAFV600E_x-y_NO	Pathways	XU_GH1_EXOGENOUS_TARGETS_UP	9	0.456246	0.0178268	0.611527	0.681312	0.899181
BRAFV600E_x-y_NO	Pathways	HSIAO_HOUSEKEEPING_GENES	346	-0.0752356	0.0178273	0.608187	0.00213653	-0.0606956
BRAFV600E_x-y_NO	Pathways	DANG_MYC_TARGETS_UP	110	-0.130675	0.0184324	0.625392	-0.0571298	-0.0986149
BRAFV600E_x-y_NO	Pathways	WP_PRADERWILLI_AND_ANGELMAN_SYNDROME	10	-0.430141	0.0185572	0.626206	-0.377298	-0.424417
BRAFV600E_x-y_NO	Pathways	KEGG_TAURINE_AND_HYPOTAURINE_METABOLISM	5	-0.607266	0.0187219	0.628346	-0.956957	-0.717206
BRAFV600E_x-y_NO	Pathways	HARRIS_HYPOXIA	45	-0.202924	0.0187346	0.625393	-0.113381	-0.133703
BRAFV600E_x-y_NO	Pathways	BIOCARTA_FAS_PATHWAY	27	-0.261058	0.0190124	0.631272	-0.241655	-0.189981
BRAFV600E_x-y_NO	Pathways	REACTOME_ZINC_TRANSPORTERS	8	0.477542	0.0193813	0.6401	0.602578	0.593147
BRAFV600E_x-y_NO	Pathways	BIOCARTA_VIP_PATHWAY	16	-0.337747	0.0194176	0.637903	-0.239262	-0.274947
BRAFV600E_x-y_NO	Pathways	ROSS_AML_WITH_CBFB_MYH11_FUSION	32	-0.238769	0.0195711	0.639563	-0.264356	-0.188471
BRAFV600E_x-y_NO	Pathways	WP_ARYL_HYDROCARBON_RECEPTOR_NETPATH	27	-0.259833	0.0195809	0.636533	-0.299544	-0.0917091
BRAFV600E_x-y_NO	Pathways	CAIRO_LIVER_DEVELOPMENT_UP	96	-0.138395	0.0195997	0.633825	-0.119682	-0.126201
BRAFV600E_x-y_NO	Pathways	REACTOME_APOPTOSIS	146	-0.112332	0.0198811	0.639595	-0.0598672	-0.0477293
BRAFV600E_x-y_NO	Pathways	WP_ACE_INHIBITOR_PATHWAY	8	-0.4749	0.0200625	0.642102	-0.358727	-0.275831
BRAFV600E_x-y_NO	Pathways	MATZUK_EMBRYONIC_GERM_CELL	7	-0.507437	0.0201162	0.640522	-0.469086	-0.579413
BRAFV600E_x-y_NO	Pathways	LOPEZ_MESOTELIOMA_SURVIVAL_TIME_UP	7	0.507106	0.0201977	0.639834	0.47537	0.45588
BRAFV600E_x-y_NO	Pathways	TONKS_TARGETS_OF_RUNX1_RUNX1T1_FUSION_SUSTAINED_IN_MONOCYTE_DN	6	-0.547481	0.0202481	0.638175	-0.478731	-0.470952
BRAFV600E_x-y_NO	Pathways	RICKMAN_HEAD_AND_NECK_CANCER_B	22	-0.286026	0.0203276	0.637446	-0.177366	-0.404446
BRAFV600E_x-y_NO	Pathways	KORKOLA_EMBRYONAL_CARCINOMA_UP	26	-0.263124	0.0203512	0.634977	-0.281718	-0.168744
BRAFV600E_x-y_NO	Pathways	WP_APOPTOSIS_MODULATION_AND_SIGNALING	52	-0.186305	0.0203949	0.633161	-0.181147	-0.166459
BRAFV600E_x-y_NO	Pathways	LIU_LIVER_CANCER	13	-0.37158	0.0204263	0.630979	-0.264604	-0.341394
BRAFV600E_x-y_NO	Pathways	KEGG_APOPTOSIS	55	-0.180224	0.0210735	0.647749	-0.152519	-0.129146
BRAFV600E_x-y_NO	Pathways	BIOCARTA_CLASSIC_PATHWAY	12	-0.384075	0.0213059	0.651666	-0.266538	-0.233188
BRAFV600E_x-y_NO	Pathways	BIOCARTA_COMP_PATHWAY	15	-0.342793	0.0216098	0.657721	-0.232361	-0.194744
BRAFV600E_x-y_NO	Pathways	REACTOME_TP53_REGULATES_TRANSCRIPTION_OF_CELL_DEATH_GENES	21	-0.289378	0.0218127	0.660659	-0.426177	-0.193878
BRAFV600E_x-y_NO	Pathways	MOOTHA_MITOCHONDRIA	366	0.070905	0.0218284	0.657925	0.142805	0.0831901
BRAFV600E_x-y_NO	Pathways	REACTOME_DEGRADATION_OF_THE_EXTRACELLULAR_MATRIX	89	-0.140969	0.0220173	0.660414	-0.0496648	-0.130453
BRAFV600E_x-y_NO	Pathways	BENPORATH_ES_CORE_NINE	5	-0.591342	0.0220576	0.65844	-0.420823	-0.440006
BRAFV600E_x-y_NO	Pathways	BIOCARTA_EXTRINSIC_PATHWAY	8	-0.467425	0.0221039	0.656665	-0.346989	-0.435216
BRAFV600E_x-y_NO	Pathways	IGLESIAS_E2F_TARGETS_UP	118	-0.122524	0.0221637	0.655307	-0.0469316	-0.0865
BRAFV600E_x-y_NO	Pathways	BLANCO_MELO_COVID19_SARS_COV_2_INFECTION_A594_ACE2_EXPRESSING_CELLS_DN	61	-0.169776	0.0221663	0.652279	-0.117334	-0.136473
BRAFV600E_x-y_NO	Pathways	BHAT_ESR1_TARGETS_NOT_VIA_AKT1_UP	92	-0.138366	0.0223186	0.653661	-0.141989	-0.12211
BRAFV600E_x-y_NO	Pathways	KEGG_PARKINSONS_DISEASE	96	0.135476	0.0223298	0.650918	0.247651	0.125667
BRAFV600E_x-y_NO	Pathways	WP_FOLATE_METABOLISM	46	-0.195064	0.02234	0.648173	-0.157264	-0.180367
BRAFV600E_x-y_NO	Pathways	REACTOME_PCNA_DEPENDENT_LONG_PATCH_BASE_EXCISION_REPAIR	17	0.319848	0.0225174	0.650281	0.451463	0.0853854
BRAFV600E_x-y_NO	Pathways	RHEIN_ALL_GLUCOCORTICOID_THERAPY_DN	280	-0.0800836	0.0226864	0.652129	-0.0294252	-0.0408405
BRAFV600E_x-y_NO	Pathways	YAO_TEMPORAL_RESPONSE_TO_PROGESTERONE_CLUSTER_14	129	-0.11675	0.0227598	0.651223	-0.0782392	-0.0711411
BRAFV600E_x-y_NO	Pathways	WP_PATHWAYS_OF_NUCLEIC_ACID_METABOLISM_AND_INNATE_IMMUNE_SENSING	15	0.339525	0.0228905	0.651958	0.468007	0.32697
BRAFV600E_x-y_NO	Pathways	GARGALOVIC_RESPONSE_TO_OXIDIZED_PHOSPHOLIPIDS_GREY_UP	4	0.653935	0.0235391	0.667372	0.976506	1.09447
BRAFV600E_x-y_NO	Pathways	LEE_LIVER_CANCER_SURVIVAL_DN	130	-0.115633	0.0235594	0.66491	-0.048305	-0.109784
BRAFV600E_x-y_NO	Pathways	REACTOME_INFECTIOUS_DISEASE	578	-0.0564444	0.0237514	0.667297	0.0194916	-0.0330749
BRAFV600E_x-y_NO	Pathways	MIKKELSEN_PLURIPOTENT_STATE_DN	6	-0.532449	0.0239475	0.669776	-0.473407	-0.502978
BRAFV600E_x-y_NO	Pathways	PID_INTEGRIN_CS_PATHWAY	21	0.284595	0.0240891	0.670714	0.340922	0.307589
BRAFV600E_x-y_NO	Pathways	REACTOME_COENZYME_A_BIOSYNTHESIS	6	0.531633	0.0241641	0.6698	0.56777	0.494997
BRAFV600E_x-y_NO	Pathways	TARTE_PLASMA_CELL_VS_PLASMABLAST_UP	227	-0.0875998	0.0243094	0.670833	-0.0445051	-0.0566697
BRAFV600E_x-y_NO	Pathways	WP_GENES_INVOLVED_IN_MALE_INFERTILITY	60	-0.16844	0.0243875	0.67001	-0.0728649	-0.155027
BRAFV600E_x-y_NO	Pathways	PASINI_SUZ12_TARGETS_DN	197	-0.0936478	0.0246131	0.673228	-0.0448636	-0.0687068
BRAFV600E_x-y_NO	Pathways	REACTOME_POLYMERASE_SWITCHING	11	0.391486	0.0246287	0.670701	0.649741	0.62055
BRAFV600E_x-y_NO	Pathways	REACTOME_SYNTHESIS_OF_BILE_ACIDS_AND_BILE_SALTS_VIA_7ALPHA_HYDROXYCHOLESTEROL	14	-0.346999	0.024663	0.668702	-0.0813983	-0.327115
BRAFV600E_x-y_NO	Pathways	LANDIS_ERBB2_BREAST_TUMORS_324_UP	89	-0.138095	0.0248724	0.671447	-0.100119	-0.0678139
BRAFV600E_x-y_NO	Pathways	TAKEDA_TARGETS_OF_NUP98_HOXA9_FUSION_10D_DN	73	-0.152191	0.0249956	0.671852	-0.124888	-0.0845613
BRAFV600E_x-y_NO	Pathways	LI_DCP2_BOUND_MRNA	77	0.148204	0.0250152	0.669481	0.201993	0.12428
BRAFV600E_x-y_NO	Pathways	HEDENFALK_BREAST_CANCER_BRACX_DN	17	-0.313928	0.0251368	0.669846	-0.249281	-0.148046
BRAFV600E_x-y_NO	Pathways	MARTORIATI_MDM4_TARGETS_FETAL_LIVER_DN	337	-0.0720066	0.0251447	0.667194	0.0107503	-0.0608954
BRAFV600E_x-y_NO	Pathways	MCBRYAN_PUBERTAL_BREAST_4_5WK_UP	143	-0.109074	0.0252121	0.666135	-0.0896442	-0.0748949
BRAFV600E_x-y_NO	Pathways	LIU_SOX4_TARGETS_DN	220	-0.0883036	0.025348	0.666889	-0.000235747	-0.0643738
BRAFV600E_x-y_NO	Pathways	BIOCARTA_LECTIN_PATHWAY	8	-0.45589	0.0256083	0.670893	-0.325928	-0.288233
BRAFV600E_x-y_NO	Pathways	MIYAGAWA_TARGETS_OF_EWSR1_ETS_FUSIONS_DN	101	-0.128997	0.0257045	0.670586	-0.0851202	-0.139297
BRAFV600E_x-y_NO	Pathways	DAUER_STAT3_TARGETS_DN	34	0.221328	0.0257301	0.668443	0.40425	0.289433
BRAFV600E_x-y_NO	Pathways	KEGG_SPLICEOSOME	118	-0.119445	0.0257431	0.665995	-0.0669639	-0.0727122
BRAFV600E_x-y_NO	Pathways	REACTOME_NONSENSE_MEDIATED_DECAY_NMD	107	-0.125312	0.0257818	0.66423	-0.0663295	-0.0848864
BRAFV600E_x-y_NO	Pathways	WP_MRNA_PROCESSING	122	-0.117425	0.0258396	0.662968	-0.0309162	-0.12124
BRAFV600E_x-y_NO	Pathways	MARTINEZ_RB1_AND_TP53_TARGETS_UP	386	-0.0671841	0.0258433	0.660334	0.00801341	-0.0638719
BRAFV600E_x-y_NO	Pathways	SMITH_LIVER_CANCER	29	0.239035	0.0260636	0.663232	0.480374	0.399548
BRAFV600E_x-y_NO	Pathways	REACTOME_APOPTOTIC_CLEAVAGE_OF_CELLULAR_PROTEINS	38	-0.208906	0.0260883	0.661151	-0.177311	-0.117012
BRAFV600E_x-y_NO	Pathways	REACTOME_STRIATED_MUSCLE_CONTRACTION	36	-0.21431	0.0262922	0.663611	-0.268648	-0.164244
BRAFV600E_x-y_NO	Pathways	GAUSSMANN_MLL_AF4_FUSION_TARGETS_B_DN	5	0.573873	0.0263008	0.661141	0.590306	0.522727
BRAFV600E_x-y_NO	Pathways	LI_WILMS_TUMOR_ANAPLASTIC_UP	11	0.387032	0.0263097	0.658696	0.87648	0.309715
BRAFV600E_x-y_NO	Pathways	REACTOME_CYTOCHROME_C_MEDIATED_APOPTOTIC_RESPONSE	12	-0.370062	0.0265197	0.661289	-0.302987	-0.247931
BRAFV600E_x-y_NO	Pathways	REACTOME_RHOBTB3_ATPASE_CYCLE	6	-0.523	0.0265617	0.659686	-0.376843	-0.404471
BRAFV600E_x-y_NO	Pathways	TSAI_RESPONSE_TO_RADIATION_THERAPY	21	-0.279825	0.0265621	0.657067	-0.199683	-0.233367
BRAFV600E_x-y_NO	Pathways	MALONEY_RESPONSE_TO_17AAG_UP	27	-0.24678	0.0266224	0.655947	-0.199801	-0.155446
BRAFV600E_x-y_NO	Pathways	BERTUCCI_INVASIVE_CARCINOMA_DUCTAL_VS_LOBULAR_UP	15	-0.33022	0.0269044	0.660275	-0.353946	-0.202599
BRAFV600E_x-y_NO	Pathways	THILLAINADESAN_ZNF217_TARGETS_UP	21	0.279038	0.0269904	0.659776	0.364824	0.49156
BRAFV600E_x-y_NO	Pathways	RODWELL_AGING_KIDNEY_NO_BLOOD_UP	145	-0.106945	0.0271438	0.660924	-0.0282621	-0.129444
BRAFV600E_x-y_NO	Pathways	REACTOME_RESOLUTION_OF_AP_SITES_VIA_THE_MULTIPLE_NUCLEOTIDE_PATCH_REPLACEMENT_PATHWAY	20	0.285594	0.0271599	0.658732	0.398427	0.155514
BRAFV600E_x-y_NO	Pathways	MOLENAAR_TARGETS_OF_CCND1_AND_CDK4_DN	23	0.266327	0.0271846	0.656768	0.245392	0.45588
BRAFV600E_x-y_NO	Pathways	KIM_BIPOLAR_DISORDER_OLIGODENDROCYTE_DENSITY_CORR_UP	507	-0.0585636	0.0272418	0.655599	0.00699609	-0.0354815
BRAFV600E_x-y_NO	Pathways	WANG_TUMOR_INVASIVENESS_DN	160	-0.101674	0.0274983	0.659216	-0.0267582	-0.080769
BRAFV600E_x-y_NO	Pathways	PID_RETINOIC_ACID_PATHWAY	17	-0.308433	0.0278001	0.663887	-0.319867	-0.278251
BRAFV600E_x-y_NO	Pathways	KEGG_NICOTINATE_AND_NICOTINAMIDE_METABOLISM	18	0.299494	0.02794	0.664672	0.465927	0.494763
BRAFV600E_x-y_NO	Pathways	DIAZ_CHRONIC_MEYLOGENOUS_LEUKEMIA_UP	1119	-0.0409639	0.0281153	0.66629	0.0234809	-0.0104421
BRAFV600E_x-y_NO	Pathways	BIOCARTA_CHEMICAL_PATHWAY	15	-0.327623	0.0281279	0.664055	-0.269525	-0.258408
BRAFV600E_x-y_NO	Pathways	SCHRAETS_MLL_TARGETS_DN	24	-0.258814	0.0283379	0.666478	-0.247505	-0.294716
BRAFV600E_x-y_NO	Pathways	SENGUPTA_NASOPHARYNGEAL_CARCINOMA_WITH_LMP1_DN	72	-0.14983	0.0284029	0.665486	-0.106896	-0.140729
BRAFV600E_x-y_NO	Pathways	KEGG_PRION_DISEASES	25	-0.253475	0.0284173	0.663319	-0.181243	-0.192167
BRAFV600E_x-y_NO	Pathways	REACTOME_REGULATION_OF_CHOLESTEROL_BIOSYNTHESIS_BY_SREBP_SREBF	37	0.208496	0.0284327	0.661192	0.386675	0.174717
BRAFV600E_x-y_NO	Pathways	PID_AR_TF_PATHWAY	27	-0.243755	0.0285358	0.661114	-0.208186	-0.334614
BRAFV600E_x-y_NO	Pathways	REACTOME_PRE_NOTCH_EXPRESSION_AND_PROCESSING	29	-0.23428	0.0291835	0.673607	-0.193705	-0.23096
BRAFV600E_x-y_NO	Pathways	TIEN_INTESTINE_PROBIOTICS_6HR_DN	116	-0.117749	0.0292596	0.672862	-0.0466756	-0.111973
BRAFV600E_x-y_NO	Pathways	BIOCARTA_CARM1_PATHWAY	9	-0.419553	0.0293573	0.672617	-0.399618	-0.248879
BRAFV600E_x-y_NO	Pathways	PROVENZANI_METASTASIS_DN	111	-0.120233	0.0293931	0.670963	-0.0639038	-0.112516
BRAFV600E_x-y_NO	Pathways	KYNG_WERNER_SYNDROM_AND_NORMAL_AGING_DN	119	-0.116157	0.0294279	0.669296	-0.0361157	-0.0696423
BRAFV600E_x-y_NO	Pathways	REACTOME_APOPTOTIC_CLEAVAGE_OF_CELL_ADHESION_PROTEINS	10	-0.397654	0.0295181	0.668898	-0.459031	-0.342445
BRAFV600E_x-y_NO	Pathways	BIOCARTA_FMLP_PATHWAY	21	-0.273702	0.0300551	0.67859	-0.27281	-0.138567
BRAFV600E_x-y_NO	Pathways	REACTOME_CLEC7A_INFLAMMASOME_PATHWAY	5	-0.56001	0.0301531	0.678336	-0.479497	-0.388386
BRAFV600E_x-y_NO	Pathways	GOUYER_TUMOR_INVASIVENESS	5	0.55934	0.030351	0.680323	0.612421	0.528213
BRAFV600E_x-y_NO	Pathways	ELVIDGE_HYPOXIA_UP	97	-0.127373	0.0308451	0.68891	-0.00533703	-0.1083
BRAFV600E_x-y_NO	Pathways	BIOCARTA_CK1_PATHWAY	10	-0.393967	0.031059	0.691201	-0.298773	-0.322769
BRAFV600E_x-y_NO	Pathways	REACTOME_ENDOGENOUS_STEROLS	9	-0.415084	0.0311265	0.690231	-0.260286	-0.442563
BRAFV600E_x-y_NO	Pathways	SCHAEFFER_PROSTATE_DEVELOPMENT_48HR_DN	161	-0.099062	0.0312174	0.689781	-0.0613757	-0.0793602
BRAFV600E_x-y_NO	Pathways	WP_FAS_LIGAND_FASL_PATHWAY_AND_STRESS_INDUCTION_OF_HEAT_SHOCK_PROTEINS_HSP_REGULATION	35	-0.21062	0.0313024	0.689209	-0.161741	-0.166266
BRAFV600E_x-y_NO	Pathways	KANG_CISPLATIN_RESISTANCE_UP	12	-0.359145	0.0313136	0.687019	-0.267121	-0.333102
BRAFV600E_x-y_NO	Pathways	RIZ_ERYTHROID_DIFFERENTIATION_APOBEC2	4	-0.621474	0.0313851	0.686163	-0.623041	-0.528032
BRAFV600E_x-y_NO	Pathways	RODRIGUES_THYROID_CARCINOMA_ANAPLASTIC_DN	278	-0.0758321	0.0315337	0.686993	-0.0464412	-0.0320098
BRAFV600E_x-y_NO	Pathways	BIOCARTA_AMI_PATHWAY	15	-0.320433	0.031768	0.689676	-0.170429	-0.214642
BRAFV600E_x-y_NO	Pathways	REACTOME_SRP_DEPENDENT_COTRANSLATIONAL_PROTEIN_TARGETING_TO_MEMBRANE	105	-0.121706	0.03193	0.690779	-0.0660091	-0.0848864
BRAFV600E_x-y_NO	Pathways	REACTOME_EXTRACELLULAR_MATRIX_ORGANIZATION	211	-0.0864534	0.0319339	0.688465	-0.0105999	-0.0731044
BRAFV600E_x-y_NO	Pathways	WP_NAD_METABOLISM_SIRTUINS_AND_AGING	5	-0.553826	0.0320223	0.687982	-0.393184	-0.388386
BRAFV600E_x-y_NO	Pathways	REACTOME_EGFR_DOWNREGULATION	19	-0.284352	0.0320294	0.68576	-0.166971	-0.0977733
BRAFV600E_x-y_NO	Pathways	REACTOME_SYNTHESIS_SECRETION_AND_DEACYLATION_OF_GHRELIN	6	-0.505562	0.0320368	0.683562	-0.637284	-0.368816
BRAFV600E_x-y_NO	Pathways	REN_MIF_TARGETS_DN	3	0.713979	0.032243	0.685604	1.14385	0.608764
BRAFV600E_x-y_NO	Pathways	WARTERS_IR_RESPONSE_5GY	15	0.319487	0.0322758	0.68396	0.486026	0.367606
BRAFV600E_x-y_NO	Pathways	SIMBULAN_PARP1_TARGETS_UP	21	-0.269989	0.0323602	0.683416	-0.224202	-0.21139
BRAFV600E_x-y_NO	Pathways	LEE_METASTASIS_AND_RNA_PROCESSING_UP	15	-0.319057	0.0325089	0.684229	-0.204519	-0.241174
BRAFV600E_x-y_NO	Pathways	PID_INTEGRIN1_PATHWAY	64	-0.154952	0.0325108	0.681958	-0.0748038	-0.12214
BRAFV600E_x-y_NO	Pathways	MALONEY_RESPONSE_TO_17AAG_DN	68	-0.150358	0.0325186	0.679826	-0.0823186	-0.128804
BRAFV600E_x-y_NO	Pathways	AMUNDSON_DNA_DAMAGE_RESPONSE_TP53	7	-0.466495	0.0326267	0.679796	-0.384355	-0.295448
BRAFV600E_x-y_NO	Pathways	WP_FBXL10_ENHANCEMENT_OF_MAPERK_SIGNALING_IN_DIFFUSE_LARGE_BCELL_LYMPHOMA	9	-0.41136	0.0326701	0.678423	-0.317273	-0.248431
BRAFV600E_x-y_NO	Pathways	KEGG_PYRIMIDINE_METABOLISM	66	0.152424	0.0327179	0.677152	0.242542	0.167793
BRAFV600E_x-y_NO	Pathways	REACTOME_RESPONSE_OF_MTB_TO_PHAGOCYTOSIS	19	-0.28317	0.0327503	0.675569	-0.181463	-0.126682
BRAFV600E_x-y_NO	Pathways	LANDIS_ERBB2_BREAST_PRENEOPLASTIC_DN	42	0.190223	0.0332266	0.683125	0.276135	0.140653
BRAFV600E_x-y_NO	Pathways	MARTINEZ_TP53_TARGETS_UP	385	-0.0642222	0.0333627	0.68366	0.00597545	-0.0566697
BRAFV600E_x-y_NO	Pathways	MORI_LARGE_PRE_BII_LYMPHOCYTE_UP	57	-0.163251	0.0334366	0.68292	-0.10853	-0.0972755
BRAFV600E_x-y_NO	Pathways	ZHAN_MULTIPLE_MYELOMA_CD1_AND_CD2_UP	41	0.192205	0.0335128	0.682232	0.248916	0.217932
BRAFV600E_x-y_NO	Pathways	REACTOME_KINESINS	38	0.199508	0.0336023	0.681819	0.394497	0.234605
BRAFV600E_x-y_NO	Pathways	REACTOME_GAP_FILLING_DNA_REPAIR_SYNTHESIS_AND_LIGATION_IN_GG_NER	18	0.289213	0.0337814	0.68322	0.419048	0.0745664
BRAFV600E_x-y_NO	Pathways	LUDWICZEK_TREATING_IRON_OVERLOAD	5	-0.548106	0.0338389	0.682162	-0.896536	-0.546285
BRAFV600E_x-y_NO	Pathways	REACTOME_RESPONSE_TO_METAL_IONS	3	-0.705135	0.0344419	0.69207	-1.15669	-0.407794
BRAFV600E_x-y_NO	Pathways	BENPORATH_ES_2	15	0.315394	0.034554	0.692084	0.509415	0.496831
BRAFV600E_x-y_NO	Pathways	RUAN_RESPONSE_TO_TNF_UP	9	-0.406863	0.0346212	0.691199	-0.427652	-0.170958
BRAFV600E_x-y_NO	Pathways	BIOCARTA_INTRINSIC_PATHWAY	19	-0.280181	0.0346354	0.689268	-0.126177	-0.254235
BRAFV600E_x-y_NO	Pathways	RODRIGUES_DCC_TARGETS_UP	4	-0.609365	0.0348392	0.691107	-0.664733	-0.69071
BRAFV600E_x-y_NO	Pathways	PHONG_TNF_RESPONSE_VIA_P38_PARTIAL	71	-0.145226	0.0348874	0.689859	-0.100386	-0.20298
BRAFV600E_x-y_NO	Pathways	WIELAND_UP_BY_HBV_INFECTION	76	0.140376	0.034936	0.688628	0.195627	0.186466
BRAFV600E_x-y_NO	Pathways	WP_1Q211_COPY_NUMBER_VARIATION_SYNDROME	15	-0.314173	0.0352597	0.692809	-0.228283	-0.289164
BRAFV600E_x-y_NO	Pathways	WP_TGFBETA_SIGNALING_PATHWAY	90	-0.128841	0.0353232	0.691866	-0.0543298	-0.083746
BRAFV600E_x-y_NO	Pathways	MUELLER_COMMON_TARGETS_OF_AML_FUSIONS_DN	12	0.350956	0.0353806	0.690811	0.632313	0.354254
BRAFV600E_x-y_NO	Pathways	REACTOME_CHOLINE_CATABOLISM	4	0.607304	0.0354583	0.690159	0.651338	0.594959
BRAFV600E_x-y_NO	Pathways	REACTOME_METHIONINE_SALVAGE_PATHWAY	6	-0.495812	0.0355002	0.688816	-0.342946	-0.400376
BRAFV600E_x-y_NO	Pathways	REACTOME_VITAMIN_B5_PANTOTHENATE_METABOLISM	13	0.336799	0.0356048	0.688692	0.458819	0.462731
BRAFV600E_x-y_NO	Pathways	FORTSCHEGGER_PHF8_TARGETS_DN	454	-0.0586804	0.0356202	0.68685	0.011218	-0.0441914
BRAFV600E_x-y_NO	Pathways	LIU_PROSTATE_CANCER_DN	267	-0.0755576	0.0356222	0.684763	0.000863653	-0.0811191
BRAFV600E_x-y_NO	Pathways	SHANK_TAL1_TARGETS_DN	5	-0.54218	0.0358132	0.686308	-0.593734	-0.902604
BRAFV600E_x-y_NO	Pathways	ONGUSAHA_BRCA1_TARGETS_DN	7	0.458211	0.0358431	0.684768	0.598986	0.644948
BRAFV600E_x-y_NO	Pathways	SESTO_RESPONSE_TO_UV_C0	91	-0.127665	0.0360075	0.685799	-0.0875957	-0.0812764
BRAFV600E_x-y_NO	Pathways	GARGALOVIC_RESPONSE_TO_OXIDIZED_PHOSPHOLIPIDS_BLACK_UP	10	0.38306	0.036027	0.684072	0.815947	0.490185
BRAFV600E_x-y_NO	Pathways	GARGALOVIC_RESPONSE_TO_OXIDIZED_PHOSPHOLIPIDS_BLACK_DN	10	0.382803	0.0361522	0.684357	0.529423	0.224645
BRAFV600E_x-y_NO	Pathways	GAUSSMANN_MLL_AF4_FUSION_TARGETS_D_UP	17	-0.293571	0.0362522	0.684164	-0.349653	-0.435545
BRAFV600E_x-y_NO	Pathways	BIOCARTA_DEATH_PATHWAY	22	-0.258067	0.03631	0.683179	-0.210786	-0.253317
BRAFV600E_x-y_NO	Pathways	AIYAR_COBRA1_TARGETS_DN	20	-0.270505	0.036395	0.682709	-0.22921	-0.197341
BRAFV600E_x-y_NO	Pathways	TING_SILENCED_BY_DICER	10	-0.381978	0.0365554	0.683651	-0.434506	-0.38372
BRAFV600E_x-y_NO	Pathways	HUMMERICH_SKIN_CANCER_PROGRESSION_UP	60	-0.155763	0.0373826	0.697023	-0.114837	-0.152786
BRAFV600E_x-y_NO	Pathways	PID_CMYB_PATHWAY	51	-0.16873	0.0375183	0.697458	-0.13913	-0.145273
BRAFV600E_x-y_NO	Pathways	REACTOME_TRNA_MODIFICATION_IN_THE_MITOCHONDRION	8	0.424733	0.0375668	0.696275	0.460753	0.349534
BRAFV600E_x-y_NO	Pathways	BASAKI_YBX1_TARGETS_UP	161	0.0955081	0.0378011	0.698534	0.145388	0.102889
BRAFV600E_x-y_NO	Pathways	NEWMAN_ERCC6_TARGETS_UP	12	0.346336	0.0378686	0.697703	0.416651	0.45591
BRAFV600E_x-y_NO	Pathways	JINESH_BLEBBISHIELD_TO_IMMUNE_CELL_FUSION_PBSHMS_UP	235	-0.0793697	0.0379724	0.697547	0.00750498	-0.0640055
BRAFV600E_x-y_NO	Pathways	REACTOME_CHYLOMICRON_REMODELING	8	-0.423766	0.0380034	0.696057	-0.296252	-0.474099
BRAFV600E_x-y_NO	Pathways	MASRI_RESISTANCE_TO_TAMOXIFEN_AND_AROMATASE_INHIBITORS_UP	6	-0.489069	0.0380784	0.695378	-0.427209	-0.309296
BRAFV600E_x-y_NO	Pathways	REACTOME_VITAMIN_C_ASCORBATE_METABOLISM	6	-0.488983	0.0381122	0.693955	-0.421285	-0.481844
BRAFV600E_x-y_NO	Pathways	WU_HBX_TARGETS_1_UP	9	0.398986	0.0382788	0.69495	0.565897	0.474642
BRAFV600E_x-y_NO	Pathways	JAERVINEN_AMPLIFIED_IN_LARYNGEAL_CANCER	23	0.249439	0.0385659	0.698121	0.343241	0.214204
BRAFV600E_x-y_NO	Pathways	LIN_TUMOR_ESCAPE_FROM_IMMUNE_ATTACK	5	0.534295	0.0385914	0.696552	0.513941	0.467681
BRAFV600E_x-y_NO	Pathways	MIKKELSEN_NPC_ICP_WITH_H3K27ME3	4	-0.597256	0.0386127	0.694917	-0.557391	-0.503907
BRAFV600E_x-y_NO	Pathways	REACTOME_REGULATION_OF_BETA_CELL_DEVELOPMENT	8	-0.421913	0.0388524	0.69721	-0.348673	-0.37624
BRAFV600E_x-y_NO	Pathways	SARRIO_EPITHELIAL_MESENCHYMAL_TRANSITION_DN	89	-0.127026	0.0390596	0.698909	-0.0806752	-0.0945987
BRAFV600E_x-y_NO	Pathways	SENESE_HDAC3_TARGETS_UP	275	-0.0731	0.0392077	0.699541	0.0017679	-0.090297
BRAFV600E_x-y_NO	Pathways	SCHLINGEMANN_SKIN_CARCINOGENESIS_TPA_DN	16	-0.297236	0.0396809	0.705955	-0.300717	-0.197958
BRAFV600E_x-y_NO	Pathways	OSMAN_BLADDER_CANCER_DN	254	-0.0757731	0.0396815	0.703949	0.0193911	-0.0716447
BRAFV600E_x-y_NO	Pathways	REACTOME_ACTIVATION_OF_BH3_ONLY_PROTEINS	18	-0.280251	0.0396961	0.702203	-0.310272	-0.36102
BRAFV600E_x-y_NO	Pathways	WU_CELL_MIGRATION	129	-0.105403	0.0397727	0.701559	-0.0514067	-0.0928469
BRAFV600E_x-y_NO	Pathways	REACTOME_TRANSCRIPTIONAL_REGULATION_OF_PLURIPOTENT_STEM_CELLS	6	0.484259	0.0400134	0.703805	0.489718	0.466355
BRAFV600E_x-y_NO	Pathways	TSAI_DNAJB4_TARGETS_DN	7	-0.44757	0.0403677	0.708031	-0.349293	-0.439001
BRAFV600E_x-y_NO	Pathways	WP_MICRORNAS_IN_CARDIOMYOCYTE_HYPERTROPHY	54	-0.161608	0.0403998	0.706598	-0.155082	-0.0756714
BRAFV600E_x-y_NO	Pathways	REACTOME_VISUAL_PHOTOTRANSDUCTION	45	-0.176868	0.0404688	0.705817	-0.0477497	-0.2019
BRAFV600E_x-y_NO	Pathways	REACTOME_NOTCH4_INTRACELLULAR_DOMAIN_REGULATES_TRANSCRIPTION	6	-0.482605	0.0406975	0.707818	-0.401646	-0.389987
BRAFV600E_x-y_NO	Pathways	REACTOME_ALTERNATIVE_COMPLEMENT_ACTIVATION	5	-0.528472	0.040759	0.706907	-0.569271	-0.234334
BRAFV600E_x-y_NO	Pathways	REACTOME_RNA_POLYMERASE_I_TRANSCRIPTION_INITIATION	32	0.208856	0.0411506	0.71171	0.295464	0.179736
BRAFV600E_x-y_NO	Pathways	BIOCARTA_P53_PATHWAY	9	-0.392598	0.0414812	0.715436	-0.307297	-0.323624
BRAFV600E_x-y_NO	Pathways	DAZARD_UV_RESPONSE_CLUSTER_G24	13	0.326541	0.0416089	0.715651	0.434418	0.383202
BRAFV600E_x-y_NO	Pathways	REACTOME_FORMATION_OF_SENESCENCE_ASSOCIATED_HETEROCHROMATIN_FOCI_SAHF	12	-0.339781	0.0416522	0.714416	-0.223703	-0.216951
BRAFV600E_x-y_NO	Pathways	CHEN_ETV5_TARGETS_TESTIS	11	0.354517	0.0418535	0.715892	0.556668	0.168555
BRAFV600E_x-y_NO	Pathways	FISCHER_DIRECT_P53_TARGETS_META_ANALYSIS	161	0.0935695	0.0418665	0.714145	0.164739	0.123171
BRAFV600E_x-y_NO	Pathways	BERTUCCI_MEDULLARY_VS_DUCTAL_BREAST_CANCER_DN	104	-0.115927	0.0419731	0.714002	-0.0206875	-0.12815
BRAFV600E_x-y_NO	Pathways	BIOCARTA_NFAT_PATHWAY	34	-0.201817	0.0419869	0.712286	-0.145817	-0.137836
BRAFV600E_x-y_NO	Pathways	PID_HNF3B_PATHWAY	19	-0.269638	0.0420422	0.71128	-0.186134	-0.158331
BRAFV600E_x-y_NO	Pathways	WP_GLOBO_SPHINGOLIPID_METABOLISM	4	-0.585792	0.0425002	0.717076	-0.531062	-0.524346
BRAFV600E_x-y_NO	Pathways	KRIEG_KDM3A_TARGETS_NOT_HYPOXIA	134	0.102065	0.0425061	0.715232	0.166816	0.149526
BRAFV600E_x-y_NO	Pathways	PECE_MAMMARY_STEM_CELL_DN	94	-0.121529	0.0425301	0.713701	-0.0639365	-0.10907
BRAFV600E_x-y_NO	Pathways	LOPEZ_MBD_TARGETS	632	-0.0485891	0.0425923	0.712818	0.0254725	-0.0371895
BRAFV600E_x-y_NO	Pathways	CHEN_METABOLIC_SYNDROM_NETWORK	699	-0.0464201	0.0425931	0.710916	0.00857764	-0.0273614
BRAFV600E_x-y_NO	Pathways	PID_HDAC_CLASSIII_PATHWAY	12	-0.338061	0.0426961	0.710724	-0.342242	-0.284756
BRAFV600E_x-y_NO	Pathways	REACTOME_SIGNALING_BY_RECEPTOR_TYROSINE_KINASES	319	-0.0668926	0.0427361	0.709488	0.00659328	-0.0680902
BRAFV600E_x-y_NO	Pathways	PLASARI_NFIC_TARGETS_BASAL_UP	8	-0.413616	0.0428546	0.709558	-0.404802	-0.453945
BRAFV600E_x-y_NO	Pathways	NADERI_BREAST_CANCER_PROGNOSIS_UP	23	0.243746	0.0432206	0.713714	0.375549	0.407163
BRAFV600E_x-y_NO	Pathways	JOHANSSON_GLIOMAGENESIS_BY_PDGFB_UP	49	-0.167248	0.0432558	0.712401	-0.0798763	-0.117019
BRAFV600E_x-y_NO	Pathways	GAVIN_FOXP3_TARGETS_CLUSTER_P3	76	-0.134398	0.0434573	0.713826	-0.0711511	-0.154972
BRAFV600E_x-y_NO	Pathways	SAKAI_TUMOR_INFILTRATING_MONOCYTES_DN	61	-0.149553	0.0439013	0.719217	-0.0902473	-0.133989
BRAFV600E_x-y_NO	Pathways	MILI_PSEUDOPODIA_CHEMOTAXIS_DN	296	-0.0689169	0.0440058	0.719031	0.0231795	-0.0729591
BRAFV600E_x-y_NO	Pathways	WP_CANONICAL_AND_NONCANONICAL_NOTCH_SIGNALING	12	-0.335536	0.0442693	0.721438	-0.2574	-0.330468
BRAFV600E_x-y_NO	Pathways	CUI_GLUCOSE_DEPRIVATION	38	0.188851	0.0442925	0.719927	0.383764	0.153926
BRAFV600E_x-y_NO	Pathways	DAIRKEE_CANCER_PRONE_RESPONSE_E2	20	-0.25992	0.0443669	0.719253	-0.282553	-0.135849
BRAFV600E_x-y_NO	Pathways	WP_TRANSLATION_FACTORS	46	-0.171604	0.0444538	0.718786	-0.0883718	-0.130215
BRAFV600E_x-y_NO	Pathways	REACTOME_DNA_DAMAGE_TELOMERE_STRESS_INDUCED_SENESCENCE	27	-0.223342	0.0448081	0.722632	-0.124075	-0.196692
BRAFV600E_x-y_NO	Pathways	BARIS_THYROID_CANCER_DN	42	-0.179085	0.0450007	0.723858	0.0355003	-0.157802
BRAFV600E_x-y_NO	Pathways	WP_STATIN_PATHWAY	21	-0.252813	0.0450922	0.723456	-0.153796	-0.341394
BRAFV600E_x-y_NO	Pathways	SESTO_RESPONSE_TO_UV_C3	10	-0.365837	0.0452466	0.724063	-0.384643	-0.289663
BRAFV600E_x-y_NO	Pathways	JACKSON_DNMT1_TARGETS_UP	47	-0.169121	0.0452857	0.722825	-0.165321	-0.158866
BRAFV600E_x-y_NO	Pathways	MIKKELSEN_PARTIALLY_REPROGRAMMED_TO_PLURIPOTENCY	5	-0.51698	0.0453404	0.721843	-0.405204	-0.370847
BRAFV600E_x-y_NO	Pathways	HALMOS_CEBPA_TARGETS_DN	8	0.408783	0.0453427	0.720034	0.416134	0.42803
BRAFV600E_x-y_NO	Pathways	TURASHVILI_BREAST_LOBULAR_CARCINOMA_VS_DUCTAL_NORMAL_DN	49	-0.165592	0.0453679	0.718595	-0.135622	-0.157362
BRAFV600E_x-y_NO	Pathways	YOKOE_CANCER_TESTIS_ANTIGENS	14	0.308857	0.0455336	0.719385	0.561679	0.420326
BRAFV600E_x-y_NO	Pathways	REACTOME_COLLAGEN_BIOSYNTHESIS_AND_MODIFYING_ENZYMES	47	-0.168752	0.045758	0.721094	-0.0715356	-0.124997
BRAFV600E_x-y_NO	Pathways	AUNG_GASTRIC_CANCER	29	0.214481	0.0458599	0.720872	0.278037	0.254682
BRAFV600E_x-y_NO	Pathways	SCHUHMACHER_MYC_TARGETS_UP	72	-0.136463	0.0459183	0.719967	-0.0359663	-0.100994
BRAFV600E_x-y_NO	Pathways	REACTOME_NCAM1_INTERACTIONS	19	-0.264122	0.0464246	0.726071	-0.211558	-0.139893
BRAFV600E_x-y_NO	Pathways	WP_WNTBETACATENIN_SIGNALING_PATHWAY_IN_LEUKEMIA	9	-0.383375	0.0465038	0.725483	-0.259896	-0.204488
BRAFV600E_x-y_NO	Pathways	REACTOME_CREB1_PHOSPHORYLATION_THROUGH_THE_ACTIVATION_OF_CAMKII_CAMKK_CAMKIV_CASCASDE	4	0.574778	0.0465416	0.724253	0.557332	0.608893
BRAFV600E_x-y_NO	Pathways	KEGG_SYSTEMIC_LUPUS_ERYTHEMATOSUS	59	-0.150154	0.0465971	0.723304	-0.0806175	-0.17476
BRAFV600E_x-y_NO	Pathways	REACTOME_HDR_THROUGH_SINGLE_STRAND_ANNEALING_SSA	16	0.287382	0.0467163	0.723346	0.434818	0.241311
BRAFV600E_x-y_NO	Pathways	BIOCARTA_RAS_PATHWAY	16	-0.286979	0.0470252	0.726318	-0.262907	-0.181814
BRAFV600E_x-y_NO	Pathways	REACTOME_HDR_THROUGH_HOMOLOGOUS_RECOMBINATION_HRR	21	0.250427	0.0471569	0.726544	0.372581	0.0853854
BRAFV600E_x-y_NO	Pathways	GARGALOVIC_RESPONSE_TO_OXIDIZED_PHOSPHOLIPIDS_YELLOW_DN	10	-0.362614	0.0471763	0.725043	-0.325269	-0.382559
BRAFV600E_x-y_NO	Pathways	REACTOME_CONSTITUTIVE_SIGNALING_BY_AKT1_E17K_IN_CANCER	15	-0.296147	0.0471924	0.723501	-0.259336	-0.356322
BRAFV600E_x-y_NO	Pathways	GENTILE_UV_RESPONSE_CLUSTER_D9	14	-0.30648	0.0472222	0.722174	-0.181189	-0.278382
BRAFV600E_x-y_NO	Pathways	WP_CARDIAC_HYPERTROPHIC_RESPONSE	38	-0.186216	0.0473401	0.722198	-0.149458	-0.129694
BRAFV600E_x-y_NO	Pathways	PAPASPYRIDONOS_UNSTABLE_ATEROSCLEROTIC_PLAQUE_DN	30	-0.209211	0.0476152	0.724614	-0.176043	-0.148927
BRAFV600E_x-y_NO	Pathways	REACTOME_INTERLEUKIN_18_SIGNALING	3	0.660055	0.0477423	0.724773	0.925644	1.09204
BRAFV600E_x-y_NO	Pathways	NIKOLSKY_BREAST_CANCER_8Q12_Q22_AMPLICON	56	0.153051	0.0481004	0.728428	0.204623	0.158163
BRAFV600E_x-y_NO	Pathways	BONOME_OVARIAN_CANCER_SURVIVAL_OPTIMAL_DEBULKING	128	-0.101696	0.0481299	0.727102	-0.0326902	-0.0264138
BRAFV600E_x-y_NO	Pathways	HOLLEMAN_PREDNISOLONE_RESISTANCE_B_ALL_DN	7	-0.431443	0.0481431	0.725535	-0.528881	-0.286218
BRAFV600E_x-y_NO	Pathways	REACTOME_NUCLEAR_SIGNALING_BY_ERBB4	15	0.29484	0.0481764	0.724279	0.640245	0.338016
BRAFV600E_x-y_NO	Pathways	BIOCARTA_NOS1_PATHWAY	11	-0.344203	0.0481812	0.722602	-0.303131	-0.142037
BRAFV600E_x-y_NO	Pathways	GRAESSMANN_RESPONSE_TO_MC_AND_DOXORUBICIN_DN	494	0.0529695	0.0484827	0.725371	0.129351	0.043108
BRAFV600E_x-y_NO	Pathways	REACTOME_RECOGNITION_OF_DNA_DAMAGE_BY_PCNA_CONTAINING_REPLICATION_COMPLEX	20	0.254886	0.0486477	0.726091	0.379842	0.158126
BRAFV600E_x-y_NO	Pathways	WATANABE_RECTAL_CANCER_RADIOTHERAPY_RESPONSIVE_UP	78	-0.129512	0.0487172	0.725384	-0.045349	-0.151082
BRAFV600E_x-y_NO	Pathways	REACTOME_ACTIVATION_OF_CASPASES_THROUGH_APOPTOSOME_MEDIATED_CLEAVAGE	5	-0.508786	0.0488659	0.725857	-0.417641	-0.374374
BRAFV600E_x-y_NO	Pathways	NUYTTEN_EZH2_TARGETS_DN	514	0.0518833	0.0489906	0.725972	0.144816	0.0624627
BRAFV600E_x-y_NO	Pathways	DUAN_PRDM5_TARGETS	27	-0.219026	0.0491053	0.725941	-0.199374	-0.151575
BRAFV600E_x-y_NO	Pathways	BIOCARTA_BTG2_PATHWAY	3	-0.655332	0.0493575	0.727935	-0.478348	-0.510619
BRAFV600E_x-y_NO	Pathways	REACTOME_ERYTHROCYTES_TAKE_UP_OXYGEN_AND_RELEASE_CARBON_DIOXIDE	6	-0.462999	0.0495937	0.729685	-0.375356	-0.363227
BRAFV600E_x-y_NO	Pathways	KEGG_GLYCOSAMINOGLYCAN_BIOSYNTHESIS_KERATAN_SULFATE	5	-0.506725	0.0497881	0.730814	-0.523205	-0.576253
BRAFV600E_x-y_NO	Pathways	REACTOME_RNA_POLYMERASE_III_TRANSCRIPTION_INITIATION_FROM_TYPE_1_PROMOTER	15	0.292673	0.0498456	0.729933	0.349563	0.358159

## Sheet: ttest-BRAF_vs_WT_Cohort1
Isoforms	Protein	Gene	-Log Student's T-test p-value BRAFV600E_NO	Student's T-test q-value BRAFV600E_NO	Student's T-test Difference BRAFV600E_NO	Student's T-test Test statistic BRAFV600E_NO	Significant results	Valid values	Valid values BRAFV600E	Valid values NO
Q13286	Q13286	CLN3	0.022618	1	0.0823216	0.0669013		7	3	4
Q9NW97	Q9NW97	TMEM51	0.384052	1	0.449779	0.879433		8	5	3
A1L188	A1L188	C17orf89;NDUFAF8	0.097855	1	0.235971	0.273149		6	3	3
O15431	O15431	SLC31A1	0.00810999	0.999473	-0.034957	-0.02403		9	5	4
P25090	P25090	FPR2	0.086682	1	-0.267491	-0.238994		8	4	4
Q8WWX9	Q8WWX9	SELM;SELENOM	0.159058	1	0.53864	0.413902		8	5	3
Q92610	Q92610	ZNF592	0.1295	1	-0.463434	-0.344585		8	4	4
Q9Y6F6-1	Q9Y6F6	MRVI1	0.783932	1	1.37024	1.69944		6	3	3
O75446	O75446	SAP30	0.283912	1	0.732352	0.67707		9	4	5
Q9NVA4	Q9NVA4	TMEM184C	0.205092	1	0.715266	0.522554		7	4	3
O15218	O15218	GPR182	0.19081	1	0.937864	0.498262		6	3	3
Q7Z6A9	Q7Z6A9	BTLA	0.163198	1	0.325603	0.423407		8	4	4
Q7Z7N9	Q7Z7N9	TMEM179B	0.43308	1	0.474722	0.971302		8	5	3
Q8N3E9	Q8N3E9	PLCD3	0.0920003	1	0.273363	0.249722		10	5	5
Q96LA8	Q96LA8	PRMT6	0.202998	1	-0.546417	-0.50363		11	6	5
O95985	O95985	TOP3B	0.434001	1	-0.935124	-0.961929		9	5	4
Q8IVP5	Q8IVP5	FUNDC1	0.0447525	1	-0.147779	-0.127559		9	6	3
O60906	O60906	SMPD2	0.3787	1	-1.37466	-0.869253		8	4	4
O75907	O75907	DGAT1	0.0880723	1	0.220835	0.239892		10	5	5
Q01523	Q01523	DEFA5	0.416618	1	-1.17777	-0.955597		7	4	3
Q9NPJ6	Q9NPJ6	MED4	0.187413	1	0.600499	0.472031		10	6	4
O95167	O95167	NDUFA3	0.127868	1	0.366373	0.33547		11	6	5
Q15848	Q15848	ADIPOQ	0.228372	1	0.673902	0.562919		9	4	5
Q8IYL3	Q8IYL3	C1orf174	0.358388	1	0.501324	0.815963		10	5	5
Q969G6	Q969G6	RFK	0.929593	1	-2.59378	-1.78403		9	4	5
Q9P021	Q9P021	CRIPT	0.389841	1	-0.922075	-0.881035		9	5	4
Q9BYR8	Q9BYR8	KRTAP3-1	0.0927081	1	0.301263	0.254269		8	4	4
P52655	P52655	GTF2A1	0.309767	1	0.739933	0.723401		10	5	5
Q16873	Q16873	LTC4S	0.123746	1	-0.127423	-0.333817		7	4	3
Q9UBK9	Q9UBK9	UXT	0.463161	1	-1.42024	-1.02656		8	5	3
O95178	O95178	NDUFB2	1.42248	1	1.52259	2.4329	+	11	6	5
Q9BUM1	Q9BUM1	G6PC3	0.822922	1	1.70277	1.57226		11	6	5
Q9H190	Q9H190	SDCBP2	0.203895	1	0.422012	0.505547		11	6	5
Q9UJC5	Q9UJC5	SH3BGRL2	0.0217135	0.999076	-0.0527477	-0.0631037		10	6	4
O75578	O75578	LOC101060422;ITGA10	0.89807	1	1.79679	1.68408		11	6	5
P41732	P41732	TSPAN7	0.019897	0.99942	0.0545467	0.0577377		11	6	5
Q587I9	Q587I9	SFT2D3	0.203421	1	-0.47862	-0.50959		9	4	5
Q6P4F2	Q6P4F2		0.203913	1	-0.442563	-0.507796		10	6	4
O00168	O00168	FXYD1	1.35277	1	2.18166	2.53492	+	8	4	4
P12838	P12838	DEFA4	0.0623986	1	-0.202322	-0.177387		7	4	3
O95905	O95905	ECD	0.0256838	0.999316	0.0681254	0.0751012		8	5	3
P04234	P04234	CD3D	0.737402	1	0.828638	1.44243		11	6	5
Q14802	Q14802	FXYD3	0.115159	1	0.204641	0.309951		8	4	4
Q96T17	Q96T17	MAP7D2	1.26943	1	-0.862461	-2.2176		11	6	5
Q9BW71	Q9BW71	HIRIP3	0.186191	1	0.46114	0.471919		9	6	3
P21462	P21462	FPR1	0.438541	1	-0.757867	-0.970131		9	6	3
O60499	O60499	STX10	1.00262	1	2.0911	1.83691		11	6	5
Q8NDC0	Q8NDC0	MAPK1IP1L	0.192584	1	-0.210115	-0.483313		10	6	4
Q9P003	Q9P003	CNIH4	0.111338	0.999207	0.170895	0.296117		11	6	5
P34910	P34910	EVI2B	0.106221	0.999278	0.45731	0.284799		10	6	4
Q02447	Q02447	SP3	0.399419	1	-0.429127	-0.891578		10	6	4
Q8N5G0	Q8N5G0	C4orf52;SMIM20	0.0787683	1	0.0724939	0.216355		10	6	4
A6NHS7	A6NHS7	MANSC4	0.591913	1	1.71893	1.21326		11	6	5
P18827	P18827	SDC1	0.144899	1	-0.62646	-0.381027		8	5	3
P60059	P60059	SEC61G	0.295025	1	-0.43106	-0.699244		9	5	4
Q96T68	Q96T68	SETDB2	0.285075	1	0.455346	0.671588		11	6	5
Q07912-3	Q07912		0.0880554	1	-0.18106	-0.238975		11	6	5
Q92482	Q92482	AQP3	0.0180221	0.997782	0.0657549	0.0525852		10	6	4
O75394	O75394	MRPL33	1.29485	1	2.27149	2.35495		9	5	4
Q969L2	Q969L2	MAL2	0.552536	1	0.87318	1.14894		11	6	5
Q5W111	Q5W111	SPRYD7	0.19443	1	-0.371481	-0.490024		9	6	3
P61599	P61599	NAA20	0.756891	1	1.41491	1.48816		10	6	4
P40305	P40305	IFI27	1.21027	1	1.36682	2.4		7	4	3
Q9BTX3	Q9BTX3	TMEM208	0.517746	1	-1.10748	-1.09112		11	6	5
P37287	P37287	PIGA	0.769542	1	1.31656	1.49158		11	6	5
Q9BPU6	Q9BPU6	DPYSL5	0.148274	1	-0.291356	-0.382783		11	6	5
Q8N6L1	Q8N6L1	KRTCAP2	0.835401	1	0.997358	1.60991		10	6	4
Q7Z695	Q7Z695	ADCK2	0.0443858	1	0.219671	0.125551		11	6	5
Q8NEP3	Q8NEP3	DNAAF1	0.197728	1	0.289024	0.492339		11	6	5
P55061	P55061	TMBIM6	0.296318	1	0.311753	0.693574		11	6	5
P60673	P60673	PFN3	0.123378	1	-0.100359	-0.324875		11	6	5
P63316	P63316	TNNC1	0.666982	1	-1.21499	-1.47086		6	3	3
Q8IYM0	Q8IYM0	FAM186B	0.37308	1	0.877158	0.838303		11	6	5
O75665	O75665	OFD1	0.070168	1	-0.102004	-0.193573		11	6	5
Q38SD2	Q38SD2	LRRK1	0.0476684	1	0.136415	0.134394		11	6	5
Q99735	Q99735	MGST2	0.300812	1	-0.199822	-0.7023		11	6	5
Q86TJ2	Q86TJ2	TADA2B	0.101932	1	0.180571	0.273284		11	6	5
Q15835	Q15835	GRK1	0.190778	1	0.685597	0.477339		11	6	5
P00414	P00414	COX3	0.811838	1	1.72893	1.5556		11	6	5
Q13127	Q13127	REST	0.111418	0.99936	-0.198046	-0.296311		11	6	5
Q6P1J6	Q6P1J6	PLB1	0.0361991	1	-0.099784	-0.103251		11	6	5
A6NE01	A6NE01	FAM186A	0.113187	0.999238	0.151267	0.300568		11	6	5
Q92839	Q92839	HAS1	0.459149	1	-1.17387	-0.991351		11	6	5
Q86VD7	Q86VD7	SLC25A42	0.352699	1	0.410472	0.848575		6	3	3
A6NMB1	A6NMB1	SIGLEC16	0.0915489	1	-0.192862	-0.247684		11	6	5
Q8NGA1	Q8NGA1	OR1M1	0.00381928	1	0.00793486	0.0112823		11	6	5
Q96NH3	Q96NH3	C6orf170;TBC1D32	0.166695	1	0.463919	0.424387		11	6	5
Q9Y2Y8	Q9Y2Y8	PRG3	0.889703	1	1.24748	1.69299		10	6	4
Q13491	Q13491	GPM6B	0.0233395	1	-0.0627652	-0.0684163		8	5	3
Q16880	Q16880	UGT8	0.123452	1	-0.386035	-0.337693		6	3	3
Q5DX21	Q5DX21	IGSF11	0.126889	1	0.212677	0.346193		6	3	3
Q7Z2K8	Q7Z2K8	GPRIN1	0.294109	1	0.72128	0.703637		8	4	4
Q8IU68	Q8IU68	TMC8	0.45407	1	0.806949	1.05359		6	3	3
Q9ULG6	Q9ULG6	CCPG1	0.297177	1	-0.87858	-0.732533		6	3	3
Q9Y2Z2	Q9Y2Z2	MTO1	0.46567	1	0.929624	1.01874		9	6	3
O76075	O76075	DFFB	1.18776	1	-2.65486	-2.35816		7	4	3
O95497	O95497	VNN1	0.597899	1	2.02124	1.26612		8	3	5
P02812	P02812	PRB2	0.0361889	1	0.077002	0.104048		9	5	4
P14770	P14770	GP9	0.0225676	1	-0.0481571	-0.066208		8	3	5
Q4LDE5	Q4LDE5	SVEP1	0.421634	1	1.53768	0.939482		9	6	3
Q5T0W9	Q5T0W9	FAM83B	0.31887	1	-0.827488	-0.753115		8	5	3
Q6ZVW7	Q6ZVW7	IL17REL	0.0600095	1	0.162561	0.169539		8	3	5
Q86SE8	Q86SE8	NPM2	0.305444	1	0.74281	0.711259		11	6	5
Q86US8	Q86US8	SMG6	0.169304	1	-0.2548	-0.431973		10	5	5
Q8N3Y1	Q8N3Y1	FBXW8	0.463803	1	0.563312	1.01541		9	5	4
Q93062	Q93062	RBPMS	0.201309	1	0.412012	0.52229		6	3	3
Q96G25	Q96G25	MED8	0.0156599	0.997477	-0.0659308	-0.0466686		7	3	4
Q96KQ7	Q96KQ7	EHMT2	0.22009	1	0.838759	0.542227		10	6	4
O15403	O15403	SLC16A6	0.144129	1	-0.508987	-0.37328		11	6	5
P15941	P15941	MUC1	0.158751	1	-0.346634	-0.410342		9	5	4
P30530	P30530		0.472666	1	0.479245	1.02182		10	6	4
P31994	P31994	FCGR2B	0.254655	1	-0.85021	-0.617668		9	5	4
Q00537	Q00537	CDK17	0.14236	1	-0.434768	-0.378627		7	4	3
Q14032	Q14032	BAAT	1.49182	1	-3.02125	-2.77465	+	8	5	3
Q5BKT4	Q5BKT4	ALG10	0.0303493	1	0.0393898	0.0890435		7	3	4
Q5F1R6	Q5F1R6	DNAJC21	0.117153	1	0.164816	0.31481		8	4	4
Q6NT16	Q6NT16	SLC18B1	0.0741297	1	0.0676041	0.211162		6	3	3
Q6ZS72	Q6ZS72	C19orf35;PEAK3	0.144501	1	0.578432	0.383712		7	4	3
Q7Z6M4	Q7Z6M4	MTERFD2;MTERF4	0.159859	1	-0.470675	-0.419806		7	4	3
Q86XR8	Q86XR8	CEP57	0.144721	1	-0.263546	-0.384232		7	4	3
Q8N271	Q8N271	PROM2	0.320784	1	-0.454417	-0.766904		7	4	3
Q8NFJ5	Q8NFJ5	GPRC5A	0.0615243	1	-0.261349	-0.175045		7	3	4
Q8TAF3	Q8TAF3	WDR48	0.156169	1	0.230867	0.417186		6	3	3
Q92570	Q92570	NR4A3	0.356932	1	-0.45874	-0.857292		6	3	3
Q9BQI9	Q9BQI9	NRIP2	0.203619	1	0.606082	0.519285		7	4	3
Q9BRD0	Q9BRD0	BUD13	0.212794	1	-0.539992	-0.539576		7	3	4
Q9BSV6	Q9BSV6	TSEN34	0.148667	1	-0.771851	-0.393569		7	4	3
Q9UKG9	Q9UKG9	CROT	0.557832	1	-0.906964	-1.1793		9	5	4
Q9ULS5	Q9ULS5	TMCC3	0.12347	1	-0.426418	-0.32634		10	6	4
Q9UQC9	Q9UQC9	CLCA2	0.464038	1	1.30483	1.02816		8	5	3
Q9Y5Y6	Q9Y5Y6	ST14	0.138897	1	-0.570814	-0.364457		9	5	4
A8MUX0	A8MUX0	KRTAP16-1	0.769251	1	0.874444	1.60172		7	4	3
O14494	O14494	PPAP2A;PLPP1	0.29159	1	0.530472	0.698549		8	5	3
O43854	O43854	EDIL3	0.979064	1	-1.61459	-1.90841		8	5	3
O60318	O60318	MCM3AP	0.204829	1	0.60905	0.509762		10	6	4
O75506	O75506	HSBP1	0.477972	1	0.592871	1.04056		9	5	4
O76081	O76081	RGS20	0.494241	1	-1.09771	-1.10253		7	4	3
O95258	O95258	SLC25A14	1.33422	1	2.36939	2.63379	+	7	4	3
P19021	P19021	PAM	0.378892	1	-0.495816	-0.860644		9	5	4
P23280	P23280	CA6	0.0572462	1	-0.342142	-0.161181		9	6	3
P43003	P43003	SLC1A3	0.618645	1	0.821582	1.3021		8	5	3
Q04118	Q04118	PRB3	0.180447	1	0.657318	0.459193		9	6	3
Q14667	Q14667	KIAA0100	0.268272	1	1.31025	0.650983		8	5	3
Q6ZU35	Q6ZU35	KIAA1211	0.311748	1	0.615075	0.723394		11	6	5
Q7L1W4	Q7L1W4	LRRC8D	0.244718	1	0.637757	0.597132		9	6	3
Q7Z403	Q7Z403	TMC6	0.076309	1	-0.132719	-0.212352		8	5	3
Q8IUH5	Q8IUH5	ZDHHC17	0.984936	1	2.81384	1.98789		7	3	4
Q8N370	Q8N370	SLC43A2	0.00119767	1	0.00302742	0.00357663		9	5	4
Q8TAV0	Q8TAV0	FAM76A	0.0805298	1	0.269348	0.22004		11	6	5
Q8TDD5	Q8TDD5	MCOLN3	0.52407	1	-1.14063	-1.13628		8	5	3
Q92484	Q92484	SMPDL3A	0.73514	1	-2.2251	-1.45403		10	6	4
Q96DF8	Q96DF8	DGCR14;ESS2	0.649848	1	1.17153	1.35586		8	4	4
Q96EC8	Q96EC8	YIPF6	0.838407	1	-1.26257	-1.6744		8	4	4
Q96Q42	Q96Q42	ALS2	0.0349428	1	0.0959268	0.102037		7	3	4
Q99983	Q99983	OMD	0.686498	1	2.06607	1.50889		6	3	3
Q9BX79	Q9BX79	STRA6	0.598237	1	-1.40517	-1.26671		8	5	3
Q9GZY6	Q9GZY6	LAT2	0.0115353	0.998591	-0.0270859	-0.0340491		9	6	3
Q9H0R6	Q9H0R6	QRSL1	0.341032	1	1.53999	0.778947		11	6	5
Q9HA92	Q9HA92	RSAD1	0.670132	1	-1.06242	-1.3906		8	5	3
Q9HCP6	Q9HCP6	HHATL	0.262751	1	-1.26863	-0.647144		7	3	4
Q9ULZ2	Q9ULZ2	STAP1	1.35514	1	2.17827	2.44945	+	9	5	4
Q9Y388	Q9Y388	RBMX2	1.3278	1	1.73113	2.34548	+	10	5	5
A6NK58	A6NK58	LIPT2	0.0408356	1	-0.164828	-0.116854		9	5	4
O15056	O15056	SYNJ2	0.0988429	1	-0.0575482	-0.275683		6	3	3
O43281	O43281	EFS	0.488545	1	1.16739	1.05921		9	5	4
O75095	O75095	MEGF6	0.742794	1	-0.831529	-1.51397		8	5	3
O75452	O75452	RDH16	0.178274	1	0.575346	0.457627		8	5	3
P07204	P07204	THBD	0.420277	1	-0.616147	-0.929245		10	5	5
P36954	P36954	POLR2I	0.0808234	1	0.28492	0.222619		9	4	5
P49642	P49642	PRIM1	0.538039	1	1.54447	1.16108		8	4	4
P52435	P52435	POLR2J	0.949401	1	-1.95308	-1.78345		10	6	4
P78357	P78357	CNTNAP1	0.0281831	1	-0.093532	-0.0821926		8	4	4
Q5EBL8	Q5EBL8	PDZD11	0.48564	1	1.22058	1.03685		11	6	5
Q5JR12	Q5JR12	PPM1J	0.323437	1	0.841637	0.762145		8	5	3
Q6PCB8	Q6PCB8	EMB	0.620794	1	-1.02683	-1.25975		11	6	5
Q7L0X0	Q7L0X0	TRIL	0.135713	1	-0.392826	-0.359378		8	5	3
Q8N3Z3	Q8N3Z3	GTPBP8	0.265897	1	0.72209	0.646088		8	4	4
Q8NG68	Q8NG68	TTL	0.201721	1	0.455571	0.505906		9	5	4
Q92563	Q92563	SPOCK2	0.0608936	1	0.144186	0.170075		10	5	5
Q96S06	Q96S06	LMF1	0.0583528	1	-0.127081	-0.166519		7	4	3
Q96SB8	Q96SB8	SMC6	0.62145	1	0.884652	1.30695		8	4	4
Q9BSU1	Q9BSU1	C16orf70	0.284772	1	0.800051	0.706116		6	3	3
Q9BWN1	Q9BWN1	PRR14	0.503578	1	0.841857	1.11994		7	3	4
Q9H0F6	Q9H0F6	SHARPIN	0.924538	1	1.08352	1.72304		11	6	5
Q9H0Z9	Q9H0Z9	RBM38	0.0289889	0.9996	0.0631934	0.0835985		10	5	5
Q9H813	Q9H813	TMEM206	0.266933	1	0.497685	0.642786		9	5	4
Q9NUP7	Q9NUP7	TRMT13	0.229839	1	0.816289	0.562692		10	6	4
Q9NVU0	Q9NVU0	POLR3E;LOC101060521	0.182691	1	0.377408	0.467539		8	5	3
Q9NVV5-1	Q9NVV5	AIG1	0.493502	1	-1.8389	-1.10115		7	3	4
Q9UPR3	Q9UPR3	SMG5	0.0975096	1	0.187138	0.272263		6	3	3
O60259	O60259	KLK8	0.192818	1	-0.861174	-0.495159		7	4	3
O95208	O95208	EPN2	0.153012	1	-0.544049	-0.403797		7	3	4
P11912	P11912	CD79A	0.520042	1	-1.02041	-1.11424		9	4	5
P22891	P22891	PROZ	0.020279	0.999099	0.0903317	0.05964		8	4	4
P78560	P78560	CRADD	1.20405	1	-1.6421	-2.12518		11	6	5
Q01740	Q01740	FMO1	1.11489	1	-1.36599	-2.07405		9	5	4
Q02548	Q02548	PAX5	1.27276	1	-0.910819	-2.3204		9	5	4
Q13790	Q13790	APOF	0.560365	1	-1.08802	-1.26301		6	3	3
Q15262	Q15262	PTPRK	0.401652	1	-0.804853	-0.902877		9	5	4
Q6X4U4	Q6X4U4	SOSTDC1	1.11124	1	1.79497	2.21716		7	4	3
Q7Z465	Q7Z465	BNIPL	0.0184321	0.998403	-0.122002	-0.0554401		6	3	3
Q7Z6G8	Q7Z6G8	ANKS1B	0.901334	1	-1.82186	-1.71068		10	5	5
Q86T13	Q86T13	CLEC14A	0.0702986	1	0.23552	0.200935		6	3	3
Q86YH6	Q86YH6	PDSS2	1.37931	1	-1.6765	-2.42148	+	10	6	4
Q8N111	Q8N111	CEND1	0.236779	1	0.430704	0.577134		10	6	4
Q8N5C1	Q8N5C1	FAM26E;CALHM5	0.193245	1	0.787517	0.487429		9	5	4
Q96GM8	Q96GM8	TOE1	0.955867	1	2.11792	1.82536		9	6	3
Q96IQ9-2	Q96IQ9	ZNF414	0.266752	1	0.60158	0.638384		10	6	4
Q9H6R0	Q9H6R0	DHX33	0.217365	1	-0.625827	-0.539564		9	5	4
Q9NWQ8	Q9NWQ8	PAG1	0.0861138	1	0.185631	0.23607		9	4	5
Q9NYJ1	Q9NYJ1	COA4	0.705111	1	0.868466	1.45019		8	4	4
Q9UEW3	Q9UEW3	MARCO	0.0924115	1	-0.41672	-0.249828		11	6	5
Q9UJ37	Q9UJ37	ST6GALNAC2	0.0912353	1	-0.182287	-0.252752		7	3	4
Q9Y287	Q9Y287	ITM2B	0.862849	1	-1.31814	-1.67855		9	5	4
A0A0B4J1U3	A0A0B4J1U3	IGLV1-36	0.083853	1	0.228897	0.230336		9	5	4
O43861	O43861	ATP9B	0.460275	1	0.955671	1.00017		10	6	4
O60927	O60927	PPP1R11	0.995353	1	-1.45948	-1.85258		10	6	4
O75503	O75503	CLN5	0.299869	1	-0.668967	-0.700471		11	6	5
P04921	P04921	GYPC	0.467062	1	0.907796	1.02121		9	6	3
P18405	P18405	SRD5A1	0.638677	1	1.06465	1.28827		11	6	5
P32248	P32248	CCR7	0.383697	1	0.587843	0.85766		11	6	5
P51948	P51948	MNAT1	0.0150189	0.996998	0.0337005	0.0441617		9	6	3
P78549	P78549	NTHL1	0.568724	1	-1.874	-1.21517		8	5	3
Q16739	Q16739	UGCG	0.848191	1	1.73197	1.69073		8	4	4
Q3ZAQ7	Q3ZAQ7	VMA21	0.992461	1	-1.03194	-1.93066		8	5	3
Q495W5	Q495W5	FUT11	0.0150518	0.997201	0.0496931	0.0442568		9	5	4
Q5XUX1	Q5XUX1		0.113299	0.999155	0.360596	0.300837		11	6	5
Q674X7	Q674X7	KAZN	0.415108	1	0.773925	0.975619		6	3	3
Q6NW34	Q6NW34	C3orf17;NEPRO	0.227958	1	-0.369301	-0.562046		9	6	3
Q6ZT12	Q6ZT12	UBR3	1.01214	1	1.89951	1.85069		11	6	5
Q6ZVK8	Q6ZVK8	NUDT18	0.464131	1	0.911547	0.999961		11	6	5
Q7L8J4	Q7L8J4	SH3BP5L	0.0629478	1	0.233394	0.176272		9	6	3
Q7Z569	Q7Z569	BRAP	0.596058	1	0.912925	1.21997		11	6	5
Q86SK9	Q86SK9	SCD5	0.460607	1	1.71995	1.0219		8	5	3
Q86TN4	Q86TN4	TRPT1	0.762378	1	-1.18352	-1.54698		8	4	4
Q8IV20	Q8IV20	LACC1	0.620433	1	0.788481	1.27039		10	6	4
Q96CG3	Q96CG3	TIFA	1.22441	1	-1.15884	-2.15401		11	6	5
Q96F63	Q96F63	CCDC97	0.485398	1	1.14569	1.05367		9	4	5
Q9BXJ0	Q9BXJ0	C1QTNF5	0.405084	1	1.03371	0.909196		9	5	4
Q9BZQ6	Q9BZQ6	EDEM3	0.0499433	1	0.161936	0.142477		8	3	5
Q9H8Y5	Q9H8Y5	ANKZF1	0.611747	1	0.815945	1.27055		9	6	3
Q9NSY2	Q9NSY2	STARD5	0.0441749	1	-0.093221	-0.125985		9	5	4
Q9NYQ3	Q9NYQ3	HAO2	0.554021	1	2.16426	1.16066		10	5	5
Q9Y5Q3	Q9Y5Q3	MAFB	0.0692544	1	-0.288545	-0.193969		8	5	3
O00750	O00750	PIK3C2B	0.0187491	0.998404	0.046736	0.0552316		8	5	3
O15243	O15243	LEPROT	0.188591	1	-0.396607	-0.477209		9	5	4
O43741	O43741	LOC101060511;PRKAB2	0.19635	1	0.816117	0.51097		6	3	3
O95059	O95059	RPP14	0.750363	1	2.5617	1.47794		10	6	4
O95460	O95460	MATN4	0.0332546	1	0.108867	0.0951421		11	6	5
O95503	O95503	CBX6	0.0607906	1	0.148451	0.17058		9	4	5
P0CV99	P0CV99	TSPY4;TSPY10;TSPY8	0.361764	1	0.715422	0.84878		7	3	4
P55287	P55287	CDH11	0.192006	1	-0.272535	-0.479999		11	6	5
P55789	P55789	GFER	0.564855	1	-0.924463	-1.19129		9	6	3
Q56A73	Q56A73	SPIN4	0.742287	1	2.43618	1.48542		9	5	4
Q6ZWT7	Q6ZWT7	MBOAT2	0.342431	1	0.832725	0.781567		11	6	5
Q8N9N8	Q8N9N8	EIF1AD	0.252495	1	0.565307	0.606577		11	6	5
Q8NHM5	Q8NHM5	KDM2B	0.224343	1	-0.579069	-0.551179		10	6	4
Q96G97	Q96G97	BSCL2	0.0643368	1	0.295002	0.179103		10	5	5
Q9H5V9	Q9H5V9	CXorf56	0.965613	1	2.84338	1.88607		8	3	5
Q9HAJ7	Q9HAJ7	SAP30L	0.797498	1	-1.77371	-1.53397		11	6	5
Q9NVV0	Q9NVV0	TMEM38B	0.398475	1	1.16329	0.884366		11	6	5
Q9NZ09	Q9NZ09	UBAP1	0.419574	1	-0.790529	-0.961275		7	4	3
Q9UII4	Q9UII4	HERC5	0.0109401	0.999024	0.0206891	0.0323136		9	5	4
Q9Y2I6	Q9Y2I6	NINL	0.495932	1	-1.04586	-1.05435		11	6	5
O14867	O14867	BACH1	0.516548	1	1.12592	1.08912		11	6	5
O95477	O95477	ABCA1	0.62346	1	-1.36491	-1.27533		10	6	4
P01732	P01732	CD8A	0.166203	1	-0.497929	-0.423289		11	6	5
P16260	P16260	SLC25A16	0.571934	1	0.462731	1.18077		11	6	5
P29374	P29374	ARID4A	0.0247961	0.999732	-0.0818807	-0.0715765		11	6	5
Q13342	Q13342	SP140	0.0519219	1	-0.168725	-0.146948		9	5	4
Q709F0	Q709F0		0.00155898	1	-0.00373729	-0.00463313		10	6	4
Q7Z4H7	Q7Z4H7	HAUS6	0.348795	1	0.733341	0.79797		10	6	4
Q8N428	Q8N428	GALNT16;GALNTL1	0.0982198	1	0.261151	0.26516		10	5	5
Q8N5G2	Q8N5G2	TMEM57;MACO1	0.158066	1	-0.54821	-0.405022		11	6	5
Q92562	Q92562	FIG4	0.0167931	0.997658	-0.0333304	-0.0492828		9	5	4
Q96SQ9	Q96SQ9	CYP2S1	0.516081	1	0.558471	1.09658		10	6	4
Q9BQ95	Q9BQ95	ECSIT	0.242708	1	-0.659051	-0.589393		10	6	4
Q9BU89	Q9BU89	DOHH	0.0294348	0.999341	-0.0744436	-0.0864426		7	4	3
Q9BXJ8	Q9BXJ8	TMEM120A	1.457	1	-1.63989	-2.53625	+	10	5	5
Q9BZD2	Q9BZD2	SLC29A3	0.509716	1	-1.13723	-1.07763		11	6	5
Q9H3D4	Q9H3D4	TP63	1.19957	1	-2.4928	-2.27585		8	5	3
Q9UI43	Q9UI43	FTSJ2;MRM2	0.177177	1	0.375641	0.447628		11	6	5
O14807	O14807	MRAS	0.679032	1	1.74724	1.36502		10	6	4
O15534	O15534	PER1	0.368723	1	0.857074	0.835211		10	6	4
O75379	O75379	VAMP4	0.0384047	1	-0.157281	-0.109294		11	6	5
O76096	O76096	CST7	0.16494	1	-0.488009	-0.422187		10	5	5
P48736	P48736	PIK3CG	0.851321	1	-1.6889	-1.66024		9	5	4
Q15669	Q15669	RHOH	0.391671	1	-1.01617	-0.88443		9	6	3
Q2VPK5	Q2VPK5	CTU2	0.441334	1	0.772336	0.975167		9	4	5
Q5W0Z9	Q5W0Z9	ZDHHC20	1.07058	1	0.839396	1.96499		10	6	4
Q6ZSS7	Q6ZSS7	MFSD6	0.361985	1	0.669165	0.822679		10	5	5
Q8N5W9	Q8N5W9	FAM101B;RFLNB	0.126947	1	0.313157	0.333303		11	6	5
Q8ND90	Q8ND90	PNMA1	0.0441911	1	-0.0638174	-0.125464		10	6	4
Q9BYN0	Q9BYN0	SRXN1	0.202316	1	0.445767	0.516389		7	3	4
Q9H1C7	Q9H1C7	CYSTM1	0.0913432	1	0.169978	0.247173		11	6	5
Q9HAK2	Q9HAK2	EBF2	0.543082	1	-0.660523	-1.13333		11	6	5
Q9NW68	Q9NW68	BSDC1	0.551001	1	-0.6404	-1.16762		9	5	4
Q9NY26	Q9NY26	SLC39A1	0.324502	1	0.431673	0.757107		9	5	4
A1A5D9	A1A5D9	CCDC64B;BICDL2	0.134261	1	-0.456987	-0.350437		11	6	5
O14795	O14795	UNC13B	0.238543	1	-0.943237	-0.578098		11	6	5
O95149	O95149	SNUPN	0.560315	1	-1.17278	-1.16174		11	6	5
Q13103	Q13103	SPP2	0.0196817	0.999034	0.046966	0.0579204		8	4	4
Q13291	Q13291	SLAMF1	0.316116	1	0.624861	0.74078		9	6	3
Q53H76	Q53H76	PLA1A	0.794576	1	2.08285	1.54687		10	5	5
Q5JPI3	Q5JPI3	C3orf38	0.793684	1	-0.775021	-1.52821		11	6	5
Q5JTD0	Q5JTD0	TJAP1	0.25603	1	0.7582	0.616676		10	6	4
Q8NDZ4	Q8NDZ4	C3orf58	0.18214	1	0.441829	0.458525		11	6	5
Q8TF21	Q8TF21	ANKRD24	1.26701	1	-1.31883	-2.25582		10	6	4
Q92521	Q92521	PIGB	0.74945	1	1.72981	1.4765		10	5	5
Q96BK5	Q96BK5	PINX1	0.563018	1	-1.22664	-1.16618		11	6	5
Q96LD8	Q96LD8	SENP8	1.21962	1	1.97912	2.14722		11	6	5
Q9GZT4	Q9GZT4	SRR	0.154269	1	0.252705	0.396433		11	6	5
Q9H334	Q9H334	FOXP1	0.100085	1	0.353182	0.26976		10	5	5
Q9H5Z1	Q9H5Z1	DHX35	0.175967	1	0.376513	0.446813		10	5	5
Q9UBP9	Q9UBP9	GULP1	0.170321	1	-0.56451	-0.43965		8	4	4
Q9UBX1	Q9UBX1	CTSF	1.26957	1	1.44028	2.21781		11	6	5
Q9UKJ3	Q9UKJ3	GPATCH8	0.0986744	1	0.150585	0.266282		10	6	4
Q9UL40	Q9UL40	ZNF346	0.212848	1	0.490673	0.524557		11	6	5
Q9UNS1	Q9UNS1	TIMELESS	0.069672	1	0.100768	0.192984		10	6	4
O76095	O76095	JTB	1.59056	1	-2.06877	-2.66884	+	11	6	5
O95551	O95551	TDP2	0.0919044	1	-0.434077	-0.248568		11	6	5
Q01196	Q01196	RUNX1	0.110959	0.999474	-0.573821	-0.295203		11	6	5
Q09470	Q09470	KCNA1	0.474111	1	-0.524613	-1.01713		11	6	5
Q12983	Q12983	BNIP3	0.463691	1	-0.52372	-1.00615		10	6	4
Q1ED39	Q1ED39	C16orf88;KNOP1	0.00277379	1	-0.0135172	-0.00820366		11	6	5
Q52LG2	Q52LG2	KRTAP13-2	1.07495	1	-1.42943	-2.15091		7	4	3
Q6IPR1	Q6IPR1	LYRM5;ETFRF1	0.00538244	0.999431	-0.0167947	-0.0158718		11	6	5
Q6PCB5	Q6PCB5	RSBN1L	0.398028	1	-0.655254	-0.919714		7	4	3
Q6ZUX7	Q6ZUX7	LHFPL2	1.87237	1	-1.55549	-3.15895	+	10	5	5
Q8NB25	Q8NB25	FAM184A	0.871108	1	1.73339	1.7837		7	4	3
Q8TB96	Q8TB96	ITFG1	0.152966	1	-0.45325	-0.397095		9	5	4
Q8TBE1	Q8TBE1	CNIH3	0.235226	1	-0.796398	-0.57391		10	6	4
Q8WUR7	Q8WUR7	C15orf40	1.07754	1	1.29564	2.01578		9	6	3
Q96JD6	Q96JD6	AKR1E2	0.52019	1	-0.931944	-1.1145		9	6	3
Q9H0H5	Q9H0H5	RACGAP1	0.138468	1	0.416888	0.360213		11	6	5
Q9NWZ5	Q9NWZ5	UCKL1	0.280045	1	0.662499	0.669307		9	5	4
A0A0B4J1V2	A0A0B4J1V2	IGHV2-26	0.213874	1	1.00982	0.526724		11	6	5
A5PLL7	A5PLL7	TMEM189;TMEM189-UBE2V1	0.304991	1	-0.72421	-0.714116		10	6	4
O43808	O43808	SLC25A17	0.445132	1	1.00806	0.973508		10	5	5
O60478	O60478	GPR137B	0.458527	1	0.940399	0.990274		11	6	5
P16383	P16383	GCFC2	0.706044	1	-1.52255	-1.40805		10	6	4
P23434	P23434	GCSH	0.268572	1	0.577807	0.659389		7	3	4
P48307	P48307	TFPI2	0.493768	1	0.864291	1.08203		8	4	4
P54259	P54259	ATN1	0.476278	1	1.28242	1.05042		8	4	4
P56277	P56277	CMC4;MTCP1	0.516133	1	-0.717849	-1.10745		9	4	5
P78508	P78508	KCNJ10	0.846916	1	-1.01908	-1.6276		10	5	5
Q13164	Q13164	MAPK7	1.12742	1	-1.75669	-2.04944		10	6	4
Q2M385	Q2M385	MPEG1	0.071098	1	0.290385	0.195968		11	6	5
Q765I0	Q765I0	UTS2B;UTS2D	0.505256	1	0.835989	1.07809		10	6	4
Q86YM7	Q86YM7	HOMER1	0.35593	1	-0.367953	-0.806717		11	6	5
Q8NHV4	Q8NHV4	NEDD1	0.0847845	1	0.218638	0.230774		11	6	5
Q8TF01	Q8TF01	PNISR	0.0632085	1	-0.205047	-0.175525		11	6	5
Q96S82	Q96S82	UBL7	0.720444	1	-1.2043	-1.41631		11	6	5
Q9BUE6	Q9BUE6	ISCA1	1.23379	1	-1.43069	-2.20679		10	6	4
Q9H0C5	Q9H0C5	BTBD1	1.91199	1	-2.34776	-3.12365	+	11	6	5
Q9H1X3	Q9H1X3	DNAJC25;DNAJC25-GNG10	0.659462	1	1.15073	1.32117		11	6	5
Q9HA82	Q9HA82	CERS4	0.298984	1	0.823939	0.698755		11	6	5
Q9HCJ6	Q9HCJ6	VAT1L	0.0470223	1	-0.177191	-0.132658		11	6	5
Q9NQC1	Q9NQC1	PHF15;JADE2	1.02597	1	-1.77096	-1.87068		11	6	5
Q9NR97	Q9NR97	TLR8	0.240615	1	-0.397736	-0.582354		11	6	5
Q9NVM1	Q9NVM1	EVA1B	0.230779	1	-0.435545	-0.562074		11	6	5
Q9NZC9	Q9NZC9	SMARCAL1	0.193265	1	-0.713646	-0.491073		8	5	3
Q9UBU6	Q9UBU6	FAM8A1	0.387908	1	-0.728061	-0.877445		9	6	3
Q9Y5W8	Q9Y5W8	SNX13	0.158889	1	0.391877	0.413514		8	5	3
O95848	O95848	NUDT14	1.017	1	-0.963576	-1.85772		11	6	5
P10145	P10145	IL8;CXCL8	0.89087	1	2.38229	1.69477		10	6	4
P12074	P12074	COX6A1	1.59518	1	2.14003	2.74127	+	10	6	4
P17010	P17010	ZFX	0.747346	1	-0.966048	-1.52165		8	5	3
Q6ZNC8	Q6ZNC8	MBOAT1	0.941708	1	-0.766503	-1.74821		11	6	5
Q96EF6	Q96EF6	FBXO17	0.935831	1	0.986869	1.76296		10	6	4
Q9GZP8	Q9GZP8	C19orf33	0.324623	1	-0.612038	-0.747982		11	6	5
Q9NWS0	Q9NWS0	PIH1D1	0.282739	1	-0.536604	-0.670356		10	6	4
Q9UBX7-1	Q9UBX7	KLK11	1.02296	1	-1.20885	-2.05653		7	4	3
Q9UG56	Q9UG56	PISD	0.378024	1	0.44528	0.852415		10	6	4
Q9Y3D8	Q9Y3D8	AK6;TAF9	0.622053	1	0.964948	1.26176		11	6	5
I6L899	I6L899	GOLGA8R;GOLGA8N;LOC100505680;LOC101059918	0.259378	1	-0.898498	-0.627365		9	5	4
O95273	O95273	CCNDBP1	0.163379	1	-0.402222	-0.423822		8	4	4
P01036	P01036	CST4	0.878407	1	3.11371	1.74109		8	5	3
P08842	P08842	STS	0.00887634	0.999461	0.0182257	0.0264334		8	4	4
P50053	P50053	KHK	0.76745	1	-1.26293	-1.4884		11	6	5
P56557	P56557	TMEM50B	0.576848	1	-1.16982	-1.2294		8	4	4
Q13889	Q13889	GTF2H3	0.221544	1	0.372382	0.545292		10	6	4
Q8N5F7	Q8N5F7	NKAP	1.48907	1	0.935456	2.58371	+	10	5	5
Q8TES7	Q8TES7	FBF1	0.439841	1	-0.446071	-0.957744		11	6	5
Q92503	Q92503	SEC14L1	0.0162085	0.997557	0.0365792	0.0473869		10	6	4
Q9BR61	Q9BR61	ACBD6	0.16576	1	0.270383	0.4223		11	6	5
Q9BVC4	Q9BVC4	MLST8	0.843936	1	-1.15493	-1.60372		11	6	5
Q9ULD9	Q9ULD9	ZNF608	0.348915	1	-0.717136	-0.79368		11	6	5
Q9UPY6	Q9UPY6	WASF3	0.999337	1	-1.42313	-2.01385		7	4	3
O43283	O43283	MAP3K13	1.06465	1	2.8704	1.92639		11	6	5
O95696	O95696	BRD1	1.11031	1	0.838247	2.02405		10	6	4
P0DP57	P0DP57	LYNX1;SLURP2	0.106501	0.999058	0.38641	0.285482		10	6	4
P57075	P57075	UBASH3A	0.677963	1	1.48049	1.36331		10	6	4
Q8NBK3	Q8NBK3	SUMF1	0.428128	1	-0.394483	-0.943298		10	5	5
Q8WYH8	Q8WYH8	ING5	0.590326	1	-1.20861	-1.21069		11	6	5
Q92844	Q92844	TANK	0.0044784	0.99971	-0.00905204	-0.0132652		10	6	4
Q9BVC5	Q9BVC5	C2orf49	0.143286	1	-0.530683	-0.371341		11	6	5
Q9BYC8	Q9BYC8	MRPL32	2.28315	1	-1.19915	-3.66313	+	11	6	5
Q9NRX3	Q9NRX3	NDUFA4L2	1.31263	1	2.25208	2.2785	+	11	6	5
O75751	O75751	SLC22A3	0.0484377	1	-0.12295	-0.136939		10	6	4
P0CAP2	P0CAP2	POLR2M	0.909446	1	1.17509	1.70085		11	6	5
P49366	P49366	DHPS	0.24569	1	-0.269872	-0.595531		10	6	4
P61244	P61244	MAX	0.45612	1	0.800032	1.0017		9	4	5
Q5VW38	Q5VW38	GPR107	0.133922	1	-0.19949	-0.349646		11	6	5
Q6NT55	Q6NT55	CYP4F22	0.234334	1	0.499013	0.575462		9	5	4
Q8N5I2	Q8N5I2	ARRDC1	0.145789	1	0.366729	0.377092		11	6	5
Q8NEN9	Q8NEN9	PDZD8	0.9963	1	1.81721	1.82775		11	6	5
Q96FZ5	Q96FZ5	CMTM7	0.384171	1	-0.858743	-0.858522		11	6	5
Q96RT8	Q96RT8	TUBGCP5	0.72174	1	-1.13105	-1.41831		11	6	5
Q9BYD5	Q9BYD5	CNFN	0.261475	1	0.60233	0.624697		11	6	5
Q9NR34	Q9NR34	MAN1C1	0.246119	1	-0.406291	-0.593611		11	6	5
Q9Y375	Q9Y375	NDUFAF1	0.513363	1	-0.586914	-1.08377		11	6	5
A6NNP5	A6NNP5	CCDC169	0.240861	1	0.984269	0.589108		9	5	4
O15239	O15239	NDUFA1	0.265825	1	0.978045	0.63342		11	6	5
P55056	P55056	APOC4;APOC4-APOC2	0.112639	0.998903	0.497013	0.29925		11	6	5
P60602	P60602	ROMO1	0.437001	1	-1.24806	-0.9591		10	5	5
Q6UW56	Q6UW56	ATRAID	0.0914003	1	0.272297	0.248224		10	5	5
Q96S15	Q96S15		0.145825	1	0.428874	0.377174		11	6	5
Q96ST8	Q96ST8	CEP89	1.09012	1	-0.994994	-1.99405		10	5	5
Q9NVM4	Q9NVM4	PRMT7	0.185775	1	-0.57862	-0.466467		11	6	5
Q9ULF5	Q9ULF5	SLC39A10	0.61452	1	1.07738	1.2497		11	6	5
O43361	O43361	ZNF749	0.996362	1	-1.77943	-1.82784		11	6	5
O95415	O95415	BRI3	0.213272	1	-0.435962	-0.525453		11	6	5
P05423	P05423	POLR3D	0.130405	1	0.476868	0.341425		11	6	5
Q68DK7	Q68DK7	MSL1	0.640733	1	-1.60443	-1.41974		6	3	3
Q6IQ23	Q6IQ23	PLEKHA7	0.0827729	1	0.431298	0.234005		6	3	3
Q6UUV9	Q6UUV9	CRTC1	0.21049	1	0.772628	0.519568		11	6	5
Q8IVB5	Q8IVB5	LIX1L;LOC101060547	0.25906	1	-0.293255	-0.61984		11	6	5
Q8N490-2	Q8N490	PNKD	0.414883	1	-0.556057	-0.913706		11	6	5
Q8WUZ0	Q8WUZ0	BCL7C	0.0261704	0.999725	-0.0681109	-0.0760333		9	5	4
Q96B54	Q96B54	ZNF428	0.319469	1	0.512682	0.742152		10	6	4
Q96M91	Q96M91	CCDC11;CFAP53	0.0381852	1	0.0825032	0.109564		9	6	3
Q9H6H4	Q9H6H4	REEP4	2.2321	1	2.43763	3.58767	+	11	6	5
P20138	P20138	CD33	0.116065	1	-0.110736	-0.307468		11	6	5
Q14CZ7	Q14CZ7	FASTKD3	0.0870739	1	-0.272286	-0.236519		11	6	5
Q53ET0	Q53ET0	CRTC2	0.284921	1	0.484639	0.674685		10	5	5
Q6P1K2	Q6P1K2	PMF1;PMF1-BGLAP	0.224412	1	-0.394416	-0.548836		11	6	5
Q8IUE1	Q8IUE1	TGIF2LX	0.351783	1	-0.919451	-0.799018		11	6	5
Q9HAC8	Q9HAC8	UBTD1	0.830324	1	1.91988	1.58336		11	6	5
Q9Y657	Q9Y657	SPIN1	0.79451	1	1.27748	1.52946		11	6	5
P55774	P55774	CCL18;LOC101060271	0.233217	1	-0.504038	-0.567121		11	6	5
Q6N063-2	Q6N063	OGFOD2	0.0258744	0.999356	0.0730232	0.0748629		10	5	5
Q8NHG8	Q8NHG8	ZNRF2	1.29532	1	1.10225	2.29758		10	6	4
Q9BQ15	Q9BQ15	NABP2	0.174139	1	0.278251	0.440922		11	6	5
Q9BSK2	Q9BSK2	SLC25A33	0.0360122	1	-0.0902624	-0.103559		9	5	4
Q9BTM9	Q9BTM9	URM1	0.0566454	1	0.236883	0.159582		9	6	3
Q9NZH6	Q9NZH6	IL37	0.747675	1	1.52516	1.45819		11	6	5
Q9UL45	Q9UL45	BLOC1S6	0.380709	1	1.4805	0.857361		10	6	4
Q8IXB3	Q8IXB3	TUSC5	0.543811	1	0.711435	1.14352		10	5	5
Q8IYX8	Q8IYX8	CEP57L1	0.0466288	1	0.084406	0.132659		9	5	4
Q9BUE0	Q9BUE0	MED18	0.385057	1	0.589166	0.86535		10	6	4
Q9BVG8	Q9BVG8	KIFC3	0.715467	1	1.77864	1.5654		6	3	3
O14925	O14925	TIMM23	0.616155	1	1.49851	1.25232		11	6	5
P01730	P01730	CD4	0.102843	1	-0.250989	-0.276539		10	6	4
Q13137-4	Q13137	CALCOCO2	0.251483	1	-0.407086	-0.607404		10	6	4
Q5UCC4	Q5UCC4	EMC10	0.143416	1	0.320262	0.373108		10	5	5
Q96LL9	Q96LL9	DNAJC30	0.559155	1	0.903274	1.15984		11	6	5
P23511	P23511	NFYA	0.0619993	1	0.120327	0.172366		11	6	5
Q6IN84	Q6IN84	MRM1	0.21892	1	0.523025	0.537344		11	6	5
Q6NTF9	Q6NTF9	RHBDD2	0.0858339	1	-0.16993	-0.23341		11	6	5
Q7RTS9	Q7RTS9	DYM	0.356467	1	-0.444519	-0.807712		11	6	5
Q86W34	Q86W34	AMZ2	0.209822	1	0.309509	0.518153		11	6	5
Q8IUC1	Q8IUC1	KRTAP11-1	0.523641	1	-0.768016	-1.10099		11	6	5
Q969J3	Q969J3	LOH12CR1;BORCS5	0.786613	1	1.80482	1.53451		10	6	4
Q96DC9	Q96DC9	OTUB2	0.961197	1	2.9895	1.77669		11	6	5
Q96HF1	Q96HF1	SFRP2	0.418309	1	0.631094	0.919794		11	6	5
Q96P44	Q96P44	COL21A1	0.16723	1	-0.423889	-0.425582		11	6	5
Q68CP9	Q68CP9	ARID2	0.0511165	1	0.173427	0.143623		11	6	5
Q96DY2	Q96DY2	IQCD	0.276679	1	0.771641	0.658292		10	5	5
Q99547	Q99547	MPHOSPH6	0.11119	0.999163	0.278301	0.295762		11	6	5
Q9BZ72	Q9BZ72	PITPNM2	0.975766	1	-0.721341	-1.79792		11	6	5
Q9H490	Q9H490	PIGU	0.136953	1	-0.297818	-0.3567		11	6	5
Q9UBV7	Q9UBV7	B4GALT7	0.319858	1	-0.703798	-0.7429		10	6	4
P42694	P42694	HELZ	0.141413	1	0.200622	0.367023		11	6	5
P50151	P50151	GNG10	0.972732	1	0.839318	1.7935		11	6	5
Q4G0X4	Q4G0X4	KCTD21	0.141344	1	-0.320249	-0.366865		11	6	5
Q6P161	Q6P161	MRPL54	0.216609	1	-0.706595	-0.532487		11	6	5
Q6UXB8	Q6UXB8	PI16	0.577792	1	-1.15677	-1.19033		11	6	5
Q96NA2	Q96NA2	RILP	0.129875	1	-0.163037	-0.340183		11	6	5
Q9NU23	Q9NU23	LYRM2	0.0810736	1	-0.277842	-0.221417		11	6	5
Q9UNP4	Q9UNP4	ST3GAL5	0.198694	1	0.377379	0.50305		8	5	3
A0A0B4J1Y8	A0A0B4J1Y8	IGLV9-49	1.77834	1	2.89646	2.9336	+	11	6	5
Q8IUC4	Q8IUC4	RHPN2	0.966527	1	4.19191	1.78446		11	6	5
Q8IVT2	Q8IVT2	C19orf21;MISP	0.124121	1	0.183977	0.326634		11	6	5
Q8WTS6	Q8WTS6	SETD7	0.487269	1	0.611542	1.03963		11	6	5
Q9BZC1	Q9BZC1	CELF4	0.0858145	1	0.217793	0.233361		11	6	5
Q9P275	Q9P275		0.578411	1	1.65491	1.23213		8	4	4
Q9UNT1	Q9UNT1	RABL2B	0.229355	1	0.93917	0.559121		11	6	5
O14569	O14569	CYB561D2	0.21643	1	-0.303697	-0.53449		10	6	4
Q63HM1	Q63HM1	AFMID	0.0782367	1	-0.236112	-0.214223		11	6	5
Q6ZT21	Q6ZT21	TMPPE	0.0950096	1	0.185858	0.258431		9	5	4
Q99595	Q99595	TIMM17A	0.193976	1	0.459158	0.484256		11	6	5
Q99731	Q99731	CCL19	0.0680799	1	0.280206	0.189724		9	5	4
Q9P2K2	Q9P2K2	TXNDC16	0.480563	1	1.49094	1.02818		11	6	5
Q9UPS6	Q9UPS6	SETD1B	0.214313	1	-1.08709	-0.52765		11	6	5
P17028	P17028	ZNF24	0.437323	1	-0.608258	-0.953332		11	6	5
P80297	P80297	MT1X	0.935133	1	-2.72011	-2.00005		6	3	3
Q5U3C3	Q5U3C3	TMEM164	0.559698	1	-0.9018	-1.19931		8	5	3
Q86X52	Q86X52	CHSY1	0.420064	1	-0.666186	-0.922906		11	6	5
Q8IWW6	Q8IWW6	ARHGAP12	0.0109878	0.999066	0.0384242	0.0321979		11	6	5
Q8TCG1	Q8TCG1	KIAA1524;CIP2A	0.487246	1	0.53604	1.03959		11	6	5
Q96BR1	Q96BR1	SGK3;C8orf44-SGK3	0.1007	1	-0.27406	-0.271275		10	6	4
Q9Y4C4	Q9Y4C4	MFHAS1	0.824054	1	1.14545	1.59245		10	5	5
O43504	O43504	LAMTOR5	0.0428209	1	0.10261	0.121742		10	6	4
O94817	O94817	ATG12	1.236	1	2.05954	2.26297		9	5	4
P25208	P25208	NFYB	0.73802	1	1.29805	1.44338		11	6	5
Q5TCX8	Q5TCX8	KIAA1804;MAP3K21	0.12275	0.999944	-0.624922	-0.32837		8	5	3
A0A0A0MT89	A0A0A0MT89		1.15469	1	-1.92315	-2.05509		11	6	5
O43593	O43593	HR	0.44186	1	0.64399	0.961277		11	6	5
P23109	P23109	AMPD1	1.01423	1	2.11157	1.88087		10	6	4
Q8IWT0	Q8IWT0	ZBTB8OS	0.0886962	1	0.174574	0.240576		11	6	5
Q8N2U0	Q8N2U0	C17orf61;TMEM256	0.00916714	0.999174	-0.0155094	-0.0269173		11	6	5
Q9NSK7	Q9NSK7	C19orf12	0.547708	1	0.741798	1.15007		10	6	4
Q9Y5E7	Q9Y5E7	PCDHB2	0.441531	1	1.16386	0.960701		11	6	5
Q9Y6R1-3	Q9Y6R1	SLC4A4	1.2118	1	-0.971592	-2.13616		11	6	5
O14817	O14817	TSPAN4	0.262684	1	0.490559	0.627126		11	6	5
P21741	P21741	MDK	0.0632716	1	0.129647	0.176316		10	5	5
P28067	P28067	HLA-DMA	0.0563309	1	0.158414	0.158025		10	6	4
P49917	P49917	LIG4	0.00206511	1	-0.00237282	-0.00613375		10	6	4
P62875	P62875	POLR2L	0.50105	1	-0.691798	-1.07088		10	6	4
Q5MNZ6	Q5MNZ6	WDR45B;WDR45L	0.167754	1	0.493374	0.428503		10	5	5
Q96CD2	Q96CD2	PPCDC	0.656812	1	0.536806	1.32936		10	6	4
Q96EX1	Q96EX1	C1orf212;SMIM12	0.09564	1	0.170367	0.257822		11	6	5
Q96GF1	Q96GF1	RNF185	0.0264632	0.999751	-0.0869012	-0.0765185		10	6	4
Q9NWX6	Q9NWX6	THG1L	0.264617	1	0.56444	0.631		11	6	5
Q9NYM9	Q9NYM9	BET1L	0.0769571	1	-0.160011	-0.212714		9	6	3
Q9Y6X5	Q9Y6X5	ENPP4	0.247916	1	-0.679134	-0.597275		11	6	5
O75888	O75888	TNFSF13	0.631791	1	1.6482	1.27731		11	6	5
P06133	P06133	UGT2B4	0.740025	1	1.40437	1.44646		11	6	5
Q5JTW2	Q5JTW2	CEP78	0.16615	1	-0.289979	-0.42317		11	6	5
Q8IZL2	Q8IZL2	MAML2	0.245832	1	-0.29347	-0.593026		11	6	5
Q9BY12	Q9BY12	SCAPER	0.967322	1	1.63598	1.78562		11	6	5
O43805	O43805	SSNA1	0.804468	1	-0.675214	-1.54449		11	6	5
P17676	P17676	CEBPB	0.129974	1	0.158552	0.340415		11	6	5
Q15326	Q15326	ZMYND11	0.0564092	1	-0.155112	-0.158953		9	5	4
Q16651	Q16651	PRSS8	1.11522	1	-1.41247	-1.99883		11	6	5
Q8NEZ3	Q8NEZ3	WDR19	0.0230914	1	-0.0383297	-0.0670091		10	6	4
Q8WZ74	Q8WZ74	CTTNBP2	0.310635	1	-1.34581	-0.721256		11	6	5
Q9NRF9	Q9NRF9	POLE3	0.535401	1	0.663196	1.12059		11	6	5
P17405	P17405		0.120482	1	0.157746	0.325846		7	4	3
P21675	P21675	TAF1	0.73016	1	2.41321	1.43129		11	6	5
Q9H7H0	Q9H7H0	METTL17	1.27629	1	2.09491	2.22729		11	6	5
Q8WUD6	Q8WUD6	CHPT1	0.495534	1	1.24647	1.05368		11	6	5
Q92828	Q92828	CORO2A	0.434895	1	-0.788005	-0.955356		10	5	5
Q9Y4H4	Q9Y4H4	GPSM3	0.242725	1	0.589272	0.586677		11	6	5
P62256	P62256	UBE2H	1.313	1	1.15322	2.27902	+	11	6	5
Q86WX3	Q86WX3	RPS19BP1	0.327216	1	-0.356522	-0.75702		10	6	4
Q8TAQ9	Q8TAQ9	SUN3	0.179166	1	0.432235	0.452004		11	6	5
Q96L93	Q96L93	KIF16B	0.887968	1	2.52704	1.66915		11	6	5
P51808	P51808	DYNLT3	0.365096	1	0.832304	0.834746		9	5	4
P51857	P51857	AKR1D1	2.10078	1	4.69584	3.39554	+	11	6	5
Q8N2U9	Q8N2U9	PQLC1	1.10861	1	-1.57824	-1.98938		11	6	5
Q96BP2	Q96BP2	CHCHD1	1.28224	1	2.46942	2.23568		11	6	5
Q96SZ6-3	Q96SZ6	CDK5RAP1	0.221961	1	0.409189	0.543714		11	6	5
Q9UGY1	Q9UGY1	NOL12	0.0791334	1	-0.131318	-0.218297		9	6	3
O43924	O43924	PDE6D	1.32814	1	2.01122	2.30033	+	11	6	5
O60830	O60830	TIMM17B	0.133062	1	-0.349352	-0.347641		11	6	5
P14373	P14373	TRIM27	0.0803268	1	-0.127579	-0.220323		10	6	4
P78310	P78310	CXADR	0.129957	1	0.454965	0.340376		11	6	5
Q9BPY3	Q9BPY3	FAM118B	0.533583	1	1.70759	1.11757		11	6	5
P56589	P56589	PEX3	0.327238	1	0.36636	0.752944		11	6	5
Q13191	Q13191	CBLB	0.0217637	0.999249	-0.0618054	-0.0639045		8	5	3
Q14765	Q14765	STAT4	0.584921	1	1.28981	1.26974		7	4	3
Q53S58	Q53S58	TMEM177	0.0883072	1	0.307132	0.239604		11	6	5
Q9NQG1	Q9NQG1	MANBAL	1.07987	1	-1.03786	-1.94824		11	6	5
P07998	P07998	RNASE1	0.00327535	1	-0.0112998	-0.00968153		11	6	5
Q7Z6G3	Q7Z6G3	NECAB2	0.263943	1	0.5098	0.661292		6	3	3
Q8IWY9	Q8IWY9	CDAN1	0.578371	1	1.25618	1.20123		10	6	4
Q8N0Y2	Q8N0Y2	ZNF444	0.550429	1	0.634497	1.14547		11	6	5
Q9NZC3	Q9NZC3	GDE1	0.430774	1	0.588895	0.941825		11	6	5
Q9Y5Z9	Q9Y5Z9	UBIAD1	0.979155	1	1.80949	1.80285		11	6	5
Q9BSR8	Q9BSR8	YIPF4	0.0181863	0.998388	-0.0461276	-0.0530547		10	6	4
Q9NXL9	Q9NXL9	MCM9	0.102109	1	0.280257	0.276052		9	6	3
Q9NYP7	Q9NYP7	ELOVL5	0.0155392	0.997562	0.0325032	0.0453066		11	6	5
P52657	P52657	GTF2A2	0.146195	1	0.420579	0.378023		11	6	5
Q8N0S2	Q8N0S2	SYCE1	0.11983	1	-0.47938	-0.317662		10	5	5
Q12797-3	Q12797	ASPH	0.087185	1	-0.193494	-0.236797		11	6	5
Q8IZT6	Q8IZT6	ASPM	0.477411	1	1.59049	1.03956		9	6	3
Q96MC4	Q96MC4	LOC100653515;KIAA1731NL;CEP295NL;TIMP2	0.449106	1	-0.393388	-0.973919		11	6	5
Q9H0U9	Q9H0U9	TSPYL1	0.272627	1	0.310731	0.646985		11	6	5
O00257	O00257	CBX4	0.0419908	1	0.134473	0.119482		10	6	4
O60220	O60220	TIMM8A	0.62148	1	1.04987	1.26085		11	6	5
Q9NRQ2	Q9NRQ2	PLSCR4	0.747382	1	1.20786	1.45774		11	6	5
O14521	O14521	SDHD	0.143571	1	-0.15159	-0.371995		11	6	5
Q8N4H5	Q8N4H5	TOMM5	0.42026	1	-0.96147	-0.923253		11	6	5
Q8TD22	Q8TD22	SFXN5	0.889441	1	0.826259	1.81649		7	4	3
Q96AP7	Q96AP7	ESAM	0.991358	1	0.607695	1.82058		11	6	5
Q9BQI7	Q9BQI7	PSD2	0.642526	1	-0.831108	-1.29438		11	6	5
A6NFN9-3	A6NFN9		0.860943	1	1.5429	1.64909		10	6	4
O15381	O15381	NVL	0.530948	1	-0.81902	-1.12182		10	6	4
Q5VZL5	Q5VZL5	ZMYM4	0.222566	1	0.430266	0.560994		7	4	3
Q96FX8	Q96FX8	PERP	0.168681	1	-0.45283	-0.432862		9	4	5
A6NK89	A6NK89	RASSF10	0.400932	1	-0.63273	-0.888781		11	6	5
Q9BVK2	Q9BVK2	ALG8	0.40829	1	0.608154	0.907659		10	6	4
P24311	P24311	COX7B	0.72229	1	-1.37532	-1.41916		11	6	5
Q629K1	Q629K1	TRIQK	0.186012	1	0.310886	0.466984		11	6	5
Q9BXT8-1	Q9BXT8	RNF17	0.424441	1	-0.936185	-0.930653		11	6	5
Q16254	Q16254	E2F4	0.0301883	1	0.0647762	0.0866462		11	6	5
Q9Y241	Q9Y241	HIGD1A	0.287539	1	0.347076	0.676426		11	6	5
O95562	O95562	SFT2D2	0.171372	1	-0.300577	-0.434794		11	6	5
Q92558	Q92558	WASF1	0.441699	1	-1.7283	-0.975824		9	6	3
Q9UHQ1	Q9UHQ1	NARF	0.0534467	1	0.142044	0.149826		11	6	5
Q9UPM8	Q9UPM8	AP4E1	0.656999	1	-0.687914	-1.31728		11	6	5
Q96EK4	Q96EK4	THAP11	0.544693	1	-0.457998	-1.14501		10	6	4
P16662	P16662		0.65793	1	1.33858	1.31875		11	6	5
Q4U2R6	Q4U2R6	MRPL51	0.11449	0.999599	0.0788627	0.304846		10	6	4
Q6NUT3	Q6NUT3	MFSD12	0.570107	1	1.38898	1.17778		11	6	5
Q6P2C8	Q6P2C8	MED27	0.0219662	0.998996	0.0275492	0.0636		11	6	5
Q9BRT6	Q9BRT6	LLPH	0.0659017	1	0.187485	0.182535		11	6	5
Q9Y5U9	Q9Y5U9	IER3IP1	0.691149	1	1.06867	1.37085		11	6	5
Q9H0R3	Q9H0R3	TMEM222	0.286278	1	0.494433	0.673952		11	6	5
Q8IX21	Q8IX21	FAM178A;SLF2	1.06	1	1.26208	1.91971		11	6	5
Q7Z6K3	Q7Z6K3	PTAR1	0.668024	1	1.16274	1.33464		11	6	5
Q7Z7L9	Q7Z7L9	ZSCAN2	0.425426	1	-0.968067	-0.932394		11	6	5
Q86VH2	Q86VH2	KIF27	0.0915278	1	0.20801	0.249717		9	5	4
P52740	P52740	ZNF132	0.260878	1	0.569812	0.623499		11	6	5
Q01804	Q01804	OTUD4	0.0464566	1	-0.0766317	-0.131136		11	6	5
Q53RD9	Q53RD9	FBLN7	0.425207	1	1.02446	0.932006		11	6	5
E9PRG8	E9PRG8		0.161913	1	-0.484872	-0.415366		10	6	4
Q14061	Q14061	COX17	0.0345301	1	-0.086824	-0.0986608		11	6	5
Q7L1V2	Q7L1V2	MON1B	0.231652	1	0.208702	0.563882		11	6	5
Q8IX18	Q8IX18	DHX40	0.03296	1	-0.0730977	-0.0976397		6	3	3
O14495	O14495	PPAP2B;PLPP3	0.024514	0.999758	0.0534105	0.0710295		10	6	4
Q15651	Q15651	HMGN3	0.297845	1	-0.430449	-0.696542		11	6	5
Q9Y5G6	Q9Y5G6	PCDHGA7	0.164655	1	0.355751	0.41983		11	6	5
O95807	O95807	TMEM50A	1.00483	1	-0.953468	-1.84012		11	6	5
Q5T7N2	Q5T7N2	L1TD1	0.0958676	1	-0.193214	-0.258384		11	6	5
P47224	P47224	RABIF	0.360307	1	0.543947	0.819549		10	6	4
Q969X1	Q969X1	TMBIM1	0.0782993	1	0.0953872	0.214383		11	6	5
P51397	P51397	DAP	0.24456	1	-0.373924	-0.590428		11	6	5
O60759	O60759	CYTIP	0.171875	1	0.351649	0.437715		10	6	4
Q13882	Q13882	PTK6	0.00729752	0.998943	-0.0231175	-0.0219495		7	3	4
Q9NRP7	Q9NRP7	STK36	0.0642343	1	-0.304284	-0.178835		10	6	4
Q14CM0	Q14CM0	FRMPD4	0.314287	1	1.55353	0.728264		11	6	5
Q16655	Q16655	MLANA	0.709511	1	-0.861213	-1.39939		11	6	5
Q68DL7	Q68DL7	C18orf63	0.276055	1	-0.644751	-0.653788		11	6	5
Q9Y2P5	Q9Y2P5	SLC27A5	0.165371	1	-0.298532	-0.42143		11	6	5
Q00975	Q00975	CACNA1B	0.231345	1	-0.283989	-0.563248		11	6	5
Q6AZY7	Q6AZY7	SCARA3	0.245568	1	-0.459158	-0.595279		10	6	4
O14948	O14948	TFEC	0.634002	1	1.56329	1.28083		11	6	5
P00156	P00156	CYTB	0.705118	1	0.949222	1.39258		11	6	5
Q9NQ34	Q9NQ34	TMEM9B	0.299289	1	-0.429091	-0.699346		11	6	5
Q9P2D8	Q9P2D8	UNC79	0.0702701	1	0.239921	0.195429		9	6	3
Q96AM1	Q96AM1	MRGPRF	0.373914	1	-0.466351	-0.839829		11	6	5
P13164	P13164	IFITM1	0.28008	1	0.51923	0.661749		11	6	5
Q7Z591	Q7Z591	AKNA	0.131199	1	0.285576	0.346337		9	6	3
Q9P0T7	Q9P0T7	TMEM9	1.03725	1	2.3461	1.91529		10	6	4
P62072	P62072	TIMM10	0.054778	1	0.118708	0.153358		11	6	5
P03891	P03891	ND2	0.133529	1	-0.367563	-0.348731		11	6	5
Q9Y6K0	Q9Y6K0	CEPT1	0.589597	1	-0.735516	-1.20951		11	6	5
O75093	O75093	SLIT1	0.471133	1	1.31029	1.01202		11	6	5
Q6P9H5	Q6P9H5	GIMAP6	1.59612	1	-2.35002	-2.83171	+	9	5	4
P51530	P51530	DNA2	0.378193	1	0.397237	0.852727		10	6	4
O15155	O15155	BET1	0.173905	1	0.443043	0.440406		11	6	5
Q8IYE1	Q8IYE1	CCDC13	0.431101	1	0.86406	0.942401		11	6	5
O43448	O43448	KCNAB3	0.65582	1	1.39994	1.31542		11	6	5
P53803	P53803	POLR2K	0.567431	1	1.21067	1.17341		11	6	5
Q9NQY0	Q9NQY0	BIN3	0.31048	1	1.22389	0.724784		10	5	5
Q9UBX0	Q9UBX0	HESX1	0.758444	1	1.07896	1.49059		10	5	5
Q9NYC9	Q9NYC9	DNAH9	0.123583	1	0.330025	0.32822		9	5	4
Q6P2D8	Q6P2D8	XRRA1	0.374768	1	0.783308	0.841389		11	6	5
Q0VGL1	Q0VGL1	LAMTOR4	0.0443358	1	-0.090329	-0.125416		11	6	5
P43235	P43235	CTSK	0.720236	1	1.76349	1.51402		7	4	3
A4QMS7	A4QMS7	C5orf49	0.344357	1	-0.385301	-0.785171		11	6	5
Q9BQC6	Q9BQC6	MRP63;MRPL57	0.721794	1	1.04599	1.41839		11	6	5
Q96MN2	Q96MN2	NLRP4	0.0833117	1	0.0528542	0.227067		11	6	5
Q9BVV6	Q9BVV6	KIAA0586	0.099685	1	0.0861381	0.26778		11	6	5
Q96KX1	Q96KX1	C4orf36	0.0146241	0.997324	0.0470184	0.0426814		11	6	5
Q2KJY2	Q2KJY2	KIF26B	0.215189	1	0.619608	0.529496		11	6	5
O15018	O15018	PDZD2	0.534704	1	1.33355	1.11943		11	6	5
Q7L1S5	Q7L1S5	CHST9	0.459397	1	0.492679	0.991781		11	6	5
Q5VSY0-2	Q5VSY0	GKAP1	0.047194	1	0.19107	0.133119		11	6	5
Q01954	Q01954	BNC1	0.805444	1	1.49335	1.66638		7	3	4
O15021	O15021		0.0579654	1	-0.229131	-0.163093		9	6	3
Q92667	Q92667	AKAP1	0.0620666	1	-0.0638958	-0.172542		11	6	5
Q8N755	Q8N755	PQLC3	0.115444	1	0.225611	0.307143		10	6	4
Q9H6X2	Q9H6X2	ANTXR1	0.102803	1	0.241681	0.279537		8	4	4
Q8TBQ9	Q8TBQ9	TMEM167A	0.335187	1	0.355636	0.767962		11	6	5
Q5TDP6	Q5TDP6	LGSN	0.766567	1	-1.07707	-1.50329		10	6	4
Q6P2H3	Q6P2H3	CEP85	0.448802	1	0.470431	0.97339		11	6	5
Q9ULX9	Q9ULX9	MAFF	0.720667	1	-1.51705	-1.41665		11	6	5
P80370	P80370	DLK1	0.0932618	1	-0.115396	-0.251937		11	6	5
Q9BTV6	Q9BTV6	DPH7;WDR85	0.59341	1	-0.710671	-1.21569		11	6	5
Q99720	Q99720	SIGMAR1	0.302869	1	-0.396022	-0.706282		11	6	5
Q9P2X0	Q9P2X0	DPM3	0.711998	1	0.951888	1.40325		11	6	5
P00846	P00846	ATP6	1.30896	1	1.42759	2.27332	+	11	6	5
Q8IV33	Q8IV33		0.0220292	0.999001	0.073607	0.0637784		11	6	5
Q9Y6A9	Q9Y6A9	SPCS1	0.481991	1	-0.439546	-1.03063		11	6	5
P63272	P63272	SUPT4H1	0.0572275	1	-0.0972328	-0.159834		11	6	5
Q9NX14	Q9NX14	NDUFB11	0.504425	1	0.533782	1.06872		11	6	5
Q96Q89	Q96Q89	KIF20B	0.572147	1	-0.829242	-1.18112		11	6	5
Q7RTN6-4	Q7RTN6	STRADA	0.121632	1	-0.185451	-0.320735		11	6	5
Q92504	Q92504	SLC39A7	0.0130944	0.998068	0.0216277	0.0382814		11	6	5
Q4VNC1	Q4VNC1	ATP13A4	0.250876	1	-0.277908	-0.603293		11	6	5
Q00536	Q00536	CDK16	0.239002	1	0.605049	0.581738		10	6	4
O14967	O14967	CLGN	0.650362	1	0.930759	1.30679		11	6	5
P61952	P61952	GNG11	0.219481	1	0.948363	0.53852		11	6	5
P62166	P62166	NCS1	0.214674	1	-0.339218	-0.528412		11	6	5
P54852	P54852	EMP3	0.475474	1	-0.382445	-1.01947		11	6	5
Q8N5M9	Q8N5M9	JAGN1	0.147157	1	-0.2673	-0.380226		11	6	5
Q01628	Q01628	IFITM3	0.0733051	1	-0.213117	-0.201636		11	6	5
Q02985	Q02985	CFHR3	0.0606074	1	0.17307	0.170096		9	4	5
Q9NWS1	Q9NWS1	PARPBP	0.759494	1	1.39481	1.58428		7	3	4
Q04941	Q04941	PLP2	0.915086	1	1.11907	1.70915		11	6	5
Q4KWH8	Q4KWH8	PLCH1	0.68233	1	-0.755613	-1.35708		11	6	5
Q9BT04	Q9BT04	FUZ	0.20819	1	0.515842	0.519893		9	5	4
P11362	P11362	FGFR1	0.309176	1	0.782743	0.718451		11	6	5
Q5VTU8	Q5VTU8	ATP5EP2	0.0193477	0.999341	0.0175767	0.0561771		11	6	5
Q9UPQ9	Q9UPQ9	TNRC6B	0.311413	1	-0.708308	-0.731579		9	4	5
P62891	P62891	RPL39;RPL39P3	0.215479	1	-0.295568	-0.530108		11	6	5
Q86SG6	Q86SG6	NEK8	1.08521	1	-1.39779	-1.9559		11	6	5
A0A096LP49	A0A096LP49	MGC50722;CCDC187	0.313343	1	-0.400819	-0.726455		11	6	5
Q14146	Q14146	URB2	0.139305	1	-0.576562	-0.367874		8	4	4
Q5TH69	Q5TH69	KIAA1244;ARFGEF3	0.123117	1	0.225277	0.332284		7	4	3
Q66K79	Q66K79	CPZ	0.423726	1	-1.40181	-0.94329		9	5	4
Q8WV93	Q8WV93	LACE1;AFG1L	0.0497375	1	-0.218342	-0.143113		7	4	3
O95498	O95498	VNN2	0.252855	1	-1.00308	-0.626201		7	4	3
P24530	P24530	EDNRB	1.23465	1	-5.45489	-2.4455		7	3	4
Q7Z699	Q7Z699	SPRED1	0.437321	1	1.0422	0.979139		8	5	3
Q96IR7	Q96IR7	HPDL	0.395554	1	-1.4425	-0.901205		8	5	3
Q9HCJ1	Q9HCJ1	ANKH	0.768304	1	-0.828611	-1.55695		8	4	4
Q9UQC2	Q9UQC2	GAB2	0.0311208	1	-0.0625441	-0.0892356		11	6	5
O60476	O60476	MAN1A2	0.248523	1	-0.794129	-0.609963		8	5	3
O75084	O75084	FZD7	0.124076	1	-0.612353	-0.32778		10	6	4
O95760	O95760	IL33	0.397259	1	-1.16666	-0.887651		10	5	5
P07992	P07992	ERCC1	0.00849169	0.999469	0.0415483	0.0251502		9	4	5
P49761-1	P49761	CLK3	0.36095	1	0.363647	0.835262		8	4	4
P50461	P50461	CSRP3	0.00817707	0.999481	0.0356634	0.0241199		10	5	5
P51674	P51674	GPM6A	0.356111	1	0.723266	0.811703		10	5	5
Q00872	Q00872	MYBPC1	0.873869	1	-1.50346	-1.66885		10	5	5
Q13219	Q13219	PAPPA	0.3264	1	0.966799	0.755459		10	6	4
Q14324	Q14324	MYBPC2	1.14411	1	-2.51666	-2.2775		7	3	4
Q6UUV7	Q6UUV7	CRTC3	0.178481	1	0.797779	0.458092		8	5	3
Q86XI2	Q86XI2	NCAPG2	0.301045	1	0.440468	0.711171		9	5	4
Q96BY7	Q96BY7	ATG2B	0.00873938	0.999501	0.0309551	0.026244		7	4	3
Q99574	Q99574	SERPINI1	0.128078	1	0.735636	0.344344		7	3	4
Q9H9Z2	Q9H9Z2	LIN28A	0.132311	1	0.579528	0.351293		8	3	5
P45983	P45983	MAPK8	0.159582	1	-0.390213	-0.412238		9	6	3
Q6S5L8	Q6S5L8	SHC4	0.188742	1	-0.392419	-0.481041		8	4	4
Q6ULP2	Q6ULP2		0.390368	1	0.651904	0.882013		9	5	4
Q70EL1	Q70EL1	USP54	0.201807	1	-0.206283	-0.515256		7	3	4
Q86TD4	Q86TD4		0.269732	1	0.335407	0.673811		6	3	3
Q8N4N3	Q8N4N3	KLHL36	1.21188	1	1.5309	2.17443		10	6	4
Q8N5H7	Q8N5H7	SH2D3C	0.0691785	1	-0.177072	-0.192589		9	5	4
Q8NEZ2	Q8NEZ2	VPS37A	0.51852	1	1.53991	1.10073		10	5	5
Q8TBN0	Q8TBN0	RAB3IL1	0.160221	1	-0.436307	-0.426823		6	3	3
Q9GZY4	Q9GZY4	COA1	0.328653	1	0.415745	0.759769		10	5	5
Q9UGH3	Q9UGH3	SLC23A2	0.360158	1	0.72746	0.845608		7	3	4
Q9Y2H5	Q9Y2H5	PLEKHA6	0.0380949	1	-0.112854	-0.108827		10	6	4
Q9Y6I4	Q9Y6I4	USP3	0.21964	1	-0.388249	-0.548631		8	5	3
O60936	O60936	NOL3	0.24358	1	-0.468401	-0.616845		6	3	3
O75911	O75911	DHRS3	0.0754895	1	0.171886	0.212042		7	4	3
P10451	P10451	SPP1	0.2439	1	0.607859	0.600258		8	5	3
Q6AI08	Q6AI08	HEATR6	0.16823	1	-0.715637	-0.434896		8	5	3
Q7KYR7	Q7KYR7	BTN2A1	0.336728	1	0.818556	0.775154		10	6	4
Q8NBT2	Q8NBT2	SPC24	0.219262	1	1.14355	0.540479		10	6	4
Q8WUM9	Q8WUM9	SLC20A1	0.429932	1	-0.370322	-0.95456		9	5	4
Q96DA0	Q96DA0	ZG16B	0.0152973	0.997534	-0.035718	-0.0447676		10	5	5
Q9BYG8	Q9BYG8	GSDMC	1.64606	1	-2.98381	-3.25418	+	7	3	4
Q9C0K0	Q9C0K0	BCL11B	0.602073	1	0.856227	1.2543		9	5	4
Q9UBS0	Q9UBS0	RPS6KB2	0.295741	1	-0.989366	-0.706925		8	5	3
P18065	P18065	IGFBP2	0.00774387	0.999567	-0.0372005	-0.0229546		9	5	4
P21580	P21580	TNFAIP3	0.397998	1	-0.898063	-0.888995		10	6	4
P33552	P33552	CKS2	0.274915	1	-0.481814	-0.654767		10	5	5
Q13795	Q13795	ARFRP1	1.95252	1	-1.51921	-3.28196	+	10	6	4
Q32NB8	Q32NB8	PGS1	0.107115	0.999845	-0.289009	-0.288362		9	6	3
Q5GJ75	Q5GJ75	TNFAIP8L3	0.112005	0.999353	-0.12576	-0.298849		10	6	4
Q5SYE7	Q5SYE7	NHSL1	0.2554	1	-0.709141	-0.624329		8	4	4
Q6DD87	Q6DD87	ZNF787	0.130209	1	0.375851	0.340967		11	6	5
Q8IWE5	Q8IWE5	PLEKHM2	0.106724	0.999701	0.275477	0.287403		9	5	4
Q8TBC3	Q8TBC3	SHKBP1	0.235428	1	0.41267	0.57433		10	6	4
Q96B70	Q96B70	LENG9	0.200756	1	0.333036	0.501004		10	5	5
Q96KM6	Q96KM6	ZNF512B	0.889633	1	-2.04898	-1.72097		9	5	4
Q9BT30	Q9BT30	ALKBH7	0.185208	1	0.783335	0.469746		9	5	4
Q9BYB0	Q9BYB0	SHANK3	0.363003	1	1.07733	0.851227		7	3	4
Q9Y5B8	Q9Y5B8	NME7	0.219459	1	0.744783	0.538475		11	6	5
O15389	O15389	SIGLEC5	0.0485746	1	0.09464	0.136825		11	6	5
P14316	P14316	IRF2	0.419209	1	0.60022	0.935063		9	6	3
P14902	P14902	IDO1	0.704214	1	1.18887	1.40515		10	6	4
P37173	P37173	TGFBR2	0.503629	1	-1.02886	-1.0753		10	6	4
P83876	P83876	TXNL4A	0.905842	1	-0.944928	-1.71753		10	5	5
Q15633	Q15633	TARBP2	1.60218	1	-1.11799	-2.68518	+	11	6	5
Q6NUI2	Q6NUI2	GPAT2	0.116034	1	-0.478961	-0.314925		7	3	4
Q6PL18	Q6PL18	ATAD2	0.342745	1	-0.848111	-0.792274		9	5	4
Q6UX04	Q6UX04	CWC27	0.450625	1	-1.02173	-0.983204		10	6	4
Q8IWV8	Q8IWV8	UBR2	0.678685	1	1.01421	1.35137		11	6	5
Q8IWZ8	Q8IWZ8	SUGP1	0.323421	1	0.863637	0.749748		10	5	5
Q92508	Q92508	PIEZO1	0.26075	1	-0.377706	-0.626259		10	6	4
Q99504	Q99504	EYA3	0.170441	1	-0.705915	-0.436824		9	5	4
Q9BWE0	Q9BWE0	REPIN1	0.0164981	0.997588	0.0237474	0.0491216		7	4	3
Q9H313	Q9H313	TTYH1	0.5164	1	-1.00437	-1.10792		9	5	4
Q9P246	Q9P246	STIM2	0.525762	1	-0.982157	-1.10453		11	6	5
Q9UPW6	Q9UPW6	SATB2	0.675884	1	1.71046	1.35998		10	5	5
O75607	O75607	NPM3	0.222064	1	-0.483495	-0.54393		11	6	5
P04183	P04183	TK1	0.325258	1	-1.12588	-0.765736		8	4	4
P46527	P46527	CDKN1B	0.254548	1	0.69488	0.610733		11	6	5
P49788	P49788	RARRES1	0.128592	1	0.371834	0.337172		11	6	5
Q12767	Q12767	KIAA0195;TMEM94	0.211918	1	-0.252968	-0.527908		9	5	4
Q53R41	Q53R41	FASTKD1	0.246511	1	0.660109	0.605745		8	3	5
Q5H8A4	Q5H8A4	PIGG	0.568151	1	0.917975	1.18425		10	5	5
Q6ZMP0	Q6ZMP0	THSD4	0.75821	1	-1.17968	-1.49022		10	6	4
Q8TAA5	Q8TAA5	GRPEL2	0.006698	0.998566	-0.0249509	-0.0197218		11	6	5
Q9GZR2	Q9GZR2	REXO4	0.264949	1	0.438167	0.631666		11	6	5
Q9GZV5	Q9GZV5	WWTR1	0.00611039	0.998773	0.0214335	0.0180658		10	5	5
Q9NRA8	Q9NRA8	EIF4ENIF1	0.176608	1	0.278767	0.450643		9	5	4
Q9NW81	Q9NW81	ATP5SL;DMAC2	0.642081	1	-3.51703	-1.32117		9	6	3
A6NGB9	A6NGB9	WIPF3	1.30635	1	-0.626446	-2.58069	+	7	4	3
P11597	P11597	CETP	0.629625	1	-0.892969	-1.27386		11	6	5
Q13905	Q13905	RAPGEF1	0.169019	1	-0.562304	-0.433622		9	6	3
Q14202	Q14202	ZMYM3	1.48881	1	2.75039	2.58332	+	10	6	4
Q15722	Q15722	LTB4R	0.752072	1	0.635021	1.46492		11	6	5
Q7Z5Q1	Q7Z5Q1	CPEB2	0.862162	1	-1.1043	-1.65096		10	5	5
Q7Z7K6	Q7Z7K6	CENPV	0.737408	1	1.86816	1.54477		7	4	3
Q8IWL3	Q8IWL3	HSCB	0.42781	1	-0.807218	-0.94273		10	5	5
Q8NAT1	Q8NAT1	GTDC2;POMGNT2	0.6122	1	-1.08248	-1.24597		11	6	5
Q96BZ4	Q96BZ4	PLD4	0.24295	1	0.547057	0.587137		11	6	5
Q96HQ2	Q96HQ2	CDKN2AIPNL	0.134762	1	-0.221887	-0.354748		9	5	4
Q9UMS0	Q9UMS0	NFU1	0.291201	1	-0.61574	-0.683595		11	6	5
O43567	O43567	RNF13	0.188845	1	0.401723	0.473146		11	6	5
P04035	P04035	HMGCR	1.08366	1	2.34623	2.02534		9	5	4
P49810	P49810	PSEN2	0.266053	1	-0.623296	-0.640994		9	5	4
P50747	P50747	HLCS	0.216212	1	-0.353899	-0.531652		11	6	5
P55345	P55345	PRMT2	0.193901	1	0.471168	0.488866		9	5	4
Q15054	Q15054	POLD3	0.534342	1	0.762266	1.12756		10	6	4
Q68CQ7	Q68CQ7	GLT8D1	0.437838	1	1.55807	0.968863		9	6	3
Q6ZUT6	Q6ZUT6	C15orf52;CCDC9B	0.506829	1	-0.906151	-1.08078		10	5	5
Q7Z7F0	Q7Z7F0	KIAA0907;KHDC4	0.443609	1	-2.04966	-0.970814		10	5	5
Q8IUH3	Q8IUH3	RBM45	1.55262	1	-1.82661	-2.67797	+	10	5	5
Q8IVN3	Q8IVN3	MUSTN1	0.183552	1	0.338862	0.463564		10	5	5
Q92963	Q92963	RIT1	0.966512	1	-0.935218	-1.78444		11	6	5
Q96S86	Q96S86	HAPLN3	0.39956	1	1.01091	0.886315		11	6	5
Q99569	Q99569	PKP4	0.238194	1	-0.635796	-0.580065		10	6	4
Q9BRS2	Q9BRS2	RIOK1	0.162022	1	-0.671467	-0.417792		9	5	4
Q9BX10	Q9BX10	GTPBP2	0.124693	1	0.198219	0.327984		11	6	5
Q9BYQ8	Q9BYQ8	KRTAP4-9	0.594593	1	-1.91759	-1.26037		8	5	3
Q9H8M7	Q9H8M7	FAM188A;MINDY3	0.93005	1	1.28331	1.75422		10	6	4
Q9Y324	Q9Y324	FCF1	1.22066	1	-0.685304	-2.23903		9	5	4
A1IGU5	A1IGU5	ARHGEF37	0.102859	1	0.437712	0.275548		11	6	5
A6ND36	A6ND36	FAM83G	0.0335561	1	0.0675253	0.0959746		11	6	5
O43822	O43822	C21orf2	0.0180486	0.997867	0.0519048	0.0524792		11	6	5
O75648	O75648	TRMU	0.0499626	1	-0.0870846	-0.140541		11	6	5
O95084	O95084	PRSS23	0.13454	1	0.409022	0.356593		8	4	4
O95980	O95980	RECK	0.278492	1	0.493485	0.658612		11	6	5
P56159-2	P56159	GFRA1	0.00475931	0.999711	0.0121157	0.0140442		11	6	5
Q12830	Q12830	BPTF	0.0800825	1	0.170349	0.219702		10	6	4
Q16890	Q16890	TPD52L1	0.235914	1	-0.796105	-0.572688		11	6	5
Q68DD2	Q68DD2	PLA2G4F	0.371808	1	-1.1313	-0.835973		11	6	5
Q6ZNW5	Q6ZNW5	GDPGP1	1.67592	1	-1.6602	-2.86188	+	10	6	4
Q7L8W6	Q7L8W6	ATPBD4;DPH6	0.436994	1	-0.685816	-0.952754		11	6	5
Q86YN1	Q86YN1	DOLPP1	0.0413964	1	-0.133794	-0.118392		9	5	4
Q8IXL7-2	Q8IXL7	MSRB3	0.0369534	1	0.0986417	0.105321		11	6	5
Q8TE82	Q8TE82	SH3TC1	0.563968	1	1.15987	1.16773		11	6	5
Q96C11	Q96C11	FGGY	0.457103	1	1.32167	0.987808		11	6	5
Q96RL1	Q96RL1	UIMC1	0.0651448	1	0.095883	0.180569		11	6	5
Q9BRK3	Q9BRK3	MXRA8	0.660986	1	-1.23935	-1.33608		10	6	4
Q9H9Q4	Q9H9Q4	NHEJ1	0.128708	1	-0.136552	-0.340432		9	5	4
Q9UHN1	Q9UHN1	POLG2	0.526526	1	1.00586	1.11433		10	6	4
Q9Y3D5	Q9Y3D5	MRPS18C	0.0497198	1	-0.0947519	-0.139892		11	6	5
O43278	O43278	SPINT1	0.259225	1	0.608846	0.623169		10	6	4
O60725	O60725	ICMT	0.0211955	0.999264	0.0525949	0.0614195		11	6	5
O94842	O94842	TOX4	0.195235	1	1.00122	0.486972		11	6	5
P09693	P09693	CD3G	0.335482	1	-0.995415	-0.772787		10	5	5
P0C869-6	P0C869	JMJD7-PLA2G4B;PLA2G4B	0.504049	1	-0.872593	-1.07602		10	6	4
P62699	P62699	YPEL5	1.04148	1	1.34008	1.89306		11	6	5
P78395	P78395	PRAME	0.433947	1	1.10968	0.95367		10	6	4
Q07352	Q07352	ZFP36L1	0.546594	1	0.758417	1.16006		9	5	4
Q15058	Q15058	KIF14	0.427103	1	-0.515518	-0.941467		10	6	4
Q17RC7	Q17RC7	EXOC3L4	0.0530772	1	-0.192069	-0.148844		11	6	5
Q3KQZ1	Q3KQZ1	SLC25A35	0.716198	1	0.870965	1.44305		9	5	4
Q5T3I0	Q5T3I0	GPATCH4	0.105894	0.999008	-0.324406	-0.282942		11	6	5
Q8N5V2	Q8N5V2	NGEF	0.11522	1	-0.371031	-0.305447		11	6	5
Q8N668	Q8N668	COMMD1	0.17218	1	0.208479	0.440732		9	5	4
Q8NFZ5	Q8NFZ5	TNIP2	0.12707	1	-0.208354	-0.334877		10	6	4
Q9H4M7	Q9H4M7	PLEKHA4	0.171107	1	0.555429	0.438322		9	6	3
Q9NNX1	Q9NNX1	TUFT1	0.226819	1	-0.678352	-0.553851		11	6	5
Q9NYA1	Q9NYA1	SPHK1	0.593595	1	-1.02263	-1.21599		11	6	5
Q9UBW7	Q9UBW7	ZMYM2	1.25359	1	1.53289	2.23602		10	6	4
P49643	P49643	PRIM2	0.23301	1	-0.605607	-0.566692		11	6	5
Q08AE8	Q08AE8	SPIRE1	0.211147	1	0.662298	0.523267		10	5	5
Q08AI8	Q08AI8	C2orf54	1.42532	1	-1.73632	-2.48942	+	10	6	4
Q53SF7	Q53SF7		0.32799	1	0.809313	0.758501		10	5	5
Q6IA17	Q6IA17	SIGIRR	0.244501	1	0.222294	0.593085		10	6	4
Q8IYU2	Q8IYU2	HACE1	0.699264	1	-1.50289	-1.4154		9	6	3
Q8N8Q8	Q8N8Q8	COX18	0.132521	1	-0.273801	-0.346377		11	6	5
Q96F24	Q96F24	NRBF2	0.00132159	1	-0.00538683	-0.00392872		10	5	5
Q9C002	Q9C002	C15orf48	0.164739	1	0.431327	0.421734		10	6	4
Q9NSI8	Q9NSI8	SAMSN1	0.756024	1	-0.936484	-1.47097		11	6	5
Q9NUQ3	Q9NUQ3	TXLNG	0.207868	1	0.632913	0.51627		10	5	5
Q9UPR0	Q9UPR0	PLCL2	1.40665	1	2.18873	2.41067	+	11	6	5
O00338	O00338	SULT1C2	0.349691	1	0.630908	0.799656		10	6	4
O95199	O95199	RCBTB2	0.435866	1	1.63084	0.950776		11	6	5
P28332	P28332	ADH6	0.612621	1	0.84808	1.24665		11	6	5
P50443	P50443	SLC26A2	0.087066	1	0.186193	0.237364		10	6	4
Q4L180	Q4L180	FILIP1L	0.267565	1	-0.454351	-0.640022		10	6	4
Q6E213	Q6E213	AWAT2	0.0681941	1	-0.282175	-0.189152		10	6	4
Q6PD74	Q6PD74	AAGAB	0.74193	1	-0.86892	-1.44939		11	6	5
Q86XP0	Q86XP0	PLA2G4D	0.0466754	1	-0.0787305	-0.131725		11	6	5
Q8WZA1	Q8WZA1	POMGNT1	0.566737	1	1.43621	1.17227		11	6	5
Q9HCE0	Q9HCE0	EPG5	0.101255	1	-0.191902	-0.272639		10	6	4
Q9NZJ6	Q9NZJ6	COQ3	1.46546	1	1.66158	2.88866	+	7	4	3
Q9UMR5	Q9UMR5	PPT2	0.169408	1	-0.291552	-0.434498		9	6	3
P52333	P52333	JAK3	0.152603	1	-0.313647	-0.394226		10	6	4
Q03405	Q03405	PLAUR	0.237491	1	-0.727251	-0.57861		10	6	4
Q15527	Q15527	SURF2	0.255568	1	0.683252	0.624679		8	5	3
Q6ZMK1	Q6ZMK1	CYHR1	0.0558572	1	-0.144764	-0.156215		11	6	5
Q8ND94	Q8ND94	LRRN4CL	0.939573	1	1.58592	1.74509		11	6	5
Q96A00	Q96A00	PPP1R14A	0.262186	1	0.70207	0.629167		10	6	4
Q96Q80	Q96Q80	DERL3	0.217105	1	0.649187	0.533531		11	6	5
Q9BYS1	Q9BYS1	KRTAP1-5	0.246598	1	-1.16948	-0.597395		10	6	4
Q9H4B0	Q9H4B0	OSGEPL1	0.0660004	1	0.238161	0.184288		9	4	5
Q9Y4C8	Q9Y4C8	RBM19	0.0607544	1	-0.0900366	-0.169107		11	6	5
O43895	O43895	XPNPEP2	1.16236	1	1.93327	2.06601		11	6	5
O95685	O95685	PPP1R3D	0.112072	0.99956	0.35788	0.302405		8	4	4
Q14515	Q14515	SPARCL1	0.79088	1	1.02154	1.54113		10	6	4
Q5VTQ0	Q5VTQ0	TTC39B	0.852997	1	-1.89776	-1.66291		9	5	4
Q6NXR4	Q6NXR4	TTI2	0.173396	1	-0.24221	-0.439279		11	6	5
Q6PK04	Q6PK04	CCDC137	0.291899	1	-0.505873	-0.688471		10	6	4
Q6UX07	Q6UX07	DHRS13	0.0322361	1	0.0703885	0.092326		11	6	5
Q7Z3F1	Q7Z3F1	GPR155	0.309334	1	0.419145	0.718756		11	6	5
Q7Z5G4	Q7Z5G4	GOLGA7	0.344024	1	0.496831	0.784549		11	6	5
Q8WV22	Q8WV22	NSMCE1	1.85778	1	-1.24966	-3.04634	+	11	6	5
Q96FZ2	Q96FZ2	C3orf37;HMCES	0.640906	1	-0.804623	-1.30367		10	6	4
Q9H7Z6	Q9H7Z6	KAT8	0.0849759	1	0.12842	0.231255		11	6	5
Q9Y2E5	Q9Y2E5	MAN2B2	0.623623	1	1.85841	1.26427		11	6	5
Q9Y337	Q9Y337	KLK5	0.238074	1	-0.509131	-0.577134		11	6	5
P0DPA2	P0DPA2	VSIG8;C1orf204;SNHG28	0.00395333	1	0.0176419	0.0117169		10	5	5
P14151	P14151	SELL	0.279905	1	0.950978	0.661404		11	6	5
Q4G0P3	Q4G0P3	HYDIN	0.817431	1	1.89148	1.56401		11	6	5
Q6NW29	Q6NW29	RWDD4	0.610798	1	1.03745	1.26896		9	4	5
Q6NXT1	Q6NXT1	ANKRD54	0.383022	1	1.11252	0.856434		11	6	5
Q8IZ21	Q8IZ21	PHACTR4	0.818225	1	-1.16558	-1.60752		9	6	3
Q9UJX5	Q9UJX5	ANAPC4	0.622741	1	1.2664	1.27415		10	6	4
Q9Y484	Q9Y484	WDR45	0.920911	1	0.487462	1.71771		11	6	5
P0DMU7	P0DMU7	CT45A2;LOC101060211;CT45A7;LOC101060208;CT45A5;CT45A6;LOC102723631;CT45A10	0.281227	1	0.550988	0.671683		9	5	4
Q15047	Q15047	SETDB1	0.365096	1	0.575538	0.823647		11	6	5
Q5R3K3	Q5R3K3	FAM26F;CALHM6	0.169804	1	-0.435572	-0.433092		10	6	4
Q8N2M8	Q8N2M8	CLASRP	0.390279	1	0.491559	0.869588		11	6	5
Q8TDY2	Q8TDY2	RB1CC1	0.0420909	1	-0.0601102	-0.119336		11	6	5
Q92851	Q92851	CASP10	0.124682	1	-0.189981	-0.32922		10	6	4
Q96GU1	Q96GU1	PAGE5	0.279557	1	0.835898	0.664028		10	6	4
Q9BSL1	Q9BSL1	UBAC1	0.0467041	1	0.21519	0.131802		11	6	5
Q9GZN7	Q9GZN7	ROGDI	0.437701	1	-1.44422	-0.953994		11	6	5
Q9NZI7	Q9NZI7	UBP1	0.30859	1	1.21237	0.732684		8	4	4
Q9UBI9	Q9UBI9	HECA	0.631941	1	1.41787	1.28912		10	5	5
O95070	O95070	YIF1A	0.628906	1	-0.881947	-1.29924		9	5	4
P80365	P80365	HSD11B2	0.335676	1	0.731554	0.778702		9	6	3
P98187	P98187	CYP4F8	0.130265	1	-0.395715	-0.344124		9	5	4
Q02156	Q02156	PRKCE	0.371926	1	0.497592	0.888045		6	3	3
Q8IYJ2	Q8IYJ2	C10orf67	0.377943	1	-0.577356	-0.847187		11	6	5
Q92959	Q92959	SLCO2A1	0.289531	1	-0.412553	-0.680328		11	6	5
Q9BQG2	Q9BQG2	NUDT12	0.345765	1	0.91023	0.792259		10	6	4
Q9P206-2	Q9P206	KIAA1522	1.82405	1	1.63925	2.9984	+	11	6	5
O75147	O75147	OBSL1	0.430193	1	-0.749319	-0.940803		11	6	5
P22415	P22415	USF1	0.993034	1	-1.85704	-1.82301		11	6	5
P25445	P25445	FAS	0.404141	1	0.751053	0.894534		11	6	5
P41743	P41743	PRKCI	1.13619	1	-2.69056	-2.02875		11	6	5
Q11206	Q11206	ST3GAL4	0.994233	1	1.46973	1.8509		10	5	5
Q6FIF0	Q6FIF0	ZFAND6	1.33897	1	-1.00263	-2.31557	+	11	6	5
Q6PK18	Q6PK18	OGFOD3	0.174767	1	-0.780137	-0.442311		11	6	5
Q6V1X1	Q6V1X1	DPP8	0.929485	1	1.42285	1.7303		11	6	5
Q8N1S5	Q8N1S5	SLC39A11	0.26483	1	0.474313	0.643884		8	4	4
Q8N465	Q8N465	D2HGDH	0.256993	1	-0.658523	-0.615674		11	6	5
Q9NRP2	Q9NRP2	CMC2	0.523242	1	-1.21569	-1.10032		11	6	5
Q06330	Q06330	RBPJ	0.15479	1	-0.486504	-0.397614		11	6	5
Q13588	Q13588	GRAP	0.67151	1	-0.556346	-1.34012		11	6	5
Q86UE8	Q86UE8	TLK2	0.506117	1	1.40001	1.07957		10	6	4
Q96K49	Q96K49	TMEM87B	0.322775	1	-0.928493	-0.748508		10	6	4
Q9C0B5	Q9C0B5	ZDHHC5	1.18749	1	-0.865303	-2.13839		10	5	5
Q9UNL4	Q9UNL4	ING4	0.0804182	1	-0.226507	-0.219758		11	6	5
O14519	O14519	CDK2AP1	0.353638	1	-0.541093	-0.802464		11	6	5
P13224	P13224	GP1BB;SEPT5-GP1BB	0.0439843	1	0.148749	0.124466		11	6	5
P19237	P19237	TNNI1	0.29445	1	0.837583	0.689936		11	6	5
P23443	P23443	RPS6KB1	0.777653	1	1.10611	1.52057		10	6	4
P49768	P49768	PSEN1	0.620204	1	0.559151	1.27002		10	5	5
Q8N6C8	Q8N6C8	LILRA3	0.116713	1	0.486862	0.310194		10	6	4
P82921	P82921		0.329282	1	0.736026	0.756816		11	6	5
Q8TEH3	Q8TEH3	DENND1A	0.800287	1	1.67211	1.53818		11	6	5
Q8TF74	Q8TF74	WIPF2	0.0688923	1	-0.288042	-0.190963		10	6	4
Q96H55	Q96H55	MYO19	0.476638	1	-1.35423	-1.06957		7	4	3
Q9BUB7	Q9BUB7	TMEM70	0.051072	1	0.146438	0.143504		11	6	5
Q9P299	Q9P299	COPZ2	0.228825	1	0.890228	0.560572		10	6	4
Q9P2E3	Q9P2E3	ZNFX1	0.382033	1	0.908696	0.854637		11	6	5
A2RUB6	A2RUB6	CCDC66	0.0413931	1	-0.216946	-0.117852		10	6	4
O94913	O94913	PCF11	0.338084	1	-0.190623	-0.783335		9	6	3
P07333	P07333	CSF1R	0.131708	1	0.39846	0.344476		11	6	5
Q14119	Q14119	VEZF1	0.100947	1	0.292808	0.270875		11	6	5
Q5JTJ3	Q5JTJ3	COA6	0.421957	1	-0.499122	-0.926259		11	6	5
Q86WC4	Q86WC4	OSTM1	0.0431011	1	0.107711	0.122075		11	6	5
Q96A73	Q96A73	KIAA1191	0.435335	1	-0.347942	-0.949844		11	6	5
Q9BXJ4-3	Q9BXJ4	C1QTNF3	0.509048	1	0.810743	1.07651		11	6	5
Q9H0H0	Q9H0H0	INTS2	0.43297	1	0.686332	0.945689		11	6	5
Q9UPQ0	Q9UPQ0	LIMCH1	0.370912	1	0.884454	0.839269		10	6	4
O43312	O43312	MTSS1	0.655281	1	1.48347	1.31457		11	6	5
P47989	P47989	XDH	0.576855	1	0.68753	1.1888		11	6	5
Q14031	Q14031	COL4A6	1.21559	1	2.04125	2.40991		7	3	4
Q2TB10	Q2TB10	ZNF800	1.24231	1	-1.03468	-2.17931		11	6	5
Q3T906	Q3T906	GNPTAB	1.70192	1	-1.6347	-2.82559	+	11	6	5
Q53S33	Q53S33	BOLA3	0.0779362	1	-0.151212	-0.213459		11	6	5
Q8N108	Q8N108	MIER1	0.090324	1	0.287749	0.244636		11	6	5
Q9NS87	Q9NS87	KIF15	0.106021	0.999216	-0.795642	-0.293987		6	3	3
Q9UKL6	Q9UKL6	PCTP	0.19959	1	-0.445333	-0.496336		11	6	5
Q9UL63	Q9UL63	MKLN1	0.598525	1	1.61193	1.22395		11	6	5
Q9Y2G3	Q9Y2G3	ATP11B	0.0531577	1	-0.134279	-0.152448		7	3	4
P09210	P09210	GSTA2	0.151156	1	0.304841	0.390916		10	6	4
P24723	P24723	PRKCH	0.263897	1	-0.586653	-0.629558		11	6	5
Q16674	Q16674	MIA	1.05055	1	2.69166	1.93513		10	6	4
Q7Z3B1	Q7Z3B1	NEGR1	0.0799103	1	0.3498	0.218471		11	6	5
Q86UD1	Q86UD1	OAF	0.106329	0.999245	-0.123079	-0.284		11	6	5
Q8WWB7	Q8WWB7	C1orf85;GLMP	0.615262	1	1.25974	1.27644		9	6	3
Q9H300	Q9H300	PARL	0.174483	1	-0.279428	-0.441684		11	6	5
Q9H477	Q9H477	RBKS	0.419386	1	-0.896328	-0.921704		11	6	5
Q9NQS1	Q9NQS1	AVEN	0.708479	1	-0.911038	-1.39779		11	6	5
Q9NWT6	Q9NWT6	HIF1AN	0.108269	0.99866	0.105736	0.288703		11	6	5
Q9NZJ4	Q9NZJ4	SACS	0.536861	1	-1.10014	-1.13181		10	5	5
Q9UKD1	Q9UKD1	GMEB2	0.0335104	1	-0.0884371	-0.0958485		11	6	5
Q9Y279	Q9Y279	VSIG4	0.00752096	0.999263	-0.0322153	-0.0221244		11	6	5
O94985	O94985	CLSTN1	0.796035	1	1.25619	1.53176		11	6	5
P30047	P30047	GCHFR	0.282667	1	0.74564	0.670214		10	6	4
P98172	P98172	EFNB1	0.248598	1	0.711621	0.601499		10	6	4
Q92889	Q92889	ERCC4	0.58252	1	1.68753	1.30629		6	3	3
Q96RP7	Q96RP7	GAL3ST4	0.0598739	1	-0.328856	-0.166798		11	6	5
Q9H3F6	Q9H3F6	KCTD10	0.729519	1	-1.10134	-1.43031		11	6	5
O60331	O60331	PIP5K1C	0.0192174	0.998963	0.0478249	0.0560003		10	6	4
O75167	O75167	PHACTR2	0.000805378	1	-0.00126429	-0.00238733		11	6	5
O75391	O75391	SPAG7	0.329726	1	0.920669	0.757655		11	6	5
Q17R31	Q17R31	TATDN3	0.298831	1	-0.735599	-0.702085		10	6	4
Q8N4Q1	Q8N4Q1	CHCHD4	0.0877202	1	0.280645	0.238136		11	6	5
Q9H944	Q9H944	MED20	0.153907	1	0.384873	0.395611		11	6	5
Q9HBH1	Q9HBH1	PDF	0.31586	1	0.703735	0.731276		11	6	5
O95867	O95867	LY6G6C	0.621651	1	-0.861447	-1.26112		11	6	5
P40259	P40259	CD79B	0.109153	0.999808	0.153952	0.290844		11	6	5
P53985	P53985	SLC16A1	0.304552	1	-0.596302	-0.709536		11	6	5
Q86VU5	Q86VU5	COMTD1	0.163021	1	-0.464047	-0.416168		11	6	5
Q93091	Q93091	RNASE6	0.224325	1	0.329335	0.548654		11	6	5
Q96K19	Q96K19	RNF170	0.0709261	1	-0.168635	-0.196228		10	5	5
Q9HCE5	Q9HCE5	METTL14	0.32627	1	-0.495516	-0.751108		11	6	5
Q9NX02	Q9NX02	NLRP2	0.413424	1	0.558579	0.91111		11	6	5
Q9UK76	Q9UK76	HN1;JPT1	0.2615	1	0.325606	0.627778		10	6	4
O00221	O00221	NFKBIE	0.081562	1	0.0913665	0.222652		11	6	5
O95376	O95376	ARIH2	0.0380389	1	-0.16568	-0.108294		11	6	5
P57076	P57076	C21orf59	1.10007	1	-1.44832	-1.97717		11	6	5
Q9BQC3	Q9BQC3	DPH2	0.357522	1	0.75738	0.814344		10	6	4
Q9H6L2	Q9H6L2	TMEM231	0.0671669	1	0.170677	0.185817		11	6	5
Q9NUP1	Q9NUP1	BLOC1S4	0.637655	1	1.54943	1.28664		11	6	5
Q9NZD4	Q9NZD4	AHSP	0.01639	0.997552	-0.0540473	-0.0477427		11	6	5
P02776	P02776	PF4	0.635767	1	1.33602	1.28364		11	6	5
P49450	P49450	CENPA	1.78399	1	2.53572	2.94159	+	11	6	5
Q86YB7	Q86YB7	ECHDC2	0.186135	1	-0.284351	-0.471794		9	5	4
Q96HB5	Q96HB5	CCDC120	0.548051	1	0.261882	1.14154		11	6	5
Q9UJX4	Q9UJX4	ANAPC5	0.0654791	1	0.248456	0.181438		11	6	5
L0R6Q1	L0R6Q1	SLC35A4	0.199675	1	0.571044	0.496519		11	6	5
Q4VCS5	Q4VCS5	AMOT	0.0400015	1	0.158899	0.113653		11	6	5
Q8N5M4	Q8N5M4	TTC9C	0.0755591	1	-0.202939	-0.208151		10	6	4
Q96B36	Q96B36	AKT1S1	0.346313	1	-0.706102	-0.793294		10	6	4
Q9BV68	Q9BV68		0.806253	1	0.977427	1.54718		11	6	5
Q9BVT8	Q9BVT8	TMUB1	0.273724	1	0.616452	0.652384		10	6	4
Q9NX55	Q9NX55	HYPK	0.03377	1	0.0623912	0.0965651		11	6	5
P10588	P10588	NR2F6	0.0461257	1	-0.153359	-0.133191		7	3	4
P55064	P55064	AQP5	0.20736	1	0.815653	0.512926		11	6	5
Q6NXT6	Q6NXT6	TAPT1	0.195007	1	-0.233143	-0.48648		11	6	5
O43824	O43824		0.312592	1	0.487358	0.725015		11	6	5
Q12841	Q12841	FSTL1	0.375506	1	-0.425463	-0.842739		11	6	5
Q7L7V1	Q7L7V1	DHX32	0.654281	1	-1.81216	-1.36347		8	5	3
Q96EK9	Q96EK9	KTI12	0.0991732	1	-0.150097	-0.266523		11	6	5
Q96EY5	Q96EY5	FAM125A;MVB12A	0.116397	1	-0.204645	-0.309435		10	6	4
Q96MH6	Q96MH6	TMEM68	0.922571	1	1.53198	1.72015		11	6	5
Q9BV81	Q9BV81	EMC6	0.774016	1	0.757827	1.49839		11	6	5
Q9UHR6	Q9UHR6	ZNHIT2	0.0922935	1	0.459563	0.249535		11	6	5
P60985	P60985	KRTDAP	0.376953	1	-1.13574	-0.845381		11	6	5
Q99807	Q99807	COQ7	0.0604019	1	0.0840585	0.168183		11	6	5
Q9GZM5	Q9GZM5	YIPF3	0.684223	1	-0.580104	-1.36004		11	6	5
Q9H814	Q9H814	PHAX	0.569245	1	0.495421	1.17637		11	6	5
Q9NRD5	Q9NRD5	PICK1	0.109416	0.999924	-0.161336	-0.293991		9	5	4
O15013	O15013	ARHGEF10	0.710666	1	1.05029	1.40118		11	6	5
Q8WVC0	Q8WVC0	LEO1	0.265879	1	0.524585	0.633528		11	6	5
Q9H9Y2	Q9H9Y2	RPF1	0.0456178	1	0.0683632	0.129329		10	6	4
Q9UKR5	Q9UKR5	C14orf1;ERG28	0.383662	1	0.633706	0.857596		11	6	5
Q96AY4	Q96AY4	TTC28	0.116726	1	-0.217683	-0.310225		10	6	4
Q9Y4D1	Q9Y4D1	DAAM1	1.15908	1	4.66957	2.3051		7	3	4
P51157	P51157	RAB28	0.172913	1	-0.398495	-0.440027		10	6	4
Q5SW96	Q5SW96	LDLRAP1	0.457703	1	0.454183	0.988848		11	6	5
Q6ZQQ6	Q6ZQQ6	WDR87	2.25466	1	2.06388	3.62096	+	11	6	5
Q92685	Q92685	ALG3	0.21844	1	-0.198713	-0.538743		10	6	4
Q96SW2	Q96SW2	CRBN	0.159	1	0.408678	0.407129		11	6	5
Q9Y5V0	Q9Y5V0	ZNF706	0.0503743	1	0.106256	0.141641		11	6	5
Q6ZTN6	Q6ZTN6	ANKRD13D	0.204539	1	-0.734393	-0.521329		7	3	4
O43913	O43913	ORC5	0.239276	1	-0.613363	-0.579605		11	6	5
O75438	O75438	NDUFB1	0.535678	1	1.39681	1.12105		11	6	5
P29323	P29323	EPHB2	0.838419	1	1.80559	1.63972		9	5	4
Q8N5B7	Q8N5B7	CERS5	1.11288	1	1.86194	2.07092		9	5	4
Q8TAD4	Q8TAD4	SLC30A5	0.513212	1	1.10616	1.10237		9	5	4
Q96JB1	Q96JB1	DNAH8	0.219625	1	0.847205	0.548598		8	5	3
Q9HCL2	Q9HCL2	GPAM	0.331332	1	1.21915	0.764883		10	6	4
Q9NW08	Q9NW08	POLR3B	0.554701	1	0.708284	1.15251		11	6	5
Q99757	Q99757	TXN2	0.320619	1	0.629078	0.740364		11	6	5
Q9BX67	Q9BX67	JAM3	0.0753149	1	0.153651	0.206778		11	6	5
O60760	O60760	HPGDS	0.189305	1	-0.614909	-0.474145		11	6	5
Q8IVW6	Q8IVW6	ARID3B	0.435719	1	0.838778	0.950518		11	6	5
Q8NDW8	Q8NDW8	TTC21A	0.250636	1	0.601802	0.605673		10	6	4
Q9BYJ4	Q9BYJ4	TRIM34	0.882145	1	-0.673617	-1.68147		10	6	4
Q15125	Q15125	EBP	0.0889741	1	0.301805	0.24127		11	6	5
Q8N9V3	Q8N9V3	WDSUB1	0.293347	1	0.157082	0.687786		11	6	5
Q92997	Q92997	DVL3	0.00954062	0.998761	0.0581738	0.0280022		11	6	5
Q9Y4K4	Q9Y4K4		1.42603	1	1.8791	2.43788	+	11	6	5
Q9H7L9	Q9H7L9	SUDS3	0.186778	1	0.473933	0.468653		11	6	5
Q9HB21	Q9HB21	PLEKHA1	0.225356	1	0.476326	0.550803		11	6	5
O75094	O75094	SLIT3	1.24757	1	-1.0248	-2.35655		8	5	3
P0CG12	P0CG12	CHTF8	0.677706	1	1.21131	1.3629		10	6	4
Q8IZQ8	Q8IZQ8	MYOCD	0.138049	1	-0.373787	-0.359244		11	6	5
Q5HYK7	Q5HYK7	SH3D19	0.0352084	1	-0.0701261	-0.100528		11	6	5
Q9HCE7	Q9HCE7	SMURF1	0.0395051	1	-0.131988	-0.112299		11	6	5
Q15111	Q15111	PLCL1	0.547846	1	-0.555914	-1.1412		11	6	5
Q9BW60	Q9BW60	ELOVL1	1.26164	1	-1.73578	-2.20661		11	6	5
P08637	P08637	FCGR3A	0.0240725	1	-0.0535491	-0.0695415		11	6	5
P0CG08	P0CG08	GPR89A;GPR89B	0.344874	1	-0.550798	-0.786139		11	6	5
P31995	P31995	FCGR2C;FCGR2B	0.0564042	1	0.160939	0.157661		11	6	5
P41212	P41212	ETV6	0.124817	1	0.241981	0.328278		11	6	5
Q9P0S3	Q9P0S3	ORMDL1	0.642351	1	1.2817	1.2941		11	6	5
P15954	P15954	COX7C	0.645151	1	1.76757	1.29854		11	6	5
Q7LGA3	Q7LGA3	HS2ST1	0.00506559	0.999554	0.018414	0.0149945		10	5	5
Q8IUW5	Q8IUW5	RELL1	1.1903	1	1.84119	2.10568		11	6	5
Q8TBR7	Q8TBR7	FAM57A	0.580887	1	0.930713	1.19537		11	6	5
Q9Y493	Q9Y493		0.39896	1	-0.737146	-0.885237		11	6	5
Q969M3	Q969M3	YIPF5	0.971227	1	1.45143	1.79131		11	6	5
P27701	P27701	CD82	0.117155	1	0.178642	0.310077		11	6	5
Q5BJH7	Q5BJH7	YIF1B	0.0489709	1	0.0642828	0.137887		11	6	5
Q9BYI3	Q9BYI3	FAM126A	0.0225377	0.999964	-0.0519631	-0.0652148		11	6	5
P15529	P15529	CD46	0.400036	1	0.591391	0.88717		11	6	5
P49908	P49908	SEPP1;SELENOP	0.788207	1	1.04891	1.51992		11	6	5
Q15526	Q15526	SURF1	0.293715	1	-0.411975	-0.688502		11	6	5
Q6ZSJ8	Q6ZSJ8	C1orf122	0.104344	0.999795	0.151458	0.279172		11	6	5
Q9P0P8	Q9P0P8	C6orf203	0.041237	1	0.0606867	0.117016		11	6	5
P03886	P03886	ND1	0.618111	1	1.20001	1.25545		11	6	5
Q5BJD5	Q5BJD5	TMEM41B	0.3189	1	0.935648	0.737085		11	6	5
Q07092	Q07092	COL16A1	0.215088	1	-0.358857	-0.529285		11	6	5
Q5VT66	Q5VT66	44256	0.248886	1	-0.524251	-0.610723		8	5	3
Q6GMR7	Q6GMR7	FAAH2	0.582654	1	-0.673683	-1.19824		11	6	5
Q9BT40	Q9BT40	INPP5K	0.0429604	1	-0.110311	-0.121694		11	6	5
Q9H2X9	Q9H2X9	SLC12A5	0.278386	1	0.389192	0.658403		11	6	5
Q9H410	Q9H410	DSN1	0.258105	1	0.327289	0.617916		11	6	5
Q9UIV1	Q9UIV1	CNOT7	0.187345	1	0.610385	0.469886		11	6	5
Q9Y5G9	Q9Y5G9	PCDHGA4	0.288134	1	0.57647	0.677591		11	6	5
P25942	P25942	CD40	0.19983	1	-0.495119	-0.496851		11	6	5
Q8N8R3	Q8N8R3	SLC25A29	1.21258	1	-0.963568	-2.13726		11	6	5
O43251	O43251	RBFOX2	0.322886	1	0.454065	0.744679		11	6	5
O76041	O76041	NEBL	0.250375	1	-0.272813	-0.602274		11	6	5
Q9H3H5	Q9H3H5	DPAGT1	0.0289329	0.999594	-0.0435918	-0.0831527		11	6	5
Q9Y5E9	Q9Y5E9	PCDHB14	0.487622	1	-0.769661	-1.04023		11	6	5
Q7Z614	Q7Z614	SNX20	0.164767	1	-0.0752827	-0.420079		11	6	5
Q8N5J2	Q8N5J2	FAM63A;MINDY1	0.0580079	1	-0.11123	-0.161891		11	6	5
Q9NRY6	Q9NRY6	PLSCR3	0.056977	1	-0.0930489	-0.159173		11	6	5
C9JLW8	C9JLW8	FAM195B;MCRIP1	0.00304582	1	-0.00374381	-0.00900542		11	6	5
Q8NC96	Q8NC96	NECAP1	0.211368	1	0.361571	0.521428		11	6	5
Q9P0M9	Q9P0M9	MRPL27	1.47661	1	-1.41912	-2.50886	+	11	6	5
O15504	O15504	NUPL2	0.459307	1	1.2914	0.991624		11	6	5
Q9NZ63	Q9NZ63	C9orf78	0.107106	0.999549	-0.401198	-0.285884		11	6	5
P0C2W1	P0C2W1	FBXO45	0.847049	1	-0.813798	-1.60836		11	6	5
Q8IX19	Q8IX19	C19orf59;MCEMP1	0.166831	1	0.355116	0.426434		10	6	4
Q8NFW1	Q8NFW1	COL22A1	0.0538772	1	-0.0582518	-0.150969		11	6	5
Q96PE7	Q96PE7	MCEE	0.918583	1	0.688781	1.71429		11	6	5
P57081	P57081	WDR4	0.211545	1	-0.221737	-0.521802		11	6	5
Q96JP5	Q96JP5	ZFP91	0.420186	1	-0.753827	-0.929081		10	6	4
O60513	O60513	B4GALT4	0.526493	1	-1.24817	-1.16245		7	3	4
O95772	O95772	STARD3NL	0.890787	1	0.481767	1.67332		11	6	5
P16035	P16035	TIMP2	0.532143	1	0.898503	1.11517		11	6	5
P49795	P49795	RGS19	0.316096	1	-0.31639	-0.731728		11	6	5
Q6P1M3	Q6P1M3	LLGL2	0.0172925	0.997775	-0.0254053	-0.050322		11	6	5
Q7Z7L8	Q7Z7L8	C11orf96	0.339471	1	0.461814	0.776018		11	6	5
Q96E52	Q96E52	OMA1	0.176744	1	-0.127525	-0.446673		11	6	5
Q9UKV5	Q9UKV5	AMFR	0.545571	1	1.41373	1.13744		11	6	5
Q9NQZ5	Q9NQZ5	STARD7	0.553319	1	1.03348	1.15023		11	6	5
A0A075B6I0	A0A075B6I0	IGLV8-61	0.233923	1	0.698928	0.568579		11	6	5
O00592	O00592	PODXL	1.04632	1	-0.815727	-1.92883		10	6	4
Q9H497	Q9H497	TOR3A	0.692922	1	1.81285	1.37361		11	6	5
O15234	O15234	CASC3	0.290466	1	-0.470322	-0.682158		11	6	5
Q8N5I4	Q8N5I4	DHRSX	0.462867	1	0.950692	0.997779		11	6	5
O43157	O43157	PLXNB1	0.380533	1	-1.29519	-0.885656		7	4	3
Q01167	Q01167	FOXK2	0.0891729	1	0.306159	0.241766		11	6	5
Q3ZCW2	Q3ZCW2	LGALSL	0.065978	1	0.158975	0.183387		10	6	4
Q13627	Q13627	DYRK1A	0.386554	1	0.705596	0.862845		11	6	5
O75151	O75151	PHF2	0.476716	1	-0.716053	-1.03833		9	6	3
P19397	P19397	CD53	0.156736	1	-0.391694	-0.402019		11	6	5
Q9UMD9	Q9UMD9	COL17A1	0.215992	1	0.460124	0.531188		11	6	5
Q8N3R9	Q8N3R9	MPP5	0.322518	1	0.664126	0.743979		11	6	5
Q96K21	Q96K21	ZFYVE19	0.788252	1	1.89129	1.51999		11	6	5
Q9BVM4	Q9BVM4	GGACT	0.428731	1	-0.640401	-0.938227		11	6	5
A6ZKI3	A6ZKI3	FAM127A;RTL8C	0.113055	0.999172	-0.269244	-0.300249		11	6	5
P12314	P12314	FCGR1A	0.0225636	1	-0.0733593	-0.065288		11	6	5
P56378	P56378	C14orf2	0.108514	0.998777	-0.160039	-0.289296		11	6	5
Q8ND24	Q8ND24	RNF214	0.58941	1	-0.468386	-1.20921		11	6	5
Q9NQP4	Q9NQP4	PFDN4	0.396701	1	0.906681	0.881175		11	6	5
Q9GZP9	Q9GZP9	DERL2	0.0714063	1	-0.167897	-0.197468		10	6	4
P54105	P54105	CLNS1A	0.561977	1	0.945791	1.16447		11	6	5
Q9P0J7	Q9P0J7	KCMF1	0.300351	1	-0.639663	-0.701406		11	6	5
Q8N7R7	Q8N7R7	CCNYL1	0.0768627	1	-0.0841374	-0.210727		11	6	5
P48651	P48651	PTDSS1	0.0543104	1	-0.112704	-0.152118		11	6	5
Q9BX95	Q9BX95	SGPP1	1.37272	1	0.755968	2.36301	+	11	6	5
Q9NTI2-1	Q9NTI2	ATP8A2	0.58677	1	1.63023	1.20493		11	6	5
Q8NG11	Q8NG11	TSPAN14	0.6432	1	0.686181	1.29545		11	6	5
Q5BJF2	Q5BJF2	TMEM97	0.128923	1	-0.192834	-0.33795		11	6	5
P01705	P01705	IGLV2-23	0.646074	1	0.924338	1.3		11	6	5
P08047	P08047	SP1	0.359962	1	-0.502902	-0.814179		11	6	5
Q8IV36	Q8IV36	HID1	0.28706	1	-0.431869	-0.675486		11	6	5
Q9BQ48	Q9BQ48	MRPL34	0.0498896	1	-0.119785	-0.140346		11	6	5
Q8NDZ6	Q8NDZ6	TMEM161B	0.656466	1	-0.757628	-1.31644		11	6	5
Q9H0N5	Q9H0N5	PCBD2	0.207674	1	0.66281	0.513594		11	6	5
Q969E2	Q969E2	SCAMP4	0.84846	1	-0.873741	-1.61047		11	6	5
P19957	P19957	PI3	0.797482	1	-1.30537	-1.53395		11	6	5
Q9BT73	Q9BT73	PSMG3	0.365833	1	0.635051	0.825005		11	6	5
Q9H3Z4	Q9H3Z4	DNAJC5	0.997891	1	0.954909	1.83006		11	6	5
O60783	O60783	MRPS14	0.15141	1	-0.152106	-0.389936		11	6	5
Q13952-4	Q13952	NFYC	0.13808	1	0.746702	0.362542		9	5	4
Q14657	Q14657	LAGE3	0.491084	1	-0.38005	-1.04612		11	6	5
Q9NPY3	Q9NPY3	CD93	0.495579	1	1.39741	1.06148		10	5	5
P14209	P14209	CD99	0.0884678	1	-0.0826978	-0.240006		11	6	5
Q8N653	Q8N653	LZTR1	0.300754	1	0.661821	0.740113		6	3	3
A0A075B6H9	A0A075B6H9	IGLV4-69	0.31664	1	-0.53145	-0.732767		11	6	5
Q8WXD2	Q8WXD2	SCG3	0.646705	1	-0.493373	-1.301		11	6	5
O14683	O14683	TP53I11	0.0584747	1	0.120693	0.16312		11	6	5
Q658N2	Q658N2	WSCD1	1.57624	1	1.60461	2.71307	+	10	6	4
Q9Y547	Q9Y547	HSPB11	0.318935	1	-0.72388	-0.737151		11	6	5
Q6NSJ5	Q6NSJ5	LRRC8E	0.000319727	1	-0.00129499	-0.000948274		11	6	5
Q8N4V1	Q8N4V1	MMGT1	0.139044	1	0.336041	0.364799		9	6	3
P53667	P53667	LIMK1	0.00141749	1	-0.00263259	-0.00423202		9	5	4
Q9UHR5	Q9UHR5	SAP30BP	0.610206	1	1.03156	1.24277		11	6	5
Q96MX0	Q96MX0	CMTM3	0.336242	1	0.37651	0.769949		11	6	5
A9UHW6	A9UHW6	MIF4GD	0.891122	1	-1.06661	-1.67382		11	6	5
P51668	P51668	UBE2D1	0.671676	1	-0.568611	-1.34038		11	6	5
Q96IX5	Q96IX5	USMG5	0.436264	1	0.603022	0.951475		11	6	5
Q96AQ8	Q96AQ8	CCDC90A;MCUR1	0.16972	1	-0.108782	-0.431126		11	6	5
Q5T9L3	Q5T9L3	WLS	0.546067	1	1.12292	1.13826		11	6	5
P20933	P20933	AGA	0.594015	1	-0.633325	-1.21667		11	6	5
P48061	P48061	CXCL12	1.03868	1	3.5598	1.88903		11	6	5
Q92823	Q92823	NRCAM	0.455329	1	1.09425	0.984732		11	6	5
Q16595	Q16595	FXN	1.08606	1	-0.570776	-1.95711		11	6	5
Q99969	Q99969	RARRES2	0.741425	1	0.535138	1.44861		11	6	5
Q9Y3E0	Q9Y3E0	GOLT1B	0.457368	1	-2.17359	-0.995067		10	6	4
Q8N6S5	Q8N6S5	ARL6IP6	0.571481	1	-0.734398	-1.18003		11	6	5
Q9H5V8	Q9H5V8	CDCP1	0.374663	1	0.546495	0.841199		11	6	5
P23490	P23490	LOR	0.0913699	1	0.102611	0.24724		11	6	5
P16150	P16150	SPN;LOC101929889;LOC105369261	1.41488	1	0.819197	2.42222	+	11	6	5
Q9P1F3	Q9P1F3	ABRACL	0.035141	1	0.13222	0.100343		11	6	5
Q9P0U1	Q9P0U1	TOMM7	0.0239656	1	0.044357	0.0692406		11	6	5
P55157	P55157	MTTP	1.06029	1	1.04274	1.92013		11	6	5
Q9BZL1	Q9BZL1	UBL5	0.391964	1	-0.454307	-0.872633		11	6	5
Q9Y2H9	Q9Y2H9	MAST1	0.132647	1	-0.508368	-0.355379		7	4	3
Q5BJE1	Q5BJE1	CCDC178	0.0138129	0.998108	-0.0311881	-0.0403499		11	6	5
P53801	P53801	PTTG1IP	0.0386939	1	0.0871053	0.110085		11	6	5
Q9BQB6	Q9BQB6	VKORC1	0.538102	1	0.242566	1.12507		11	6	5
O14561	O14561	NDUFAB1	0.259332	1	0.405194	0.620388		11	6	5
Q14210	Q14210	LY6D	0.229807	1	-0.36569	-0.560059		11	6	5
Q96BI1	Q96BI1	SLC22A18	0.65419	1	1.44873	1.31285		11	6	5
Q96D96	Q96D96	HVCN1	0.11024	0.999644	0.139555	0.29347		11	6	5
Q96CP2	Q96CP2	FLYWCH2	0.0977007	1	0.214584	0.262903		11	6	5
Q9NRP0	Q9NRP0	OSTC	0.0965887	1	-0.103894	-0.260163		11	6	5
Q4ADV7	Q4ADV7	KIAA1432;RIC1	0.759654	1	2.91077	1.47651		11	6	5
Q9C0C4	Q9C0C4	SEMA4C	0.657868	1	-0.716804	-1.31865		11	6	5
Q8WY22	Q8WY22	BRI3BP	1.22701	1	0.64032	2.15768		11	6	5
Q8IZ52	Q8IZ52	CHPF	0.914697	1	1.67058	1.95893		6	3	3
Q8N4C6	Q8N4C6	NIN	0.276365	1	-0.283269	-0.657665		10	6	4
Q8WXI7	Q8WXI7	MUC16	0.14097	1	-0.25631	-0.366002		11	6	5
Q7Z6R9	Q7Z6R9	TFAP2D	0.00696876	0.99844	-0.00976788	-0.0205128		11	6	5
O14684	O14684	PTGES	0.23162	1	-0.35118	-0.563816		11	6	5
Q9P0S9	Q9P0S9	TMEM14C	0.357664	1	0.358075	0.809929		11	6	5
Q53TN4	Q53TN4	CYBRD1	1.05568	1	1.20513	1.9135		11	6	5
P14415	P14415	ATP1B2	0.984754	1	1.56186	1.87069		9	6	3
Q7Z2Y5	Q7Z2Y5	NRK	0.947346	1	-0.970379	-1.75646		11	6	5
Q8NE00	Q8NE00	TMEM104	0.108803	0.999152	0.167851	0.289996		11	6	5
Q6RW13	Q6RW13	AGTRAP	0.267603	1	0.173708	0.636973		11	6	5
Q6ZMV9	Q6ZMV9	KIF6	0.237415	1	0.283797	0.575779		11	6	5
Q9UNL2	Q9UNL2	SSR3	0.0605161	1	-0.071141	-0.168483		11	6	5
P30273	P30273	FCER1G	0.0941172	1	0.290618	0.254056		11	6	5
Q9C005	Q9C005	DPY30	0.840856	1	0.855661	1.59911		11	6	5
P26010	P26010	ITGB7	0.490774	1	0.993819	1.06313		9	6	3
Q05516	Q05516	ZBTB16	0.0964843	1	0.118522	0.259906		11	6	5
Q9Y2S6	Q9Y2S6	TMA7	0.0603949	1	-0.107886	-0.168165		11	6	5
O43676	O43676	NDUFB3	1.05185	1	0.574982	1.908		11	6	5
Q52LW3	Q52LW3	ARHGAP29	0.185655	1	0.33652	0.466206		11	6	5
Q9UDW1	Q9UDW1	UQCR10	0.413951	1	0.304143	0.912048		11	6	5
Q70IA6	Q70IA6	MOB2	0.329603	1	0.424893	0.757422		11	6	5
O75449	O75449	KATNA1	0.228266	1	0.359023	0.556859		11	6	5
Q9UGN5	Q9UGN5	PARP2	0.443705	1	0.326429	0.9645		11	6	5
Q5T9S5	Q5T9S5	CCDC18	0.155627	1	0.204395	0.39951		11	6	5
P20292	P20292	ALOX5AP	0.531719	1	0.547483	1.11446		11	6	5
P09234	P09234	SNRPC	1.99221	1	-0.870356	-3.23863	+	11	6	5
O75628	O75628	REM1	0.121133	1	-0.377025	-0.319552		11	6	5
Q14117	Q14117	DPYS	0.0772368	1	-0.227363	-0.212445		10	5	5
Q8IZ40	Q8IZ40	RCOR2	0.213718	1	-0.311978	-0.528737		10	6	4
Q9BYW2	Q9BYW2	SETD2	0.102927	1	0.675337	0.286121		6	3	3
Q96HP4	Q96HP4	OXNAD1	0.206748	1	0.601306	0.511626		11	6	5
Q14168	Q14168	MPP2	0.815745	1	-1.74275	-1.60356		9	5	4
Q9UNZ5	Q9UNZ5	C19orf53	0.468502	1	-0.484468	-1.00749		11	6	5
P0CB38	P0CB38	PABPC4L	0.508068	1	-0.785103	-1.09341		9	5	4
P51451	P51451	BLK	0.0346209	1	0.0736767	0.10113		7	4	3
Q9H4K7	Q9H4K7	GTPBP5;MTG2	0.508162	1	0.883385	1.10787		8	5	3
P62306	P62306	SNRPF	0.463848	1	0.392587	0.999473		11	6	5
P01906	P01906	HLA-DQA2	0.0681336	1	-0.182002	-0.189864		9	6	3
Q01955	Q01955	COL4A3	0.148064	1	-0.214642	-0.382302		11	6	5
P61927	P61927	RPL37	0.12832	1	-0.219651	-0.336531		11	6	5
A9Z1Z3	A9Z1Z3	FER1L4	1.20787	1	1.90809	2.13058		11	6	5
Q8TF72	Q8TF72	SHROOM3	0.38726	1	-0.538242	-0.864123		11	6	5
O95568	O95568	METTL18	0.785896	1	0.805647	1.51642		11	6	5
A0A0C4DH24	A0A0C4DH24	IGKV6-21	0.814909	1	1.50131	1.63512		8	4	4
P04216	P04216	THY1	0.361372	1	-0.371198	-0.816784		11	6	5
P02585	P02585	TNNC2	0.330226	1	0.664845	0.7586		11	6	5
O60870	O60870	KIN	0.19714	1	-0.229016	-0.491074		11	6	5
O94927	O94927	HAUS5	1.12785	1	1.71158	2.24762		7	4	3
Q8TDW0	Q8TDW0	LRRC8C	0.527093	1	1.10495	1.14166		8	4	4
Q8TER0	Q8TER0	SNED1	0.918605	1	-0.971497	-1.76672		9	5	4
Q96EN8	Q96EN8	MOCOS	0.197	1	-0.266252	-0.499321		8	4	4
Q99638	Q99638	RAD9A	0.0399707	1	-0.104188	-0.114479		9	5	4
Q9NT22	Q9NT22	EMILIN3	0.0445087	1	-0.200137	-0.128727		7	3	4
Q9UPN4	Q9UPN4	AZI1;CEP131	1.18458	1	-1.88694	-2.09756		11	6	5
P01833	P01833	PIGR	0.323413	1	-0.97845	-0.749734		10	5	5
Q6PJI9	Q6PJI9	WDR59	0.967469	1	-1.09385	-1.84358		9	5	4
Q86U90	Q86U90	YRDC	1.31263	1	1.46461	2.32311	+	10	5	5
Q8IWB9	Q8IWB9	TEX2	1.01174	1	1.93153	1.85011		11	6	5
Q8IZQ1	Q8IZQ1	WDFY3	1.10683	1	1.25922	2.01889		10	6	4
Q8N135	Q8N135	LGI4	0.324181	1	0.516116	0.751206		10	6	4
Q8N565	Q8N565	MREG	0.45087	1	-1.11626	-1.00407		8	5	3
Q969Q1	Q969Q1	TRIM63	0.200359	1	-0.21976	-0.500149		10	5	5
Q96T88	Q96T88	UHRF1	0.509553	1	1.04436	1.13105		7	4	3
O60573	O60573	EIF4E2	0.19815	1	-0.631113	-0.498143		9	4	5
O75530	O75530	EED	0.278014	1	-0.668122	-0.657667		11	6	5
P15086	P15086	CPB1	0.654682	1	-1.29402	-1.36415		8	4	4
P22413	P22413	ENPP1	0.238778	1	0.464996	0.584763		9	6	3
P53365	P53365	ARFIP2	0.0484464	1	0.169578	0.137582		9	6	3
Q53EU6	Q53EU6	AGPAT9;GPAT3	0.0377995	1	-0.146098	-0.108015		10	6	4
Q8IYS1	Q8IYS1	PM20D2	0.138294	1	-0.196729	-0.363044		9	4	5
Q96EV2	Q96EV2	RBM33	0.490107	1	0.801406	1.04446		11	6	5
O15037	O15037	KHNYN	0.253609	1	-0.731914	-0.611743		10	6	4
O75925	O75925	PIAS1	0.429258	1	-0.625692	-0.945313		10	6	4
Q16585	Q16585	SGCB	0.339138	1	-0.511959	-0.785358		9	5	4
Q86XE5	Q86XE5	HOGA1	0.0773559	1	-0.183799	-0.21275		10	5	5
Q96BH1	Q96BH1	RNF25	0.31353	1	-0.599837	-0.73069		10	5	5
Q9GZV7	Q9GZV7	HAPLN2	0.388884	1	0.929719	0.872363		10	6	4
Q9NS15	Q9NS15	LTBP3	0.644186	1	1.87485	1.30897		10	5	5
Q9UIB8	Q9UIB8	CD84	0.385347	1	0.557032	0.872683		9	5	4
P20061	P20061	TCN1	0.038947	1	-0.103996	-0.111663		9	5	4
Q08397	Q08397	LOXL1	0.0917105	1	-0.239078	-0.250175		9	5	4
Q9HBK9	Q9HBK9	AS3MT	0.57395	1	1.76497	1.18406		11	6	5
Q9NYR9	Q9NYR9	NKIRAS2	0.104786	0.999409	0.235464	0.280246		11	6	5
Q9UG22	Q9UG22	GIMAP2	0.218984	1	-0.632814	-0.537477		11	6	5
O75818	O75818	RPP40	0.500136	1	-1.32859	-1.06147		11	6	5
O96033	O96033	MOCS2	0.367428	1	1.08501	0.832807		10	6	4
P48788	P48788	TNNI2	0.491764	1	0.590084	1.04728		11	6	5
Q04756	Q04756	HGFAC	0.243809	1	-0.815867	-0.588894		11	6	5
Q6NXT4	Q6NXT4	SLC30A6	0.811042	1	1.34862	1.5544		11	6	5
Q6P4A7	Q6P4A7	SFXN4	0.29935	1	0.406453	0.707819		9	5	4
Q9NUJ3	Q9NUJ3	TCP11L1	0.113523	0.999317	-0.268013	-0.303985		9	6	3
O94953	O94953	KDM4B	0.311443	1	-0.55039	-0.722808		11	6	5
P13598	P13598	ICAM2	0.796734	1	-1.53215	-1.53282		11	6	5
P56945	P56945	BCAR1	0.147807	1	-0.384952	-0.385196		9	6	3
Q5VWP3-3	Q5VWP3	MLIP	0.59148	1	1.10323	1.21256		11	6	5
Q6P087	Q6P087	RPUSD3	0.0557798	1	-0.118721	-0.156563		10	5	5
Q96DP5	Q96DP5	MTFMT	0.0396109	1	0.174341	0.114169		8	4	4
Q96QH2	Q96QH2		0.238852	1	-0.787715	-0.578733		11	6	5
Q9BQ13	Q9BQ13	KCTD14;NDUFC2-KCTD14	1.23502	1	1.49768	2.2086		10	5	5
Q9NS00	Q9NS00	C1GALT1	0.130078	1	-0.116779	-0.34198		10	5	5
P22748	P22748	CA4	0.405948	1	-0.96461	-0.897768		11	6	5
Q01543	Q01543	FLI1	0.25669	1	0.55147	0.615061		11	6	5
Q0IIM8	Q0IIM8	TBC1D8B	0.0922284	1	-0.306012	-0.251474		9	5	4
Q8N9F7	Q8N9F7	GDPD1	0.659696	1	1.04694	1.334		10	6	4
Q96GZ6	Q96GZ6	SLC41A3	0.320585	1	-0.779732	-0.740299		11	6	5
Q96JK2	Q96JK2	DCAF5	0.0865508	1	-0.442673	-0.237176		9	5	4
Q9H159	Q9H159	CDH19	0.459417	1	-1.11375	-0.998663		10	5	5
Q9H501	Q9H501	ESF1	0.0740283	1	-0.186687	-0.203488		11	6	5
Q9NXW9	Q9NXW9	ALKBH4	0.177435	1	-0.443293	-0.450067		10	5	5
Q9UGJ1	Q9UGJ1	TUBGCP4	1.48544	1	-1.72249	-2.52126	+	11	6	5
P06213	P06213	INSR	0.546397	1	0.66047	1.13881		11	6	5
Q96RT7	Q96RT7	TUBGCP6	1.24956	1	1.01412	2.18956		11	6	5
Q96S99	Q96S99	PLEKHF1	0.203056	1	0.247846	0.505955		10	6	4
Q9BPX6	Q9BPX6	MICU1	0.192589	1	0.443862	0.48126		11	6	5
Q9H147	Q9H147	DNTTIP1	0.347595	1	0.83367	0.791219		11	6	5
Q9H4L7	Q9H4L7	SMARCAD1	1.8671	1	2.32707	3.15089	+	10	5	5
Q9NS93	Q9NS93	TM7SF3	0.936047	1	1.88578	1.76329		10	6	4
Q9UBD5	Q9UBD5	ORC3	0.00779663	0.999594	0.0334977	0.0230075		10	6	4
O14641	O14641	DVL2	0.133257	1	-0.204529	-0.348096		11	6	5
P08183	P08183	ABCB1	0.357082	1	0.769933	0.808852		11	6	5
P09105	P09105	HBQ1	0.188499	1	0.479847	0.472396		11	6	5
P0DJI8	P0DJI8	SAA1	0.169168	1	0.874594	0.43703		8	4	4
P31415	P31415	CASQ1	0.973257	1	-2.40824	-1.79426		11	6	5
P54108	P54108	CRISP3	0.0971923	1	0.196947	0.261651		11	6	5
P62341	P62341	SELT;SELENOT	0.433878	1	-0.869404	-0.947284		11	6	5
Q12860	Q12860	CNTN1	0.266209	1	-0.452269	-0.634187		11	6	5
Q15646	Q15646	OASL	0.363697	1	0.88615	0.852596		7	4	3
Q969R2	Q969R2	OSBP2	0.472299	1	-1.37468	-1.02118		10	6	4
Q9NP64	Q9NP64	ZCCHC17	0.172704	1	0.344087	0.437747		11	6	5
Q9UJC3	Q9UJC3	HOOK1	0.885785	1	-0.995993	-1.66592		11	6	5
O15439	O15439	ABCC4	0.00609597	0.998666	-0.0133033	-0.0179613		11	6	5
O94868	O94868	FCHSD2	0.542037	1	-0.745079	-1.1316		11	6	5
P09466	P09466	PAEP	0.178684	1	0.759892	0.452831		10	5	5
Q14331	Q14331	FRG1	0.125982	1	0.208563	0.331027		11	6	5
Q8IVB4	Q8IVB4	SLC9A9	0.467372	1	1.19028	1.01259		10	5	5
Q96T58	Q96T58	SPEN	0.804573	1	1.53515	1.54465		11	6	5
Q9UIF9	Q9UIF9	BAZ2A	0.0319152	1	0.0557855	0.0917561		10	6	4
Q9UJ14	Q9UJ14	GGT7	0.00642209	0.998644	-0.0255407	-0.0189807		10	6	4
Q9Y6K1	Q9Y6K1	DNMT3A	0.0511958	1	-0.124552	-0.143835		11	6	5
O15229	O15229	KMO	0.284221	1	0.675591	0.673297		10	5	5
O60942	O60942	RNGTT	0.161083	1	-0.248206	-0.413491		10	6	4
O75127	O75127	PTCD1	0.00278193	1	-0.00787481	-0.00825609		10	6	4
P24593	P24593	IGFBP5	0.808784	1	-1.30029	-1.551		11	6	5
Q13822	Q13822	ENPP2	0.00904477	0.999366	0.0273051	0.0266535		10	5	5
Q6ZSR9	Q6ZSR9		0.263332	1	0.676102	0.635448		9	5	4
Q8IVN8	Q8IVN8	SBSPON	0.977495	1	-0.943482	-1.82576		10	5	5
Q8N8A6	Q8N8A6	DDX51	0.0495884	1	0.11564	0.140032		10	6	4
Q8NFA0	Q8NFA0	USP32	1.0856	1	1.38539	1.95645		11	6	5
Q8TD30	Q8TD30	GPT2	0.176055	1	0.351671	0.445155		11	6	5
Q9NWU2	Q9NWU2	GID8	0.234911	1	1.06685	0.570618		11	6	5
Q9NY61	Q9NY61	AATF	0.285163	1	0.742729	0.671761		11	6	5
Q9Y5J9	Q9Y5J9	TIMM8B	0.206365	1	0.474673	0.510811		11	6	5
P98170	P98170	XIAP	0.154514	1	-0.374374	-0.396987		11	6	5
Q03111	Q03111	MLLT1	0.281562	1	1.18717	0.664673		11	6	5
Q0PNE2	Q0PNE2	ELP6	0.058196	1	0.148355	0.162963		10	6	4
Q5QJ74	Q5QJ74	TBCEL	0.285021	1	0.740851	0.671482		11	6	5
Q5SVS4	Q5SVS4	SLC25A30	0.590396	1	-1.10454	-1.22112		10	5	5
Q99959	Q99959	PKP2	1.15937	1	1.80217	2.06175		11	6	5
Q9NUS5	Q9NUS5	AP5S1	0.371476	1	0.666949	0.835366		11	6	5
Q9UN70	Q9UN70	PCDHGC3	0.318103	1	-0.722744	-0.739521		10	6	4
A2RUS2	A2RUS2	DENND3	0.713911	1	-0.748852	-1.40621		11	6	5
O60563	O60563	CCNT1	0.226501	1	-0.581351	-0.553189		11	6	5
O96007	O96007	MOCS2	0.577615	1	1.11944	1.19998		10	6	4
P08069	P08069	IGF1R	0.0979251	1	0.2704	0.265691		9	6	3
P29474	P29474		0.226386	1	-0.626952	-0.55295		11	6	5
P31512	P31512	FMO4	0.369412	1	-0.82	-0.836489		10	5	5
P50542	P50542	PEX5	0.0327022	1	-0.0952813	-0.0936155		11	6	5
Q00G26	Q00G26	PLIN5	0.44598	1	-0.652444	-0.983528		9	5	4
Q01201	Q01201	RELB	0.187366	1	0.440478	0.471929		10	6	4
Q5T6F2	Q5T6F2	UBAP2	0.479409	1	-0.801086	-1.02621		11	6	5
Q7Z2E3	Q7Z2E3	APTX	0.425525	1	-1.18065	-0.938645		10	6	4
Q8TCT8	Q8TCT8	SPPL2A	0.634694	1	-0.535971	-1.28193		11	6	5
Q8WVQ1	Q8WVQ1	CANT1	0.491523	1	-0.880764	-1.04687		11	6	5
Q9BV10	Q9BV10	ALG12	1.51626	1	-1.69851	-2.62399	+	10	6	4
Q9BXC9	Q9BXC9	BBS2	0.474742	1	0.596596	1.01822		11	6	5
Q9H1C4	Q9H1C4	UNC93B1	0.0605539	1	0.170718	0.168582		11	6	5
Q9UBC9	Q9UBC9	SPRR3	0.136736	1	-0.198866	-0.356195		11	6	5
O43293	O43293	DAPK3	0.441461	1	0.418044	0.967012		10	6	4
P14859	P14859	POU2F1	0.106715	0.999569	-0.160021	-0.284936		11	6	5
P15391	P15391	CD19	0.639406	1	0.923747	1.28943		11	6	5
Q9BVG9	Q9BVG9	PTDSS2	0.351167	1	2.05679	0.808354		9	6	3
Q9BVS5	Q9BVS5	TRMT61B	0.414363	1	0.419055	0.912782		11	6	5
Q9H0F7	Q9H0F7	ARL6	0.109848	0.999952	0.431968	0.295045		9	6	3
Q9H3S1	Q9H3S1	SEMA4A	0.115484	1	-0.416275	-0.306079		11	6	5
Q9H7M9	Q9H7M9	C10orf54;VSIR	0.363001	1	0.685015	0.819788		11	6	5
Q9HBU6	Q9HBU6	ETNK1	0.290648	1	-0.592051	-0.682513		11	6	5
O14777	O14777	NDC80	0.240134	1	0.407163	0.581366		11	6	5
O15344	O15344	MID1	0.594248	1	-0.777071	-1.21704		11	6	5
Q15542	Q15542	TAF5	0.364049	1	-0.672538	-0.821719		11	6	5
Q8IXQ4	Q8IXQ4	GPALPP1;KIAA1704	0.026697	0.999676	-0.0388993	-0.0769083		11	6	5
Q8NBI5	Q8NBI5	SLC43A3	0.41649	1	0.756596	0.916564		11	6	5
Q8TB24	Q8TB24	RIN3	0.0722086	1	-0.110372	-0.198823		11	6	5
Q9NRA2	Q9NRA2	SLC17A5	0.708704	1	-0.593844	-1.41227		10	6	4
O75448	O75448	MED24	0.189959	1	0.526848	0.475565		11	6	5
O75817	O75817	POP7	0.201695	1	0.531871	0.500846		11	6	5
O94923	O94923	GLCE	1.24807	1	2.78901	2.18745		11	6	5
O95983	O95983	MBD3	0.248467	1	0.723722	0.609847		8	4	4
Q16584	Q16584	MAP3K11	0.4146	1	0.922323	0.919041		10	5	5
Q2M296	Q2M296	MTHFSD	0.0267745	0.999632	0.0679276	0.0771252		11	6	5
Q6GTX8	Q6GTX8	LAIR1	0.668995	1	1.15329	1.34894		10	6	4
Q86VP3	Q86VP3	PACS2	0.0534848	1	0.0734335	0.152054		8	4	4
Q86XZ4	Q86XZ4	SPATS2	0.0679924	1	0.342714	0.190657		8	4	4
Q8TF42	Q8TF42	UBASH3B	0.0679916	1	0.105822	0.187952		11	6	5
Q96IG2	Q96IG2	FBXL20	0.179474	1	0.239345	0.452681		11	6	5
Q2TAZ0	Q2TAZ0	ATG2A	0.26777	1	-0.632088	-0.637307		11	6	5
Q8NCF5	Q8NCF5	NFATC2IP	1.35409	1	1.1794	2.38427	+	10	6	4
Q8TCY9	Q8TCY9	URGCP	0.169565	1	0.407822	0.430781		11	6	5
Q9BSA4	Q9BSA4	TTYH2	0.153337	1	0.496128	0.394317		11	6	5
Q9Y572	Q9Y572	RIPK3	0.12692	1	0.281131	0.333239		11	6	5
P00395	P00395	COX1	0.39404	1	1.3551	0.87638		11	6	5
Q53GL0	Q53GL0	PLEKHO1	0.238865	1	-0.280284	-0.578761		11	6	5
Q969F9	Q969F9	HPS3	1.88041	1	2.74347	3.07859	+	11	6	5
Q96CC6	Q96CC6	RHBDF1	0.0264643	0.999888	-0.0692142	-0.0762567		11	6	5
Q8NFX7	Q8NFX7	STXBP6	1.85673	1	-1.77402	-3.04486	+	11	6	5
Q92633	Q92633	LPAR1	0.0806188	1	0.148169	0.221065		10	5	5
Q96L91	Q96L91	EP400	0.712435	1	0.459709	1.40392		11	6	5
Q9GZU8	Q9GZU8	FAM192A	0.0888897	1	0.159888	0.241059		11	6	5
Q9UNW1	Q9UNW1	MINPP1	0.402114	1	0.948318	0.890901		11	6	5
Q9Y2W6	Q9Y2W6	TDRKH	0.352538	1	0.828799	0.800421		11	6	5
O14896	O14896	IRF6	0.203544	1	-0.671147	-0.507004		10	5	5
O60244	O60244	MED14	0.301046	1	0.716678	0.702754		11	6	5
O75420	O75420	GIGYF1	0.0651679	1	-0.239014	-0.180629		11	6	5
Q13356	Q13356	PPIL2	0.298944	1	-0.270329	-0.698676		11	6	5
Q15311	Q15311	RALBP1	0.0148527	0.997222	0.0254889	0.0433377		11	6	5
Q2VPB7	Q2VPB7	AP5B1	0.143186	1	-0.463304	-0.37111		11	6	5
Q6P3S1	Q6P3S1	DENND1B	0.101145	1	0.469228	0.275415		8	5	3
Q9C0B7	Q9C0B7	TANGO6;TMCO7	0.340769	1	0.756039	0.778453		11	6	5
Q9NXN4	Q9NXN4	GDAP2	0.292975	1	0.700807	0.687059		11	6	5
Q9P0U4	Q9P0U4	CXXC1	0.355788	1	1.71304	0.806454		11	6	5
Q9Y6X3	Q9Y6X3	MAU2	0.123923	1	-0.249983	-0.326166		11	6	5
A4D1E9	A4D1E9	GTPBP10	0.32755	1	0.871998	0.753535		11	6	5
O15040	O15040	TECPR2	0.638498	1	-1.40411	-1.31521		9	5	4
O95707	O95707	POP4	0.0151768	0.99737	-0.0285484	-0.0442676		11	6	5
P45378	P45378	TNNT3	1.11286	1	-2.28744	-2.07089		9	5	4
Q7L4I2	Q7L4I2	RSRC2	1.34295	1	-1.25332	-2.32116	+	11	6	5
Q8TDP1	Q8TDP1	RNASEH2C	0.329631	1	0.650149	0.757476		11	6	5
Q9NVM6	Q9NVM6	DNAJC17	0.53173	1	0.779118	1.11448		11	6	5
O43927	O43927	CXCL13	0.971958	1	2.31637	1.79237		11	6	5
Q9NVK5	Q9NVK5	FGFR1OP2	0.773744	1	1.5545	1.49797		11	6	5
Q9Y625	Q9Y625	GPC6	0.392336	1	-0.643361	-0.873305		11	6	5
O60674	O60674	JAK2	0.551727	1	-0.712168	-1.16886		9	5	4
P26374	P26374	CHML	0.0106498	0.998958	0.0450062	0.031327		10	6	4
Q13424	Q13424	SNTA1	0.714218	1	1.30273	1.40669		11	6	5
Q6FHJ7	Q6FHJ7	SFRP4	0.898465	1	-1.31492	-1.70632		10	6	4
Q96GA3	Q96GA3	LTV1	0.708014	1	1.28844	1.39707		11	6	5
Q9H2K0	Q9H2K0	MTIF3	0.461754	1	-1.22878	-0.995856		11	6	5
Q9NP77	Q9NP77	SSU72	0.236123	1	-0.308938	-0.573118		11	6	5
Q9NPH0	Q9NPH0	ACP6;LOC101060704	0.409795	1	-0.539099	-0.904643		11	6	5
O14772	O14772		0.143126	1	0.82958	0.380446		7	4	3
P20132	P20132	SDS	0.0260103	0.999503	0.0266276	0.0749847		11	6	5
P36639	P36639	NUDT1	0.822837	1	1.88449	1.57213		11	6	5
P78345	P78345	RPP38	0.210785	1	0.399641	0.520193		11	6	5
Q5JS37	Q5JS37	NHLRC3	0.571774	1	-0.959292	-1.18051		11	6	5
Q8N806	Q8N806	UBR7	0.26364	1	-0.497272	-0.629043		11	6	5
Q8WV28	Q8WV28	BLNK	1.73602	1	-1.37432	-2.87374	+	11	6	5
Q9BPW9	Q9BPW9	DHRS9	0.0383819	1	0.103671	0.109232		11	6	5
Q9ULW3	Q9ULW3	ABT1	0.244568	1	0.447444	0.590446		11	6	5
O15121	O15121	DEGS1	0.000402295	1	0.000628471	0.00119717		10	5	5
O60880	O60880	SH2D1A	0.629596	1	1.39208	1.27381		11	6	5
O75110	O75110	ATP9A	0.323423	1	-0.68018	-0.7457		11	6	5
P01137	P01137	TGFB1	0.305438	1	-0.32267	-0.711247		11	6	5
Q8N556	Q8N556	AFAP1	0.152433	1	0.428963	0.392263		11	6	5
Q96BR5	Q96BR5	SELRC1;COA7	0.0664312	1	-0.149353	-0.18391		11	6	5
Q9BQ24	Q9BQ24	ZFYVE21	0.600282	1	1.04107	1.22679		11	6	5
Q9UKT5	Q9UKT5	FBXO4	0.535386	1	1.12428	1.12056		11	6	5
P19634	P19634	SLC9A1	0.657154	1	0.953617	1.31753		11	6	5
Q8NC44	Q8NC44	FAM134A;RETREG2	0.514957	1	-1.65611	-1.08645		11	6	5
Q9BUI4	Q9BUI4	POLR3C;LOC101060460	1.69736	1	1.68362	2.81917	+	11	6	5
Q9H081	Q9H081	MIS12	0.186266	1	0.31091	0.467536		11	6	5
B3EWG6	B3EWG6	FAM25C;FAM25A;FAM25B;FAM25BP;FAM25G	0.61987	1	0.926901	1.25827		11	6	5
Q96AT1	Q96AT1	KIAA1143	0.322896	1	-0.588736	-0.748741		10	5	5
Q9P2Y5	Q9P2Y5	UVRAG	0.819619	1	-1.01055	-1.5673		11	6	5
Q9Y6X4	Q9Y6X4	FAM169A	0.359993	1	0.579856	0.814236		11	6	5
O14524	O14524	TMEM194A;NEMP1	1.29263	1	-0.96227	-2.25032		11	6	5
O95873	O95873	C6orf47	0.673801	1	-1.19873	-1.34372		11	6	5
P15907	P15907	ST6GAL1	1.45182	1	-0.896407	-2.47409	+	11	6	5
P54646	P54646	PRKAA2	0.543217	1	2.00422	1.13355		11	6	5
Q8WVM0	Q8WVM0	TFB1M	0.271285	1	0.287904	0.644314		11	6	5
Q9H7E9	Q9H7E9	C8orf33	0.542819	1	1.25184	1.13289		11	6	5
P54821	P54821	PRRX1	0.968745	1	1.38069	1.78769		11	6	5
Q96EI5	Q96EI5	TCEAL4	1.26763	1	-1.92282	-2.21506		11	6	5
Q9BUL9	Q9BUL9	RPP25	0.411042	1	0.851927	0.906867		11	6	5
Q9GZU7	Q9GZU7	CTDSP1	0.0376453	1	0.0486827	0.107217		11	6	5
Q9Y692	Q9Y692	GMEB1	0.679025	1	0.5868	1.3519		11	6	5
O00418	O00418	EEF2K;LOC101930123	0.0393576	1	-0.0724246	-0.111897		11	6	5
Q9BUL5	Q9BUL5	PHF23	0.810903	1	0.650032	1.55419		11	6	5
Q9HC21	Q9HC21	SLC25A19	0.851046	1	-0.858451	-1.61433		11	6	5
Q9NWM8	Q9NWM8	FKBP14	0.130281	1	-0.368757	-0.341135		11	6	5
Q9UIA0	Q9UIA0	CYTH4	0.0102601	0.998919	0.0610277	0.0300898		11	6	5
Q9UPP1	Q9UPP1	PHF8	0.0818875	1	0.276723	0.223474		11	6	5
O75717	O75717	WDHD1	0.201693	1	0.963452	0.500841		11	6	5
Q6PHR2	Q6PHR2	ULK3	0.314107	1	0.597288	0.727919		11	6	5
Q76M96	Q76M96	CCDC80	0.183889	1	-0.539902	-0.464304		10	6	4
Q9H000	Q9H000	MKRN2	0.324229	1	-0.578635	-0.747233		11	6	5
Q9Y4K3	Q9Y4K3	TRAF6	0.287807	1	0.685985	0.676951		11	6	5
P48436	P48436	SOX9	0.872708	1	-1.09847	-1.64655		11	6	5
Q5MNZ9	Q5MNZ9	WIPI1	0.160644	1	0.575063	0.410832		11	6	5
Q712K3	Q712K3	UBE2R2	0.799546	1	1.50255	1.55457		10	6	4
Q8N6Q3	Q8N6Q3	CD177	0.21267	1	0.444655	0.524181		11	6	5
Q96GY0	Q96GY0	ZC2HC1A	0.443149	1	-0.476874	-0.963529		11	6	5
Q96RE7	Q96RE7	NACC1	0.756349	1	1.18616	1.47146		11	6	5
Q9Y3P8	Q9Y3P8	SIT1	0.0252109	0.999439	0.0478316	0.0727419		11	6	5
O43318	O43318	MAP3K7	0.432524	1	-0.464793	-0.951135		10	6	4
P01850	P01850		0.267185	1	0.437815	0.636139		11	6	5
P0DPB6	P0DPB6		0.0104867	0.999207	-0.0320515	-0.0307466		11	6	5
P24468	P24468	NR2F2	0.0130113	0.997956	0.0311802	0.0381735		10	6	4
Q99490	Q99490	AGAP2	0.0381518	1	-0.102192	-0.108603		11	6	5
Q9P1Y5	Q9P1Y5	CAMSAP3	0.355557	1	-0.363361	-0.806026		11	6	5
Q9UBH0	Q9UBH0	IL36RN	0.140403	1	-0.115486	-0.364692		11	6	5
Q5VYS8-2	Q5VYS8	ZCCHC6	0.285467	1	0.548613	0.67236		11	6	5
Q9Y6V7	Q9Y6V7	DDX49	0.63357	1	-1.84102	-1.29177		10	6	4
O60315	O60315	ZEB2	0.443182	1	0.862739	0.963587		11	6	5
Q9NRS6	Q9NRS6	SNX15	0.658391	1	1.04755	1.31948		11	6	5
O60232	O60232	SSSCA1	0.0577127	1	0.150301	0.161113		11	6	5
P02741	P02741	CRP	0.360449	1	1.22056	0.815078		11	6	5
Q13608	Q13608	PEX6	0.692175	1	1.17403	1.37245		11	6	5
Q6ZMG9	Q6ZMG9	CERS6	0.587535	1	-0.902822	-1.20617		11	6	5
Q99933	Q99933	BAG1	1.36878	1	-1.58923	-2.40595	+	10	6	4
Q9NQE9	Q9NQE9	HINT3	0.34694	1	0.792782	0.789998		11	6	5
O60287	O60287	URB1	0.284708	1	-0.31244	-0.670867		11	6	5
P78536	P78536	ADAM17	1.05213	1	1.65093	1.90839		11	6	5
Q8N4L2	Q8N4L2	TMEM55A;PIP4P2	0.180944	1	-0.381647	-0.455906		11	6	5
Q9NZE8	Q9NZE8	MRPL35	0.0944474	1	-0.216231	-0.254874		11	6	5
O94768	O94768	STK17B	0.029912	0.999614	0.0753601	0.0858783		11	6	5
O95428	O95428	PAPLN	0.361664	1	-0.476664	-0.817322		11	6	5
P01704	P01704	IGLV2-14	0.021485	0.999019	0.0256768	0.0622392		11	6	5
P17302	P17302	GJA1	0.35735	1	-0.567745	-0.809348		11	6	5
P42336	P42336	PIK3CA	0.155488	1	-0.169787	-0.400803		10	6	4
Q59H18-1	Q59H18	FPGT-TNNI3K;TNNI3K;FPGT	0.749134	1	0.879348	1.46043		11	6	5
Q86T03	Q86T03	TMEM55B;PIP4P1	0.443257	1	0.614916	0.963718		11	6	5
Q9BZI7	Q9BZI7	UPF3B	0.589315	1	1.30607	1.20905		11	6	5
P62253	P62253	UBE2G1	0.487768	1	-0.48132	-1.04048		11	6	5
Q9HCN4	Q9HCN4	GPN1	0.371669	1	0.9193	0.835719		11	6	5
Q9NVA1	Q9NVA1	UQCC;UQCC1	0.321751	1	-0.748521	-0.74252		11	6	5
Q9NX61	Q9NX61	TMEM161A	0.14656	1	0.261647	0.37886		11	6	5
Q9NYL2-2	Q9NYL2	ZAK;MAP3K20	0.463305	1	0.863498	0.998535		11	6	5
P20718	P20718	GZMH	0.337553	1	0.694626	0.772415		11	6	5
Q9Y478	Q9Y478	PRKAB1	0.260981	1	0.698936	0.623704		11	6	5
O14498	O14498	ISLR	0.122723	0.999664	0.210921	0.323323		11	6	5
P42898	P42898	MTHFR	0.0660831	1	0.119578	0.183006		11	6	5
Q96EK6	Q96EK6	GNPNAT1	0.311718	1	-0.332546	-0.723338		11	6	5
Q9Y3D0	Q9Y3D0	FAM96B	0.338581	1	-0.467611	-0.774347		11	6	5
Q8IUF8	Q8IUF8	MINA;RIOX2	0.353566	1	-0.329156	-0.802331		11	6	5
Q9H1P3	Q9H1P3	OSBPL2	0.346497	1	-0.971491	-0.78917		11	6	5
Q6NYC1	Q6NYC1	JMJD6	0.0843447	1	0.224908	0.229668		11	6	5
Q8WVX9	Q8WVX9	FAR1	0.168149	1	-0.279004	-0.42763		11	6	5
Q9BRU9	Q9BRU9	UTP23	0.0179684	0.997757	0.027911	0.0522506		11	6	5
Q9H3M7	Q9H3M7	TXNIP;LOC101060503	0.41094	1	1.21658	0.906685		11	6	5
Q9NQG6	Q9NQG6	SMCR7L;MIEF1	0.535775	1	-0.635951	-1.12121		11	6	5
Q9UL33	Q9UL33	TRAPPC2L	0.236211	1	-0.358553	-0.573298		11	6	5
Q9Y2Q5	Q9Y2Q5	LAMTOR2	1.02742	1	1.44613	1.9006		10	6	4
O60678	O60678	PRMT3	0.850365	1	1.47172	1.61331		11	6	5
P28356	P28356	HOXD9	0.0331584	1	-0.101396	-0.0948764		11	6	5
Q9NRX5	Q9NRX5	SERINC1	0.18585	1	-0.220019	-0.46663		11	6	5
Q9UER7	Q9UER7	DAXX	0.773529	1	-0.705744	-1.49765		11	6	5
Q96FX7	Q96FX7	TRMT61A	0.523808	1	-0.277115	-1.10127		11	6	5
P06340	P06340	HLA-DOA	0.089631	1	-0.254306	-0.242909		11	6	5
P62487	P62487	POLR2G	0.935581	1	2.07735	1.73924		11	6	5
Q9ULR0	Q9ULR0	ISY1;ISY1-RAB43	0.0758874	1	-0.163112	-0.208992		10	6	4
P43251	P43251	BTD	0.481288	1	1.04941	1.0368		10	6	4
Q6SPF0	Q6SPF0	SAMD1	0.0325103	1	-0.0777797	-0.0930847		11	6	5
P09132	P09132	SRP19	0.698514	1	-1.61326	-1.38232		11	6	5
Q13432	Q13432	UNC119	0.0665321	1	-0.0924225	-0.184172		11	6	5
Q5TA45	Q5TA45	CPSF3L;INTS11	0.253653	1	0.399288	0.608923		11	6	5
Q96RN5	Q96RN5	MED15	0.000644022	1	0.00061353	0.00191598		10	6	4
Q6ZVF9	Q6ZVF9	GPRIN3	0.235292	1	0.690532	0.571405		11	6	5
Q8N584	Q8N584	TTC39C	0.481139	1	1.85176	1.04615		9	5	4
O60237	O60237	PPP1R12B	0.372667	1	-0.704996	-0.837546		11	6	5
O60427	O60427	FADS1	0.277907	1	0.841131	0.657456		11	6	5
Q96CB9	Q96CB9	NSUN4	0.000568336	1	-0.00127796	-0.00168514		11	6	5
Q96G21	Q96G21	IMP4	0.317091	1	0.432799	0.733631		11	6	5
Q99470	Q99470	SDF2	0.178553	1	0.465932	0.450657		11	6	5
P09038-1	P09038	FGF2	0.859567	1	1.01235	1.62702		11	6	5
Q9HBG4	Q9HBG4	ATP6V0A4	0.200114	1	0.24282	0.49746		11	6	5
Q15051	Q15051	IQCB1	0.620976	1	-0.470198	-1.26004		11	6	5
Q3MHD2	Q3MHD2	LSM12;LSM12P1	0.340419	1	0.205766	0.777796		11	6	5
Q6ZPD9	Q6ZPD9	DPY19L3	0.0198204	0.999311	0.0423717	0.0575203		11	6	5
Q9BTE1	Q9BTE1	DCTN5	0.294399	1	-0.555034	-0.689837		11	6	5
O75794	O75794	CDC123	0.389549	1	-0.243056	-0.868268		11	6	5
P35226	P35226	BMI1;COMMD3-BMI1	0.580056	1	0.682831	1.19401		11	6	5
Q00587	Q00587	CDC42EP1	0.546859	1	0.549194	1.13957		11	6	5
Q0VF96	Q0VF96	CGNL1	0.190833	1	-0.345872	-0.477459		11	6	5
Q8N386	Q8N386	LRRC25	0.127304	1	-0.227786	-0.334142		11	6	5
Q96LI5	Q96LI5	CNOT6L	0.704065	1	2.13479	1.39095		11	6	5
P34810	P34810	CD68	0.812432	1	1.23485	1.55649		11	6	5
Q8N511	Q8N511	TMEM199	0.290013	1	-0.53374	-0.681271		11	6	5
Q9H5X1	Q9H5X1	FAM96A	0.111635	0.999219	0.153976	0.296834		11	6	5
P57105	P57105	SYNJ2BP	0.131378	1	0.0988526	0.345038		10	6	4
Q9NPE3	Q9NPE3	NOP10	0.906465	1	1.15308	1.69646		11	6	5
O43556	O43556	SGCE	0.0446947	1	0.120337	0.126386		11	6	5
Q75QN2	Q75QN2	INTS8	0.189234	1	0.28733	0.473991		11	6	5
Q07817	Q07817	BCL2L1	0.124224	1	0.303634	0.326877		11	6	5
Q96A57	Q96A57	TMEM230	0.243594	1	0.763651	0.588455		11	6	5
O94763	O94763	URI1	0.588223	1	-0.547486	-1.20728		11	6	5
Q2TAA5	Q2TAA5	ALG11	0.0348973	1	0.0672777	0.099672		11	6	5
Q9H2I8	Q9H2I8	C10orf11;LRMDA	0.390455	1	-0.875995	-0.869907		11	6	5
Q9NP73-2	Q9NP73	ALG13	0.68225	1	0.656375	1.35695		11	6	5
Q9BV35	Q9BV35	SLC25A23	0.272479	1	-0.284875	-0.64669		11	6	5
Q8ND76	Q8ND76	CCNY	0.384635	1	0.78658	0.859363		11	6	5
Q6NZ67	Q6NZ67	MZT2B	0.052761	1	-0.177236	-0.148004		11	6	5
Q9NWW5	Q9NWW5	CLN6	0.0440201	1	0.147082	0.124563		11	6	5
P15291	P15291	B4GALT1	0.110398	1	-0.23096	-0.29385		11	6	5
Q16611	Q16611	BAK1	0.0851834	1	-0.168596	-0.231777		11	6	5
Q9UJY1	Q9UJY1	HSPB8	0.541977	1	-0.718646	-1.1315		11	6	5
Q9Y240	Q9Y240	CLEC11A	0.522418	1	1.44992	1.09895		11	6	5
O95359	O95359	TACC2	0.66429	1	-1.20512	-1.32877		11	6	5
P25940	P25940	COL5A3	0.233457	1	0.607449	0.567616		11	6	5
Q13474	Q13474	DRP2	0.691481	1	0.41992	1.37137		11	6	5
Q14145	Q14145	KEAP1	0.622012	1	0.742821	1.2617		11	6	5
Q9NX00	Q9NX00	TMEM160	0.00826958	0.999536	0.0158681	0.0243062		11	6	5
P35244	P35244	RPA3	0.0644965	1	0.0853854	0.178882		11	6	5
Q9NQB0	Q9NQB0	TCF7L2	0.263125	1	0.788492	0.640361		8	3	5
O14562	O14562	UBFD1	0.412705	1	0.400866	0.909829		11	6	5
Q8TF68	Q8TF68	ZNF384	0.709825	1	0.922241	1.39988		11	6	5
Q9Y3B2	Q9Y3B2	EXOSC1	0.68021	1	0.906576	1.35376		11	6	5
P28347	P28347	TEAD1	0.257095	1	-0.318543	-0.61588		11	6	5
P53611	P53611	RABGGTB	0.1355	1	-0.193878	-0.353323		11	6	5
P63172	P63172	DYNLT1	0.692646	1	-0.649194	-1.37318		11	6	5
Q86VX2	Q86VX2	COMMD7	0.240545	1	-0.555061	-0.58221		11	6	5
Q86YV5	Q86YV5	SGK223;PRAG1	0.629513	1	-0.609662	-1.27368		11	6	5
Q8IW35	Q8IW35	CEP97	0.292701	1	-0.833826	-0.690049		10	6	4
Q8NDT2	Q8NDT2	RBM15B	0.517529	1	1.36123	1.09905		10	6	4
Q7L5L3	Q7L5L3	GDPD3	0.701279	1	0.714525	1.38662		11	6	5
P52758	P52758	HRSP12;RIDA	0.131878	1	0.362888	0.344875		11	6	5
P54756	P54756	EPHA5	0.334989	1	0.522011	0.767589		11	6	5
Q5J8M3	Q5J8M3	EMC4	0.168814	1	-0.279836	-0.42911		11	6	5
Q5THJ4	Q5THJ4	VPS13D	0.0615413	1	0.136922	0.171168		11	6	5
Q9NX08	Q9NX08	COMMD8	0.131795	1	-0.326472	-0.346019		10	5	5
Q7Z7L1	Q7Z7L1	SLFN11	0.132346	1	-0.449045	-0.347312		10	6	4
O76062	O76062	TM7SF2	0.257147	1	-0.369636	-0.615984		11	6	5
Q96MX6	Q96MX6	WDR92	1.47016	1	1.8122	2.49981	+	11	6	5
Q9Y3C4	Q9Y3C4	TPRKB	0.119168	1	0.378694	0.314877		11	6	5
Q5VYY1	Q5VYY1	ANKRD22	0.412259	1	-0.742921	-0.909036		11	6	5
P10109	P10109	FDX1	0.922182	1	1.25811	1.71958		11	6	5
Q8WTS1	Q8WTS1	ABHD5	0.161686	1	-0.386253	-0.413172		11	6	5
Q9NZP8	Q9NZP8	C1RL	0.209075	1	-0.560764	-0.521797		9	5	4
Q9UQR1	Q9UQR1	ZNF148	0.434869	1	-0.298287	-0.949026		11	6	5
Q7Z6B0	Q7Z6B0	CCDC91	0.573146	1	-0.570767	-1.18275		11	6	5
Q86TW2	Q86TW2	ADCK1	0.51989	1	-1.42169	-1.15023		7	4	3
Q96GC9	Q96GC9	VMP1	0.336145	1	0.776774	0.769766		11	6	5
P00519	P00519	ABL1	0.590551	1	0.956108	1.23488		9	5	4
Q9ULQ0	Q9ULQ0	STRIP2	0.368387	1	0.347534	0.834587		10	6	4
O00399	O00399	DCTN6	0.391293	1	0.26254	0.871421		11	6	5
P12107	P12107	COL11A1	0.937421	1	-1.15109	-1.74194		11	6	5
P28906	P28906	CD34	0.0997089	1	-0.136749	-0.267839		11	6	5
Q4V9L6	Q4V9L6	TMEM119	0.571724	1	0.751982	1.18043		11	6	5
Q92871	Q92871	PMM1	0.737534	1	0.819104	1.44264		11	6	5
P46020	P46020	PHKA1	0.364317	1	0.392943	0.822213		11	6	5
Q5TCZ1	Q5TCZ1	SH3PXD2A	0.563283	1	-1.28039	-1.16661		11	6	5
P62877	P62877	RBX1	0.255813	1	-0.182353	-0.613291		11	6	5
Q9Y3A3	Q9Y3A3	MOB4	0.143952	1	0.250504	0.372872		11	6	5
Q9NWV8	Q9NWV8	BABAM1	0.207697	1	0.341044	0.513643		11	6	5
O60888	O60888	CUTA	0.0435818	1	-0.154728	-0.123377		11	6	5
Q96IZ0	Q96IZ0	PAWR	1.04203	1	-0.662883	-1.89385		11	6	5
Q08499-6	Q08499	PDE4D	0.195158	1	-0.429105	-0.486806		11	6	5
O00408	O00408	PDE2A	0.289243	1	0.601981	0.687734		9	6	3
O95801	O95801	TTC4	0.220893	1	0.47436	0.54148		11	6	5
Q96HR9	Q96HR9	REEP6	0.383981	1	0.317475	0.858176		11	6	5
Q15847	Q15847	ADIRF;C10orf116	1.10999	1	1.21198	1.99136		11	6	5
Q8TCC3	Q8TCC3	MRPL30	0.149042	1	0.235863	0.384538		11	6	5
O95164	O95164	UBL3	0.233172	1	-0.771261	-0.569641		10	6	4
O95169	O95169	NDUFB8	0.193447	1	-0.277784	-0.483114		11	6	5
Q96MG8	Q96MG8	PCMTD1	0.106012	0.999066	-0.233583	-0.284289		10	6	4
Q9Y5R8	Q9Y5R8	TRAPPC1	0.689716	1	-1.45884	-1.36861		11	6	5
Q9BXY0	Q9BXY0	MAK16	0.0375255	1	0.0586069	0.107262		10	6	4
Q53FT3	Q53FT3	C11orf73;HIKESHI	0.0876314	1	0.12119	0.237914		11	6	5
Q9UNN8	Q9UNN8	PROCR	0.227616	1	0.673129	0.55551		11	6	5
Q13952	Q13952	NFYC	0.568228	1	0.661622	1.17471		11	6	5
Q9UMY1	Q9UMY1	NOL7	0.0070095	0.998632	-0.0141313	-0.0206317		11	6	5
Q13643	Q13643	FHL3	0.101685	1	0.178613	0.27268		11	6	5
Q9BRT3	Q9BRT3	MIEN1	0.205789	1	-0.202599	-0.509583		11	6	5
P54252	P54252		0.458365	1	0.567936	0.989994		11	6	5
Q9H3U5	Q9H3U5	MFSD1	0.208965	1	0.73215	0.516335		11	6	5
Q9H446	Q9H446	RWDD1	1.62805	1	-0.940426	-2.72155	+	11	6	5
Q9Y5Y7	Q9Y5Y7	LYVE1	0.0122531	0.998306	0.0219692	0.0358552		11	6	5
P16220	P16220		0.282716	1	0.226696	0.666948		11	6	5
P39210	P39210	MPV17	0.246461	1	0.201591	0.59431		11	6	5
Q10469	Q10469	MGAT2	0.0013866	1	-0.00301323	-0.00410748		11	6	5
Q15648	Q15648	MED1	0.46109	1	0.904552	0.994708		11	6	5
Q8IXM3	Q8IXM3	MRPL41	0.411578	1	0.429781	0.907822		11	6	5
P03973	P03973	SLPI	0.818308	1	-1.40836	-1.56533		11	6	5
Q8TB37	Q8TB37	NUBPL	0.881359	1	1.26241	1.65937		11	6	5
Q9Y2R5	Q9Y2R5	MRPS17	0.751347	1	1.42241	1.46381		11	6	5
P21730	P21730	C5AR1	0.428211	1	-0.358063	-0.93731		11	6	5
Q96EL2	Q96EL2	MRPS24	1.1056	1	-0.443149	-1.98509		11	6	5
Q9UI14	Q9UI14	RABAC1	0.696033	1	0.582153	1.37846		11	6	5
Q9BYJ1	Q9BYJ1	ALOXE3	0.295109	1	-0.732073	-0.699411		9	6	3
P01817	P01817	IGHV2-5	0.392815	1	-0.520579	-0.87417		11	6	5
Q75N03	Q75N03	CBLL1	0.21523	1	-0.182891	-0.529582		11	6	5
Q6P5R6	Q6P5R6	RPL22L1	0.258592	1	-0.264794	-0.618897		11	6	5
Q99643	Q99643	SDHC	0.670227	1	1.61593	1.33811		11	6	5
O95400	O95400	CD2BP2	0.402403	1	-0.373639	-0.89142		11	6	5
O00757	O00757	FBP2	0.664118	1	-0.903423	-1.34111		10	6	4
O75208	O75208	COQ9	0.236356	1	0.633691	0.573598		11	6	5
Q8N0U8	Q8N0U8	VKORC1L1	0.108186	0.998649	0.226794	0.288502		11	6	5
O14681	O14681	EI24	0.867691	1	0.836884	1.6391		11	6	5
Q6P1L8	Q6P1L8	MRPL14	0.270153	1	0.535933	0.64206		11	6	5
Q92845	Q92845	KIFAP3	0.165403	1	-0.584476	-0.425457		9	5	4
O15116	O15116	LSM1	0.11697	1	0.214204	0.309633		11	6	5
Q8IYB5	Q8IYB5	SMAP1	0.0100546	0.998559	-0.0109214	-0.0295958		10	6	4
Q9UNW9	Q9UNW9	NOVA2	0.119013	1	-0.126948	-0.314509		11	6	5
O75030	O75030	MITF	0.251353	1	0.474073	0.604261		11	6	5
O43759	O43759	SYNGR1	1.49031	1	0.680066	2.52809	+	11	6	5
Q14919	Q14919	DRAP1	0.92187	1	1.12273	1.71912		11	6	5
P84101	P84101	SERF2	0.145472	1	-0.207528	-0.376364		11	6	5
O94818	O94818	NOL4	0.157501	1	0.299101	0.405379		10	5	5
Q10589	Q10589	BST2	0.537179	1	-0.233367	-1.12354		11	6	5
Q5U5X0	Q5U5X0	LYRM7	0.102774	1	0.237729	0.275341		11	6	5
Q6IQ49	Q6IQ49	SDE2	0.129219	1	-0.134892	-0.338645		11	6	5
Q9H8M1	Q9H8M1	COQ10B	0.285769	1	-0.366945	-0.672951		11	6	5
Q8WUQ7	Q8WUQ7	CACTIN	0.0195983	0.999074	0.0403949	0.0568894		11	6	5
Q9Y2K3	Q9Y2K3	MYH15	0.313179	1	-0.410567	-0.726141		11	6	5
Q96M83	Q96M83	C10orf68;CCDC7	0.441058	1	-0.385641	-0.959873		11	6	5
P04278	P04278	SHBG	0.102244	1	-0.208714	-0.274046		11	6	5
Q96G23	Q96G23	CERS2	0.206583	1	-0.29345	-0.511275		11	6	5
Q99717	Q99717	SMAD5	0.534214	1	-0.579413	-1.11862		11	6	5
P27449	P27449	ATP6V0C	0.463962	1	0.857137	0.999669		11	6	5
Q9Y5L4	Q9Y5L4	TIMM13	0.188067	1	-0.461564	-0.471456		11	6	5
Q5EG05	Q5EG05	CARD16	0.128332	1	-0.419454	-0.336561		11	6	5
Q96AT9	Q96AT9	RPE	0.194275	1	0.346518	0.484902		11	6	5
O00712	O00712	NFIB	0.0301696	1	-0.115547	-0.0865943		11	6	5
Q86Y39	Q86Y39	NDUFA11	0.104082	1	-0.134993	-0.278533		11	6	5
Q9BRT2	Q9BRT2	MNF1;UQCC2	0.441899	1	0.230112	0.961344		11	6	5
Q8N357	Q8N357	C2orf18;SLC35F6	0.474115	1	-0.581645	-1.01714		11	6	5
Q9BWH2	Q9BWH2	FUNDC2	0.642734	1	0.635403	1.29471		11	6	5
A6NHT5	A6NHT5	HMX3	0.397845	1	-0.317008	-0.883233		11	6	5
Q9H0U6	Q9H0U6	MRPL18	0.538408	1	-0.52605	-1.12558		11	6	5
Q5TAX3	Q5TAX3	ZCCHC11	0.538212	1	-0.581604	-1.13409		10	6	4
Q9GZQ8	Q9GZQ8	MAP1LC3B	0.0665395	1	0.105363	0.18485		10	6	4
P63218	P63218	GNG5	0.0275983	1	0.0373009	0.0794288		11	6	5
Q96EQ0	Q96EQ0	SGTB	0.123547	1	-0.238644	-0.326523		10	5	5
A0A075B6I9	A0A075B6I9	IGLV7-46	0.270912	1	0.2961	0.643572		11	6	5
Q9UK45	Q9UK45	LSM7	0.564883	1	-0.565814	-1.16923		11	6	5
O00244	O00244	ATOX1	2.10015	1	1.25773	3.39463	+	11	6	5
Q96H20	Q96H20	SNF8	0.705505	1	1.67314	1.39318		11	6	5
P51636	P51636	CAV2	0.00465957	0.999418	0.0105784	0.0137514		11	6	5
P35542	P35542	SAA4	0.145916	1	0.204432	0.377382		11	6	5
O75352	O75352	MPDU1	0.753494	1	1.2388	1.4671		11	6	5
P10620	P10620	MGST1	0.564392	1	0.770314	1.16843		11	6	5
Q9HCP0	Q9HCP0	CSNK1G1	0.350994	1	0.444827	0.797552		11	6	5
Q15041	Q15041	ARL6IP1	0.457239	1	-0.510526	-0.988045		11	6	5
P10523	P10523	SAG	1.0603	1	-0.632732	-1.92015		11	6	5
P60033	P60033	CD81	0.142439	1	0.327588	0.36939		11	6	5
Q96LR5	Q96LR5	UBE2E2	0.576629	1	0.927241	1.18843		11	6	5
P14406	P14406	COX7A2	0.3677	1	0.388856	0.828438		11	6	5
P02656	P02656	APOC3	0.32849	1	-0.5329	-0.755316		11	6	5
A0A075B6H7	A0A075B6H7		0.0931681	1	-0.283737	-0.251705		11	6	5
Q9Y6H1	Q9Y6H1	CHCHD2	0.364619	1	0.572945	0.822769		11	6	5
P05386	P05386	RPLP1	0.100361	1	0.272231	0.269438		11	6	5
Q9H1Z9	Q9H1Z9	TSPAN10	0.106572	0.999223	-0.162912	-0.28459		11	6	5
Q96S97	Q96S97	MYADM	0.591851	1	0.785574	1.21316		11	6	5
Q15388	Q15388	TOMM20	0.109013	0.999302	0.0932845	0.290504		11	6	5
P63313	P63313	TMSB10	0.0924039	1	0.0573445	0.249809		11	6	5
P82909	P82909	MRPS36	0.173252	1	0.152051	0.438962		11	6	5
P01709	P01709	IGLV2-8	0.374096	1	-0.718977	-0.845162		10	6	4
Q6UW68	Q6UW68	TMEM205	0.729151	1	1.48704	1.42974		11	6	5
Q08722	Q08722	CD47	0.305711	1	0.349833	0.711774		11	6	5
P15814	P15814	IGLL1	1.2964	1	-0.649208	-2.25563		11	6	5
P56134	P56134	ATP5J2	0.153241	1	-0.284964	-0.394099		11	6	5
Q9UFF9	Q9UFF9	CNOT8	1.02436	1	-2.88115	-2.05906		7	4	3
Q15843	Q15843	NEDD8	0.123451	1	0.0879802	0.325048		11	6	5
P60468	P60468	SEC61B	0.082292	1	0.0840291	0.224495		11	6	5
Q15751	Q15751	HERC1	0.477304	1	-0.808464	-1.02988		10	6	4
P56385	P56385	ATP5I	0.753116	1	0.247752	1.46652		11	6	5
P62861	P62861	FAU	0.328707	1	-0.225018	-0.755727		11	6	5
P62308	P62308	SNRPG	0.0511703	1	0.0798551	0.143766		11	6	5
Q6ZU15	Q6ZU15	44453	0.11158	0.999173	-0.24359	-0.297821		10	5	5
Q14249	Q14249	ENDOG	0.196931	1	0.53997	0.490625		11	6	5
Q9UBF9	Q9UBF9	MYOT	0.65256	1	-2.08453	-1.3225		10	6	4
O95613	O95613	PCNT	1.29512	1	1.39	2.29729		10	6	4
Q8NEY1	Q8NEY1	NAV1	0.626854	1	-2.10971	-1.28085		10	5	5
Q5S007	Q5S007	LRRK2	0.273981	1	-1.08232	-0.657078		9	5	4
Q7Z304	Q7Z304	MAMDC2	1.1349	1	-1.49859	-2.02691		11	6	5
Q92902	Q92902	HPS1	0.176797	1	0.263439	0.446789		11	6	5
Q9NX57	Q9NX57	RAB20	0.090997	1	0.221828	0.247217		10	5	5
Q9Y3M8	Q9Y3M8	STARD13	0.0382008	1	-0.123925	-0.108737		11	6	5
P19022	P19022	CDH2	0.368582	1	2.33129	0.862218		7	4	3
Q13609	Q13609	DNASE1L3	0.55119	1	-1.32509	-1.15592		10	6	4
Q7Z5J4	Q7Z5J4	RAI1	0.0932472	1	0.216699	0.251901		11	6	5
O14526	O14526	FCHO1	0.383222	1	0.96622	0.856798		11	6	5
O94964	O94964	SOGA1	0.174656	1	0.288875	0.443904		10	6	4
P33764	P33764	S100A3	0.792744	1	-1.46131	-1.52679		11	6	5
Q92576	Q92576	PHF3	0.209717	1	0.795039	0.517931		11	6	5
Q9ULH0	Q9ULH0	KIDINS220	0.0596881	1	-0.0985701	-0.166901		10	6	4
O43405	O43405	COCH	0.370989	1	-0.817651	-0.839412		10	5	5
Q7Z333	Q7Z333	SETX	0.532016	1	1.28552	1.12363		10	6	4
Q8N961	Q8N961	ABTB2	0.308667	1	0.704114	0.721265		10	6	4
Q96PU4	Q96PU4	UHRF2	0.72481	1	1.88007	1.42305		11	6	5
Q9H9H4	Q9H9H4	VPS37B	0.133701	1	0.308587	0.350492		10	5	5
P17936	P17936	IGFBP3	0.0427595	1	-0.123316	-0.121575		10	5	5
Q9BSW2	Q9BSW2		0.186495	1	-0.55576	-0.468036		11	6	5
O94829	O94829	IPO13	0.305539	1	0.766737	0.72659		8	4	4
P62760	P62760	VSNL1	0.592378	1	-0.85924	-1.22439		10	6	4
Q13454	Q13454	TUSC3	0.880209	1	-1.48345	-1.65767		11	6	5
Q6ZRP7	Q6ZRP7	QSOX2	0.130089	1	-0.338763	-0.342004		10	5	5
A0AV96	A0AV96	RBM47	1.13249	1	2.20727	2.02347		11	6	5
O75414	O75414	NME6	0.572002	1	0.71013	1.18088		11	6	5
O95391	O95391	SLU7	0.093022	1	-0.254245	-0.251343		11	6	5
P47736	P47736	RAP1GAP	0.303004	1	0.507192	0.706543		11	6	5
Q8IV63	Q8IV63	VRK3	0.582184	1	0.834369	1.19747		11	6	5
Q8N128	Q8N128	FAM177A1	0.296605	1	0.616188	0.694131		11	6	5
Q8N954	Q8N954		0.595177	1	-0.48787	-1.26138		8	5	3
Q8NBM4	Q8NBM4	UBAC2	0.438553	1	0.596664	0.961856		10	6	4
Q9NYQ8	Q9NYQ8	FAT2	0.138749	1	0.256522	0.360864		11	6	5
Q9UP65	Q9UP65	PLA2G4C	0.40579	1	0.999575	0.897487		11	6	5
O94885	O94885	SASH1	0.622861	1	0.798702	1.26306		11	6	5
P42684	P42684	ABL2	0.346068	1	1.17007	0.792832		10	6	4
Q15345	Q15345	LRRC41	0.32093	1	-0.618508	-0.740955		11	6	5
Q5SRE7	Q5SRE7	PHYHD1	0.888198	1	1.44961	1.71871		9	5	4
Q7Z7A3	Q7Z7A3	CTU1	1.64903	1	-2.45999	-2.91695	+	9	5	4
Q8N3X1	Q8N3X1	FNBP4	0.143525	1	-0.331027	-0.375259		9	6	3
Q9HBF4	Q9HBF4	ZFYVE1	0.585013	1	-0.838398	-1.20207		11	6	5
Q53GT1	Q53GT1	KLHL22	0.600074	1	-1.23442	-1.22645		11	6	5
Q5T3F8	Q5T3F8	TMEM63B	0.0857356	1	0.160561	0.233163		11	6	5
O15379	O15379	HDAC3	0.0224986	0.999905	-0.124138	-0.0653302		10	6	4
O15541	O15541	RNF113A	0.108537	0.999061	-0.247944	-0.289353		11	6	5
P14635	P14635	CCNB1	0.309683	1	0.67622	0.719426		11	6	5
Q15653	Q15653	NFKBIB	0.05615	1	-0.151839	-0.156989		11	6	5
Q6ZRS2	Q6ZRS2	SRCAP	0.121176	1	0.15623	0.319655		11	6	5
Q86TG7	Q86TG7	PEG10	0.385285	1	1.00975	0.881774		8	5	3
Q96R05	Q96R05	RBP7	1.00814	1	-1.23716	-1.84491		11	6	5
Q9H871	Q9H871	RMND5A	0.714057	1	0.879803	1.40644		11	6	5
Q9NSI2	Q9NSI2	FAM207A	0.0143176	0.997547	-0.0261085	-0.0419456		10	6	4
P17706	P17706	PTPN2	0.598896	1	-0.73238	-1.22455		11	6	5
P31025	P31025	LCN1	0.126898	1	-0.427722	-0.333187		11	6	5
P49641-1	P49641	MAN2A2	0.404362	1	1.02975	0.89493		11	6	5
Q8N442	Q8N442	GUF1	0.0851405	1	0.203124	0.231669		11	6	5
Q96NB2	Q96NB2	SFXN2	0.135785	1	-0.477955	-0.353985		11	6	5
Q99467	Q99467	CD180	0.252132	1	-0.974092	-0.608729		10	6	4
Q9NZH0	Q9NZH0	GPRC5B	0.0326658	1	0.0906768	0.0935147		11	6	5
O95544	O95544	NADK	2.30048	1	1.74317	3.68884	+	11	6	5
P03956	P03956	MMP1	0.0160495	0.997639	0.0434456	0.0471389		9	6	3
P49005	P49005	POLD2	0.76866	1	1.73375	1.49024		11	6	5
P56524	P56524	HDAC4	1.35148	1	-1.38123	-2.33316	+	11	6	5
Q13075	Q13075	NAIP	0.329549	1	-0.957957	-0.76148		10	6	4
Q8N1G0	Q8N1G0	ZNF687	0.0189524	0.998815	-0.0644032	-0.0550531		11	6	5
Q96ER3	Q96ER3	SAAL1	0.11867	1	0.236546	0.313691		11	6	5
Q96GR2	Q96GR2	ACSBG1	0.0834476	1	-0.117372	-0.228238		10	6	4
Q9H4L4	Q9H4L4	SENP3	0.204642	1	-0.478254	-0.512234		9	5	4
Q9Y2R4	Q9Y2R4	DDX52	0.23183	1	-0.478211	-0.564251		11	6	5
O00268	O00268	TAF4	0.0137218	0.998029	-0.0328814	-0.0400877		11	6	5
O15446	O15446	CD3EAP	0.043262	1	-0.121369	-0.122511		11	6	5
O60603	O60603	TLR2	0.529581	1	1.14358	1.1109		11	6	5
P13942	P13942	COL11A2	0.0101225	0.99881	-0.0408343	-0.0301024		8	4	4
P38432	P38432	COIL	0.815761	1	1.07968	1.5615		11	6	5
P49116	P49116	NR2C2	0.248362	1	-0.49623	-0.598182		11	6	5
Q92574	Q92574	TSC1	0.320808	1	0.400178	0.744728		10	5	5
Q9H0W8	Q9H0W8	SMG9	0.105385	0.999283	0.164996	0.282759		10	6	4
Q9H9B1	Q9H9B1	EHMT1	0.425611	1	-1.06856	-0.938799		10	6	4
Q9UKL0	Q9UKL0	RCOR1	0.193018	1	-0.498004	-0.495607		7	4	3
P30825	P30825	SLC7A1	0.402958	1	0.977307	0.892415		11	6	5
Q99549	Q99549	MPHOSPH8	0.388464	1	-1.0818	-0.866304		11	6	5
Q9Y666	Q9Y666	SLC12A7	1.43322	1	-1.69999	-2.44797	+	11	6	5
O95361	O95361	TRIM16	0.0474147	1	0.077824	0.133712		11	6	5
P26927	P26927	MST1	0.122463	0.99959	0.217554	0.322708		11	6	5
Q5EB52	Q5EB52	MEST	0.0215261	0.999056	0.0681815	0.0623554		11	6	5
Q969Y2	Q969Y2	GTPBP3	0.286485	1	0.680778	0.674357		11	6	5
P12829	P12829	MYL4	0.657561	1	-0.461808	-1.34683		9	6	3
Q96MG7	Q96MG7	NDNL2;NSMCE3	0.437499	1	-0.447462	-0.95364		11	6	5
Q9UFC0	Q9UFC0	LRWD1	0.0228945	1	0.0595297	0.0664516		10	6	4
O00602	O00602	FCN1	0.0457119	1	0.104489	0.12913		11	6	5
Q7Z6E9	Q7Z6E9	RBBP6	0.283742	1	-0.333026	-0.668968		11	6	5
Q9H6A0	Q9H6A0	DENND2D	0.444576	1	0.344512	0.966021		11	6	5
Q9NXU5	Q9NXU5	ARL15	0.834791	1	0.598	1.59004		11	6	5
P32320	P32320	CDA	0.0290935	0.999504	0.0570022	0.0836001		11	6	5
Q5TBB1	Q5TBB1	RNASEH2B	0.106858	0.999721	0.137484	0.285283		11	6	5
Q8N9Z2	Q8N9Z2	CCDC71L	0.226439	1	0.969219	0.553059		11	6	5
Q8TEB1	Q8TEB1	DCAF11	0.115933	1	0.163539	0.30832		10	6	4
Q9HAF1	Q9HAF1	MEAF6	0.109694	1	0.235736	0.29215		11	6	5
Q9UHR4	Q9UHR4	BAIAP2L1	0.38864	1	0.640632	0.866624		11	6	5
Q9UJ71	Q9UJ71	CD207	0.201876	1	-0.279716	-0.501232		11	6	5
P04818	P04818	TYMS	0.10389	1	0.315398	0.278064		11	6	5
Q330K2	Q330K2	NDUFAF6	0.288544	1	0.844293	0.678395		11	6	5
Q5TEU4	Q5TEU4	NDUFAF5	0.787086	1	-0.452535	-1.51822		11	6	5
Q8WXI4	Q8WXI4	ACOT11	0.222795	1	0.283128	0.545458		11	6	5
Q9BW91	Q9BW91	NUDT9	0.170186	1	-0.20295	-0.432162		11	6	5
Q9UKR3	Q9UKR3	KLK13	0.272466	1	-0.963112	-0.646665		11	6	5
P29084	P29084	GTF2E2	0.0776311	1	-0.140762	-0.212683		11	6	5
Q14126	Q14126	DSG2	0.510097	1	0.806786	1.07828		11	6	5
Q9BZG8	Q9BZG8	DPH1	0.123808	1	-0.197154	-0.327144		10	6	4
Q9UGR2	Q9UGR2		0.555391	1	0.608354	1.15364		11	6	5
O43929	O43929	ORC4	0.215044	1	0.509798	0.529191		11	6	5
P35869	P35869	AHR	0.591091	1	-0.787881	-1.21193		11	6	5
Q6PJW8	Q6PJW8	CNST	0.0363318	1	0.0667088	0.103616		11	6	5
Q7L266	Q7L266	ASRGL1	0.288079	1	-0.550191	-0.677484		11	6	5
Q9UH17	Q9UH17	APOBEC3B	0.673339	1	1.02697	1.34299		11	6	5
P25440	P25440	BRD2	0.0224007	0.999557	-0.076621	-0.0648279		11	6	5
Q86V85	Q86V85	GPR180	0.605232	1	0.887372	1.24552		10	6	4
Q8NB49	Q8NB49	ATP11C	0.443646	1	0.848622	0.964397		11	6	5
Q8TCB0	Q8TCB0	IFI44	0.114225	0.999682	-0.220598	-0.304209		10	6	4
Q8WWW0	Q8WWW0	RASSF5	0.282066	1	0.383475	0.665667		11	6	5
Q9H7B4	Q9H7B4	SMYD3	0.577269	1	0.814963	1.18947		11	6	5
Q9UBU8	Q9UBU8	MORF4L1	0.0248702	0.99971	-0.0961255	-0.0717847		11	6	5
O00165	O00165	HAX1	1.23086	1	1.3452	2.16313		11	6	5
Q16678	Q16678	CYP1B1	0.490078	1	-0.693552	-1.0619		9	5	4
Q9HAN9	Q9HAN9	NMNAT1	0.95715	1	1.31172	1.77079		11	6	5
P02144	P02144	MB	0.28187	1	-0.516225	-0.665281		11	6	5
Q02108	Q02108	GUCY1A3	0.768611	1	1.94486	1.49016		11	6	5
Q14241	Q14241	TCEB3;ELOA	0.0276905	1	-0.0867511	-0.0796863		11	6	5
Q5T200	Q5T200	ZC3H13	0.471601	1	-0.621054	-1.01282		11	6	5
Q8N139	Q8N139	ABCA6	0.141153	1	0.351991	0.366424		11	6	5
Q96AJ9-1	Q96AJ9	VTI1A	0.301928	1	0.503824	0.704462		11	6	5
O75063	O75063	FAM20B	0.0932009	1	-0.206609	-0.251786		11	6	5
P56937	P56937	HSD17B7	0.347296	1	0.567156	0.790662		11	6	5
Q658P3	Q658P3	STEAP3	0.048769	1	0.0881526	0.137346		11	6	5
Q96SK2	Q96SK2	TMEM209	0.113857	0.998983	-0.106519	-0.302177		11	6	5
Q9HCK8	Q9HCK8	CHD8	0.405362	1	-0.46957	-0.896721		11	6	5
P21854	P21854	CD72	0.136944	1	-0.198936	-0.356678		11	6	5
P35219	P35219	CA8	0.0940743	1	0.145031	0.25395		11	6	5
Q2PZI1	Q2PZI1	DPY19L1	0.0283503	1	0.107275	0.0815285		11	6	5
P48553	P48553	TRAPPC10	0.947755	1	0.731114	1.75706		11	6	5
Q7Z449	Q7Z449	CYP2U1	0.664004	1	1.02333	1.32832		11	6	5
Q92995	Q92995	USP13	0.535339	1	-1.01812	-1.12049		11	6	5
O95081	O95081	AGFG2	0.176012	1	-0.476211	-0.44506		11	6	5
Q86U28	Q86U28	ISCA2	0.151722	1	-0.160973	-0.390647		11	6	5
Q8WWV3	Q8WWV3	RTN4IP1	1.25945	1	1.32158	2.20352		11	6	5
Q9H2P9	Q9H2P9	DPH5	0.330747	1	0.636479	0.759586		11	6	5
Q9P1Y6	Q9P1Y6	PHRF1	1.46977	1	2.05522	2.49927	+	11	6	5
Q53H47	Q53H47	SETMAR	0.325942	1	0.636958	0.750486		11	6	5
O00255	O00255	MEN1	1.3141	1	2.50465	2.28057	+	11	6	5
O75157	O75157	TSC22D2	0.292491	1	0.74577	0.686115		11	6	5
Q96QU8	Q96QU8	XPO6	1.06712	1	-1.37248	-1.92995		11	6	5
Q9BYX2	Q9BYX2	TBC1D2	0.130974	1	0.114144	0.342758		11	6	5
Q9HCH5	Q9HCH5	SYTL2	0.0468987	1	-0.152581	-0.132325		11	6	5
P27918	P27918	CFP	0.339292	1	-0.552446	-0.775681		11	6	5
P28702	P28702	RXRB	0.907606	1	-1.42898	-1.69814		11	6	5
Q8N423	Q8N423	LILRB2	0.801753	1	-0.90716	-1.5404		11	6	5
Q9NZN8	Q9NZN8	CNOT2	0.574974	1	0.592124	1.18573		11	6	5
Q9UEE9	Q9UEE9	CFDP1	0.506486	1	0.330146	1.07219		11	6	5
Q9Y5Y5	Q9Y5Y5	PEX16	0.250386	1	0.508907	0.602297		11	6	5
Q96CU9	Q96CU9	FOXRED1	0.431693	1	0.794452	0.943442		11	6	5
O00767	O00767	SCD	0.224692	1	0.537408	0.54942		11	6	5
Q00613	Q00613	HSF1	0.195934	1	0.311976	0.488478		11	6	5
Q9NRD9	Q9NRD9	DUOX1	2.54572	1	1.34377	4.05898	+	11	6	5
Q9Y6R4	Q9Y6R4	MAP3K4	0.808165	1	2.144	1.55006		11	6	5
Q12982	Q12982	BNIP2	0.120571	1	0.22459	0.318217		11	6	5
Q5C9Z4	Q5C9Z4	NOM1	0.152227	1	-0.249418	-0.391795		11	6	5
Q9NR16	Q9NR16	CD163L1	1.18801	1	-1.27295	-2.10243		11	6	5
Q9UBF1	Q9UBF1	MAGEC2	0.280763	1	0.387342	0.66643		10	6	4
Q9Y3A4	Q9Y3A4	RRP7A	0.133359	1	-0.350148	-0.348333		11	6	5
[truncated: 5,436 more rows]
