# Supplementary material for: Mitochondrial dysfunction and immune suppression in BRAF V600E‐mutated metastatic melanoma
Source: Clin Transl Med. 2024 Jul 19;14(7):e1773. doi: 10.1002/ctm2.1773 (PMC11259597; doi:10.1002/ctm2.1773)
Supplement: Supplementary file 4 — Supporting Information [file CTM2-14-e1773-s002.xlsx]

## Sheet: Upregulated in V600E cohort2
#category	term ID	term description	observed gene count	background gene count	strength	false discovery rate	matching proteins in your network (IDs)	matching proteins in your network (labels)
GO Process	GO:0008152	Metabolic process	255	8298	0.15	1.01e-08	9606.ENSP00000002165,9606.ENSP00000219599,9606.ENSP00000220058,9606.ENSP00000221086,9606.ENSP00000222330,9606.ENSP00000222381,9606.ENSP00000223208,9606.ENSP00000225719,9606.ENSP00000228347,9606.ENSP00000230036,9606.ENSP00000232607,9606.ENSP00000233712,9606.ENSP00000236850,9606.ENSP00000239231,9606.ENSP00000242108,9606.ENSP00000242351,9606.ENSP00000243077,9606.ENSP00000243776,9606.ENSP00000245479,…	FUCA2,CRYM,MTFMT,MTMR9,GSK3A,PON1,CEP41,CPD,POLR3B,GPLD1,UMPS,EVA1A,APOA1,PANK3,EEPD1,ZC3HAV1,LRP1,CHPF,SOX9,SDF2,FBXL12,LIF,HOXD9,VPS25,SNAP25,TCN1,RSAD1,NDUFAF1,METTL5,CDK17,TGDS,LPIN2,HERC2,TAOK1,GLCE,DNAJA3,EIF2AK4,LRP2,AKT3,MAP4K3,STAM2,COQ10B,PIK3CA,DNAJC10,BCHE,COPS4,CUL3,RBBP5,FBXO3,PRKAR2B,GET4,PHLDA1,UQCRC2,COPS3,SAT2,IGFBP4,PRUNE,SCRN3,PNKD,CTDSPL,PLA1A,KCTD7,ERLIN2,TMX2,ENDOD1,HMBS,AM…
GO Process	GO:0044237	Cellular metabolic process	238	7513	0.16	1.01e-08	9606.ENSP00000002165,9606.ENSP00000219599,9606.ENSP00000220058,9606.ENSP00000221086,9606.ENSP00000222330,9606.ENSP00000222381,9606.ENSP00000223208,9606.ENSP00000225719,9606.ENSP00000228347,9606.ENSP00000230036,9606.ENSP00000232607,9606.ENSP00000233712,9606.ENSP00000236850,9606.ENSP00000239231,9606.ENSP00000242108,9606.ENSP00000242351,9606.ENSP00000243077,9606.ENSP00000243776,9606.ENSP00000245479,…	FUCA2,CRYM,MTFMT,MTMR9,GSK3A,PON1,CEP41,CPD,POLR3B,GPLD1,UMPS,EVA1A,APOA1,PANK3,EEPD1,ZC3HAV1,LRP1,CHPF,SOX9,SDF2,FBXL12,LIF,HOXD9,VPS25,SNAP25,TCN1,RSAD1,NDUFAF1,METTL5,CDK17,TGDS,LPIN2,HERC2,TAOK1,GLCE,DNAJA3,EIF2AK4,LRP2,AKT3,MAP4K3,STAM2,COQ10B,PIK3CA,DNAJC10,BCHE,COPS4,CUL3,RBBP5,FBXO3,PRKAR2B,GET4,PHLDA1,UQCRC2,COPS3,SAT2,IGFBP4,PRUNE,PNKD,CTDSPL,PLA1A,KCTD7,ERLIN2,ENDOD1,HMBS,AMN1,USP12,OT…
GO Process	GO:0071704	Organic substance metabolic process	237	7755	0.15	2.46e-07	9606.ENSP00000002165,9606.ENSP00000219599,9606.ENSP00000220058,9606.ENSP00000221086,9606.ENSP00000222330,9606.ENSP00000222381,9606.ENSP00000223208,9606.ENSP00000225719,9606.ENSP00000228347,9606.ENSP00000230036,9606.ENSP00000232607,9606.ENSP00000233712,9606.ENSP00000236850,9606.ENSP00000239231,9606.ENSP00000242108,9606.ENSP00000242351,9606.ENSP00000243077,9606.ENSP00000243776,9606.ENSP00000245479,…	FUCA2,CRYM,MTFMT,MTMR9,GSK3A,PON1,CEP41,CPD,POLR3B,GPLD1,UMPS,EVA1A,APOA1,PANK3,EEPD1,ZC3HAV1,LRP1,CHPF,SOX9,SDF2,FBXL12,LIF,HOXD9,VPS25,SNAP25,TCN1,RSAD1,METTL5,CDK17,TGDS,LPIN2,HERC2,TAOK1,GLCE,DNAJA3,EIF2AK4,LRP2,AKT3,MAP4K3,STAM2,COQ10B,PIK3CA,DNAJC10,BCHE,COPS4,CUL3,RBBP5,FBXO3,PRKAR2B,GET4,PHLDA1,UQCRC2,COPS3,SAT2,IGFBP4,PRUNE,SCRN3,PNKD,CTDSPL,PLA1A,KCTD7,ERLIN2,ENDOD1,HMBS,AMN1,USP12,ADAM…
GO Process	GO:0006807	Nitrogen compound metabolic process	214	6852	0.15	7.62e-07	9606.ENSP00000002165,9606.ENSP00000219599,9606.ENSP00000220058,9606.ENSP00000222330,9606.ENSP00000222381,9606.ENSP00000223208,9606.ENSP00000225719,9606.ENSP00000228347,9606.ENSP00000230036,9606.ENSP00000232607,9606.ENSP00000233712,9606.ENSP00000236850,9606.ENSP00000239231,9606.ENSP00000242108,9606.ENSP00000242351,9606.ENSP00000243077,9606.ENSP00000243776,9606.ENSP00000245479,9606.ENSP00000247020,…	FUCA2,CRYM,MTFMT,GSK3A,PON1,CEP41,CPD,POLR3B,GPLD1,UMPS,EVA1A,APOA1,PANK3,EEPD1,ZC3HAV1,LRP1,CHPF,SOX9,SDF2,FBXL12,LIF,HOXD9,VPS25,TCN1,RSAD1,METTL5,CDK17,TGDS,LPIN2,HERC2,TAOK1,GLCE,EIF2AK4,AKT3,MAP4K3,STAM2,PIK3CA,DNAJC10,BCHE,COPS4,CUL3,RBBP5,FBXO3,GET4,PHLDA1,UQCRC2,COPS3,SAT2,IGFBP4,SCRN3,CTDSPL,PLA1A,KCTD7,ERLIN2,ENDOD1,HMBS,AMN1,USP12,ADAMTS1,OTUD6B,PEX10,NR2F6,FLAD1,PTCD1,ADCY9,RNF25,PIGX…
GO Process	GO:0001932	Regulation of protein phosphorylation	67	1459	0.32	3.08e-05	9606.ENSP00000222330,9606.ENSP00000233154,9606.ENSP00000236850,9606.ENSP00000243077,9606.ENSP00000245479,9606.ENSP00000249075,9606.ENSP00000250113,9606.ENSP00000252809,9606.ENSP00000253794,9606.ENSP00000261716,9606.ENSP00000262375,9606.ENSP00000263791,9606.ENSP00000263881,9606.ENSP00000263967,9606.ENSP00000264065,9606.ENSP00000265717,9606.ENSP00000269593,9606.ENSP00000272519,9606.ENSP00000273179,…	GSK3A,NCK2,APOA1,LRP1,SOX9,LIF,FXR2,GDF15,VPS25,TAOK1,DNAJA3,EIF2AK4,MAP4K3,PIK3CA,DNAJC10,PRKAR2B,IGFBP4,RALB,CTDSPL,BAG4,ADCY9,LRP5,WDFY2,SPRED1,GPR37,MAP3K11,ADCY6,PDE8A,CSPG4,MAPK11,SMPD1,SPRY4,SH2B3,DUSP19,COPS8,SPRED2,COPS5,NF1,EPHA2,ENPP1,PJA2,TGFB2,IRAK1,ROR1,ERRFI1,VLDLR,TNFRSF19,GPS1,PDGFD,ADIPOQ,PPP1R9A,TRPV4,SMYD3,CDK5,DMTN,TPD52L1,FRS2,MAPKAPK5,NDRG2,ITGB3,TOM1L1,YES1,MAP2K6,DNAJC3,C…
GO Process	GO:1901564	Organonitrogen compound metabolic process	169	5244	0.17	3.08e-05	9606.ENSP00000002165,9606.ENSP00000219599,9606.ENSP00000220058,9606.ENSP00000222330,9606.ENSP00000222381,9606.ENSP00000223208,9606.ENSP00000225719,9606.ENSP00000230036,9606.ENSP00000232607,9606.ENSP00000233712,9606.ENSP00000236850,9606.ENSP00000239231,9606.ENSP00000242351,9606.ENSP00000243077,9606.ENSP00000243776,9606.ENSP00000245479,9606.ENSP00000247020,9606.ENSP00000247977,9606.ENSP00000249075,…	FUCA2,CRYM,MTFMT,GSK3A,PON1,CEP41,CPD,GPLD1,UMPS,EVA1A,APOA1,PANK3,ZC3HAV1,LRP1,CHPF,SOX9,SDF2,FBXL12,LIF,VPS25,TCN1,RSAD1,CDK17,LPIN2,HERC2,TAOK1,GLCE,EIF2AK4,AKT3,MAP4K3,STAM2,PIK3CA,DNAJC10,BCHE,COPS4,CUL3,RBBP5,FBXO3,GET4,PHLDA1,UQCRC2,COPS3,SAT2,IGFBP4,SCRN3,CTDSPL,PLA1A,KCTD7,ERLIN2,HMBS,AMN1,USP12,ADAMTS1,OTUD6B,PEX10,FLAD1,ADCY9,RNF25,PIGX,SPRED1,N6AMT1,COPS6,DTYMK,COG7,B3GNT2,GPR37,SDC2,…
GO Process	GO:0043687	Post-translational protein modification	28	360	0.55	4.36e-05	9606.ENSP00000002165,9606.ENSP00000230036,9606.ENSP00000233712,9606.ENSP00000236850,9606.ENSP00000247977,9606.ENSP00000264389,9606.ENSP00000264414,9606.ENSP00000264515,9606.ENSP00000268717,9606.ENSP00000269593,9606.ENSP00000275532,9606.ENSP00000304102,9606.ENSP00000307046,9606.ENSP00000307833,9606.ENSP00000310572,9606.ENSP00000314608,9606.ENSP00000326804,9606.ENSP00000343552,9606.ENSP00000346340,…	FUCA2,GPLD1,EVA1A,APOA1,FBXL12,COPS4,CUL3,RBBP5,COPS3,IGFBP4,KCTD7,COPS6,SDC2,FBXO22,PSMC5,KLHL11,CUL1,ICMT,COPS8,COPS5,CHML,KBTBD6,KLHL42,FBXL18,GPS1,PSMC2,COPS7A,DNAJC3
GO Process	GO:0044238	Primary metabolic process	217	7332	0.13	4.36e-05	9606.ENSP00000002165,9606.ENSP00000219599,9606.ENSP00000220058,9606.ENSP00000221086,9606.ENSP00000222330,9606.ENSP00000222381,9606.ENSP00000223208,9606.ENSP00000225719,9606.ENSP00000228347,9606.ENSP00000230036,9606.ENSP00000232607,9606.ENSP00000233712,9606.ENSP00000236850,9606.ENSP00000239231,9606.ENSP00000242108,9606.ENSP00000242351,9606.ENSP00000243077,9606.ENSP00000243776,9606.ENSP00000245479,…	FUCA2,CRYM,MTFMT,MTMR9,GSK3A,PON1,CEP41,CPD,POLR3B,GPLD1,UMPS,EVA1A,APOA1,PANK3,EEPD1,ZC3HAV1,LRP1,CHPF,SOX9,SDF2,FBXL12,LIF,HOXD9,VPS25,METTL5,CDK17,TGDS,LPIN2,HERC2,TAOK1,GLCE,EIF2AK4,LRP2,AKT3,MAP4K3,STAM2,PIK3CA,DNAJC10,COPS4,CUL3,RBBP5,FBXO3,PRKAR2B,GET4,PHLDA1,UQCRC2,COPS3,IGFBP4,SCRN3,CTDSPL,PLA1A,KCTD7,ERLIN2,ENDOD1,HMBS,AMN1,USP12,ADAMTS1,OTUD6B,PEX10,NR2F6,FLAD1,PTCD1,ADCY9,LRP5,RNF25,P…
GO Process	GO:0000338	Protein deneddylation	7	10	1.51	4.53e-05	9606.ENSP00000264389,9606.ENSP00000268717,9606.ENSP00000304102,9606.ENSP00000346340,9606.ENSP00000350512,9606.ENSP00000376167,9606.ENSP00000438115	COPS4,COPS3,COPS6,COPS8,COPS5,GPS1,COPS7A
GO Process	GO:0019220	Regulation of phosphate metabolic process	76	1816	0.28	6.89e-05	9606.ENSP00000221086,9606.ENSP00000222330,9606.ENSP00000230036,9606.ENSP00000233154,9606.ENSP00000236850,9606.ENSP00000243077,9606.ENSP00000245479,9606.ENSP00000249075,9606.ENSP00000250113,9606.ENSP00000252809,9606.ENSP00000253794,9606.ENSP00000261716,9606.ENSP00000262375,9606.ENSP00000263791,9606.ENSP00000263881,9606.ENSP00000263967,9606.ENSP00000264065,9606.ENSP00000265717,9606.ENSP00000269593,…	MTMR9,GSK3A,GPLD1,NCK2,APOA1,LRP1,SOX9,LIF,FXR2,GDF15,VPS25,TAOK1,DNAJA3,EIF2AK4,MAP4K3,PIK3CA,DNAJC10,PRKAR2B,IGFBP4,RALB,CTDSPL,BAG4,ADCY9,LRP5,WDFY2,SPRED1,GPR37,MAP3K11,ADCY6,PDE8A,CSPG4,MAPK11,SMPD1,SPRY4,SH2B3,DUSP19,COPS8,SPRED2,COPS5,NF1,EPHA2,ENPP1,PJA2,SMG5,TGFB2,IRAK1,ROR1,ERRFI1,VLDLR,TNFRSF19,GPS1,PDGFD,SLC39A10,SLC25A12,ADIPOQ,JMJD8,PPP1R9A,TRPV4,ZBTB20,SMYD3,CDK5,RAD17,DMTN,TPD52L1…
GO Process	GO:1901575	Organic substance catabolic process	74	1750	0.29	6.89e-05	9606.ENSP00000002165,9606.ENSP00000219599,9606.ENSP00000222330,9606.ENSP00000222381,9606.ENSP00000243077,9606.ENSP00000247977,9606.ENSP00000253794,9606.ENSP00000261596,9606.ENSP00000261609,9606.ENSP00000264065,9606.ENSP00000264414,9606.ENSP00000265857,9606.ENSP00000268717,9606.ENSP00000269298,9606.ENSP00000271620,9606.ENSP00000273077,9606.ENSP00000273371,9606.ENSP00000276461,9606.ENSP00000281471,…	FUCA2,CRYM,GSK3A,PON1,LRP1,FBXL12,VPS25,LPIN2,HERC2,DNAJC10,CUL3,GET4,COPS3,SAT2,PRUNE,PNKD,PLA1A,ERLIN2,AMN1,USP12,LRP5,SDC2,FBXO22,UBE3C,PSMC5,PDE8A,CSPG4,PHKB,PEX7,SHMT1,CUL1,DNAJB2,NUDT4,SMPD1,MAOA,PRDX6,UBE4B,PFKM,TRIM13,HIBCH,ENPP1,SMG5,UBQLN4,CPN1,OCRL,SARDH,PHKA1,ABHD13,BAG6,DIS3,VPS36,MAOB,ESD,KLHL42,VLDLR,FBXL18,DBH,BPGM,CNP,NUDT19,PLCD4,ADIPOQ,PSMC2,PPT1,UBR3,ADAL,PNPLA8,CROT,CDK5,SNF8…
GO Process	GO:0042325	Regulation of phosphorylation	70	1626	0.29	6.97e-05	9606.ENSP00000222330,9606.ENSP00000233154,9606.ENSP00000236850,9606.ENSP00000243077,9606.ENSP00000245479,9606.ENSP00000249075,9606.ENSP00000250113,9606.ENSP00000252809,9606.ENSP00000253794,9606.ENSP00000261716,9606.ENSP00000262375,9606.ENSP00000263791,9606.ENSP00000263881,9606.ENSP00000263967,9606.ENSP00000264065,9606.ENSP00000265717,9606.ENSP00000269593,9606.ENSP00000272519,9606.ENSP00000273179,…	GSK3A,NCK2,APOA1,LRP1,SOX9,LIF,FXR2,GDF15,VPS25,TAOK1,DNAJA3,EIF2AK4,MAP4K3,PIK3CA,DNAJC10,PRKAR2B,IGFBP4,RALB,CTDSPL,BAG4,ADCY9,LRP5,WDFY2,SPRED1,GPR37,MAP3K11,ADCY6,PDE8A,CSPG4,MAPK11,SMPD1,SPRY4,SH2B3,DUSP19,COPS8,SPRED2,COPS5,NF1,EPHA2,ENPP1,PJA2,TGFB2,IRAK1,ROR1,ERRFI1,VLDLR,TNFRSF19,GPS1,PDGFD,ADIPOQ,JMJD8,PPP1R9A,TRPV4,ZBTB20,SMYD3,CDK5,RAD17,DMTN,TPD52L1,FRS2,MAPKAPK5,NDRG2,ITGB3,TOM1L1,Y…
GO Process	GO:0044093	Positive regulation of molecular function	75	1842	0.27	0.00018	9606.ENSP00000221086,9606.ENSP00000222330,9606.ENSP00000222381,9606.ENSP00000230036,9606.ENSP00000236850,9606.ENSP00000243077,9606.ENSP00000252809,9606.ENSP00000260526,9606.ENSP00000261716,9606.ENSP00000262375,9606.ENSP00000263713,9606.ENSP00000263881,9606.ENSP00000263967,9606.ENSP00000264065,9606.ENSP00000265717,9606.ENSP00000272519,9606.ENSP00000275532,9606.ENSP00000292169,9606.ENSP00000293970,…	MTMR9,GSK3A,PON1,GPLD1,APOA1,LRP1,GDF15,ARHGAP29,TAOK1,DNAJA3,EPB41L5,MAP4K3,PIK3CA,DNAJC10,PRKAR2B,RALB,KCTD7,S100A1,TBC1D24,ADCY9,LRP5,RNF25,MAP3K11,ADCY6,CSPG4,DYNC1I1,MAPK11,HIP1,DNAJB2,ARHGAP6,TBC1D20,DUSP19,COPS8,SRGAP1,TRIM13,ARHGEF26,COPS5,NF1,EPHA2,CHML,SIPA1L2,RAB4A,TGFB2,TOR1AIP2,ATP1B1,IRAK1,DNAJB4,ROR1,OCRL,TFDP1,ERRFI1,TBC1D4,ARHGEF16,TP53BP1,VLDLR,RIC8B,PDGFD,GIT1,ARHGAP35,SLC39A10…
GO Process	GO:0045859	Regulation of protein kinase activity	43	812	0.38	0.00018	9606.ENSP00000233154,9606.ENSP00000252809,9606.ENSP00000253794,9606.ENSP00000261716,9606.ENSP00000262375,9606.ENSP00000263881,9606.ENSP00000263967,9606.ENSP00000265717,9606.ENSP00000272519,9606.ENSP00000294016,9606.ENSP00000294304,9606.ENSP00000299084,9606.ENSP00000309597,9606.ENSP00000311405,9606.ENSP00000312506,9606.ENSP00000333685,9606.ENSP00000340409,9606.ENSP00000344967,9606.ENSP00000345492,…	NCK2,GDF15,VPS25,TAOK1,DNAJA3,MAP4K3,PIK3CA,PRKAR2B,RALB,ADCY9,LRP5,SPRED1,MAP3K11,ADCY6,CSPG4,MAPK11,SMPD1,SPRY4,SH2B3,DUSP19,COPS8,SPRED2,NF1,TGFB2,IRAK1,ERRFI1,VLDLR,GPS1,PDGFD,ADIPOQ,PPP1R9A,SMYD3,CDK5,TPD52L1,FRS2,MAPKAPK5,ITGB3,TOM1L1,MAP2K6,DNAJC3,CAB39L,SPRY1,SRCIN1
GO Process	GO:0050790	Regulation of catalytic activity	90	2386	0.24	0.0002	9606.ENSP00000221086,9606.ENSP00000222330,9606.ENSP00000223023,9606.ENSP00000230036,9606.ENSP00000233154,9606.ENSP00000236850,9606.ENSP00000243077,9606.ENSP00000252809,9606.ENSP00000253794,9606.ENSP00000258975,9606.ENSP00000260526,9606.ENSP00000261716,9606.ENSP00000262375,9606.ENSP00000263881,9606.ENSP00000263967,9606.ENSP00000264065,9606.ENSP00000265717,9606.ENSP00000268057,9606.ENSP00000270517,…	MTMR9,GSK3A,WASL,GPLD1,NCK2,APOA1,LRP1,GDF15,VPS25,TACO1,ARHGAP29,TAOK1,DNAJA3,MAP4K3,PIK3CA,DNAJC10,PRKAR2B,BBS4,ECSIT,RALB,BAG4,S100A1,TBC1D24,ADCY9,LRP5,SPRED1,MAP3K11,ADCY6,CSPG4,APBA3,DYNC1I1,MAPK11,HIP1,DNAJB2,ARHGAP6,SMPD1,SPRY4,SH2B3,TBC1D20,DUSP19,COPS8,SRGAP1,SPRED2,ARHGEF26,NF1,EPHA2,SLC39A14,MAP2,CHML,SIPA1L2,RAB4A,TGFB2,TOR1AIP2,ATP1B1,IRAK1,DNAJB4,ROR1,OCRL,AMOT,ERRFI1,TBC1D4,SUGT1,…
GO Process	GO:0009056	Catabolic process	80	2042	0.25	0.00023	9606.ENSP00000002165,9606.ENSP00000219599,9606.ENSP00000222330,9606.ENSP00000222381,9606.ENSP00000233712,9606.ENSP00000243077,9606.ENSP00000247977,9606.ENSP00000253794,9606.ENSP00000261596,9606.ENSP00000261609,9606.ENSP00000263904,9606.ENSP00000264065,9606.ENSP00000264414,9606.ENSP00000265857,9606.ENSP00000268717,9606.ENSP00000269298,9606.ENSP00000271620,9606.ENSP00000273077,9606.ENSP00000273371,…	FUCA2,CRYM,GSK3A,PON1,EVA1A,LRP1,FBXL12,VPS25,LPIN2,HERC2,STAM2,DNAJC10,CUL3,GET4,COPS3,SAT2,PRUNE,PNKD,PLA1A,ERLIN2,AMN1,USP12,LRP5,RAB33B,SDC2,FBXO22,UBE3C,PSMC5,PDE8A,CSPG4,SNX14,PHKB,PEX7,SHMT1,MMP1,CUL1,DNAJB2,NUDT4,SMPD1,MAOA,PRDX6,UBE4B,PFKM,TRIM13,HIBCH,ENPP1,SMG5,UBQLN4,CPN1,OCRL,SARDH,PHKA1,ABHD13,BAG6,DIS3,VPS36,MAOB,ESD,KLHL42,VLDLR,FBXL18,DBH,BPGM,CNP,NUDT19,TOMM6,PLCD4,ADIPOQ,PSMC2,…
GO Process	GO:0043085	Positive regulation of catalytic activity	64	1489	0.29	0.00023	9606.ENSP00000221086,9606.ENSP00000222330,9606.ENSP00000230036,9606.ENSP00000236850,9606.ENSP00000252809,9606.ENSP00000260526,9606.ENSP00000261716,9606.ENSP00000262375,9606.ENSP00000263881,9606.ENSP00000263967,9606.ENSP00000264065,9606.ENSP00000265717,9606.ENSP00000272519,9606.ENSP00000292169,9606.ENSP00000293970,9606.ENSP00000294016,9606.ENSP00000309597,9606.ENSP00000311405,9606.ENSP00000312506,…	MTMR9,GSK3A,GPLD1,APOA1,GDF15,ARHGAP29,TAOK1,DNAJA3,MAP4K3,PIK3CA,DNAJC10,PRKAR2B,RALB,S100A1,TBC1D24,ADCY9,MAP3K11,ADCY6,CSPG4,DYNC1I1,MAPK11,HIP1,DNAJB2,ARHGAP6,TBC1D20,DUSP19,COPS8,SRGAP1,ARHGEF26,NF1,EPHA2,CHML,SIPA1L2,RAB4A,TGFB2,TOR1AIP2,ATP1B1,IRAK1,DNAJB4,ROR1,OCRL,ERRFI1,TBC1D4,ARHGEF16,VLDLR,RIC8B,PDGFD,GIT1,ARHGAP35,SLC39A10,ADIPOQ,SNX13,PPP1R9A,SSBP1,CDK5,TPD52L1,FRS2,MAPKAPK5,ITGB3,T…
GO Process	GO:0044260	Cellular macromolecule metabolic process	155	4976	0.15	0.00047	9606.ENSP00000002165,9606.ENSP00000220058,9606.ENSP00000222330,9606.ENSP00000223208,9606.ENSP00000228347,9606.ENSP00000230036,9606.ENSP00000233712,9606.ENSP00000236850,9606.ENSP00000242108,9606.ENSP00000242351,9606.ENSP00000243077,9606.ENSP00000243776,9606.ENSP00000245479,9606.ENSP00000247020,9606.ENSP00000247977,9606.ENSP00000249075,9606.ENSP00000249499,9606.ENSP00000253794,9606.ENSP00000254976,…	FUCA2,MTFMT,GSK3A,CEP41,POLR3B,GPLD1,EVA1A,APOA1,EEPD1,ZC3HAV1,LRP1,CHPF,SOX9,SDF2,FBXL12,LIF,HOXD9,VPS25,SNAP25,METTL5,CDK17,HERC2,TAOK1,GLCE,DNAJA3,EIF2AK4,AKT3,MAP4K3,STAM2,PIK3CA,DNAJC10,COPS4,CUL3,RBBP5,FBXO3,GET4,PHLDA1,UQCRC2,COPS3,IGFBP4,CTDSPL,KCTD7,ERLIN2,HMBS,AMN1,USP12,OTUD6B,PEX10,NR2F6,RNF25,PIGX,SPRED1,POLR3E,N6AMT1,COPS6,COG7,B3GNT2,RPAP1,SDC2,CHST14,FBXO22,UBE3C,MAP3K11,PSMC5,NAG…
GO Process	GO:0043549	Regulation of kinase activity	45	918	0.35	0.0005	9606.ENSP00000233154,9606.ENSP00000252809,9606.ENSP00000253794,9606.ENSP00000261716,9606.ENSP00000262375,9606.ENSP00000263881,9606.ENSP00000263967,9606.ENSP00000265717,9606.ENSP00000272519,9606.ENSP00000294016,9606.ENSP00000294304,9606.ENSP00000299084,9606.ENSP00000309597,9606.ENSP00000311405,9606.ENSP00000312506,9606.ENSP00000333685,9606.ENSP00000340409,9606.ENSP00000344967,9606.ENSP00000345492,…	NCK2,GDF15,VPS25,TAOK1,DNAJA3,MAP4K3,PIK3CA,PRKAR2B,RALB,ADCY9,LRP5,SPRED1,MAP3K11,ADCY6,CSPG4,MAPK11,SMPD1,SPRY4,SH2B3,DUSP19,COPS8,SPRED2,NF1,EPHA2,TGFB2,IRAK1,ROR1,ERRFI1,VLDLR,GPS1,PDGFD,ADIPOQ,PPP1R9A,SMYD3,CDK5,TPD52L1,FRS2,MAPKAPK5,ITGB3,TOM1L1,MAP2K6,DNAJC3,CAB39L,SPRY1,SRCIN1
GO Process	GO:1902531	Regulation of intracellular signal transduction	72	1807	0.26	0.0005	9606.ENSP00000222330,9606.ENSP00000233154,9606.ENSP00000236850,9606.ENSP00000242351,9606.ENSP00000243077,9606.ENSP00000245479,9606.ENSP00000249075,9606.ENSP00000252809,9606.ENSP00000258439,9606.ENSP00000260526,9606.ENSP00000261716,9606.ENSP00000262375,9606.ENSP00000263816,9606.ENSP00000263881,9606.ENSP00000263967,9606.ENSP00000264414,9606.ENSP00000265717,9606.ENSP00000269593,9606.ENSP00000285947,…	GSK3A,NCK2,APOA1,ZC3HAV1,LRP1,SOX9,LIF,GDF15,TMEM127,ARHGAP29,TAOK1,DNAJA3,LRP2,MAP4K3,PIK3CA,CUL3,PRKAR2B,IGFBP4,SETD9,BAG4,SPRED1,GPR37,MAP3K11,PDE8A,CSPG4,ARMC10,MAPK11,HIP1,ARHGAP6,SMPD1,ADIPOR1,TP53BP2,SPRY4,SH2B3,DUSP19,COPS8,WLS,SRGAP1,TRIM13,SPRED2,ARHGEF26,COPS5,NF1,EPHA2,PJA2,SIPA1L2,TGFB2,IRAK1,ROR1,OCRL,AMOT,F7,ERRFI1,ARHGEF16,C1QTNF3,TNFRSF19,GPS1,PDGFD,ARHGAP35,ADIPOQ,SESN1,JMJD8,ZD…
GO Process	GO:0006793	Phosphorus metabolic process	81	2134	0.24	0.00053	9606.ENSP00000221086,9606.ENSP00000222330,9606.ENSP00000222381,9606.ENSP00000230036,9606.ENSP00000232607,9606.ENSP00000236850,9606.ENSP00000239231,9606.ENSP00000245479,9606.ENSP00000249075,9606.ENSP00000260361,9606.ENSP00000261211,9606.ENSP00000261596,9606.ENSP00000261716,9606.ENSP00000263791,9606.ENSP00000263826,9606.ENSP00000263881,9606.ENSP00000263967,9606.ENSP00000264414,9606.ENSP00000268379,…	MTMR9,GSK3A,PON1,GPLD1,UMPS,APOA1,PANK3,SOX9,LIF,NDUFAF1,CDK17,LPIN2,TAOK1,EIF2AK4,AKT3,MAP4K3,PIK3CA,CUL3,UQCRC2,PRUNE,CTDSPL,PLA1A,FLAD1,ADCY9,PIGX,SPRED1,DTYMK,MAP3K11,PSMC5,ADCY6,PDE8A,PHKB,SHMT1,CUL1,NDUFB1,MAPK11,NUDT4,LRRC8D,SMPD1,PRDX6,PFKM,DUSP19,COPS8,AGK,NF1,EPHA2,ENPP1,ATP1A2,RAB4A,TGFB2,RNASEL,LHX4-AS1,CDK19,IRAK1,ROR1,OCRL,ACOT11,PHKA1,SUCLA2,MTMR6,TNFRSF19,GPS1,BPGM,CNP,PSPH,PLCD4,…
GO Process	GO:0009987	Cellular process	369	15024	0.05	0.00053	9606.ENSP00000002165,9606.ENSP00000201031,9606.ENSP00000217133,9606.ENSP00000219599,9606.ENSP00000220058,9606.ENSP00000221086,9606.ENSP00000222330,9606.ENSP00000222381,9606.ENSP00000223023,9606.ENSP00000223208,9606.ENSP00000225576,9606.ENSP00000225719,9606.ENSP00000226105,9606.ENSP00000228347,9606.ENSP00000230036,9606.ENSP00000232607,9606.ENSP00000233154,9606.ENSP00000233712,9606.ENSP00000236850,…	FUCA2,TFAP2C,TUBB1,CRYM,MTFMT,MTMR9,GSK3A,PON1,WASL,CEP41,TVP23C,CPD,RANGRF,POLR3B,GPLD1,UMPS,NCK2,EVA1A,APOA1,PANK3,EEPD1,ZC3HAV1,LRP1,RAB9B,CHPF,SOX9,SDF2,FBXL12,LIF,MTX2,HOXD9,XPO7,GDF15,VPS25,JAG1,SNAP25,CHL1,TCN1,TMEM127,RSAD1,TACO1,NDUFAF1,ARHGAP29,METTL5,CDK17,TGDS,LPIN2,HERC2,TAOK1,GLCE,DNAJA3,EPB41L5,EIF2AK4,ZNF106,LRP2,AKT3,MAP4K3,STAM2,KIF1B,COQ10B,PIK3CA,MCAM,DNAJC10,BCHE,COPS4,CUL3,R…
GO Process	GO:0006796	Phosphate-containing compound metabolic process	80	2107	0.24	0.00058	9606.ENSP00000221086,9606.ENSP00000222330,9606.ENSP00000222381,9606.ENSP00000230036,9606.ENSP00000232607,9606.ENSP00000236850,9606.ENSP00000239231,9606.ENSP00000245479,9606.ENSP00000249075,9606.ENSP00000260361,9606.ENSP00000261211,9606.ENSP00000261596,9606.ENSP00000261716,9606.ENSP00000263791,9606.ENSP00000263826,9606.ENSP00000263881,9606.ENSP00000263967,9606.ENSP00000264414,9606.ENSP00000268379,…	MTMR9,GSK3A,PON1,GPLD1,UMPS,APOA1,PANK3,SOX9,LIF,NDUFAF1,CDK17,LPIN2,TAOK1,EIF2AK4,AKT3,MAP4K3,PIK3CA,CUL3,UQCRC2,PRUNE,CTDSPL,PLA1A,FLAD1,ADCY9,PIGX,SPRED1,DTYMK,MAP3K11,PSMC5,ADCY6,PDE8A,PHKB,SHMT1,CUL1,NDUFB1,MAPK11,NUDT4,LRRC8D,SMPD1,PRDX6,PFKM,DUSP19,COPS8,AGK,NF1,EPHA2,ENPP1,ATP1A2,RAB4A,TGFB2,RNASEL,LHX4-AS1,CDK19,IRAK1,ROR1,OCRL,ACOT11,PHKA1,SUCLA2,MTMR6,TNFRSF19,GPS1,BPGM,CNP,PSPH,PLCD4,…
GO Process	GO:0000715	Nucleotide-excision repair, DNA damage recognition	7	23	1.14	0.0012	9606.ENSP00000264389,9606.ENSP00000268717,9606.ENSP00000304102,9606.ENSP00000346340,9606.ENSP00000350512,9606.ENSP00000376167,9606.ENSP00000438115	COPS4,COPS3,COPS6,COPS8,COPS5,GPS1,COPS7A
GO Process	GO:0015833	Peptide transport	62	1518	0.27	0.0012	9606.ENSP00000223208,9606.ENSP00000225576,9606.ENSP00000226105,9606.ENSP00000243077,9606.ENSP00000243298,9606.ENSP00000249442,9606.ENSP00000252512,9606.ENSP00000253794,9606.ENSP00000254976,9606.ENSP00000261609,9606.ENSP00000263816,9606.ENSP00000263904,9606.ENSP00000268057,9606.ENSP00000268379,9606.ENSP00000272322,9606.ENSP00000278193,9606.ENSP00000288774,9606.ENSP00000297135,9606.ENSP00000299886,…	CEP41,TVP23C,RANGRF,LRP1,RAB9B,MTX2,XPO7,VPS25,SNAP25,HERC2,LRP2,STAM2,BBS4,UQCRC2,VPS54,LIN7C,PEX10,COG5,COG1,COG7,COG8,RAB33B,NAGPA,IFT80,SNX14,APBA3,PEX7,COG4,FRAS1,HIP1,ICMT,WLS,AGK,SMG5,CHML,RAB4A,ATP1B1,MTX1,TBC1D4,VPS36,VLDLR,NUDT19,RAPGEF4,TOMM6,RPAIN,CPE,PPT1,SELENBP1,COG6,SNX13,ZDHHC17,TRPV4,CROT,CDK5,SNF8,DMTN,AP3M2,APPL2,RAB3IP,TOM1L1,C17orf75,VPS13D
GO Process	GO:0043170	Macromolecule metabolic process	180	6137	0.13	0.0012	9606.ENSP00000002165,9606.ENSP00000220058,9606.ENSP00000222330,9606.ENSP00000223208,9606.ENSP00000225719,9606.ENSP00000228347,9606.ENSP00000230036,9606.ENSP00000233712,9606.ENSP00000236850,9606.ENSP00000242108,9606.ENSP00000242351,9606.ENSP00000243077,9606.ENSP00000243776,9606.ENSP00000245479,9606.ENSP00000247020,9606.ENSP00000247977,9606.ENSP00000249075,9606.ENSP00000249499,9606.ENSP00000253794,…	FUCA2,MTFMT,GSK3A,CEP41,CPD,POLR3B,GPLD1,EVA1A,APOA1,EEPD1,ZC3HAV1,LRP1,CHPF,SOX9,SDF2,FBXL12,LIF,HOXD9,VPS25,SNAP25,METTL5,CDK17,HERC2,TAOK1,GLCE,DNAJA3,EIF2AK4,AKT3,MAP4K3,STAM2,PIK3CA,DNAJC10,COPS4,CUL3,RBBP5,FBXO3,GET4,PHLDA1,UQCRC2,COPS3,IGFBP4,SCRN3,CTDSPL,KCTD7,ERLIN2,ENDOD1,HMBS,AMN1,USP12,ADAMTS1,OTUD6B,PEX10,NR2F6,PTCD1,RNF25,PIGX,SPRED1,POLR3E,LTBP3,N6AMT1,COPS6,COG7,B3GNT2,RPAP1,SDC2,…
GO Process	GO:0044248	Cellular catabolic process	69	1758	0.25	0.0012	9606.ENSP00000219599,9606.ENSP00000222330,9606.ENSP00000222381,9606.ENSP00000233712,9606.ENSP00000243077,9606.ENSP00000247977,9606.ENSP00000253794,9606.ENSP00000261596,9606.ENSP00000261609,9606.ENSP00000263904,9606.ENSP00000264065,9606.ENSP00000264414,9606.ENSP00000265857,9606.ENSP00000268717,9606.ENSP00000271620,9606.ENSP00000273077,9606.ENSP00000276461,9606.ENSP00000281471,9606.ENSP00000282344,…	CRYM,GSK3A,PON1,EVA1A,LRP1,FBXL12,VPS25,LPIN2,HERC2,STAM2,DNAJC10,CUL3,GET4,COPS3,PRUNE,PNKD,ERLIN2,AMN1,USP12,RAB33B,FBXO22,UBE3C,PSMC5,PDE8A,CSPG4,SNX14,PHKB,PEX7,SHMT1,CUL1,DNAJB2,NUDT4,SMPD1,MAOA,PRDX6,UBE4B,TRIM13,HIBCH,ENPP1,SMG5,UBQLN4,CPN1,SARDH,PHKA1,BAG6,DIS3,VPS36,MAOB,ESD,KLHL42,VLDLR,FBXL18,DBH,CNP,NUDT19,TOMM6,ADIPOQ,PSMC2,PPT1,UBR3,ADAL,PNPLA8,CROT,CDK5,SNF8,ACADVL,TOM1L1,DNAJC3,UB…
GO Process	GO:0045184	Establishment of protein localization	63	1564	0.27	0.0013	9606.ENSP00000223208,9606.ENSP00000225576,9606.ENSP00000226105,9606.ENSP00000243077,9606.ENSP00000243298,9606.ENSP00000249442,9606.ENSP00000252512,9606.ENSP00000253794,9606.ENSP00000254976,9606.ENSP00000261609,9606.ENSP00000263816,9606.ENSP00000263904,9606.ENSP00000265857,9606.ENSP00000268057,9606.ENSP00000268379,9606.ENSP00000272322,9606.ENSP00000278193,9606.ENSP00000288774,9606.ENSP00000297135,…	CEP41,TVP23C,RANGRF,LRP1,RAB9B,MTX2,XPO7,VPS25,SNAP25,HERC2,LRP2,STAM2,GET4,BBS4,UQCRC2,VPS54,LIN7C,PEX10,COG5,COG1,COG7,COG8,RAB33B,NAGPA,IFT80,SNX14,APBA3,PEX7,COG4,FRAS1,HIP1,ICMT,WLS,AGK,SMG5,CHML,RAB4A,ATP1B1,MTX1,BAG6,TBC1D4,VPS36,VLDLR,NUDT19,RAPGEF4,TOMM6,RPAIN,PPT1,SELENBP1,COG6,SNX13,ZDHHC17,CROT,SMYD3,CDK5,SNF8,DMTN,AP3M2,APPL2,RAB3IP,TOM1L1,C17orf75,VPS13D
GO Process	GO:0045937	Positive regulation of phosphate metabolic process	51	1164	0.3	0.0014	9606.ENSP00000221086,9606.ENSP00000222330,9606.ENSP00000230036,9606.ENSP00000243077,9606.ENSP00000245479,9606.ENSP00000249075,9606.ENSP00000250113,9606.ENSP00000252809,9606.ENSP00000261716,9606.ENSP00000263881,9606.ENSP00000263967,9606.ENSP00000265717,9606.ENSP00000269593,9606.ENSP00000272519,9606.ENSP00000287322,9606.ENSP00000294016,9606.ENSP00000298125,9606.ENSP00000306449,9606.ENSP00000309597,…	MTMR9,GSK3A,GPLD1,LRP1,SOX9,LIF,FXR2,GDF15,TAOK1,MAP4K3,PIK3CA,PRKAR2B,IGFBP4,RALB,BAG4,ADCY9,WDFY2,GPR37,MAP3K11,ADCY6,PDE8A,CSPG4,MAPK11,SMPD1,DUSP19,COPS8,EPHA2,PJA2,TGFB2,IRAK1,ROR1,VLDLR,TNFRSF19,PDGFD,SLC39A10,SLC25A12,ADIPOQ,PPP1R9A,TRPV4,ZBTB20,SMYD3,CDK5,TPD52L1,FRS2,MAPKAPK5,ITGB3,TOM1L1,YES1,MAP2K6,CAB39L,SRCIN1
GO Process	GO:0051338	Regulation of transferase activity	47	1036	0.32	0.0014	9606.ENSP00000222330,9606.ENSP00000233154,9606.ENSP00000252809,9606.ENSP00000253794,9606.ENSP00000261716,9606.ENSP00000262375,9606.ENSP00000263881,9606.ENSP00000263967,9606.ENSP00000265717,9606.ENSP00000272519,9606.ENSP00000294016,9606.ENSP00000294304,9606.ENSP00000299084,9606.ENSP00000309597,9606.ENSP00000311405,9606.ENSP00000312506,9606.ENSP00000333685,9606.ENSP00000340409,9606.ENSP00000344967,…	GSK3A,NCK2,GDF15,VPS25,TAOK1,DNAJA3,MAP4K3,PIK3CA,PRKAR2B,RALB,ADCY9,LRP5,SPRED1,MAP3K11,ADCY6,CSPG4,MAPK11,SMPD1,SPRY4,SH2B3,DUSP19,COPS8,SPRED2,NF1,EPHA2,TGFB2,IRAK1,ROR1,ERRFI1,VLDLR,GPS1,PDGFD,ADIPOQ,JMJD8,PPP1R9A,SMYD3,CDK5,TPD52L1,FRS2,MAPKAPK5,ITGB3,TOM1L1,MAP2K6,DNAJC3,CAB39L,SPRY1,SRCIN1
GO Process	GO:1901565	Organonitrogen compound catabolic process	48	1070	0.31	0.0014	9606.ENSP00000219599,9606.ENSP00000222330,9606.ENSP00000247977,9606.ENSP00000253794,9606.ENSP00000261609,9606.ENSP00000264065,9606.ENSP00000264414,9606.ENSP00000265857,9606.ENSP00000268717,9606.ENSP00000269298,9606.ENSP00000276461,9606.ENSP00000281471,9606.ENSP00000282344,9606.ENSP00000307046,9606.ENSP00000307833,9606.ENSP00000309198,9606.ENSP00000310572,9606.ENSP00000311453,9606.ENSP00000312506,…	CRYM,GSK3A,FBXL12,VPS25,HERC2,DNAJC10,CUL3,GET4,COPS3,SAT2,ERLIN2,AMN1,USP12,SDC2,FBXO22,UBE3C,PSMC5,PDE8A,CSPG4,SHMT1,CUL1,DNAJB2,NUDT4,SMPD1,MAOA,UBE4B,TRIM13,HIBCH,UBQLN4,CPN1,SARDH,ABHD13,BAG6,VPS36,MAOB,KLHL42,VLDLR,FBXL18,DBH,PSMC2,PPT1,UBR3,ADAL,PNPLA8,SNF8,TOM1L1,DNAJC3,UBXN8
GO Process	GO:0044281	Small molecule metabolic process	66	1684	0.25	0.0016	9606.ENSP00000002165,9606.ENSP00000219599,9606.ENSP00000222381,9606.ENSP00000232607,9606.ENSP00000236850,9606.ENSP00000239231,9606.ENSP00000243776,9606.ENSP00000257264,9606.ENSP00000261296,9606.ENSP00000261596,9606.ENSP00000261858,9606.ENSP00000263816,9606.ENSP00000263960,9606.ENSP00000263967,9606.ENSP00000265717,9606.ENSP00000271620,9606.ENSP00000273077,9606.ENSP00000276461,9606.ENSP00000292180,…	FUCA2,CRYM,PON1,UMPS,APOA1,PANK3,CHPF,TCN1,TGDS,LPIN2,GLCE,LRP2,COQ10B,PIK3CA,PRKAR2B,PRUNE,PNKD,ERLIN2,FLAD1,ADCY9,LRP5,N6AMT1,DTYMK,B3GNT2,CHST14,ADCY6,PDE8A,CSPG4,PEX7,SHMT1,NUDT4,SMPD1,ADIPOR1,PFKM,EPHA2,HIBCH,SLC39A14,ENPP1,MARC2,LHX4-AS1,TARS2,OCRL,ACOT11,SARDH,SUCLA2,ESD,VLDLR,DBH,BPGM,CNP,PSPH,NUDT19,PLCD4,SLC25A12,ADIPOQ,PPT1,ADAL,SLC25A13,AARSD1,PNPLA8,CSGALNACT1,NAT8L,CROT,ACADVL,APOC1…
GO Process	GO:0015031	Protein transport	60	1486	0.27	0.0018	9606.ENSP00000223208,9606.ENSP00000225576,9606.ENSP00000226105,9606.ENSP00000243077,9606.ENSP00000243298,9606.ENSP00000249442,9606.ENSP00000252512,9606.ENSP00000253794,9606.ENSP00000254976,9606.ENSP00000261609,9606.ENSP00000263816,9606.ENSP00000263904,9606.ENSP00000268057,9606.ENSP00000268379,9606.ENSP00000272322,9606.ENSP00000278193,9606.ENSP00000288774,9606.ENSP00000297135,9606.ENSP00000299886,…	CEP41,TVP23C,RANGRF,LRP1,RAB9B,MTX2,XPO7,VPS25,SNAP25,HERC2,LRP2,STAM2,BBS4,UQCRC2,VPS54,LIN7C,PEX10,COG5,COG1,COG7,COG8,RAB33B,NAGPA,IFT80,SNX14,APBA3,PEX7,COG4,FRAS1,HIP1,ICMT,WLS,AGK,SMG5,CHML,RAB4A,ATP1B1,MTX1,TBC1D4,VPS36,VLDLR,NUDT19,RAPGEF4,TOMM6,RPAIN,PPT1,SELENBP1,COG6,SNX13,ZDHHC17,CROT,CDK5,SNF8,DMTN,AP3M2,APPL2,RAB3IP,TOM1L1,C17orf75,VPS13D
GO Process	GO:0048583	Regulation of response to stimulus	129	4114	0.16	0.0026	9606.ENSP00000222330,9606.ENSP00000223023,9606.ENSP00000228347,9606.ENSP00000230036,9606.ENSP00000233154,9606.ENSP00000236850,9606.ENSP00000242351,9606.ENSP00000243077,9606.ENSP00000243611,9606.ENSP00000245479,9606.ENSP00000249075,9606.ENSP00000250113,9606.ENSP00000252809,9606.ENSP00000253794,9606.ENSP00000254958,9606.ENSP00000258439,9606.ENSP00000260526,9606.ENSP00000261716,9606.ENSP00000262375,…	GSK3A,WASL,POLR3B,GPLD1,NCK2,APOA1,ZC3HAV1,LRP1,C4BPB,SOX9,LIF,FXR2,GDF15,VPS25,JAG1,TMEM127,ARHGAP29,TAOK1,DNAJA3,EIF2AK4,LRP2,AKT3,MAP4K3,STAM2,PIK3CA,CUL3,PRKAR2B,BBS4,IGFBP4,FCN3,SETD9,BAG4,LRP5,SPRED1,GPR37,MAP3K11,PSMC5,PDE8A,CSPG4,IFT80,ANGPT2,ARMC10,WIPF2,CUL1,IGLL1,CADM1,MAPK11,POLR3C,HIP1,ARHGAP6,SMPD1,MAOA,ADIPOR1,TP53BP2,SPRY4,SH2B3,DUSP19,COPS8,WLS,SRGAP1,TRIM13,SPRED2,ARHGEF26,MAGEA…
GO Process	GO:0043408	Regulation of MAPK cascade	36	725	0.36	0.0027	9606.ENSP00000243077,9606.ENSP00000249075,9606.ENSP00000252809,9606.ENSP00000261716,9606.ENSP00000263881,9606.ENSP00000269593,9606.ENSP00000299084,9606.ENSP00000306449,9606.ENSP00000309597,9606.ENSP00000311453,9606.ENSP00000312506,9606.ENSP00000333685,9606.ENSP00000340409,9606.ENSP00000344967,9606.ENSP00000345492,9606.ENSP00000346160,9606.ENSP00000348753,9606.ENSP00000350512,9606.ENSP00000351015,…	LRP1,LIF,GDF15,TAOK1,MAP4K3,IGFBP4,SPRED1,GPR37,MAP3K11,PDE8A,CSPG4,MAPK11,SMPD1,SPRY4,SH2B3,DUSP19,SPRED2,COPS5,NF1,EPHA2,PJA2,TGFB2,IRAK1,ROR1,ERRFI1,TNFRSF19,GPS1,PDGFD,ADIPOQ,TRPV4,TPD52L1,FRS2,MAPKAPK5,NDRG2,MAP2K6,SPRY1
GO Process	GO:0001933	Negative regulation of protein phosphorylation	25	411	0.44	0.0029	9606.ENSP00000233154,9606.ENSP00000249075,9606.ENSP00000253794,9606.ENSP00000262375,9606.ENSP00000264065,9606.ENSP00000265717,9606.ENSP00000273179,9606.ENSP00000294304,9606.ENSP00000299084,9606.ENSP00000340409,9606.ENSP00000344967,9606.ENSP00000345492,9606.ENSP00000346160,9606.ENSP00000348753,9606.ENSP00000351015,9606.ENSP00000354238,9606.ENSP00000366702,9606.ENSP00000376167,9606.ENSP00000389814,…	NCK2,LIF,VPS25,DNAJA3,DNAJC10,PRKAR2B,CTDSPL,LRP5,SPRED1,SMPD1,SPRY4,SH2B3,DUSP19,SPRED2,NF1,ENPP1,ERRFI1,GPS1,ADIPOQ,SMYD3,DMTN,NDRG2,DNAJC3,SPRY1,SRCIN1
GO Process	GO:0031399	Regulation of protein modification process	70	1870	0.23	0.003	9606.ENSP00000222330,9606.ENSP00000233154,9606.ENSP00000236850,9606.ENSP00000243077,9606.ENSP00000245479,9606.ENSP00000249075,9606.ENSP00000250113,9606.ENSP00000252809,9606.ENSP00000253794,9606.ENSP00000261716,9606.ENSP00000262375,9606.ENSP00000263791,9606.ENSP00000263881,9606.ENSP00000263967,9606.ENSP00000264065,9606.ENSP00000264414,9606.ENSP00000265717,9606.ENSP00000269593,9606.ENSP00000272519,…	GSK3A,NCK2,APOA1,LRP1,SOX9,LIF,FXR2,GDF15,VPS25,TAOK1,DNAJA3,EIF2AK4,MAP4K3,PIK3CA,DNAJC10,CUL3,PRKAR2B,IGFBP4,RALB,CTDSPL,BAG4,ADCY9,LRP5,WDFY2,SPRED1,GPR37,MAP3K11,ADCY6,PDE8A,CSPG4,MAPK11,DNAJB2,SMPD1,SPRY4,SH2B3,DUSP19,COPS8,SPRED2,COPS5,NF1,EPHA2,ENPP1,PJA2,TGFB2,IRAK1,ROR1,ERRFI1,VLDLR,TNFRSF19,GPS1,PDGFD,SLC39A10,ADIPOQ,PPP1R9A,TRPV4,SMYD3,CDK5,DMTN,TPD52L1,FRS2,MAPKAPK5,NDRG2,ITGB3,TOM1L1…
GO Process	GO:0006469	Negative regulation of protein kinase activity	18	236	0.54	0.0031	9606.ENSP00000253794,9606.ENSP00000262375,9606.ENSP00000265717,9606.ENSP00000294304,9606.ENSP00000299084,9606.ENSP00000340409,9606.ENSP00000344967,9606.ENSP00000345492,9606.ENSP00000346160,9606.ENSP00000348753,9606.ENSP00000351015,9606.ENSP00000366702,9606.ENSP00000376167,9606.ENSP00000389814,9606.ENSP00000419184,9606.ENSP00000473631,9606.ENSP00000481675,9606.ENSP00000484715	VPS25,DNAJA3,PRKAR2B,LRP5,SPRED1,SMPD1,SPRY4,SH2B3,DUSP19,SPRED2,NF1,ERRFI1,GPS1,ADIPOQ,SMYD3,DNAJC3,SPRY1,SRCIN1
GO Process	GO:0023051	Regulation of signaling	114	3553	0.17	0.0037	9606.ENSP00000222330,9606.ENSP00000226105,9606.ENSP00000230036,9606.ENSP00000233154,9606.ENSP00000236850,9606.ENSP00000242351,9606.ENSP00000243077,9606.ENSP00000245479,9606.ENSP00000249075,9606.ENSP00000252809,9606.ENSP00000253794,9606.ENSP00000254958,9606.ENSP00000254976,9606.ENSP00000258439,9606.ENSP00000260526,9606.ENSP00000261716,9606.ENSP00000262375,9606.ENSP00000263791,9606.ENSP00000263816,…	GSK3A,RANGRF,GPLD1,NCK2,APOA1,ZC3HAV1,LRP1,SOX9,LIF,GDF15,VPS25,JAG1,SNAP25,TMEM127,ARHGAP29,TAOK1,DNAJA3,EIF2AK4,LRP2,MAP4K3,STAM2,PIK3CA,BCHE,CUL3,PRKAR2B,IGFBP4,PNKD,SETD9,BAG4,LRP5,MAP1B,SPRED1,GPR37,MAP3K11,PSMC5,PDE8A,CSPG4,IFT80,ARMC10,CADM1,MAPK11,HIP1,ARHGAP6,SMPD1,MAOA,ADIPOR1,TP53BP2,SPRY4,SH2B3,DUSP19,COPS8,WLS,SRGAP1,TRIM13,SPRED2,ARHGEF26,MAGEA1,COPS5,NF1,EPHA2,SLC39A14,ENPP1,ATP1A2…
GO Process	GO:0043405	Regulation of MAP kinase activity	22	342	0.47	0.0041	9606.ENSP00000252809,9606.ENSP00000261716,9606.ENSP00000263881,9606.ENSP00000299084,9606.ENSP00000309597,9606.ENSP00000312506,9606.ENSP00000333685,9606.ENSP00000340409,9606.ENSP00000344967,9606.ENSP00000345492,9606.ENSP00000346160,9606.ENSP00000348753,9606.ENSP00000351015,9606.ENSP00000358997,9606.ENSP00000376167,9606.ENSP00000376865,9606.ENSP00000389814,9606.ENSP00000434142,9606.ENSP00000447241,…	GDF15,TAOK1,MAP4K3,SPRED1,MAP3K11,CSPG4,MAPK11,SMPD1,SPRY4,SH2B3,DUSP19,SPRED2,NF1,IRAK1,GPS1,PDGFD,ADIPOQ,TPD52L1,FRS2,MAPKAPK5,MAP2K6,SPRY1
GO Process	GO:0071705	Nitrogen compound transport	68	1823	0.23	0.0042	9606.ENSP00000223208,9606.ENSP00000225576,9606.ENSP00000226105,9606.ENSP00000243077,9606.ENSP00000243298,9606.ENSP00000249442,9606.ENSP00000252512,9606.ENSP00000253794,9606.ENSP00000254976,9606.ENSP00000257264,9606.ENSP00000261609,9606.ENSP00000263816,9606.ENSP00000263904,9606.ENSP00000268057,9606.ENSP00000268379,9606.ENSP00000272322,9606.ENSP00000278193,9606.ENSP00000288774,9606.ENSP00000295049,…	CEP41,TVP23C,RANGRF,LRP1,RAB9B,MTX2,XPO7,VPS25,SNAP25,TCN1,HERC2,LRP2,STAM2,BBS4,UQCRC2,VPS54,LIN7C,PEX10,RFTN2,COG5,COG1,COG7,COG8,RAB33B,NAGPA,IFT80,SNX14,APBA3,PEX7,COG4,FRAS1,HIP1,LRRC8D,ICMT,WLS,AGK,NF1,SMG5,CHML,RAB4A,ATP1B1,MTX1,TBC1D4,VPS36,VLDLR,NUDT19,RAPGEF4,TOMM6,RPAIN,CPE,SLC25A12,PPT1,SELENBP1,COG6,SNX13,SLC25A13,ZDHHC17,TRPV4,CROT,CDK5,SNF8,DMTN,AP3M2,APPL2,RAB3IP,TOM1L1,C17orf75,V…
GO Process	GO:0043407	Negative regulation of MAP kinase activity	10	76	0.78	0.0043	9606.ENSP00000299084,9606.ENSP00000340409,9606.ENSP00000344967,9606.ENSP00000345492,9606.ENSP00000346160,9606.ENSP00000348753,9606.ENSP00000351015,9606.ENSP00000376167,9606.ENSP00000389814,9606.ENSP00000481675	SPRED1,SMPD1,SPRY4,SH2B3,DUSP19,SPRED2,NF1,GPS1,ADIPOQ,SPRY1
GO Process	GO:0044249	Cellular biosynthetic process	89	2611	0.19	0.0048	9606.ENSP00000220058,9606.ENSP00000221086,9606.ENSP00000228347,9606.ENSP00000230036,9606.ENSP00000232607,9606.ENSP00000236850,9606.ENSP00000239231,9606.ENSP00000243776,9606.ENSP00000245479,9606.ENSP00000247020,9606.ENSP00000249499,9606.ENSP00000258955,9606.ENSP00000261596,9606.ENSP00000261858,9606.ENSP00000262375,9606.ENSP00000263960,9606.ENSP00000263967,9606.ENSP00000266671,9606.ENSP00000278715,…	MTFMT,MTMR9,POLR3B,GPLD1,UMPS,APOA1,PANK3,CHPF,SOX9,SDF2,HOXD9,RSAD1,LPIN2,GLCE,DNAJA3,COQ10B,PIK3CA,PHLDA1,HMBS,NR2F6,FLAD1,ADCY9,PIGX,POLR3E,N6AMT1,DTYMK,COG7,B3GNT2,RPAP1,GPR37,CHST14,NAGPA,ADCY6,PDE8A,CSPG4,PEX7,SHMT1,MED16,POLR3C,NUDT4,SMPD1,AURKAIP1,AGK,COPS5,ENPP1,SMG5,RAB4A,TGFB2,TARS2,OCRL,POLR3A,TFDP1,ST3GAL5,POLR3F,MAOB,SUCLA2,ESD,MTMR6,DBH,CNP,CRCP,PSPH,MGST1,POLR3D,EIF4G3,ISPD,INTS1,…
GO Process	GO:0010646	Regulation of cell communication	112	3514	0.16	0.0054	9606.ENSP00000222330,9606.ENSP00000226105,9606.ENSP00000230036,9606.ENSP00000233154,9606.ENSP00000236850,9606.ENSP00000242351,9606.ENSP00000243077,9606.ENSP00000245479,9606.ENSP00000249075,9606.ENSP00000252809,9606.ENSP00000253794,9606.ENSP00000254958,9606.ENSP00000254976,9606.ENSP00000258439,9606.ENSP00000260526,9606.ENSP00000261716,9606.ENSP00000262375,9606.ENSP00000263791,9606.ENSP00000263816,…	GSK3A,RANGRF,GPLD1,NCK2,APOA1,ZC3HAV1,LRP1,SOX9,LIF,GDF15,VPS25,JAG1,SNAP25,TMEM127,ARHGAP29,TAOK1,DNAJA3,EIF2AK4,LRP2,MAP4K3,STAM2,PIK3CA,BCHE,CUL3,PRKAR2B,IGFBP4,PNKD,SETD9,BAG4,LRP5,MAP1B,SPRED1,GPR37,MAP3K11,PSMC5,PDE8A,CSPG4,IFT80,ARMC10,CADM1,MAPK11,HIP1,ARHGAP6,SMPD1,MAOA,ADIPOR1,TP53BP2,SPRY4,SH2B3,DUSP19,COPS8,WLS,SRGAP1,TRIM13,SPRED2,ARHGEF26,MAGEA1,COPS5,NF1,EPHA2,SLC39A14,ENPP1,ATP1A2…
GO Process	GO:0010033	Response to organic substance	99	3011	0.18	0.0058	9606.ENSP00000222330,9606.ENSP00000222381,9606.ENSP00000230036,9606.ENSP00000236850,9606.ENSP00000243077,9606.ENSP00000245479,9606.ENSP00000249075,9606.ENSP00000252809,9606.ENSP00000254958,9606.ENSP00000261596,9606.ENSP00000262375,9606.ENSP00000263713,9606.ENSP00000263805,9606.ENSP00000263816,9606.ENSP00000263881,9606.ENSP00000263934,9606.ENSP00000263967,9606.ENSP00000264065,9606.ENSP00000264381,…	GSK3A,PON1,GPLD1,APOA1,LRP1,SOX9,LIF,GDF15,JAG1,LPIN2,DNAJA3,EPB41L5,ZNF106,LRP2,MAP4K3,KIF1B,PIK3CA,DNAJC10,BCHE,CUL3,RBBP5,PRKAR2B,GET4,BBS4,RALB,ERLIN2,BAG4,STC1,NR2F6,ADCY9,LRP5,RFTN2,MAP1B,SPRED1,LTBP3,DTYMK,B3GNT2,PSMC5,ADCY6,PDE8A,KLHDC3,ANGPT2,SHMT1,MMP1,CUL1,DEFA3,MAPK11,DNAJB2,SMPD1,MAOA,ADIPOR1,UBE4B,SH2B3,TRIM13,SPRED2,EPHA2,SLC39A14,SDF4,MAP2,ENPP1,ATP1A2,TGFB2,RNASEL,CDK19,IRAK1,CPN…
GO Process	GO:0001934	Positive regulation of protein phosphorylation	44	1019	0.3	0.0059	9606.ENSP00000222330,9606.ENSP00000243077,9606.ENSP00000245479,9606.ENSP00000249075,9606.ENSP00000250113,9606.ENSP00000252809,9606.ENSP00000261716,9606.ENSP00000263881,9606.ENSP00000263967,9606.ENSP00000265717,9606.ENSP00000269593,9606.ENSP00000272519,9606.ENSP00000287322,9606.ENSP00000294016,9606.ENSP00000298125,9606.ENSP00000306449,9606.ENSP00000309597,9606.ENSP00000311405,9606.ENSP00000311453,…	GSK3A,LRP1,SOX9,LIF,FXR2,GDF15,TAOK1,MAP4K3,PIK3CA,PRKAR2B,IGFBP4,RALB,BAG4,ADCY9,WDFY2,GPR37,MAP3K11,ADCY6,PDE8A,CSPG4,MAPK11,DUSP19,COPS8,PJA2,TGFB2,IRAK1,ROR1,VLDLR,TNFRSF19,PDGFD,ADIPOQ,PPP1R9A,TRPV4,SMYD3,CDK5,TPD52L1,FRS2,MAPKAPK5,ITGB3,TOM1L1,YES1,MAP2K6,CAB39L,SRCIN1
GO Process	GO:0032481	Positive regulation of type I interferon production	10	80	0.76	0.0059	9606.ENSP00000228347,9606.ENSP00000242351,9606.ENSP00000299853,9606.ENSP00000334564,9606.ENSP00000358997,9606.ENSP00000361446,9606.ENSP00000366828,9606.ENSP00000378736,9606.ENSP00000380904,9606.ENSP00000419153	POLR3B,ZC3HAV1,POLR3E,POLR3C,IRAK1,POLR3A,POLR3F,CRCP,POLR3D,ZBTB20
GO Process	GO:0032728	Positive regulation of interferon-beta production	7	34	0.97	0.0059	9606.ENSP00000228347,9606.ENSP00000242351,9606.ENSP00000334564,9606.ENSP00000361446,9606.ENSP00000366828,9606.ENSP00000380904,9606.ENSP00000419153	POLR3B,ZC3HAV1,POLR3C,POLR3A,POLR3F,POLR3D,ZBTB20
GO Process	GO:0042327	Positive regulation of phosphorylation	46	1093	0.28	0.0066	9606.ENSP00000222330,9606.ENSP00000243077,9606.ENSP00000245479,9606.ENSP00000249075,9606.ENSP00000250113,9606.ENSP00000252809,9606.ENSP00000261716,9606.ENSP00000263881,9606.ENSP00000263967,9606.ENSP00000265717,9606.ENSP00000269593,9606.ENSP00000272519,9606.ENSP00000287322,9606.ENSP00000294016,9606.ENSP00000298125,9606.ENSP00000306449,9606.ENSP00000309597,9606.ENSP00000311405,9606.ENSP00000311453,…	GSK3A,LRP1,SOX9,LIF,FXR2,GDF15,TAOK1,MAP4K3,PIK3CA,PRKAR2B,IGFBP4,RALB,BAG4,ADCY9,WDFY2,GPR37,MAP3K11,ADCY6,PDE8A,CSPG4,MAPK11,DUSP19,COPS8,EPHA2,PJA2,TGFB2,IRAK1,ROR1,VLDLR,TNFRSF19,PDGFD,ADIPOQ,PPP1R9A,TRPV4,ZBTB20,SMYD3,CDK5,TPD52L1,FRS2,MAPKAPK5,ITGB3,TOM1L1,YES1,MAP2K6,CAB39L,SRCIN1
GO Process	GO:1901360	Organic cyclic compound metabolic process	101	3118	0.17	0.0075	9606.ENSP00000219599,9606.ENSP00000220058,9606.ENSP00000222330,9606.ENSP00000222381,9606.ENSP00000228347,9606.ENSP00000232607,9606.ENSP00000236850,9606.ENSP00000239231,9606.ENSP00000242108,9606.ENSP00000245479,9606.ENSP00000249499,9606.ENSP00000257264,9606.ENSP00000258955,9606.ENSP00000260953,9606.ENSP00000261296,9606.ENSP00000261609,9606.ENSP00000261716,9606.ENSP00000263816,9606.ENSP00000264381,…	CRYM,MTFMT,GSK3A,PON1,POLR3B,UMPS,APOA1,PANK3,EEPD1,SOX9,HOXD9,TCN1,RSAD1,METTL5,TGDS,HERC2,TAOK1,LRP2,BCHE,COPS4,COPS3,ERLIN2,ENDOD1,HMBS,NR2F6,FLAD1,PTCD1,ADCY9,LRP5,POLR3E,N6AMT1,COPS6,DTYMK,RPAP1,GPR37,ADCY6,PDE8A,KLHDC3,SHMT1,GEMIN4,MED16,POLR3C,NUDT4,SMPD1,MAOA,AURKAIP1,PFKM,COPS8,CGI-74,KHDRBS3,COPS5,DDX47,EPHA2,ENPP1,SMG5,TGFB2,RNASEL,LHX4-AS1,UBQLN4,TARS2,DDX20,ZNHIT6,ACOT11,POLR3A,TFDP1…
GO Process	GO:0010563	Negative regulation of phosphorus metabolic process	29	562	0.37	0.0076	9606.ENSP00000222330,9606.ENSP00000233154,9606.ENSP00000249075,9606.ENSP00000253794,9606.ENSP00000262375,9606.ENSP00000264065,9606.ENSP00000265717,9606.ENSP00000273179,9606.ENSP00000287322,9606.ENSP00000294304,9606.ENSP00000299084,9606.ENSP00000340409,9606.ENSP00000344967,9606.ENSP00000345492,9606.ENSP00000346160,9606.ENSP00000348753,9606.ENSP00000351015,9606.ENSP00000354238,9606.ENSP00000355896,…	GSK3A,NCK2,LIF,VPS25,DNAJA3,DNAJC10,PRKAR2B,CTDSPL,BAG4,LRP5,SPRED1,SMPD1,SPRY4,SH2B3,DUSP19,SPRED2,NF1,ENPP1,TGFB2,ERRFI1,GPS1,ADIPOQ,SMYD3,DMTN,NDRG2,APOC1,DNAJC3,SPRY1,SRCIN1
GO Process	GO:1901576	Organic substance biosynthetic process	91	2734	0.18	0.0076	9606.ENSP00000220058,9606.ENSP00000221086,9606.ENSP00000228347,9606.ENSP00000230036,9606.ENSP00000232607,9606.ENSP00000236850,9606.ENSP00000239231,9606.ENSP00000243776,9606.ENSP00000245479,9606.ENSP00000247020,9606.ENSP00000249499,9606.ENSP00000258955,9606.ENSP00000261596,9606.ENSP00000261858,9606.ENSP00000262375,9606.ENSP00000263960,9606.ENSP00000263967,9606.ENSP00000266671,9606.ENSP00000278715,…	MTFMT,MTMR9,POLR3B,GPLD1,UMPS,APOA1,PANK3,CHPF,SOX9,SDF2,HOXD9,RSAD1,LPIN2,GLCE,DNAJA3,COQ10B,PIK3CA,PHLDA1,HMBS,NR2F6,FLAD1,ADCY9,PIGX,POLR3E,N6AMT1,DTYMK,COG7,B3GNT2,RPAP1,GPR37,SDC2,CHST14,NAGPA,ADCY6,PDE8A,CSPG4,PEX7,SHMT1,MED16,POLR3C,NUDT4,SMPD1,AURKAIP1,AGK,COPS5,SLC39A14,ENPP1,SMG5,RAB4A,TGFB2,TARS2,OCRL,POLR3A,TFDP1,ST3GAL5,POLR3F,SUCLA2,ESD,MTMR6,DBH,CNP,CRCP,PSPH,MGST1,POLR3D,EIF4G3,IS…
GO Process	GO:0019538	Protein metabolic process	129	4251	0.14	0.0082	9606.ENSP00000002165,9606.ENSP00000220058,9606.ENSP00000222330,9606.ENSP00000223208,9606.ENSP00000225719,9606.ENSP00000230036,9606.ENSP00000233712,9606.ENSP00000236850,9606.ENSP00000242351,9606.ENSP00000243077,9606.ENSP00000243776,9606.ENSP00000245479,9606.ENSP00000247020,9606.ENSP00000247977,9606.ENSP00000249075,9606.ENSP00000253794,9606.ENSP00000261211,9606.ENSP00000261609,9606.ENSP00000261716,…	FUCA2,MTFMT,GSK3A,CEP41,CPD,GPLD1,EVA1A,APOA1,ZC3HAV1,LRP1,CHPF,SOX9,SDF2,FBXL12,LIF,VPS25,CDK17,HERC2,TAOK1,GLCE,EIF2AK4,AKT3,MAP4K3,STAM2,PIK3CA,DNAJC10,COPS4,CUL3,RBBP5,FBXO3,GET4,PHLDA1,UQCRC2,COPS3,IGFBP4,SCRN3,CTDSPL,KCTD7,ERLIN2,HMBS,AMN1,USP12,ADAMTS1,OTUD6B,PEX10,RNF25,PIGX,SPRED1,N6AMT1,COPS6,COG7,B3GNT2,SDC2,CHST14,FBXO22,UBE3C,MAP3K11,PSMC5,NAGPA,CSPG4,PHKB,KLHL11,MMP1,CUL1,MAPK11,DNA…
GO Process	GO:0009058	Biosynthetic process	92	2788	0.18	0.0088	9606.ENSP00000220058,9606.ENSP00000221086,9606.ENSP00000228347,9606.ENSP00000230036,9606.ENSP00000232607,9606.ENSP00000236850,9606.ENSP00000239231,9606.ENSP00000243776,9606.ENSP00000245479,9606.ENSP00000247020,9606.ENSP00000249499,9606.ENSP00000258955,9606.ENSP00000261596,9606.ENSP00000261858,9606.ENSP00000262375,9606.ENSP00000263960,9606.ENSP00000263967,9606.ENSP00000266671,9606.ENSP00000278715,…	MTFMT,MTMR9,POLR3B,GPLD1,UMPS,APOA1,PANK3,CHPF,SOX9,SDF2,HOXD9,RSAD1,LPIN2,GLCE,DNAJA3,COQ10B,PIK3CA,PHLDA1,HMBS,NR2F6,FLAD1,ADCY9,PIGX,POLR3E,N6AMT1,DTYMK,COG7,B3GNT2,RPAP1,GPR37,SDC2,CHST14,NAGPA,ADCY6,PDE8A,CSPG4,PEX7,SHMT1,MED16,POLR3C,NUDT4,SMPD1,AURKAIP1,AGK,COPS5,SLC39A14,ENPP1,SMG5,RAB4A,TGFB2,TARS2,OCRL,POLR3A,TFDP1,ST3GAL5,POLR3F,MAOB,SUCLA2,ESD,MTMR6,DBH,CNP,CRCP,PSPH,MGST1,POLR3D,EIF4…
GO Process	GO:0032270	Positive regulation of cellular protein metabolic process	61	1635	0.23	0.0089	9606.ENSP00000222330,9606.ENSP00000230036,9606.ENSP00000233154,9606.ENSP00000243077,9606.ENSP00000245479,9606.ENSP00000249075,9606.ENSP00000250113,9606.ENSP00000252809,9606.ENSP00000261716,9606.ENSP00000262375,9606.ENSP00000263791,9606.ENSP00000263816,9606.ENSP00000263881,9606.ENSP00000263967,9606.ENSP00000264414,9606.ENSP00000265717,9606.ENSP00000269593,9606.ENSP00000272519,9606.ENSP00000285420,…	GSK3A,GPLD1,NCK2,LRP1,SOX9,LIF,FXR2,GDF15,TAOK1,DNAJA3,EIF2AK4,LRP2,MAP4K3,PIK3CA,CUL3,PRKAR2B,IGFBP4,RALB,OTUD6B,BAG4,ADCY9,WDFY2,GPR37,FBXO22,MAP3K11,ADCY6,PDE8A,CSPG4,MAPK11,HIP1,DNAJB2,SMPD1,AURKAIP1,DUSP19,COPS8,PJA2,TGFB2,IRAK1,ROR1,BAG6,VLDLR,TNFRSF19,RBMS3,PDGFD,SLC39A10,ADIPOQ,PSMC2,PPP1R9A,TRPV4,SMYD3,CDK5,TPD52L1,FRS2,MAPKAPK5,ITGB3,TOM1L1,YES1,MAP2K6,DNAJC3,CAB39L,SRCIN1
GO Process	GO:0044257	Cellular protein catabolic process	31	633	0.35	0.0094	9606.ENSP00000222330,9606.ENSP00000247977,9606.ENSP00000253794,9606.ENSP00000261609,9606.ENSP00000264065,9606.ENSP00000264414,9606.ENSP00000265857,9606.ENSP00000268717,9606.ENSP00000276461,9606.ENSP00000281471,9606.ENSP00000282344,9606.ENSP00000307833,9606.ENSP00000309198,9606.ENSP00000310572,9606.ENSP00000326804,9606.ENSP00000338019,9606.ENSP00000343001,9606.ENSP00000348299,9606.ENSP00000357292,…	GSK3A,FBXL12,VPS25,HERC2,DNAJC10,CUL3,GET4,COPS3,ERLIN2,AMN1,USP12,FBXO22,UBE3C,PSMC5,CUL1,DNAJB2,UBE4B,TRIM13,UBQLN4,BAG6,VPS36,KLHL42,VLDLR,FBXL18,PSMC2,PPT1,UBR3,SNF8,TOM1L1,DNAJC3,UBXN8
GO Process	GO:0051247	Positive regulation of protein metabolic process	63	1715	0.23	0.0099	9606.ENSP00000222330,9606.ENSP00000230036,9606.ENSP00000233154,9606.ENSP00000243077,9606.ENSP00000243611,9606.ENSP00000245479,9606.ENSP00000249075,9606.ENSP00000250113,9606.ENSP00000252809,9606.ENSP00000261716,9606.ENSP00000262375,9606.ENSP00000263791,9606.ENSP00000263816,9606.ENSP00000263881,9606.ENSP00000263967,9606.ENSP00000264414,9606.ENSP00000265717,9606.ENSP00000269593,9606.ENSP00000272519,…	GSK3A,GPLD1,NCK2,LRP1,C4BPB,SOX9,LIF,FXR2,GDF15,TAOK1,DNAJA3,EIF2AK4,LRP2,MAP4K3,PIK3CA,CUL3,PRKAR2B,IGFBP4,RALB,OTUD6B,BAG4,ADCY9,WDFY2,GPR37,FBXO22,MAP3K11,ADCY6,PDE8A,CSPG4,MAPK11,HIP1,DNAJB2,SMPD1,AURKAIP1,DUSP19,COPS8,PJA2,TGFB2,IRAK1,ROR1,BAG6,VLDLR,TNFRSF19,RBMS3,PDGFD,SLC39A10,ADIPOQ,PSMC2,PPP1R9A,TRPV4,SMYD3,CDK5,SNF8,TPD52L1,FRS2,MAPKAPK5,ITGB3,TOM1L1,YES1,MAP2K6,DNAJC3,CAB39L,SRCIN1
GO Process	GO:0006725	Cellular aromatic compound metabolic process	94	2882	0.17	0.0101	9606.ENSP00000219599,9606.ENSP00000220058,9606.ENSP00000222330,9606.ENSP00000222381,9606.ENSP00000228347,9606.ENSP00000232607,9606.ENSP00000239231,9606.ENSP00000242108,9606.ENSP00000245479,9606.ENSP00000249499,9606.ENSP00000257264,9606.ENSP00000258955,9606.ENSP00000260953,9606.ENSP00000261296,9606.ENSP00000261609,9606.ENSP00000261716,9606.ENSP00000264381,9606.ENSP00000264389,9606.ENSP00000268717,…	CRYM,MTFMT,GSK3A,PON1,POLR3B,UMPS,PANK3,EEPD1,SOX9,HOXD9,TCN1,RSAD1,METTL5,TGDS,HERC2,TAOK1,BCHE,COPS4,COPS3,ENDOD1,HMBS,NR2F6,FLAD1,PTCD1,ADCY9,POLR3E,N6AMT1,COPS6,DTYMK,RPAP1,GPR37,ADCY6,PDE8A,KLHDC3,SHMT1,GEMIN4,MED16,POLR3C,NUDT4,MAOA,AURKAIP1,PFKM,COPS8,CGI-74,KHDRBS3,COPS5,DDX47,EPHA2,ENPP1,SMG5,TGFB2,RNASEL,LHX4-AS1,UBQLN4,TARS2,DDX20,ZNHIT6,ACOT11,POLR3A,TFDP1,POLR3F,DIS3,MAOB,SUCLA2,TP53…
GO Process	GO:0051348	Negative regulation of transferase activity	19	294	0.47	0.0101	9606.ENSP00000222330,9606.ENSP00000253794,9606.ENSP00000262375,9606.ENSP00000265717,9606.ENSP00000294304,9606.ENSP00000299084,9606.ENSP00000340409,9606.ENSP00000344967,9606.ENSP00000345492,9606.ENSP00000346160,9606.ENSP00000348753,9606.ENSP00000351015,9606.ENSP00000366702,9606.ENSP00000376167,9606.ENSP00000389814,9606.ENSP00000419184,9606.ENSP00000473631,9606.ENSP00000481675,9606.ENSP00000484715	GSK3A,VPS25,DNAJA3,PRKAR2B,LRP5,SPRED1,SMPD1,SPRY4,SH2B3,DUSP19,SPRED2,NF1,ERRFI1,GPS1,ADIPOQ,SMYD3,DNAJC3,SPRY1,SRCIN1
GO Process	GO:0045860	Positive regulation of protein kinase activity	28	550	0.37	0.011	9606.ENSP00000252809,9606.ENSP00000261716,9606.ENSP00000263881,9606.ENSP00000263967,9606.ENSP00000265717,9606.ENSP00000272519,9606.ENSP00000294016,9606.ENSP00000309597,9606.ENSP00000311405,9606.ENSP00000312506,9606.ENSP00000333685,9606.ENSP00000346160,9606.ENSP00000346340,9606.ENSP00000355896,9606.ENSP00000358997,9606.ENSP00000371532,9606.ENSP00000376865,9606.ENSP00000389814,9606.ENSP00000405514,…	GDF15,TAOK1,MAP4K3,PIK3CA,PRKAR2B,RALB,ADCY9,MAP3K11,ADCY6,CSPG4,MAPK11,DUSP19,COPS8,TGFB2,IRAK1,VLDLR,PDGFD,ADIPOQ,PPP1R9A,CDK5,TPD52L1,FRS2,MAPKAPK5,ITGB3,TOM1L1,MAP2K6,CAB39L,SRCIN1
GO Process	GO:0008104	Protein localization	74	2139	0.2	0.0127	9606.ENSP00000223023,9606.ENSP00000223208,9606.ENSP00000225576,9606.ENSP00000226105,9606.ENSP00000243077,9606.ENSP00000243298,9606.ENSP00000245479,9606.ENSP00000249442,9606.ENSP00000252512,9606.ENSP00000253794,9606.ENSP00000254976,9606.ENSP00000261609,9606.ENSP00000262375,9606.ENSP00000263816,9606.ENSP00000263904,9606.ENSP00000263934,9606.ENSP00000265857,9606.ENSP00000268057,9606.ENSP00000268379,…	WASL,CEP41,TVP23C,RANGRF,LRP1,RAB9B,SOX9,MTX2,XPO7,VPS25,SNAP25,HERC2,DNAJA3,LRP2,STAM2,KIF1B,GET4,BBS4,UQCRC2,VPS54,LIN7C,BAG4,PEX10,COG5,COG1,COG7,COG8,RAB33B,NAGPA,IFT80,SNX14,APBA3,PEX7,COG4,FRAS1,HIP1,ICMT,WLS,AGK,EPHA2,SMG5,CHML,RAB4A,TOR1AIP2,ATP1B1,MTX1,AMOT,BAG6,TBC1D4,VPS36,VLDLR,NUDT19,RAPGEF4,TOMM6,NBEA,RPAIN,CPE,ADIPOQ,PPT1,SELENBP1,COG6,SNX13,ZDHHC17,CROT,SMYD3,CDK5,SNF8,DMTN,AP3M2,…
GO Process	GO:0019438	Aromatic compound biosynthetic process	44	1070	0.27	0.0131	9606.ENSP00000228347,9606.ENSP00000232607,9606.ENSP00000239231,9606.ENSP00000245479,9606.ENSP00000249499,9606.ENSP00000258955,9606.ENSP00000278715,9606.ENSP00000291442,9606.ENSP00000292180,9606.ENSP00000294016,9606.ENSP00000299853,9606.ENSP00000304802,9606.ENSP00000306123,9606.ENSP00000306449,9606.ENSP00000311405,9606.ENSP00000311453,9606.ENSP00000318868,9606.ENSP00000325612,9606.ENSP00000334564,…	POLR3B,UMPS,PANK3,SOX9,HOXD9,RSAD1,HMBS,NR2F6,FLAD1,ADCY9,POLR3E,DTYMK,RPAP1,GPR37,ADCY6,PDE8A,SHMT1,MED16,POLR3C,NUDT4,ENPP1,SMG5,TGFB2,POLR3A,TFDP1,POLR3F,SUCLA2,DBH,CNP,CRCP,POLR3D,INTS1,PPT1,NFIC,TSC22D1,ADAL,SLC25A13,INTS2,INTS9,INTS4,NR4A1,POLR1B,CPSF3L,POLDIP2
GO Process	GO:0045936	Negative regulation of phosphate metabolic process	28	561	0.36	0.0145	9606.ENSP00000233154,9606.ENSP00000249075,9606.ENSP00000253794,9606.ENSP00000262375,9606.ENSP00000264065,9606.ENSP00000265717,9606.ENSP00000273179,9606.ENSP00000287322,9606.ENSP00000294304,9606.ENSP00000299084,9606.ENSP00000340409,9606.ENSP00000344967,9606.ENSP00000345492,9606.ENSP00000346160,9606.ENSP00000348753,9606.ENSP00000351015,9606.ENSP00000354238,9606.ENSP00000355896,9606.ENSP00000366702,…	NCK2,LIF,VPS25,DNAJA3,DNAJC10,PRKAR2B,CTDSPL,BAG4,LRP5,SPRED1,SMPD1,SPRY4,SH2B3,DUSP19,SPRED2,NF1,ENPP1,TGFB2,ERRFI1,GPS1,ADIPOQ,SMYD3,DMTN,NDRG2,APOC1,DNAJC3,SPRY1,SRCIN1
GO Process	GO:0032781	Positive regulation of ATPase activity	8	58	0.8	0.0149	9606.ENSP00000264065,9606.ENSP00000320130,9606.ENSP00000338019,9606.ENSP00000355651,9606.ENSP00000356584,9606.ENSP00000356790,9606.ENSP00000359799,9606.ENSP00000419665	DNAJC10,DYNC1I1,DNAJB2,RAB4A,TOR1AIP2,ATP1B1,DNAJB4,SSBP1
GO Process	GO:0033674	Positive regulation of kinase activity	30	624	0.34	0.0149	9606.ENSP00000252809,9606.ENSP00000261716,9606.ENSP00000263881,9606.ENSP00000263967,9606.ENSP00000265717,9606.ENSP00000272519,9606.ENSP00000294016,9606.ENSP00000309597,9606.ENSP00000311405,9606.ENSP00000312506,9606.ENSP00000333685,9606.ENSP00000346160,9606.ENSP00000346340,9606.ENSP00000351209,9606.ENSP00000355896,9606.ENSP00000358997,9606.ENSP00000360120,9606.ENSP00000371532,9606.ENSP00000376865,…	GDF15,TAOK1,MAP4K3,PIK3CA,PRKAR2B,RALB,ADCY9,MAP3K11,ADCY6,CSPG4,MAPK11,DUSP19,COPS8,EPHA2,TGFB2,IRAK1,ROR1,VLDLR,PDGFD,ADIPOQ,PPP1R9A,CDK5,TPD52L1,FRS2,MAPKAPK5,ITGB3,TOM1L1,MAP2K6,CAB39L,SRCIN1
GO Process	GO:0006511	Ubiquitin-dependent protein catabolic process	27	535	0.36	0.0152	9606.ENSP00000222330,9606.ENSP00000247977,9606.ENSP00000253794,9606.ENSP00000261609,9606.ENSP00000264065,9606.ENSP00000264414,9606.ENSP00000268717,9606.ENSP00000276461,9606.ENSP00000281471,9606.ENSP00000282344,9606.ENSP00000307833,9606.ENSP00000309198,9606.ENSP00000310572,9606.ENSP00000326804,9606.ENSP00000338019,9606.ENSP00000343001,9606.ENSP00000348299,9606.ENSP00000357292,9606.ENSP00000365131,…	GSK3A,FBXL12,VPS25,HERC2,DNAJC10,CUL3,COPS3,ERLIN2,AMN1,USP12,FBXO22,UBE3C,PSMC5,CUL1,DNAJB2,UBE4B,TRIM13,UBQLN4,BAG6,VPS36,KLHL42,FBXL18,PSMC2,UBR3,SNF8,TOM1L1,UBXN8
GO Process	GO:0031401	Positive regulation of protein modification process	49	1252	0.25	0.0152	9606.ENSP00000222330,9606.ENSP00000243077,9606.ENSP00000245479,9606.ENSP00000249075,9606.ENSP00000250113,9606.ENSP00000252809,9606.ENSP00000261716,9606.ENSP00000262375,9606.ENSP00000263881,9606.ENSP00000263967,9606.ENSP00000264414,9606.ENSP00000265717,9606.ENSP00000269593,9606.ENSP00000272519,9606.ENSP00000287322,9606.ENSP00000294016,9606.ENSP00000298125,9606.ENSP00000306449,9606.ENSP00000309597,…	GSK3A,LRP1,SOX9,LIF,FXR2,GDF15,TAOK1,DNAJA3,MAP4K3,PIK3CA,CUL3,PRKAR2B,IGFBP4,RALB,BAG4,ADCY9,WDFY2,GPR37,MAP3K11,ADCY6,PDE8A,CSPG4,MAPK11,DNAJB2,SMPD1,DUSP19,COPS8,PJA2,TGFB2,IRAK1,ROR1,VLDLR,TNFRSF19,PDGFD,SLC39A10,ADIPOQ,PPP1R9A,TRPV4,SMYD3,CDK5,TPD52L1,FRS2,MAPKAPK5,ITGB3,TOM1L1,YES1,MAP2K6,CAB39L,SRCIN1
GO Process	GO:0071901	Negative regulation of protein serine/threonine kinase activity	12	136	0.61	0.0152	9606.ENSP00000265717,9606.ENSP00000294304,9606.ENSP00000299084,9606.ENSP00000340409,9606.ENSP00000344967,9606.ENSP00000345492,9606.ENSP00000346160,9606.ENSP00000348753,9606.ENSP00000351015,9606.ENSP00000376167,9606.ENSP00000389814,9606.ENSP00000481675	PRKAR2B,LRP5,SPRED1,SMPD1,SPRY4,SH2B3,DUSP19,SPRED2,NF1,GPS1,ADIPOQ,SPRY1
GO Process	GO:0051603	Proteolysis involved in cellular protein catabolic process	29	600	0.34	0.017	9606.ENSP00000222330,9606.ENSP00000247977,9606.ENSP00000253794,9606.ENSP00000261609,9606.ENSP00000264065,9606.ENSP00000264414,9606.ENSP00000265857,9606.ENSP00000268717,9606.ENSP00000276461,9606.ENSP00000281471,9606.ENSP00000282344,9606.ENSP00000307833,9606.ENSP00000309198,9606.ENSP00000310572,9606.ENSP00000326804,9606.ENSP00000338019,9606.ENSP00000343001,9606.ENSP00000348299,9606.ENSP00000357292,…	GSK3A,FBXL12,VPS25,HERC2,DNAJC10,CUL3,GET4,COPS3,ERLIN2,AMN1,USP12,FBXO22,UBE3C,PSMC5,CUL1,DNAJB2,UBE4B,TRIM13,UBQLN4,BAG6,VPS36,KLHL42,FBXL18,PSMC2,UBR3,SNF8,TOM1L1,DNAJC3,UBXN8
GO Process	GO:0030163	Protein catabolic process	32	694	0.32	0.0171	9606.ENSP00000222330,9606.ENSP00000247977,9606.ENSP00000253794,9606.ENSP00000261609,9606.ENSP00000264065,9606.ENSP00000264414,9606.ENSP00000265857,9606.ENSP00000268717,9606.ENSP00000276461,9606.ENSP00000281471,9606.ENSP00000282344,9606.ENSP00000307833,9606.ENSP00000309198,9606.ENSP00000310572,9606.ENSP00000326804,9606.ENSP00000338019,9606.ENSP00000343001,9606.ENSP00000348299,9606.ENSP00000357292,…	GSK3A,FBXL12,VPS25,HERC2,DNAJC10,CUL3,GET4,COPS3,ERLIN2,AMN1,USP12,FBXO22,UBE3C,PSMC5,CUL1,DNAJB2,UBE4B,TRIM13,UBQLN4,ABHD13,BAG6,VPS36,KLHL42,VLDLR,FBXL18,PSMC2,PPT1,UBR3,SNF8,TOM1L1,DNAJC3,UBXN8
GO Process	GO:0044267	Cellular protein metabolic process	113	3696	0.15	0.0174	9606.ENSP00000002165,9606.ENSP00000220058,9606.ENSP00000222330,9606.ENSP00000223208,9606.ENSP00000230036,9606.ENSP00000233712,9606.ENSP00000236850,9606.ENSP00000242351,9606.ENSP00000245479,9606.ENSP00000247020,9606.ENSP00000247977,9606.ENSP00000249075,9606.ENSP00000253794,9606.ENSP00000261211,9606.ENSP00000261609,9606.ENSP00000261716,9606.ENSP00000263791,9606.ENSP00000263826,9606.ENSP00000263881,…	FUCA2,MTFMT,GSK3A,CEP41,GPLD1,EVA1A,APOA1,ZC3HAV1,SOX9,SDF2,FBXL12,LIF,VPS25,CDK17,HERC2,TAOK1,EIF2AK4,AKT3,MAP4K3,STAM2,PIK3CA,DNAJC10,COPS4,CUL3,RBBP5,FBXO3,GET4,UQCRC2,COPS3,IGFBP4,CTDSPL,KCTD7,ERLIN2,HMBS,AMN1,USP12,OTUD6B,PEX10,RNF25,PIGX,SPRED1,N6AMT1,COPS6,COG7,B3GNT2,SDC2,FBXO22,UBE3C,MAP3K11,PSMC5,NAGPA,PHKB,KLHL11,MMP1,CUL1,MAPK11,DNAJB2,LRRC8D,AURKAIP1,UBE4B,ICMT,DUSP19,COPS8,TRIM13,CO…
GO Process	GO:0009966	Regulation of signal transduction	98	3107	0.16	0.0191	9606.ENSP00000222330,9606.ENSP00000233154,9606.ENSP00000236850,9606.ENSP00000242351,9606.ENSP00000243077,9606.ENSP00000245479,9606.ENSP00000249075,9606.ENSP00000252809,9606.ENSP00000253794,9606.ENSP00000254958,9606.ENSP00000258439,9606.ENSP00000260526,9606.ENSP00000261716,9606.ENSP00000262375,9606.ENSP00000263816,9606.ENSP00000263881,9606.ENSP00000263904,9606.ENSP00000263967,9606.ENSP00000264414,…	GSK3A,NCK2,APOA1,ZC3HAV1,LRP1,SOX9,LIF,GDF15,VPS25,JAG1,TMEM127,ARHGAP29,TAOK1,DNAJA3,LRP2,MAP4K3,STAM2,PIK3CA,CUL3,PRKAR2B,IGFBP4,SETD9,BAG4,SPRED1,GPR37,MAP3K11,PSMC5,PDE8A,CSPG4,IFT80,ARMC10,MAPK11,HIP1,ARHGAP6,SMPD1,MAOA,ADIPOR1,TP53BP2,SPRY4,SH2B3,DUSP19,COPS8,WLS,SRGAP1,TRIM13,SPRED2,ARHGEF26,MAGEA1,COPS5,NF1,EPHA2,SLC39A14,ENPP1,PJA2,SIPA1L2,TGFB2,RNASEL,IRAK1,ROR1,OCRL,AMOT,TFDP1,F7,CTNNB…
GO Process	GO:0019637	Organophosphate metabolic process	37	870	0.29	0.0225	9606.ENSP00000221086,9606.ENSP00000222381,9606.ENSP00000230036,9606.ENSP00000232607,9606.ENSP00000236850,9606.ENSP00000239231,9606.ENSP00000261596,9606.ENSP00000263967,9606.ENSP00000273371,9606.ENSP00000292180,9606.ENSP00000294016,9606.ENSP00000296333,9606.ENSP00000304802,9606.ENSP00000311405,9606.ENSP00000311453,9606.ENSP00000318868,9606.ENSP00000338352,9606.ENSP00000340409,9606.ENSP00000342026,…	MTMR9,PON1,GPLD1,UMPS,APOA1,PANK3,LPIN2,PIK3CA,PLA1A,FLAD1,ADCY9,PIGX,DTYMK,ADCY6,PDE8A,SHMT1,NUDT4,SMPD1,PRDX6,PFKM,AGK,EPHA2,ENPP1,RAB4A,LHX4-AS1,OCRL,ACOT11,SUCLA2,MTMR6,BPGM,CNP,PLCD4,PPT1,ADAL,SLC25A13,PNPLA8,CROT
GO Process	GO:0071900	Regulation of protein serine/threonine kinase activity	26	521	0.36	0.0225	9606.ENSP00000252809,9606.ENSP00000261716,9606.ENSP00000263881,9606.ENSP00000265717,9606.ENSP00000272519,9606.ENSP00000294304,9606.ENSP00000299084,9606.ENSP00000309597,9606.ENSP00000312506,9606.ENSP00000333685,9606.ENSP00000340409,9606.ENSP00000344967,9606.ENSP00000345492,9606.ENSP00000346160,9606.ENSP00000348753,9606.ENSP00000351015,9606.ENSP00000358997,9606.ENSP00000376167,9606.ENSP00000376865,…	GDF15,TAOK1,MAP4K3,PRKAR2B,RALB,LRP5,SPRED1,MAP3K11,CSPG4,MAPK11,SMPD1,SPRY4,SH2B3,DUSP19,SPRED2,NF1,IRAK1,GPS1,PDGFD,ADIPOQ,TPD52L1,FRS2,MAPKAPK5,MAP2K6,CAB39L,SPRY1
GO Process	GO:0043409	Negative regulation of MAPK cascade	13	168	0.55	0.0232	9606.ENSP00000249075,9606.ENSP00000299084,9606.ENSP00000340409,9606.ENSP00000344967,9606.ENSP00000345492,9606.ENSP00000346160,9606.ENSP00000348753,9606.ENSP00000351015,9606.ENSP00000366702,9606.ENSP00000376167,9606.ENSP00000389814,9606.ENSP00000451712,9606.ENSP00000481675	LIF,SPRED1,SMPD1,SPRY4,SH2B3,DUSP19,SPRED2,NF1,ERRFI1,GPS1,ADIPOQ,NDRG2,SPRY1
GO Process	GO:0050896	Response to stimulus	214	8046	0.08	0.0232	9606.ENSP00000002165,9606.ENSP00000222330,9606.ENSP00000222381,9606.ENSP00000223023,9606.ENSP00000226105,9606.ENSP00000228347,9606.ENSP00000230036,9606.ENSP00000232607,9606.ENSP00000233154,9606.ENSP00000236850,9606.ENSP00000242108,9606.ENSP00000242351,9606.ENSP00000243077,9606.ENSP00000243298,9606.ENSP00000243611,9606.ENSP00000245479,9606.ENSP00000249075,9606.ENSP00000252809,9606.ENSP00000254958,…	FUCA2,GSK3A,PON1,WASL,RANGRF,POLR3B,GPLD1,UMPS,NCK2,APOA1,EEPD1,ZC3HAV1,LRP1,RAB9B,C4BPB,SOX9,LIF,GDF15,JAG1,SNAP25,CHL1,TCN1,ARHGAP29,LPIN2,HERC2,TAOK1,DNAJA3,EPB41L5,EIF2AK4,ZNF106,LRP2,AKT3,MAP4K3,STAM2,KIF1B,PIK3CA,MCAM,DNAJC10,BCHE,COPS4,CUL3,RBBP5,PRKAR2B,GET4,BBS4,UQCRC2,COPS3,IGFBP4,ECSIT,FCN3,RALB,ERLIN2,ADAMTS1,BAG4,STC1,NR2F6,S100A1,TBC1D24,ADCY9,LRP5,RFTN2,CMBL,MAP1B,BRI3,SPRED1,KIAA0…
GO Process	GO:0010875	Positive regulation of cholesterol efflux	5	20	1.06	0.0251	9606.ENSP00000222381,9606.ENSP00000236850,9606.ENSP00000242108,9606.ENSP00000243077,9606.ENSP00000389814	PON1,APOA1,EEPD1,LRP1,ADIPOQ
GO Process	GO:0033036	Macromolecule localization	81	2473	0.18	0.0251	9606.ENSP00000223023,9606.ENSP00000223208,9606.ENSP00000225576,9606.ENSP00000226105,9606.ENSP00000236850,9606.ENSP00000243077,9606.ENSP00000243298,9606.ENSP00000245479,9606.ENSP00000249442,9606.ENSP00000252512,9606.ENSP00000253794,9606.ENSP00000254976,9606.ENSP00000261609,9606.ENSP00000262375,9606.ENSP00000263816,9606.ENSP00000263904,9606.ENSP00000263934,9606.ENSP00000265857,9606.ENSP00000268057,…	WASL,CEP41,TVP23C,RANGRF,APOA1,LRP1,RAB9B,SOX9,MTX2,XPO7,VPS25,SNAP25,HERC2,DNAJA3,LRP2,STAM2,KIF1B,GET4,BBS4,UQCRC2,VPS54,LIN7C,BAG4,PEX10,RFTN2,COG5,COG1,COG7,COG8,RAB33B,NAGPA,IFT80,SNX14,APBA3,PEX7,COG4,FRAS1,HIP1,ICMT,WLS,AGK,EPHA2,ENPP1,SMG5,CHML,RAB4A,TOR1AIP2,ATP1B1,MTX1,ZNHIT6,AMOT,APOM,BAG6,TBC1D4,VPS36,VLDLR,NUDT19,RAPGEF4,TOMM6,NBEA,RPAIN,CPE,ADIPOQ,PPT1,SELENBP1,COG6,SNX13,ZDHHC17,PN…
GO Process	GO:0006508	Proteolysis	48	1256	0.24	0.0259	9606.ENSP00000222330,9606.ENSP00000225719,9606.ENSP00000247977,9606.ENSP00000253794,9606.ENSP00000261609,9606.ENSP00000263904,9606.ENSP00000264065,9606.ENSP00000264389,9606.ENSP00000264414,9606.ENSP00000265651,9606.ENSP00000265857,9606.ENSP00000268379,9606.ENSP00000268717,9606.ENSP00000272732,9606.ENSP00000276461,9606.ENSP00000281471,9606.ENSP00000282344,9606.ENSP00000284984,9606.ENSP00000285420,…	GSK3A,CPD,FBXL12,VPS25,HERC2,STAM2,DNAJC10,COPS4,CUL3,FBXO3,GET4,UQCRC2,COPS3,SCRN3,ERLIN2,AMN1,USP12,ADAMTS1,OTUD6B,COPS6,FBXO22,UBE3C,PSMC5,MMP1,CUL1,DNAJB2,UBE4B,COPS8,TRIM13,COPS5,FAM63A,UBQLN4,CPN1,F7,BAG6,VPS36,KLHL42,FBXL18,GPS1,CPE,PSMC2,UBR3,DCD,SNF8,COPS7A,TOM1L1,DNAJC3,UBXN8
GO Process	GO:1902532	Negative regulation of intracellular signal transduction	25	508	0.35	0.0335	9606.ENSP00000222330,9606.ENSP00000249075,9606.ENSP00000258439,9606.ENSP00000262375,9606.ENSP00000264414,9606.ENSP00000299084,9606.ENSP00000319412,9606.ENSP00000340409,9606.ENSP00000341785,9606.ENSP00000344967,9606.ENSP00000345492,9606.ENSP00000346160,9606.ENSP00000348753,9606.ENSP00000351015,9606.ENSP00000351209,9606.ENSP00000355896,9606.ENSP00000366702,9606.ENSP00000371497,9606.ENSP00000376167,…	GSK3A,LIF,TMEM127,DNAJA3,CUL3,SPRED1,ARMC10,SMPD1,ADIPOR1,SPRY4,SH2B3,DUSP19,SPRED2,NF1,EPHA2,TGFB2,ERRFI1,C1QTNF3,GPS1,ARHGAP35,ADIPOQ,SESN1,MAPKAPK5,NDRG2,SPRY1
GO Process	GO:0010632	Regulation of epithelial cell migration	15	227	0.48	0.0352	9606.ENSP00000230036,9606.ENSP00000245479,9606.ENSP00000263713,9606.ENSP00000263826,9606.ENSP00000290271,9606.ENSP00000299084,9606.ENSP00000314897,9606.ENSP00000341785,9606.ENSP00000351015,9606.ENSP00000351209,9606.ENSP00000355896,9606.ENSP00000361027,9606.ENSP00000387739,9606.ENSP00000418112,9606.ENSP00000452786	GPLD1,SOX9,EPB41L5,AKT3,STC1,SPRED1,ANGPT2,ADIPOR1,NF1,EPHA2,TGFB2,AMOT,AMOTL1,PTPRG,ITGB3
GO Process	GO:0007005	Mitochondrion organization	23	452	0.37	0.037	9606.ENSP00000222330,9606.ENSP00000249442,9606.ENSP00000258975,9606.ENSP00000260361,9606.ENSP00000262375,9606.ENSP00000263826,9606.ENSP00000268379,9606.ENSP00000270517,9606.ENSP00000297534,9606.ENSP00000325562,9606.ENSP00000330787,9606.ENSP00000341957,9606.ENSP00000347581,9606.ENSP00000357360,9606.ENSP00000364519,9606.ENSP00000377470,9606.ENSP00000379057,9606.ENSP00000406327,9606.ENSP00000419665,…	GSK3A,MTX2,TACO1,NDUFAF1,DNAJA3,AKT3,UQCRC2,ECSIT,C7orf55,MINOS1,NDUFB1,TP53BP2,AGK,MTX1,TFDP1,CNP,MIEF2,COX20,SSBP1,CDK5,CLUH,POLDIP2,VPS13D
GO Process	GO:0070373	Negative regulation of ERK1 and ERK2 cascade	8	70	0.72	0.037	9606.ENSP00000249075,9606.ENSP00000299084,9606.ENSP00000344967,9606.ENSP00000348753,9606.ENSP00000366702,9606.ENSP00000389814,9606.ENSP00000451712,9606.ENSP00000481675	LIF,SPRED1,SPRY4,SPRED2,ERRFI1,ADIPOQ,NDRG2,SPRY1
GO Process	GO:1901698	Response to nitrogen compound	42	1070	0.25	0.037	9606.ENSP00000222330,9606.ENSP00000230036,9606.ENSP00000243077,9606.ENSP00000245479,9606.ENSP00000254958,9606.ENSP00000261596,9606.ENSP00000263805,9606.ENSP00000263967,9606.ENSP00000264065,9606.ENSP00000264381,9606.ENSP00000265717,9606.ENSP00000265857,9606.ENSP00000272519,9606.ENSP00000276461,9606.ENSP00000290271,9606.ENSP00000294016,9606.ENSP00000294304,9606.ENSP00000295049,9606.ENSP00000296755,…	GSK3A,GPLD1,LRP1,SOX9,JAG1,LPIN2,ZNF106,PIK3CA,DNAJC10,BCHE,PRKAR2B,GET4,RALB,ERLIN2,STC1,ADCY9,LRP5,RFTN2,MAP1B,ADCY6,SHMT1,DNAJB2,SMPD1,UBE4B,TRIM13,SLC39A14,ENPP1,MARC2,F7,BAG6,ERRFI1,TBC1D4,DBH,PDGFD,MGST1,ADIPOQ,SESN1,TRPV4,CDK5,DMTN,NR4A1,UBXN8
GO Process	GO:0006464	Cellular protein modification process	95	3063	0.15	0.0379	9606.ENSP00000002165,9606.ENSP00000220058,9606.ENSP00000222330,9606.ENSP00000223208,9606.ENSP00000230036,9606.ENSP00000233712,9606.ENSP00000236850,9606.ENSP00000242351,9606.ENSP00000245479,9606.ENSP00000247020,9606.ENSP00000247977,9606.ENSP00000249075,9606.ENSP00000261211,9606.ENSP00000261609,9606.ENSP00000261716,9606.ENSP00000263791,9606.ENSP00000263826,9606.ENSP00000263881,9606.ENSP00000263904,…	FUCA2,MTFMT,GSK3A,CEP41,GPLD1,EVA1A,APOA1,ZC3HAV1,SOX9,SDF2,FBXL12,LIF,CDK17,HERC2,TAOK1,EIF2AK4,AKT3,MAP4K3,STAM2,PIK3CA,COPS4,CUL3,RBBP5,FBXO3,COPS3,IGFBP4,CTDSPL,KCTD7,HMBS,USP12,OTUD6B,PEX10,RNF25,PIGX,SPRED1,N6AMT1,COPS6,COG7,B3GNT2,SDC2,FBXO22,UBE3C,MAP3K11,PSMC5,NAGPA,PHKB,KLHL11,CUL1,MAPK11,LRRC8D,UBE4B,ICMT,DUSP19,COPS8,TRIM13,COPS5,NF1,EPHA2,FAM63A,PJA2,CHML,TGFB2,RNASEL,CDK19,IRAK1,ROR…
GO Process	GO:0051347	Positive regulation of transferase activity	31	705	0.3	0.0383	9606.ENSP00000222330,9606.ENSP00000252809,9606.ENSP00000261716,9606.ENSP00000263881,9606.ENSP00000263967,9606.ENSP00000265717,9606.ENSP00000272519,9606.ENSP00000294016,9606.ENSP00000309597,9606.ENSP00000311405,9606.ENSP00000312506,9606.ENSP00000333685,9606.ENSP00000346160,9606.ENSP00000346340,9606.ENSP00000351209,9606.ENSP00000355896,9606.ENSP00000358997,9606.ENSP00000360120,9606.ENSP00000371532,…	GSK3A,GDF15,TAOK1,MAP4K3,PIK3CA,PRKAR2B,RALB,ADCY9,MAP3K11,ADCY6,CSPG4,MAPK11,DUSP19,COPS8,EPHA2,TGFB2,IRAK1,ROR1,VLDLR,PDGFD,ADIPOQ,PPP1R9A,CDK5,TPD52L1,FRS2,MAPKAPK5,ITGB3,TOM1L1,MAP2K6,CAB39L,SRCIN1
GO Process	GO:0010640	Regulation of platelet-derived growth factor receptor signaling pathway	5	23	1	0.0385	9606.ENSP00000243077,9606.ENSP00000336747,9606.ENSP00000364731,9606.ENSP00000385795,9606.ENSP00000389814	LRP1,HIP1,F7,PHF14,ADIPOQ
GO Process	GO:1902533	Positive regulation of intracellular signal transduction	41	1041	0.26	0.0386	9606.ENSP00000222330,9606.ENSP00000233154,9606.ENSP00000236850,9606.ENSP00000242351,9606.ENSP00000243077,9606.ENSP00000245479,9606.ENSP00000249075,9606.ENSP00000252809,9606.ENSP00000261716,9606.ENSP00000263816,9606.ENSP00000263881,9606.ENSP00000263967,9606.ENSP00000269593,9606.ENSP00000287322,9606.ENSP00000299084,9606.ENSP00000306449,9606.ENSP00000309597,9606.ENSP00000311453,9606.ENSP00000312506,…	GSK3A,NCK2,APOA1,ZC3HAV1,LRP1,SOX9,LIF,GDF15,TAOK1,LRP2,MAP4K3,PIK3CA,IGFBP4,BAG4,SPRED1,GPR37,MAP3K11,PDE8A,CSPG4,MAPK11,HIP1,DUSP19,COPS8,WLS,TRIM13,SPRED2,PJA2,TGFB2,IRAK1,ROR1,F7,TNFRSF19,PDGFD,ADIPOQ,JMJD8,ZDHHC17,TRPV4,TPD52L1,FRS2,MAPKAPK5,MAP2K6
GO Process	GO:0016358	Dendrite development	10	112	0.61	0.0387	9606.ENSP00000223023,9606.ENSP00000233154,9606.ENSP00000268057,9606.ENSP00000296755,9606.ENSP00000307046,9606.ENSP00000338629,9606.ENSP00000353508,9606.ENSP00000371532,9606.ENSP00000384638,9606.ENSP00000419782	WASL,NCK2,BBS4,MAP1B,SDC2,RERE,MAP2,VLDLR,CTNNA2,CDK5
GO Process	GO:0071702	Organic substance transport	72	2173	0.18	0.0387	9606.ENSP00000223208,9606.ENSP00000225576,9606.ENSP00000226105,9606.ENSP00000236850,9606.ENSP00000243077,9606.ENSP00000243298,9606.ENSP00000249442,9606.ENSP00000252512,9606.ENSP00000253794,9606.ENSP00000254976,9606.ENSP00000257264,9606.ENSP00000261609,9606.ENSP00000263816,9606.ENSP00000263904,9606.ENSP00000268057,9606.ENSP00000268379,9606.ENSP00000272322,9606.ENSP00000278193,9606.ENSP00000288774,…	CEP41,TVP23C,RANGRF,APOA1,LRP1,RAB9B,MTX2,XPO7,VPS25,SNAP25,TCN1,HERC2,LRP2,STAM2,BBS4,UQCRC2,VPS54,LIN7C,PEX10,RFTN2,COG5,COG1,COG7,COG8,RAB33B,NAGPA,IFT80,SNX14,APBA3,PEX7,COG4,FRAS1,HIP1,LRRC8D,ICMT,WLS,AGK,NF1,SMG5,CHML,RAB4A,ATP1B1,MTX1,APOM,TBC1D4,VPS36,VLDLR,NUDT19,RAPGEF4,TOMM6,RPAIN,CPE,SLC25A12,PPT1,SELENBP1,COG6,SNX13,SLC25A13,ZDHHC17,TRPV4,PNPLA8,CROT,CDK5,SNF8,DMTN,AP3M2,APPL2,RAB3IP…
GO Process	GO:0048523	Negative regulation of cellular process	139	4874	0.12	0.039	9606.ENSP00000201031,9606.ENSP00000219599,9606.ENSP00000221086,9606.ENSP00000222330,9606.ENSP00000223023,9606.ENSP00000230036,9606.ENSP00000233154,9606.ENSP00000236850,9606.ENSP00000243077,9606.ENSP00000245479,9606.ENSP00000249075,9606.ENSP00000249499,9606.ENSP00000250113,9606.ENSP00000252809,9606.ENSP00000253794,9606.ENSP00000254958,9606.ENSP00000256509,9606.ENSP00000258439,9606.ENSP00000261716,…	TFAP2C,CRYM,MTMR9,GSK3A,WASL,GPLD1,NCK2,APOA1,LRP1,SOX9,LIF,HOXD9,FXR2,GDF15,VPS25,JAG1,CHL1,TMEM127,TAOK1,DNAJA3,EPB41L5,EIF2AK4,LRP2,AKT3,STAM2,PIK3CA,DNAJC10,BCHE,CUL3,PRKAR2B,BBS4,IGFBP4,FCN3,PNKD,CTDSPL,ERLIN2,ADAMTS1,OTUD6B,BAG4,STC1,NR2F6,S100A1,LRP5,MAP1B,SPRED1,LTBP3,GPR37,RAB33B,PSMC5,ADCY6,PDE8A,ZHX3,IFT80,ZBTB33,ANGPT2,SCMH1,SHMT1,ARMC10,CUL1,PHF6,MAPK11,DNAJB2,RERE,ARHGAP6,SMPD1,ADIP…
GO Process	GO:0048584	Positive regulation of response to stimulus	74	2257	0.18	0.0413	9606.ENSP00000222330,9606.ENSP00000223023,9606.ENSP00000228347,9606.ENSP00000230036,9606.ENSP00000233154,9606.ENSP00000236850,9606.ENSP00000242351,9606.ENSP00000243077,9606.ENSP00000243611,9606.ENSP00000245479,9606.ENSP00000249075,9606.ENSP00000250113,9606.ENSP00000252809,9606.ENSP00000254958,9606.ENSP00000261716,9606.ENSP00000263791,9606.ENSP00000263816,9606.ENSP00000263881,9606.ENSP00000263967,…	GSK3A,WASL,POLR3B,GPLD1,NCK2,APOA1,ZC3HAV1,LRP1,C4BPB,SOX9,LIF,FXR2,GDF15,JAG1,TAOK1,EIF2AK4,LRP2,MAP4K3,PIK3CA,IGFBP4,FCN3,BAG4,SPRED1,GPR37,MAP3K11,PSMC5,PDE8A,CSPG4,WIPF2,CUL1,IGLL1,CADM1,MAPK11,POLR3C,HIP1,MAOA,ADIPOR1,TP53BP2,DUSP19,COPS8,WLS,TRIM13,SPRED2,NF1,SLC39A14,PJA2,TGFB2,CDK19,IRAK1,ROR1,TFDP1,F7,BAG6,POLR3F,TP53BP1,TNFRSF19,PDGFD,COCH,POLR3D,SLC39A10,ADIPOQ,PSMC2,JMJD8,PVR,ZDHHC17,…
GO Process	GO:0010498	Proteasomal protein catabolic process	19	345	0.4	0.0438	9606.ENSP00000222330,9606.ENSP00000247977,9606.ENSP00000261609,9606.ENSP00000264065,9606.ENSP00000264414,9606.ENSP00000265857,9606.ENSP00000276461,9606.ENSP00000281471,9606.ENSP00000310572,9606.ENSP00000326804,9606.ENSP00000338019,9606.ENSP00000343001,9606.ENSP00000348299,9606.ENSP00000365131,9606.ENSP00000370671,9606.ENSP00000371805,9606.ENSP00000391211,9606.ENSP00000396068,9606.ENSP00000479216	GSK3A,FBXL12,HERC2,DNAJC10,CUL3,GET4,ERLIN2,AMN1,PSMC5,CUL1,DNAJB2,UBE4B,TRIM13,BAG6,KLHL42,FBXL18,PSMC2,UBR3,UBXN8
GO Process	GO:0009725	Response to hormone	35	849	0.28	0.0461	9606.ENSP00000222330,9606.ENSP00000230036,9606.ENSP00000236850,9606.ENSP00000261596,9606.ENSP00000263805,9606.ENSP00000263816,9606.ENSP00000263967,9606.ENSP00000264381,9606.ENSP00000264515,9606.ENSP00000265717,9606.ENSP00000268057,9606.ENSP00000290271,9606.ENSP00000291442,9606.ENSP00000294016,9606.ENSP00000294304,9606.ENSP00000296755,9606.ENSP00000304802,9606.ENSP00000311405,9606.ENSP00000328359,…	GSK3A,GPLD1,APOA1,LPIN2,ZNF106,LRP2,PIK3CA,BCHE,RBBP5,PRKAR2B,BBS4,STC1,NR2F6,ADCY9,LRP5,MAP1B,DTYMK,ADCY6,DEFA3,ADIPOR1,SLC39A14,ENPP1,ATP1A2,TGFB2,CPN1,F7,ERRFI1,TBC1D4,MAOB,ADIPOQ,TRPV4,SMYD3,NR4A1,ATP1A1,APPL2
GO Process	GO:0032147	Activation of protein kinase activity	20	376	0.39	0.0463	9606.ENSP00000252809,9606.ENSP00000261716,9606.ENSP00000263881,9606.ENSP00000263967,9606.ENSP00000265717,9606.ENSP00000294016,9606.ENSP00000309597,9606.ENSP00000311405,9606.ENSP00000312506,9606.ENSP00000333685,9606.ENSP00000346160,9606.ENSP00000346340,9606.ENSP00000355896,9606.ENSP00000358997,9606.ENSP00000447241,9606.ENSP00000449381,9606.ENSP00000452786,9606.ENSP00000460823,9606.ENSP00000468348,…	GDF15,TAOK1,MAP4K3,PIK3CA,PRKAR2B,ADCY9,MAP3K11,ADCY6,CSPG4,MAPK11,DUSP19,COPS8,TGFB2,IRAK1,FRS2,MAPKAPK5,ITGB3,TOM1L1,MAP2K6,CAB39L
GO Process	GO:0009719	Response to endogenous stimulus	52	1447	0.22	0.0473	9606.ENSP00000222330,9606.ENSP00000230036,9606.ENSP00000236850,9606.ENSP00000243077,9606.ENSP00000245479,9606.ENSP00000252809,9606.ENSP00000261596,9606.ENSP00000263713,9606.ENSP00000263805,9606.ENSP00000263816,9606.ENSP00000263934,9606.ENSP00000263967,9606.ENSP00000264381,9606.ENSP00000264515,9606.ENSP00000265717,9606.ENSP00000268057,9606.ENSP00000287322,9606.ENSP00000290271,9606.ENSP00000291442,…	GSK3A,GPLD1,APOA1,LRP1,SOX9,GDF15,LPIN2,EPB41L5,ZNF106,LRP2,KIF1B,PIK3CA,BCHE,RBBP5,PRKAR2B,BBS4,BAG4,STC1,NR2F6,ADCY9,LRP5,MAP1B,SPRED1,LTBP3,DTYMK,ADCY6,PDE8A,SHMT1,DEFA3,ADIPOR1,SPRED2,SLC39A14,ENPP1,ATP1A2,TGFB2,CPN1,F7,ERRFI1,TBC1D4,MAOB,PDGFD,ADIPOQ,SESN1,TRPV4,SMYD3,CDK5,DMTN,NR4A1,ATP1A1,APPL2,FRS2,YES1
GO Process	GO:0010243	Response to organonitrogen compound	39	987	0.26	0.0473	9606.ENSP00000222330,9606.ENSP00000230036,9606.ENSP00000243077,9606.ENSP00000245479,9606.ENSP00000254958,9606.ENSP00000261596,9606.ENSP00000263805,9606.ENSP00000263967,9606.ENSP00000264065,9606.ENSP00000264381,9606.ENSP00000265717,9606.ENSP00000265857,9606.ENSP00000276461,9606.ENSP00000290271,9606.ENSP00000294016,9606.ENSP00000294304,9606.ENSP00000296755,9606.ENSP00000311405,9606.ENSP00000318868,…	GSK3A,GPLD1,LRP1,SOX9,JAG1,LPIN2,ZNF106,PIK3CA,DNAJC10,BCHE,PRKAR2B,GET4,ERLIN2,STC1,ADCY9,LRP5,MAP1B,ADCY6,SHMT1,DNAJB2,SMPD1,UBE4B,TRIM13,SLC39A14,ENPP1,F7,BAG6,ERRFI1,TBC1D4,DBH,PDGFD,MGST1,ADIPOQ,SESN1,TRPV4,CDK5,DMTN,NR4A1,UBXN8
GO Process	GO:0048813	Dendrite morphogenesis	7	56	0.76	0.0473	9606.ENSP00000223023,9606.ENSP00000307046,9606.ENSP00000338629,9606.ENSP00000353508,9606.ENSP00000371532,9606.ENSP00000384638,9606.ENSP00000419782	WASL,SDC2,RERE,MAP2,VLDLR,CTNNA2,CDK5
GO Process	GO:0051716	Cellular response to stimulus	176	6489	0.09	0.0473	9606.ENSP00000222330,9606.ENSP00000223023,9606.ENSP00000226105,9606.ENSP00000230036,9606.ENSP00000232607,9606.ENSP00000233154,9606.ENSP00000236850,9606.ENSP00000242108,9606.ENSP00000243077,9606.ENSP00000243298,9606.ENSP00000245479,9606.ENSP00000249075,9606.ENSP00000252809,9606.ENSP00000254958,9606.ENSP00000256509,9606.ENSP00000260526,9606.ENSP00000261596,9606.ENSP00000261609,9606.ENSP00000261716,…	GSK3A,WASL,RANGRF,GPLD1,UMPS,NCK2,APOA1,EEPD1,LRP1,RAB9B,SOX9,LIF,GDF15,JAG1,CHL1,ARHGAP29,LPIN2,HERC2,TAOK1,DNAJA3,EPB41L5,EIF2AK4,ZNF106,LRP2,AKT3,MAP4K3,STAM2,KIF1B,PIK3CA,DNAJC10,COPS4,CUL3,RBBP5,PRKAR2B,GET4,BBS4,COPS3,IGFBP4,RALB,ERLIN2,ADAMTS1,BAG4,STC1,NR2F6,S100A1,TBC1D24,ADCY9,LRP5,CMBL,MAP1B,SPRED1,KIAA0355,LTBP3,N6AMT1,COPS6,DTYMK,B3GNT2,GPR37,RAB33B,SDC2,FBXO22,MAP3K11,PSMC5,ADCY6,PD…
GO Process	GO:1901135	Carbohydrate derivative metabolic process	39	987	0.26	0.0473	9606.ENSP00000002165,9606.ENSP00000230036,9606.ENSP00000232607,9606.ENSP00000239231,9606.ENSP00000243776,9606.ENSP00000247020,9606.ENSP00000261296,9606.ENSP00000261858,9606.ENSP00000266671,9606.ENSP00000294016,9606.ENSP00000296333,9606.ENSP00000304802,9606.ENSP00000305442,9606.ENSP00000305595,9606.ENSP00000307046,9606.ENSP00000307297,9606.ENSP00000310998,9606.ENSP00000311405,9606.ENSP00000311453,…	FUCA2,GPLD1,UMPS,PANK3,CHPF,SDF2,TGDS,GLCE,PHLDA1,ADCY9,PIGX,DTYMK,COG7,B3GNT2,SDC2,CHST14,NAGPA,ADCY6,PDE8A,CSPG4,SHMT1,NUDT4,SMPD1,PFKM,TRIM13,EPHA2,ENPP1,LHX4-AS1,ACOT11,ST3GAL5,SUCLA2,BPGM,ISPD,PPT1,ADAL,SLC25A13,CSGALNACT1,CROT,ST3GAL6
GO Process	GO:0018130	Heterocycle biosynthetic process	41	1061	0.25	0.0494	9606.ENSP00000228347,9606.ENSP00000232607,9606.ENSP00000239231,9606.ENSP00000245479,9606.ENSP00000249499,9606.ENSP00000258955,9606.ENSP00000278715,9606.ENSP00000291442,9606.ENSP00000292180,9606.ENSP00000294016,9606.ENSP00000299853,9606.ENSP00000304802,9606.ENSP00000306123,9606.ENSP00000311405,9606.ENSP00000311453,9606.ENSP00000318868,9606.ENSP00000325612,9606.ENSP00000334564,9606.ENSP00000338352,…	POLR3B,UMPS,PANK3,SOX9,HOXD9,RSAD1,HMBS,NR2F6,FLAD1,ADCY9,POLR3E,DTYMK,RPAP1,ADCY6,PDE8A,SHMT1,MED16,POLR3C,NUDT4,ENPP1,SMG5,POLR3A,TFDP1,POLR3F,SUCLA2,CNP,CRCP,POLR3D,INTS1,PPT1,NFIC,TSC22D1,ADAL,SLC25A13,INTS2,INTS9,INTS4,NR4A1,POLR1B,CPSF3L,POLDIP2
GO Process	GO:0048585	Negative regulation of response to stimulus	57	1636	0.2	0.0494	9606.ENSP00000222330,9606.ENSP00000233154,9606.ENSP00000236850,9606.ENSP00000243077,9606.ENSP00000243611,9606.ENSP00000245479,9606.ENSP00000249075,9606.ENSP00000252809,9606.ENSP00000253794,9606.ENSP00000254958,9606.ENSP00000258439,9606.ENSP00000262375,9606.ENSP00000263816,9606.ENSP00000263826,9606.ENSP00000263904,9606.ENSP00000264414,9606.ENSP00000268057,9606.ENSP00000269593,9606.ENSP00000299084,…	GSK3A,NCK2,APOA1,LRP1,C4BPB,SOX9,LIF,GDF15,VPS25,JAG1,TMEM127,DNAJA3,LRP2,AKT3,STAM2,CUL3,BBS4,IGFBP4,SPRED1,GPR37,PSMC5,PDE8A,IFT80,ANGPT2,ARMC10,SMPD1,ADIPOR1,SPRY4,SH2B3,DUSP19,SPRED2,MAGEA1,NF1,EPHA2,ENPP1,TGFB2,UBQLN4,CTNNBIP1,ERRFI1,TP53BP1,C1QTNF3,RBMS3,GPS1,CTNNA2,ARHGAP35,PHF14,ADIPOQ,PSMC2,SESN1,SNX13,BRAP,PEG10,APPL2,MAPKAPK5,NDRG2,DNAJC3,SPRY1
GO Process	GO:0010648	Negative regulation of cell communication	50	1382	0.22	0.0496	9606.ENSP00000222330,9606.ENSP00000233154,9606.ENSP00000236850,9606.ENSP00000243077,9606.ENSP00000245479,9606.ENSP00000249075,9606.ENSP00000252809,9606.ENSP00000253794,9606.ENSP00000254958,9606.ENSP00000258439,9606.ENSP00000262375,9606.ENSP00000263816,9606.ENSP00000263904,9606.ENSP00000264381,9606.ENSP00000264414,9606.ENSP00000269593,9606.ENSP00000273077,9606.ENSP00000299084,9606.ENSP00000310572,…	GSK3A,NCK2,APOA1,LRP1,SOX9,LIF,GDF15,VPS25,JAG1,TMEM127,DNAJA3,LRP2,STAM2,BCHE,CUL3,IGFBP4,PNKD,SPRED1,PSMC5,IFT80,ARMC10,SMPD1,ADIPOR1,SPRY4,SH2B3,DUSP19,SPRED2,MAGEA1,NF1,EPHA2,ENPP1,TGFB2,CTNNBIP1,ERRFI1,MAOB,C1QTNF3,RBMS3,GPS1,ARHGAP35,PHF14,ADIPOQ,PSMC2,SESN1,SNX13,BRAP,PPP1R9A,PEG10,MAPKAPK5,NDRG2,SPRY1
GO Process	GO:0043161	Proteasome-mediated ubiquitin-dependent protein catabolic process	18	323	0.41	0.0496	9606.ENSP00000222330,9606.ENSP00000247977,9606.ENSP00000261609,9606.ENSP00000264065,9606.ENSP00000264414,9606.ENSP00000276461,9606.ENSP00000281471,9606.ENSP00000310572,9606.ENSP00000326804,9606.ENSP00000338019,9606.ENSP00000343001,9606.ENSP00000348299,9606.ENSP00000365131,9606.ENSP00000370671,9606.ENSP00000371805,9606.ENSP00000391211,9606.ENSP00000396068,9606.ENSP00000479216	GSK3A,FBXL12,HERC2,DNAJC10,CUL3,ERLIN2,AMN1,PSMC5,CUL1,DNAJB2,UBE4B,TRIM13,BAG6,KLHL42,FBXL18,PSMC2,UBR3,UBXN8
GO Process	GO:1901566	Organonitrogen compound biosynthetic process	49	1346	0.22	0.0496	9606.ENSP00000220058,9606.ENSP00000230036,9606.ENSP00000232607,9606.ENSP00000236850,9606.ENSP00000239231,9606.ENSP00000243776,9606.ENSP00000247020,9606.ENSP00000258955,9606.ENSP00000261596,9606.ENSP00000261858,9606.ENSP00000266671,9606.ENSP00000278715,9606.ENSP00000292180,9606.ENSP00000294016,9606.ENSP00000296333,9606.ENSP00000303584,9606.ENSP00000304802,9606.ENSP00000305442,9606.ENSP00000305595,…	MTFMT,GPLD1,UMPS,APOA1,PANK3,CHPF,SDF2,RSAD1,LPIN2,GLCE,PHLDA1,HMBS,FLAD1,ADCY9,PIGX,N6AMT1,DTYMK,COG7,B3GNT2,GPR37,SDC2,CHST14,NAGPA,ADCY6,CSPG4,SHMT1,SMPD1,AURKAIP1,AGK,COPS5,TGFB2,TARS2,ST3GAL5,SUCLA2,ESD,DBH,PSPH,MGST1,EIF4G3,ISPD,SLC25A12,PPT1,ADAL,SLC25A13,AARSD1,ZDHHC17,CSGALNACT1,NAT8L,ST3GAL6
GO Function	GO:0003824	Catalytic activity	170	5486	0.15	0.00057	9606.ENSP00000002165,9606.ENSP00000217133,9606.ENSP00000219599,9606.ENSP00000220058,9606.ENSP00000221086,9606.ENSP00000222330,9606.ENSP00000222381,9606.ENSP00000225719,9606.ENSP00000228347,9606.ENSP00000230036,9606.ENSP00000232607,9606.ENSP00000239231,9606.ENSP00000243298,9606.ENSP00000243776,9606.ENSP00000247020,9606.ENSP00000258955,9606.ENSP00000260953,9606.ENSP00000261211,9606.ENSP00000261296,…	FUCA2,TUBB1,CRYM,MTFMT,MTMR9,GSK3A,PON1,CPD,POLR3B,GPLD1,UMPS,PANK3,RAB9B,CHPF,SDF2,RSAD1,METTL5,CDK17,TGDS,LPIN2,HERC2,TAOK1,GLCE,EIF2AK4,AKT3,MAP4K3,KIF1B,PIK3CA,DNAJC10,BCHE,COPS4,CUL3,FBXO3,BBS4,UQCRC2,SAT2,PRUNE,RALB,SCRN3,PNKD,CTDSPL,PLA1A,TMX2,ENDOD1,HMBS,USP12,ADAMTS1,OTUD6B,SETD9,FLAD1,ADCY9,RNF25,CMBL,ABCB8,POLR3E,N6AMT1,DTYMK,B3GNT2,RPAP1,RAB33B,CHST14,FBXO22,UBE3C,MAP3K11,PSMC5,NAGPA,…
GO Function	GO:0003899	DNA-directed 5-3 RNA polymerase activity	9	41	1	0.0016	9606.ENSP00000228347,9606.ENSP00000299853,9606.ENSP00000306123,9606.ENSP00000334564,9606.ENSP00000361446,9606.ENSP00000366828,9606.ENSP00000378736,9606.ENSP00000380904,9606.ENSP00000444136	POLR3B,POLR3E,RPAP1,POLR3C,POLR3A,POLR3F,CRCP,POLR3D,POLR1B
GO Function	GO:0016788	Hydrolase activity, acting on ester bonds	37	732	0.36	0.0022	9606.ENSP00000221086,9606.ENSP00000222381,9606.ENSP00000230036,9606.ENSP00000261596,9606.ENSP00000264381,9606.ENSP00000271620,9606.ENSP00000273077,9606.ENSP00000273179,9606.ENSP00000273371,9606.ENSP00000278505,9606.ENSP00000311453,9606.ENSP00000338887,9606.ENSP00000340409,9606.ENSP00000342026,9606.ENSP00000346160,9606.ENSP00000350833,9606.ENSP00000352706,9606.ENSP00000354238,9606.ENSP00000354490,…	MTMR9,PON1,GPLD1,LPIN2,BCHE,PRUNE,PNKD,CTDSPL,PLA1A,ENDOD1,PDE8A,LRRC8D,SMPD1,PRDX6,DUSP19,MPPED2,HIBCH,ENPP1,ATP1A2,RNASEL,TARS2,OCRL,ACOT11,ABHD13,DIS3,ESD,MTMR6,CNP,PSPH,NUDT19,RNASE1,PLCD4,PPT1,AARSD1,PNPLA8,PTPRG,ATP1A1
GO Function	GO:0060589	Nucleoside-triphosphatase regulator activity	23	336	0.5	0.0022	9606.ENSP00000223023,9606.ENSP00000260526,9606.ENSP00000262375,9606.ENSP00000264065,9606.ENSP00000293970,9606.ENSP00000338019,9606.ENSP00000338967,9606.ENSP00000346139,9606.ENSP00000347198,9606.ENSP00000351015,9606.ENSP00000355511,9606.ENSP00000355589,9606.ENSP00000355651,9606.ENSP00000356584,9606.ENSP00000356790,9606.ENSP00000359799,9606.ENSP00000360154,9606.ENSP00000366702,9606.ENSP00000366863,…	WASL,ARHGAP29,DNAJA3,DNAJC10,TBC1D24,DNAJB2,ARHGAP6,TBC1D20,SRGAP1,NF1,CHML,SIPA1L2,RAB4A,TOR1AIP2,ATP1B1,DNAJB4,OCRL,ERRFI1,TBC1D4,GPS1,RIC8B,GIT1,ARHGAP35
GO Function	GO:0019899	Enzyme binding	80	2239	0.21	0.0047	9606.ENSP00000221086,9606.ENSP00000222330,9606.ENSP00000226105,9606.ENSP00000236850,9606.ENSP00000243077,9606.ENSP00000245479,9606.ENSP00000252512,9606.ENSP00000256509,9606.ENSP00000258439,9606.ENSP00000261609,9606.ENSP00000262375,9606.ENSP00000263934,9606.ENSP00000264065,9606.ENSP00000264381,9606.ENSP00000264414,9606.ENSP00000265717,9606.ENSP00000272519,9606.ENSP00000276461,9606.ENSP00000287322,…	MTMR9,GSK3A,RANGRF,APOA1,LRP1,SOX9,XPO7,CHL1,TMEM127,HERC2,DNAJA3,KIF1B,DNAJC10,BCHE,CUL3,PRKAR2B,RALB,ERLIN2,BAG4,S100A1,SPRED1,KIAA0355,ANKMY2,GPR37,MAP3K11,ADCY6,PDE8A,CSPG4,ANGPT2,APBA3,PEX7,CUL1,PHF6,DNAJB2,ARHGAP6,ADIPOR1,PRDX6,UBE4B,SH2B3,PFKM,TBC1D20,DUSP19,CGI-74,SRGAP1,SPRED2,ARHGEF26,MAGEA1,COPS5,PJA2,SMG5,CHML,RAB4A,TOR1AIP2,ATP1B1,DDX20,ZNHIT6,OCRL,BAG6,ERRFI1,TBC1D4,DIS3,ARHGEF16,RI…
GO Function	GO:0005515	Protein binding	197	7026	0.11	0.0054	9606.ENSP00000219599,9606.ENSP00000221086,9606.ENSP00000222330,9606.ENSP00000222381,9606.ENSP00000223023,9606.ENSP00000226105,9606.ENSP00000232607,9606.ENSP00000233154,9606.ENSP00000236850,9606.ENSP00000239231,9606.ENSP00000242351,9606.ENSP00000243077,9606.ENSP00000243298,9606.ENSP00000245479,9606.ENSP00000249075,9606.ENSP00000250113,9606.ENSP00000252512,9606.ENSP00000252809,9606.ENSP00000253794,…	CRYM,MTMR9,GSK3A,PON1,WASL,RANGRF,UMPS,NCK2,APOA1,PANK3,ZC3HAV1,LRP1,RAB9B,SOX9,LIF,FXR2,XPO7,GDF15,VPS25,JAG1,SNAP25,CHL1,TMEM127,NDUFAF1,ARHGAP29,HERC2,TAOK1,GLCE,DNAJA3,EPB41L5,ZNF106,LRP2,KIF1B,PIK3CA,DNAJC10,BCHE,CUL3,RBBP5,PRKAR2B,GET4,BBS4,SAT2,IGFBP4,FCN3,PRUNE,VPS54,RALB,ERLIN2,LIN7C,BAG4,PEX10,STC1,S100A1,FLAD1,LRP5,RNF25,AFAP1L1,MAP1B,BRI3,HEATR2,SPRED1,KIAA0355,LTBP3,ANKMY2,GPR37,SDC2…
GO Function	GO:0008047	Enzyme activator activity	28	520	0.39	0.0078	9606.ENSP00000236850,9606.ENSP00000260526,9606.ENSP00000261716,9606.ENSP00000263967,9606.ENSP00000264065,9606.ENSP00000293970,9606.ENSP00000338019,9606.ENSP00000338967,9606.ENSP00000346139,9606.ENSP00000346160,9606.ENSP00000347198,9606.ENSP00000351015,9606.ENSP00000355511,9606.ENSP00000355589,9606.ENSP00000355651,9606.ENSP00000356584,9606.ENSP00000356790,9606.ENSP00000359799,9606.ENSP00000360154,…	APOA1,ARHGAP29,TAOK1,PIK3CA,DNAJC10,TBC1D24,DNAJB2,ARHGAP6,TBC1D20,DUSP19,SRGAP1,NF1,CHML,SIPA1L2,RAB4A,TOR1AIP2,ATP1B1,DNAJB4,OCRL,ERRFI1,TBC1D4,RIC8B,GIT1,ARHGAP35,FRS2,TOM1L1,APOC1,CAB39L
GO Function	GO:0016790	Thiolester hydrolase activity	7	37	0.94	0.0123	9606.ENSP00000273077,9606.ENSP00000352706,9606.ENSP00000360366,9606.ENSP00000365063,9606.ENSP00000367992,9606.ENSP00000380251,9606.ENSP00000394863	PNKD,HIBCH,ACOT11,ABHD13,ESD,NUDT19,PPT1
GO Function	GO:0001671	ATPase activator activity	6	25	1.04	0.0128	9606.ENSP00000264065,9606.ENSP00000338019,9606.ENSP00000355651,9606.ENSP00000356584,9606.ENSP00000356790,9606.ENSP00000359799	DNAJC10,DNAJB2,RAB4A,TOR1AIP2,ATP1B1,DNAJB4
GO Function	GO:0016740	Transferase activity	75	2170	0.2	0.016	9606.ENSP00000220058,9606.ENSP00000222330,9606.ENSP00000228347,9606.ENSP00000232607,9606.ENSP00000239231,9606.ENSP00000243776,9606.ENSP00000247020,9606.ENSP00000260953,9606.ENSP00000261211,9606.ENSP00000261609,9606.ENSP00000261716,9606.ENSP00000263791,9606.ENSP00000263826,9606.ENSP00000263881,9606.ENSP00000263967,9606.ENSP00000264414,9606.ENSP00000265651,9606.ENSP00000269298,9606.ENSP00000278715,…	MTFMT,GSK3A,POLR3B,UMPS,PANK3,CHPF,SDF2,METTL5,CDK17,HERC2,TAOK1,EIF2AK4,AKT3,MAP4K3,PIK3CA,CUL3,FBXO3,SAT2,HMBS,SETD9,FLAD1,RNF25,POLR3E,N6AMT1,DTYMK,B3GNT2,RPAP1,CHST14,FBXO22,UBE3C,MAP3K11,PHKB,SHMT1,CUL1,MAPK11,POLR3C,UBE4B,ICMT,PFKM,AGK,TRIM13,EPHA2,PJA2,COLGALT2,RNASEL,CDK19,IRAK1,ROR1,POLR3A,PHKA1,ST3GAL5,POLR3F,METTL22,N6AMT2,METTL7B,CRCP,MGST1,POLR3D,ISPD,LANCL1,UBR3,ZDHHC17,BRAP,CSGALNA…
GO Function	GO:0016779	Nucleotidyltransferase activity	11	124	0.61	0.0393	9606.ENSP00000228347,9606.ENSP00000292180,9606.ENSP00000299853,9606.ENSP00000306123,9606.ENSP00000334564,9606.ENSP00000361446,9606.ENSP00000366828,9606.ENSP00000378736,9606.ENSP00000380904,9606.ENSP00000385478,9606.ENSP00000444136	POLR3B,FLAD1,POLR3E,RPAP1,POLR3C,POLR3A,POLR3F,CRCP,POLR3D,ISPD,POLR1B
GO Function	GO:0051087	Chaperone binding	10	105	0.64	0.0424	9606.ENSP00000263816,9606.ENSP00000264065,9606.ENSP00000265857,9606.ENSP00000287322,9606.ENSP00000338019,9606.ENSP00000354490,9606.ENSP00000359799,9606.ENSP00000371735,9606.ENSP00000445306,9606.ENSP00000473631	LRP2,DNAJC10,GET4,BAG4,DNAJB2,ATP1A2,DNAJB4,SACS,ATP1A1,DNAJC3
GO Component	GO:0005737	Cytoplasm	334	11428	0.13	2.97e-14	9606.ENSP00000002165,9606.ENSP00000201031,9606.ENSP00000217133,9606.ENSP00000219599,9606.ENSP00000220058,9606.ENSP00000221086,9606.ENSP00000222330,9606.ENSP00000223023,9606.ENSP00000223208,9606.ENSP00000225576,9606.ENSP00000226105,9606.ENSP00000228347,9606.ENSP00000230036,9606.ENSP00000232607,9606.ENSP00000233154,9606.ENSP00000233712,9606.ENSP00000236850,9606.ENSP00000239231,9606.ENSP00000242351,…	FUCA2,TFAP2C,TUBB1,CRYM,MTFMT,MTMR9,GSK3A,WASL,CEP41,TVP23C,RANGRF,POLR3B,GPLD1,UMPS,NCK2,EVA1A,APOA1,PANK3,ZC3HAV1,LRP1,RAB9B,CHPF,FBXL12,LIF,MTX2,FXR2,XPO7,GDF15,VPS25,SNAP25,TCN1,TMEM127,RSAD1,TACO1,NDUFAF1,ARHGAP29,CDK17,LPIN2,HERC2,TAOK1,GLCE,DNAJA3,EPB41L5,EIF2AK4,ZNF106,LRP2,AKT3,MAP4K3,STAM2,KIF1B,COQ10B,PIK3CA,DNAJC10,BCHE,COPS4,CUL3,FBXO3,PRKAR2B,GET4,PHLDA1,BBS4,UQCRC2,COPS3,SLC39A6,SA…
GO Component	GO:0005829	Cytosol	184	5193	0.21	2.53e-10	9606.ENSP00000201031,9606.ENSP00000219599,9606.ENSP00000221086,9606.ENSP00000222330,9606.ENSP00000223023,9606.ENSP00000223208,9606.ENSP00000226105,9606.ENSP00000228347,9606.ENSP00000232607,9606.ENSP00000233154,9606.ENSP00000236850,9606.ENSP00000239231,9606.ENSP00000242351,9606.ENSP00000243298,9606.ENSP00000243776,9606.ENSP00000247977,9606.ENSP00000249075,9606.ENSP00000250113,9606.ENSP00000253794,…	TFAP2C,CRYM,MTMR9,GSK3A,WASL,CEP41,RANGRF,POLR3B,UMPS,NCK2,APOA1,PANK3,ZC3HAV1,RAB9B,CHPF,FBXL12,LIF,FXR2,VPS25,SNAP25,NDUFAF1,ARHGAP29,LPIN2,HERC2,TAOK1,DNAJA3,EPB41L5,EIF2AK4,ZNF106,STAM2,PIK3CA,COPS4,CUL3,FBXO3,PRKAR2B,GET4,PHLDA1,BBS4,COPS3,ECSIT,PRUNE,VPS54,KCTD7,ERLIN2,ENDOD1,HMBS,USP12,BAG4,C21orf59,FLAD1,RNF25,CMBL,AFAP1L1,MAP1B,COG5,SPRED1,POLR3E,N6AMT1,COPS6,DTYMK,FBXO22,PSMC5,PDE8A,BAA…
GO Component	GO:0005622	Intracellular	368	14276	0.07	6.22e-08	9606.ENSP00000002165,9606.ENSP00000201031,9606.ENSP00000217133,9606.ENSP00000219599,9606.ENSP00000220058,9606.ENSP00000221086,9606.ENSP00000222330,9606.ENSP00000222381,9606.ENSP00000223023,9606.ENSP00000223208,9606.ENSP00000225576,9606.ENSP00000226105,9606.ENSP00000228347,9606.ENSP00000230036,9606.ENSP00000232607,9606.ENSP00000233154,9606.ENSP00000233712,9606.ENSP00000236850,9606.ENSP00000239231,…	FUCA2,TFAP2C,TUBB1,CRYM,MTFMT,MTMR9,GSK3A,PON1,WASL,CEP41,TVP23C,RANGRF,POLR3B,GPLD1,UMPS,NCK2,EVA1A,APOA1,PANK3,ZC3HAV1,LRP1,RAB9B,CHPF,SOX9,FBXL12,LIF,MTX2,HOXD9,FXR2,XPO7,GDF15,VPS25,SNAP25,TCN1,TMEM127,RSAD1,TACO1,NDUFAF1,ARHGAP29,METTL5,CDK17,LPIN2,HERC2,TAOK1,GLCE,DNAJA3,EPB41L5,EIF2AK4,ZNF106,LRP2,AKT3,MAP4K3,STAM2,KIF1B,COQ10B,PIK3CA,MCAM,DNAJC10,BCHE,COPS4,CUL3,RBBP5,FBXO3,PRKAR2B,GET4,P…
GO Component	GO:0043227	Membrane-bounded organelle	325	12427	0.08	1.45e-05	9606.ENSP00000002165,9606.ENSP00000201031,9606.ENSP00000217133,9606.ENSP00000219599,9606.ENSP00000220058,9606.ENSP00000221086,9606.ENSP00000222330,9606.ENSP00000222381,9606.ENSP00000223023,9606.ENSP00000225576,9606.ENSP00000225719,9606.ENSP00000226105,9606.ENSP00000228347,9606.ENSP00000230036,9606.ENSP00000232607,9606.ENSP00000233154,9606.ENSP00000233712,9606.ENSP00000236850,9606.ENSP00000239231,…	FUCA2,TFAP2C,TUBB1,CRYM,MTFMT,MTMR9,GSK3A,PON1,WASL,TVP23C,CPD,RANGRF,POLR3B,GPLD1,UMPS,NCK2,EVA1A,APOA1,PANK3,ZC3HAV1,LRP1,RAB9B,CHPF,SOX9,FBXL12,MTX2,HOXD9,FXR2,XPO7,GDF15,VPS25,SNAP25,CHL1,TCN1,TMEM127,RSAD1,TACO1,NDUFAF1,METTL5,CDK17,LPIN2,HERC2,TAOK1,GLCE,DNAJA3,EPB41L5,ZNF106,LRP2,AKT3,STAM2,KIF1B,COQ10B,MCAM,DNAJC10,BCHE,COPS4,CUL3,RBBP5,FBXO3,PRKAR2B,GET4,PHLDA1,BBS4,UQCRC2,COPS3,SLC39A6,…
GO Component	GO:0043226	Organelle	345	13515	0.07	2.27e-05	9606.ENSP00000002165,9606.ENSP00000201031,9606.ENSP00000217133,9606.ENSP00000219599,9606.ENSP00000220058,9606.ENSP00000221086,9606.ENSP00000222330,9606.ENSP00000222381,9606.ENSP00000223023,9606.ENSP00000223208,9606.ENSP00000225576,9606.ENSP00000225719,9606.ENSP00000226105,9606.ENSP00000228347,9606.ENSP00000230036,9606.ENSP00000232607,9606.ENSP00000233154,9606.ENSP00000233712,9606.ENSP00000236850,…	FUCA2,TFAP2C,TUBB1,CRYM,MTFMT,MTMR9,GSK3A,PON1,WASL,CEP41,TVP23C,CPD,RANGRF,POLR3B,GPLD1,UMPS,NCK2,EVA1A,APOA1,PANK3,ZC3HAV1,LRP1,RAB9B,CHPF,SOX9,FBXL12,MTX2,HOXD9,FXR2,XPO7,GDF15,VPS25,SNAP25,CHL1,TCN1,TMEM127,RSAD1,TACO1,NDUFAF1,METTL5,CDK17,LPIN2,HERC2,TAOK1,GLCE,DNAJA3,EPB41L5,EIF2AK4,ZNF106,LRP2,AKT3,STAM2,KIF1B,COQ10B,MCAM,DNAJC10,BCHE,COPS4,CUL3,RBBP5,FBXO3,PRKAR2B,GET4,PHLDA1,BBS4,UQCRC2,…
GO Component	GO:0043231	Intracellular membrane-bounded organelle	290	10761	0.09	2.27e-05	9606.ENSP00000002165,9606.ENSP00000201031,9606.ENSP00000219599,9606.ENSP00000220058,9606.ENSP00000221086,9606.ENSP00000222330,9606.ENSP00000222381,9606.ENSP00000223023,9606.ENSP00000225576,9606.ENSP00000226105,9606.ENSP00000228347,9606.ENSP00000230036,9606.ENSP00000232607,9606.ENSP00000233154,9606.ENSP00000233712,9606.ENSP00000236850,9606.ENSP00000239231,9606.ENSP00000242351,9606.ENSP00000243077,…	FUCA2,TFAP2C,CRYM,MTFMT,MTMR9,GSK3A,PON1,WASL,TVP23C,RANGRF,POLR3B,GPLD1,UMPS,NCK2,EVA1A,APOA1,PANK3,ZC3HAV1,LRP1,RAB9B,CHPF,SOX9,FBXL12,MTX2,HOXD9,FXR2,XPO7,GDF15,VPS25,SNAP25,RSAD1,TACO1,NDUFAF1,METTL5,CDK17,LPIN2,HERC2,GLCE,DNAJA3,EPB41L5,ZNF106,LRP2,AKT3,STAM2,KIF1B,COQ10B,MCAM,DNAJC10,BCHE,COPS4,CUL3,RBBP5,FBXO3,GET4,PHLDA1,BBS4,UQCRC2,COPS3,SLC39A6,IGFBP4,ECSIT,PRUNE,VPS54,PNKD,CTDSPL,ERLIN…
GO Component	GO:0008180	COP9 signalosome	7	15	1.33	6.15e-05	9606.ENSP00000264389,9606.ENSP00000268717,9606.ENSP00000304102,9606.ENSP00000346340,9606.ENSP00000350512,9606.ENSP00000376167,9606.ENSP00000438115	COPS4,COPS3,COPS6,COPS8,COPS5,GPS1,COPS7A
GO Component	GO:0043229	Intracellular organelle	322	12528	0.07	0.00012	9606.ENSP00000002165,9606.ENSP00000201031,9606.ENSP00000217133,9606.ENSP00000219599,9606.ENSP00000220058,9606.ENSP00000221086,9606.ENSP00000222330,9606.ENSP00000222381,9606.ENSP00000223023,9606.ENSP00000223208,9606.ENSP00000225576,9606.ENSP00000226105,9606.ENSP00000228347,9606.ENSP00000230036,9606.ENSP00000232607,9606.ENSP00000233154,9606.ENSP00000233712,9606.ENSP00000236850,9606.ENSP00000239231,…	FUCA2,TFAP2C,TUBB1,CRYM,MTFMT,MTMR9,GSK3A,PON1,WASL,CEP41,TVP23C,RANGRF,POLR3B,GPLD1,UMPS,NCK2,EVA1A,APOA1,PANK3,ZC3HAV1,LRP1,RAB9B,CHPF,SOX9,FBXL12,MTX2,HOXD9,FXR2,XPO7,GDF15,VPS25,SNAP25,TCN1,TMEM127,RSAD1,TACO1,NDUFAF1,METTL5,CDK17,LPIN2,HERC2,TAOK1,GLCE,DNAJA3,EPB41L5,EIF2AK4,ZNF106,LRP2,AKT3,STAM2,KIF1B,COQ10B,MCAM,DNAJC10,BCHE,COPS4,CUL3,RBBP5,FBXO3,PRKAR2B,GET4,PHLDA1,BBS4,UQCRC2,COPS3,SLC…
GO Component	GO:0005666	RNA polymerase III complex	7	18	1.25	0.00013	9606.ENSP00000228347,9606.ENSP00000299853,9606.ENSP00000334564,9606.ENSP00000361446,9606.ENSP00000366828,9606.ENSP00000378736,9606.ENSP00000380904	POLR3B,POLR3E,POLR3C,POLR3A,POLR3F,CRCP,POLR3D
GO Component	GO:0017119	Golgi transport complex	6	11	1.4	0.00016	9606.ENSP00000297135,9606.ENSP00000299886,9606.ENSP00000305442,9606.ENSP00000305459,9606.ENSP00000315775,9606.ENSP00000397441	COG5,COG1,COG7,COG8,COG4,COG6
GO Component	GO:0098588	Bounding membrane of organelle	76	2107	0.22	0.002	9606.ENSP00000223023,9606.ENSP00000225576,9606.ENSP00000230036,9606.ENSP00000233712,9606.ENSP00000243077,9606.ENSP00000243298,9606.ENSP00000243776,9606.ENSP00000249442,9606.ENSP00000253794,9606.ENSP00000254976,9606.ENSP00000261858,9606.ENSP00000263816,9606.ENSP00000263904,9606.ENSP00000264414,9606.ENSP00000268057,9606.ENSP00000272322,9606.ENSP00000273371,9606.ENSP00000288774,9606.ENSP00000297135,…	WASL,TVP23C,GPLD1,EVA1A,LRP1,RAB9B,CHPF,MTX2,VPS25,SNAP25,GLCE,LRP2,STAM2,CUL3,BBS4,VPS54,PLA1A,PEX10,COG5,BRI3,COG1,COG7,COG8,B3GNT2,RAB33B,CHST14,NAGPA,SNX14,PEX7,COG4,GCC1,MINOS1,HIP1,MAOA,TBC1D20,WLS,AGK,SPRED2,SLC39A14,ENPP1,PJA2,SLC26A11,RAB4A,MARC2,MTX1,IRAK1,OCRL,NCDN,ST3GAL5,VPS36,MAOB,VLDLR,DBH,PDGFD,CNP,MIEF2,MGST1,TOMM6,CPE,LETMD1,COG6,SNX13,ZDHHC17,PNPLA8,CSGALNACT1,NAT8L,GOLIM4,YIPF…
GO Component	GO:0031090	Organelle membrane	113	3548	0.16	0.0026	9606.ENSP00000223023,9606.ENSP00000225576,9606.ENSP00000230036,9606.ENSP00000233154,9606.ENSP00000233712,9606.ENSP00000243077,9606.ENSP00000243298,9606.ENSP00000243776,9606.ENSP00000249442,9606.ENSP00000253794,9606.ENSP00000254976,9606.ENSP00000260361,9606.ENSP00000261596,9606.ENSP00000261858,9606.ENSP00000263816,9606.ENSP00000263904,9606.ENSP00000263934,9606.ENSP00000263960,9606.ENSP00000264414,…	WASL,TVP23C,GPLD1,NCK2,EVA1A,LRP1,RAB9B,CHPF,MTX2,VPS25,SNAP25,NDUFAF1,LPIN2,GLCE,LRP2,STAM2,KIF1B,COQ10B,CUL3,BBS4,UQCRC2,ECSIT,VPS54,PLA1A,ERLIN2,TMX2,PEX10,TBC1D24,PIGX,COG5,BRI3,ABCB8,COG1,COG7,COG8,B3GNT2,GPR37,RAB33B,CHST14,NAGPA,SNX14,PEX7,COG4,GCC1,ARMC10,MINOS1,NDUFB1,HIP1,DNAJB2,LRRC8D,MAOA,AURKAIP1,ICMT,TBC1D20,WLS,AGK,TRIM13,SPRED2,TMCC2,SLC39A14,ENPP1,ATP1A2,PJA2,SLC26A11,RAB4A,MARC2…
GO Component	GO:0005739	Mitochondrion	61	1611	0.24	0.0036	9606.ENSP00000201031,9606.ENSP00000219599,9606.ENSP00000220058,9606.ENSP00000222330,9606.ENSP00000243776,9606.ENSP00000249442,9606.ENSP00000258955,9606.ENSP00000258975,9606.ENSP00000260361,9606.ENSP00000262375,9606.ENSP00000263934,9606.ENSP00000263960,9606.ENSP00000268379,9606.ENSP00000270517,9606.ENSP00000273077,9606.ENSP00000278422,9606.ENSP00000292180,9606.ENSP00000292478,9606.ENSP00000297504,…	TFAP2C,CRYM,MTFMT,GSK3A,CHPF,MTX2,RSAD1,TACO1,NDUFAF1,DNAJA3,KIF1B,COQ10B,UQCRC2,ECSIT,PNKD,TMX2,FLAD1,PTCD1,ABCB8,C7orf55,DTYMK,ARMC10,MINOS1,NDUFB1,TMEM186,MAOA,TP53BP2,PRDX6,AURKAIP1,AGK,HIBCH,MARC2,RNASEL,MTX1,TARS2,ACOT11,SARDH,TFDP1,MAOB,SUCLA2,VWA8,SACS,CNP,SUOX,GIT1,MIEF2,MGST1,TOMM6,SLC25A12,LETMD1,SLC25A13,COX20,PNPLA8,NAT8L,ATPAF2,SSBP1,QTRTD1,ACADVL,NR4A1,POLDIP2,MRM1
GO Component	GO:0000814	ESCRT II complex	3	3	1.66	0.0225	9606.ENSP00000253794,9606.ENSP00000367299,9606.ENSP00000421380	VPS25,VPS36,SNF8
GO Component	GO:0030027	Lamellipodium	14	202	0.5	0.0277	9606.ENSP00000223023,9606.ENSP00000263967,9606.ENSP00000269187,9606.ENSP00000312506,9606.ENSP00000351209,9606.ENSP00000361027,9606.ENSP00000384638,9606.ENSP00000387739,9606.ENSP00000405514,9606.ENSP00000406191,9606.ENSP00000419782,9606.ENSP00000447300,9606.ENSP00000452786,9606.ENSP00000484715	WASL,PIK3CA,SLC39A6,CSPG4,EPHA2,AMOT,CTNNA2,AMOTL1,PPP1R9A,TRPV4,CDK5,RAB3IP,ITGB3,SRCIN1
GO Component	GO:0012505	Endomembrane system	130	4542	0.12	0.0486	9606.ENSP00000002165,9606.ENSP00000221086,9606.ENSP00000225576,9606.ENSP00000226105,9606.ENSP00000233154,9606.ENSP00000233712,9606.ENSP00000236850,9606.ENSP00000243077,9606.ENSP00000243298,9606.ENSP00000243776,9606.ENSP00000252512,9606.ENSP00000252809,9606.ENSP00000253794,9606.ENSP00000254976,9606.ENSP00000257264,9606.ENSP00000258439,9606.ENSP00000261596,9606.ENSP00000261858,9606.ENSP00000263816,…	FUCA2,MTMR9,TVP23C,RANGRF,NCK2,EVA1A,APOA1,LRP1,RAB9B,CHPF,XPO7,GDF15,VPS25,SNAP25,TCN1,TMEM127,LPIN2,GLCE,LRP2,STAM2,KIF1B,DNAJC10,BCHE,COPS4,CUL3,SLC39A6,IGFBP4,VPS54,PLA1A,ERLIN2,TMX2,S100A1,LRP5,PIGX,COG5,BRI3,WDFY2,COG1,COG7,COG8,B3GNT2,GPR37,RAB33B,SDC2,CHST14,NAGPA,CSPG4,FAM109B,SNX14,COG4,GCC1,ARMC10,DYNC1I1,DEFA3,HIP1,DNAJB2,LRRC8D,SMPD1,PRDX6,ICMT,TBC1D20,WLS,TRIM13,SPRED2,COPS5,TMCC2,S…
GO Component	GO:0099023	Vesicle tethering complex	7	58	0.74	0.0486	9606.ENSP00000272322,9606.ENSP00000297135,9606.ENSP00000299886,9606.ENSP00000305442,9606.ENSP00000305459,9606.ENSP00000315775,9606.ENSP00000397441	VPS54,COG5,COG1,COG7,COG8,COG4,COG6
STRING clusters	CL:6680	Signalosome	7	8	1.6	4.95e-05	9606.ENSP00000264389,9606.ENSP00000268717,9606.ENSP00000304102,9606.ENSP00000346340,9606.ENSP00000350512,9606.ENSP00000376167,9606.ENSP00000438115	COPS4,COPS3,COPS6,COPS8,COPS5,GPS1,COPS7A
STRING clusters	CL:4687	RNA Polymerase III Chain Elongation	7	12	1.43	0.00018	9606.ENSP00000228347,9606.ENSP00000299853,9606.ENSP00000334564,9606.ENSP00000361446,9606.ENSP00000366828,9606.ENSP00000378736,9606.ENSP00000380904	POLR3B,POLR3E,POLR3C,POLR3A,POLR3F,CRCP,POLR3D
STRING clusters	CL:4691	RNA Polymerase III Chain Elongation	6	7	1.59	0.00018	9606.ENSP00000228347,9606.ENSP00000299853,9606.ENSP00000334564,9606.ENSP00000361446,9606.ENSP00000366828,9606.ENSP00000380904	POLR3B,POLR3E,POLR3C,POLR3A,POLR3F,POLR3D
STRING clusters	CL:8216	Retrograde transport at the Trans-Golgi-Network, and Syndetin	9	29	1.15	0.00018	9606.ENSP00000272322,9606.ENSP00000297135,9606.ENSP00000299886,9606.ENSP00000305442,9606.ENSP00000305459,9606.ENSP00000315775,9606.ENSP00000318821,9606.ENSP00000397441,9606.ENSP00000417354	VPS54,COG5,COG1,COG7,COG8,COG4,GCC1,COG6,GOLIM4
STRING clusters	CL:8217	Golgi transport complex, and Retrograde transport at the Trans-Golgi-Network	8	23	1.2	0.00018	9606.ENSP00000297135,9606.ENSP00000299886,9606.ENSP00000305442,9606.ENSP00000305459,9606.ENSP00000315775,9606.ENSP00000318821,9606.ENSP00000397441,9606.ENSP00000417354	COG5,COG1,COG7,COG8,COG4,GCC1,COG6,GOLIM4
STRING clusters	CL:8218	Golgi transport complex, and Golgin subfamily A member 5	7	12	1.43	0.00018	9606.ENSP00000297135,9606.ENSP00000299886,9606.ENSP00000305442,9606.ENSP00000305459,9606.ENSP00000315775,9606.ENSP00000397441,9606.ENSP00000417354	COG5,COG1,COG7,COG8,COG4,COG6,GOLIM4
STRING clusters	CL:8222	Golgi transport complex	5	7	1.51	0.0016	9606.ENSP00000297135,9606.ENSP00000299886,9606.ENSP00000305442,9606.ENSP00000315775,9606.ENSP00000397441	COG5,COG1,COG7,COG4,COG6
STRING clusters	CL:30988	Integrator complex	5	8	1.46	0.0022	9606.ENSP00000385722,9606.ENSP00000414237,9606.ENSP00000429065,9606.ENSP00000434466,9606.ENSP00000445001	INTS1,INTS2,INTS9,INTS4,CPSF3L
STRING clusters	CL:4682	RNA Polymerase III Transcription Initiation From Type 1 Promoter, and termination of RNA polymerase I transcription	8	44	0.92	0.0052	9606.ENSP00000228347,9606.ENSP00000299853,9606.ENSP00000334564,9606.ENSP00000361446,9606.ENSP00000366828,9606.ENSP00000378736,9606.ENSP00000380904,9606.ENSP00000444136	POLR3B,POLR3E,POLR3C,POLR3A,POLR3F,CRCP,POLR3D,POLR1B
STRING clusters	CL:6633	Cul4-RING E3 ubiquitin ligase complex, and COMM domain	8	55	0.82	0.0173	9606.ENSP00000264389,9606.ENSP00000268717,9606.ENSP00000304102,9606.ENSP00000346340,9606.ENSP00000350512,9606.ENSP00000368799,9606.ENSP00000376167,9606.ENSP00000438115	COPS4,COPS3,COPS6,COPS8,COPS5,KBTBD6,GPS1,COPS7A
STRING clusters	CL:8088	SNARE complex, and Retrograde transport at the Trans-Golgi-Network	10	102	0.65	0.0394	9606.ENSP00000254976,9606.ENSP00000272322,9606.ENSP00000297135,9606.ENSP00000299886,9606.ENSP00000305442,9606.ENSP00000305459,9606.ENSP00000315775,9606.ENSP00000318821,9606.ENSP00000397441,9606.ENSP00000417354	SNAP25,VPS54,COG5,COG1,COG7,COG8,COG4,GCC1,COG6,GOLIM4
KEGG	hsa03020	RNA polymerase	7	31	1.01	0.0047	9606.ENSP00000228347,9606.ENSP00000299853,9606.ENSP00000334564,9606.ENSP00000361446,9606.ENSP00000366828,9606.ENSP00000380904,9606.ENSP00000444136	POLR3B,POLR3E,POLR3C,POLR3A,POLR3F,POLR3D,POLR1B
Reactome	HSA-199991	Membrane Trafficking	40	622	0.47	4.53e-06	9606.ENSP00000217133,9606.ENSP00000223023,9606.ENSP00000225719,9606.ENSP00000243298,9606.ENSP00000253794,9606.ENSP00000263816,9606.ENSP00000263826,9606.ENSP00000263904,9606.ENSP00000263934,9606.ENSP00000264389,9606.ENSP00000268717,9606.ENSP00000272322,9606.ENSP00000293970,9606.ENSP00000297135,9606.ENSP00000299886,9606.ENSP00000304102,9606.ENSP00000305442,9606.ENSP00000305459,9606.ENSP00000306496,…	TUBB1,WASL,CPD,RAB9B,VPS25,LRP2,AKT3,STAM2,KIF1B,COPS4,COPS3,VPS54,TBC1D24,COG5,COG1,COPS6,COG7,COG8,RAB33B,COG4,GCC1,DYNC1I1,HIP1,TBC1D20,COPS8,COPS5,CHML,RAB4A,OCRL,TBC1D4,VPS36,GPS1,KIF26B,COG6,GOLIM4,YIPF6,SNF8,TPD52L1,COPS7A,RAB3IP
Reactome	HSA-5653656	Vesicle-mediated transport	42	660	0.46	4.53e-06	9606.ENSP00000217133,9606.ENSP00000223023,9606.ENSP00000225719,9606.ENSP00000236850,9606.ENSP00000243077,9606.ENSP00000243298,9606.ENSP00000253794,9606.ENSP00000263816,9606.ENSP00000263826,9606.ENSP00000263904,9606.ENSP00000263934,9606.ENSP00000264389,9606.ENSP00000268717,9606.ENSP00000272322,9606.ENSP00000293970,9606.ENSP00000297135,9606.ENSP00000299886,9606.ENSP00000304102,9606.ENSP00000305442,…	TUBB1,WASL,CPD,APOA1,LRP1,RAB9B,VPS25,LRP2,AKT3,STAM2,KIF1B,COPS4,COPS3,VPS54,TBC1D24,COG5,COG1,COPS6,COG7,COG8,RAB33B,COG4,GCC1,DYNC1I1,HIP1,TBC1D20,COPS8,COPS5,CHML,RAB4A,OCRL,TBC1D4,VPS36,GPS1,KIF26B,COG6,GOLIM4,YIPF6,SNF8,TPD52L1,COPS7A,RAB3IP
Reactome	HSA-73980	RNA Polymerase III Transcription Termination	8	22	1.22	0.00012	9606.ENSP00000228347,9606.ENSP00000299853,9606.ENSP00000334564,9606.ENSP00000361446,9606.ENSP00000366828,9606.ENSP00000378736,9606.ENSP00000380904,9606.ENSP00000396843	POLR3B,POLR3E,POLR3C,POLR3A,POLR3F,CRCP,POLR3D,NFIC
Reactome	HSA-1430728	Metabolism	81	2089	0.25	0.00022	9606.ENSP00000219599,9606.ENSP00000221086,9606.ENSP00000222381,9606.ENSP00000223023,9606.ENSP00000232607,9606.ENSP00000236850,9606.ENSP00000239231,9606.ENSP00000243077,9606.ENSP00000243776,9606.ENSP00000254976,9606.ENSP00000257264,9606.ENSP00000258975,9606.ENSP00000260361,9606.ENSP00000261596,9606.ENSP00000261858,9606.ENSP00000263816,9606.ENSP00000263960,9606.ENSP00000263967,9606.ENSP00000264381,…	CRYM,MTMR9,PON1,WASL,UMPS,APOA1,PANK3,LRP1,CHPF,SNAP25,TCN1,TACO1,NDUFAF1,LPIN2,GLCE,LRP2,COQ10B,PIK3CA,BCHE,PRKAR2B,UQCRC2,ECSIT,PLA1A,HMBS,FLAD1,ADCY9,CMBL,N6AMT1,DTYMK,B3GNT2,SDC2,CHST14,PSMC5,ADCY6,CSPG4,PHKB,SHMT1,MED16,NDUFB1,NUDT4,SMPD1,MAOA,ADIPOR1,PFKM,AGK,HIBCH,ENPP1,RAB4A,MARC2,LHX4-AS1,CDK19,OCRL,ACOT11,SARDH,PHKA1,APOM,MAOB,SUCLA2,ESD,MTMR6,DBH,BPGM,SUOX,PSPH,MGST1,NUDT19,RAPGEF4,PLC…
Reactome	HSA-73780	RNA Polymerase III Chain Elongation	7	17	1.27	0.00022	9606.ENSP00000228347,9606.ENSP00000299853,9606.ENSP00000334564,9606.ENSP00000361446,9606.ENSP00000366828,9606.ENSP00000378736,9606.ENSP00000380904	POLR3B,POLR3E,POLR3C,POLR3A,POLR3F,CRCP,POLR3D
Reactome	HSA-8951664	Neddylation	19	229	0.58	0.00066	9606.ENSP00000247977,9606.ENSP00000264389,9606.ENSP00000264414,9606.ENSP00000264515,9606.ENSP00000268717,9606.ENSP00000275532,9606.ENSP00000304102,9606.ENSP00000307833,9606.ENSP00000310572,9606.ENSP00000314608,9606.ENSP00000326804,9606.ENSP00000346340,9606.ENSP00000350512,9606.ENSP00000368799,9606.ENSP00000370671,9606.ENSP00000371805,9606.ENSP00000376167,9606.ENSP00000391211,9606.ENSP00000438115	FBXL12,COPS4,CUL3,RBBP5,COPS3,KCTD7,COPS6,FBXO22,PSMC5,KLHL11,CUL1,COPS8,COPS5,KBTBD6,KLHL42,FBXL18,GPS1,PSMC2,COPS7A
Reactome	HSA-6811440	Retrograde transport at the Trans-Golgi-Network	9	49	0.92	0.0011	9606.ENSP00000243298,9606.ENSP00000272322,9606.ENSP00000297135,9606.ENSP00000299886,9606.ENSP00000305442,9606.ENSP00000305459,9606.ENSP00000315775,9606.ENSP00000318821,9606.ENSP00000397441	RAB9B,VPS54,COG5,COG1,COG7,COG8,COG4,GCC1,COG6
Reactome	HSA-76066	RNA Polymerase III Transcription Initiation From Type 2 Promoter	7	26	1.09	0.0014	9606.ENSP00000228347,9606.ENSP00000299853,9606.ENSP00000334564,9606.ENSP00000361446,9606.ENSP00000366828,9606.ENSP00000378736,9606.ENSP00000380904	POLR3B,POLR3E,POLR3C,POLR3A,POLR3F,CRCP,POLR3D
Reactome	HSA-749476	RNA Polymerase III Abortive And Retractive Initiation	8	40	0.96	0.0015	9606.ENSP00000228347,9606.ENSP00000299853,9606.ENSP00000334564,9606.ENSP00000361446,9606.ENSP00000366828,9606.ENSP00000378736,9606.ENSP00000380904,9606.ENSP00000396843	POLR3B,POLR3E,POLR3C,POLR3A,POLR3F,CRCP,POLR3D,NFIC
Reactome	HSA-76061	RNA Polymerase III Transcription Initiation From Type 1 Promoter	7	27	1.07	0.0015	9606.ENSP00000228347,9606.ENSP00000299853,9606.ENSP00000334564,9606.ENSP00000361446,9606.ENSP00000366828,9606.ENSP00000378736,9606.ENSP00000380904	POLR3B,POLR3E,POLR3C,POLR3A,POLR3F,CRCP,POLR3D
Reactome	HSA-76071	RNA Polymerase III Transcription Initiation From Type 3 Promoter	7	27	1.07	0.0015	9606.ENSP00000228347,9606.ENSP00000299853,9606.ENSP00000334564,9606.ENSP00000361446,9606.ENSP00000366828,9606.ENSP00000378736,9606.ENSP00000380904	POLR3B,POLR3E,POLR3C,POLR3A,POLR3F,CRCP,POLR3D
Reactome	HSA-597592	Post-translational protein modification	56	1390	0.27	0.0019	9606.ENSP00000002165,9606.ENSP00000201031,9606.ENSP00000217133,9606.ENSP00000230036,9606.ENSP00000233712,9606.ENSP00000236850,9606.ENSP00000243298,9606.ENSP00000247977,9606.ENSP00000261609,9606.ENSP00000263904,9606.ENSP00000264389,9606.ENSP00000264414,9606.ENSP00000264515,9606.ENSP00000268717,9606.ENSP00000269593,9606.ENSP00000275532,9606.ENSP00000282344,9606.ENSP00000284984,9606.ENSP00000288774,…	FUCA2,TFAP2C,TUBB1,GPLD1,EVA1A,APOA1,RAB9B,FBXL12,HERC2,STAM2,COPS4,CUL3,RBBP5,COPS3,IGFBP4,KCTD7,USP12,ADAMTS1,PEX10,PIGX,COG5,COG1,COPS6,COG7,COG8,B3GNT2,RAB33B,SDC2,FBXO22,PSMC5,KLHL11,COG4,SCMH1,DYNC1I1,CUL1,ICMT,TBC1D20,COPS8,TRIM13,COPS5,CHML,RAB4A,F7,ST3GAL5,KBTBD6,KLHL42,METTL22,TP53BP1,FBXL18,N6AMT2,GPS1,PSMC2,COG6,COPS7A,DNAJC3,ST3GAL6
Reactome	HSA-6811438	Intra-Golgi traffic	8	43	0.93	0.0019	9606.ENSP00000297135,9606.ENSP00000299886,9606.ENSP00000305442,9606.ENSP00000305459,9606.ENSP00000306496,9606.ENSP00000315775,9606.ENSP00000397441,9606.ENSP00000417354	COG5,COG1,COG7,COG8,RAB33B,COG4,COG6,GOLIM4
Reactome	HSA-5696394	DNA Damage Recognition in GG-NER	7	38	0.93	0.006	9606.ENSP00000264389,9606.ENSP00000268717,9606.ENSP00000304102,9606.ENSP00000346340,9606.ENSP00000350512,9606.ENSP00000376167,9606.ENSP00000438115	COPS4,COPS3,COPS6,COPS8,COPS5,GPS1,COPS7A
Reactome	HSA-6811442	Intra-Golgi and retrograde Golgi-to-ER traffic	15	198	0.54	0.0075	9606.ENSP00000217133,9606.ENSP00000243298,9606.ENSP00000263934,9606.ENSP00000272322,9606.ENSP00000297135,9606.ENSP00000299886,9606.ENSP00000305442,9606.ENSP00000305459,9606.ENSP00000306496,9606.ENSP00000315775,9606.ENSP00000318821,9606.ENSP00000320130,9606.ENSP00000385545,9606.ENSP00000397441,9606.ENSP00000417354	TUBB1,RAB9B,KIF1B,VPS54,COG5,COG1,COG7,COG8,RAB33B,COG4,GCC1,DYNC1I1,KIF26B,COG6,GOLIM4
Reactome	HSA-8856828	Clathrin-mediated endocytosis	12	145	0.58	0.0178	9606.ENSP00000223023,9606.ENSP00000263816,9606.ENSP00000263904,9606.ENSP00000264389,9606.ENSP00000268717,9606.ENSP00000304102,9606.ENSP00000336747,9606.ENSP00000346340,9606.ENSP00000350512,9606.ENSP00000360154,9606.ENSP00000376167,9606.ENSP00000438115	WASL,LRP2,STAM2,COPS4,COPS3,COPS6,HIP1,COPS8,COPS5,OCRL,GPS1,COPS7A
Reactome	HSA-5663202	Diseases of signal transduction by growth factor receptors and second messengers	21	392	0.39	0.0281	9606.ENSP00000222330,9606.ENSP00000242351,9606.ENSP00000254958,9606.ENSP00000263826,9606.ENSP00000263967,9606.ENSP00000276461,9606.ENSP00000287322,9606.ENSP00000294304,9606.ENSP00000299084,9606.ENSP00000309597,9606.ENSP00000310572,9606.ENSP00000326804,9606.ENSP00000347581,9606.ENSP00000348753,9606.ENSP00000351015,9606.ENSP00000391211,9606.ENSP00000403524,9606.ENSP00000440864,9606.ENSP00000447241,…	GSK3A,ZC3HAV1,JAG1,AKT3,PIK3CA,ERLIN2,BAG4,LRP5,SPRED1,MAP3K11,PSMC5,CUL1,AGK,SPRED2,NF1,PSMC2,BRAP,NR4A1,FRS2,ITGB3,YES1
Reactome	HSA-392499	Metabolism of proteins	67	1977	0.19	0.0293	9606.ENSP00000002165,9606.ENSP00000201031,9606.ENSP00000217133,9606.ENSP00000220058,9606.ENSP00000222330,9606.ENSP00000230036,9606.ENSP00000233712,9606.ENSP00000236850,9606.ENSP00000243298,9606.ENSP00000247977,9606.ENSP00000261609,9606.ENSP00000263904,9606.ENSP00000264381,9606.ENSP00000264389,9606.ENSP00000264414,9606.ENSP00000264515,9606.ENSP00000268717,9606.ENSP00000269593,9606.ENSP00000275532,…	FUCA2,TFAP2C,TUBB1,MTFMT,GSK3A,GPLD1,EVA1A,APOA1,RAB9B,FBXL12,HERC2,STAM2,BCHE,COPS4,CUL3,RBBP5,COPS3,IGFBP4,KCTD7,USP12,ADAMTS1,PEX10,PIGX,COG5,COG1,N6AMT1,COPS6,COG7,COG8,B3GNT2,RAB33B,SDC2,FBXO22,PSMC5,KLHDC3,KLHL11,COG4,SCMH1,DYNC1I1,MMP1,CUL1,AURKAIP1,ICMT,TBC1D20,COPS8,TRIM13,COPS5,CHML,RAB4A,TARS2,F7,ST3GAL5,DIS3,KBTBD6,KLHL42,METTL22,TP53BP1,FBXL18,N6AMT2,GPS1,CPE,PSMC2,COG6,COPS7A,ACADVL…
Reactome	HSA-6781823	Formation of TC-NER Pre-Incision Complex	7	53	0.78	0.0295	9606.ENSP00000264389,9606.ENSP00000268717,9606.ENSP00000304102,9606.ENSP00000346340,9606.ENSP00000350512,9606.ENSP00000376167,9606.ENSP00000438115	COPS4,COPS3,COPS6,COPS8,COPS5,GPS1,COPS7A
WikiPathways	WP4022	Pyrimidine metabolism	10	84	0.74	0.0225	9606.ENSP00000228347,9606.ENSP00000232607,9606.ENSP00000299853,9606.ENSP00000304802,9606.ENSP00000334564,9606.ENSP00000354238,9606.ENSP00000361446,9606.ENSP00000366828,9606.ENSP00000380904,9606.ENSP00000444136	POLR3B,UMPS,POLR3E,DTYMK,POLR3C,ENPP1,POLR3A,POLR3F,POLR3D,POLR1B
Monarch	EFO:0004747	Protein measurement	174	5855	0.13	0.0137	9606.ENSP00000217133,9606.ENSP00000222381,9606.ENSP00000225719,9606.ENSP00000230036,9606.ENSP00000233712,9606.ENSP00000236850,9606.ENSP00000242108,9606.ENSP00000243077,9606.ENSP00000243611,9606.ENSP00000245479,9606.ENSP00000247977,9606.ENSP00000249442,9606.ENSP00000250113,9606.ENSP00000252512,9606.ENSP00000252809,9606.ENSP00000256509,9606.ENSP00000257264,9606.ENSP00000260526,9606.ENSP00000261296,…	TUBB1,PON1,CPD,GPLD1,EVA1A,APOA1,EEPD1,LRP1,C4BPB,SOX9,FBXL12,MTX2,FXR2,XPO7,GDF15,CHL1,TCN1,ARHGAP29,TGDS,LPIN2,HERC2,GLCE,EPB41L5,EIF2AK4,ZNF106,LRP2,AKT3,KIF1B,PIK3CA,MCAM,DNAJC10,BCHE,CUL3,RBBP5,PRKAR2B,COPS3,SAT2,PRUNE,SCRN3,PNKD,CTDSPL,HMBS,NR2F6,FLAD1,TBC1D24,ADCY9,LRP5,COG5,BRI3,SPRED1,LTBP3,COG8,RPAP1,GPR37,FBXO22,UBE3C,MAP3K11,PSMC5,NAGPA,ZHX3,BAALC,IFT80,APBA3,PEX7,COG4,GCC1,SHMT1,ARMC…
Monarch	HP:0000358	Posteriorly rotated ears	22	330	0.48	0.0137	9606.ENSP00000223208,9606.ENSP00000232607,9606.ENSP00000260953,9606.ENSP00000261296,9606.ENSP00000263816,9606.ENSP00000268057,9606.ENSP00000288774,9606.ENSP00000296755,9606.ENSP00000297135,9606.ENSP00000299084,9606.ENSP00000299886,9606.ENSP00000307297,9606.ENSP00000312778,9606.ENSP00000326330,9606.ENSP00000338629,9606.ENSP00000346139,9606.ENSP00000351015,9606.ENSP00000360154,9606.ENSP00000361446,…	CEP41,UMPS,METTL5,TGDS,LRP2,BBS4,PEX10,MAP1B,COG5,SPRED1,COG1,CHST14,IFT80,FRAS1,RERE,TBC1D20,NF1,OCRL,POLR3A,ISPD,TRPV4,SCAPER
Monarch	HP:0000368	Low-set, posteriorly rotated ears	16	196	0.57	0.0137	9606.ENSP00000223208,9606.ENSP00000232607,9606.ENSP00000260953,9606.ENSP00000261296,9606.ENSP00000268057,9606.ENSP00000288774,9606.ENSP00000299084,9606.ENSP00000299886,9606.ENSP00000307297,9606.ENSP00000326330,9606.ENSP00000338629,9606.ENSP00000346139,9606.ENSP00000351015,9606.ENSP00000360154,9606.ENSP00000406191,9606.ENSP00000454973	CEP41,UMPS,METTL5,TGDS,BBS4,PEX10,SPRED1,COG1,CHST14,FRAS1,RERE,TBC1D20,NF1,OCRL,TRPV4,SCAPER
Monarch	HP:0000707	Abnormality of the nervous system	116	3470	0.18	0.0137	9606.ENSP00000220058,9606.ENSP00000222381,9606.ENSP00000223208,9606.ENSP00000228347,9606.ENSP00000232607,9606.ENSP00000236850,9606.ENSP00000243077,9606.ENSP00000245479,9606.ENSP00000249442,9606.ENSP00000254958,9606.ENSP00000254976,9606.ENSP00000258975,9606.ENSP00000260361,9606.ENSP00000260953,9606.ENSP00000261296,9606.ENSP00000261596,9606.ENSP00000261609,9606.ENSP00000261716,9606.ENSP00000263816,…	MTFMT,PON1,CEP41,POLR3B,UMPS,APOA1,LRP1,SOX9,MTX2,JAG1,SNAP25,TACO1,NDUFAF1,METTL5,TGDS,LPIN2,HERC2,TAOK1,LRP2,AKT3,KIF1B,PIK3CA,BCHE,BBS4,UQCRC2,PRUNE,PNKD,KCTD7,ERLIN2,TMX2,HMBS,OTUD6B,PEX10,C21orf59,FLAD1,TBC1D24,LRP5,MAP1B,COG5,HEATR2,SPRED1,COG1,LTBP3,COG7,COG8,CHST14,ADCY6,IFT80,SNX14,PEX7,COG4,DYNC1I1,GEMIN4,LPHN2,MMP1,FRAS1,PHF6,IGLL1,CADM1,DNAJB2,RERE,SMPD1,MAOA,SPRY4,SH2B3,TBC1D20,SRGAP…
Monarch	HP:0001252	Hypotonia	61	1506	0.27	0.0137	9606.ENSP00000220058,9606.ENSP00000223208,9606.ENSP00000245479,9606.ENSP00000249442,9606.ENSP00000254976,9606.ENSP00000258975,9606.ENSP00000260361,9606.ENSP00000260953,9606.ENSP00000261609,9606.ENSP00000261716,9606.ENSP00000263967,9606.ENSP00000271620,9606.ENSP00000285420,9606.ENSP00000288774,9606.ENSP00000292180,9606.ENSP00000293970,9606.ENSP00000294304,9606.ENSP00000297135,9606.ENSP00000299084,…	MTFMT,CEP41,SOX9,MTX2,SNAP25,TACO1,NDUFAF1,METTL5,HERC2,TAOK1,PIK3CA,PRUNE,OTUD6B,PEX10,FLAD1,TBC1D24,LRP5,COG5,SPRED1,COG1,COG7,COG8,CHST14,ADCY6,SNX14,PHKB,PEX7,COG4,PHF6,RERE,SMPD1,SPRY4,TBC1D20,AGK,NF1,HIBCH,SLC39A14,ATP1A2,CDK19,TARS2,OCRL,SARDH,POLR3A,ST3GAL5,SUCLA2,VLDLR,DBH,SUOX,NBEA,CTNNA2,ISPD,INTS1,SLC25A12,PPT1,COG6,TRPV4,COX20,CSGALNACT1,ZBTB20,ACADVL,VPS13D
Monarch	HP:0002011	Morphological central nervous system abnormality	85	2415	0.21	0.0137	9606.ENSP00000220058,9606.ENSP00000222381,9606.ENSP00000223208,9606.ENSP00000228347,9606.ENSP00000245479,9606.ENSP00000249442,9606.ENSP00000254958,9606.ENSP00000258975,9606.ENSP00000260361,9606.ENSP00000260953,9606.ENSP00000261296,9606.ENSP00000261716,9606.ENSP00000263816,9606.ENSP00000263826,9606.ENSP00000263934,9606.ENSP00000263967,9606.ENSP00000268379,9606.ENSP00000271620,9606.ENSP00000275532,…	MTFMT,PON1,CEP41,POLR3B,SOX9,MTX2,JAG1,TACO1,NDUFAF1,METTL5,TGDS,TAOK1,LRP2,AKT3,KIF1B,PIK3CA,UQCRC2,PRUNE,KCTD7,ERLIN2,TMX2,OTUD6B,PEX10,C21orf59,TBC1D24,LRP5,MAP1B,COG5,HEATR2,COG1,COG7,COG8,CHST14,IFT80,SNX14,PEX7,COG4,GEMIN4,FRAS1,PHF6,IGLL1,RERE,SMPD1,SPRY4,SH2B3,TBC1D20,SRGAP1,NF1,HIBCH,SLC39A14,ENPP1,ATP1A2,SLC26A11,TGFB2,CDK19,TARS2,ZNHIT6,OCRL,POLR3A,F7,ST3GAL5,SUCLA2,VLDLR,SACS,LRCH1,PS…
Monarch	HP:0003011	Abnormality of the musculature	86	2380	0.22	0.0137	9606.ENSP00000220058,9606.ENSP00000222381,9606.ENSP00000223208,9606.ENSP00000228347,9606.ENSP00000236850,9606.ENSP00000245479,9606.ENSP00000249442,9606.ENSP00000254976,9606.ENSP00000258975,9606.ENSP00000260361,9606.ENSP00000260953,9606.ENSP00000261296,9606.ENSP00000261596,9606.ENSP00000261609,9606.ENSP00000261716,9606.ENSP00000263816,9606.ENSP00000263826,9606.ENSP00000263934,9606.ENSP00000263967,…	MTFMT,PON1,CEP41,POLR3B,APOA1,SOX9,MTX2,SNAP25,TACO1,NDUFAF1,METTL5,TGDS,LPIN2,HERC2,TAOK1,LRP2,AKT3,KIF1B,PIK3CA,BBS4,PRUNE,PNKD,ERLIN2,TMX2,HMBS,OTUD6B,PEX10,FLAD1,TBC1D24,LRP5,COG5,SPRED1,COG1,COG7,COG8,CHST14,ADCY6,SNX14,PHKB,PEX7,COG4,GEMIN4,MMP1,PHF6,DNAJB2,RERE,SMPD1,SPRY4,SH2B3,PFKM,TBC1D20,AGK,NF1,HIBCH,SLC39A14,ATP1A2,TGFB2,CDK19,TARS2,OCRL,SARDH,POLR3A,PHKA1,F7,ST3GAL5,SUCLA2,VLDLR,SAC…
Monarch	HP:0003110	Abnormality of urine homeostasis	32	638	0.36	0.0137	9606.ENSP00000232607,9606.ENSP00000236850,9606.ENSP00000249442,9606.ENSP00000261596,9606.ENSP00000263816,9606.ENSP00000263934,9606.ENSP00000263967,9606.ENSP00000278715,9606.ENSP00000292180,9606.ENSP00000293970,9606.ENSP00000313121,9606.ENSP00000321706,9606.ENSP00000345771,9606.ENSP00000347581,9606.ENSP00000351015,9606.ENSP00000352706,9606.ENSP00000354238,9606.ENSP00000360154,9606.ENSP00000360938,…	UMPS,APOA1,MTX2,LPIN2,LRP2,KIF1B,PIK3CA,HMBS,FLAD1,TBC1D24,SNX14,GEMIN4,PFKM,AGK,NF1,HIBCH,ENPP1,OCRL,SARDH,PHKA1,SUCLA2,DBH,SUOX,ISPD,SLC25A13,COX20,GAS7,ARL15,ACADVL,ATP1A1,FRS2,ITGB3
Monarch	HP:0003808	Abnormal muscle tone	68	1773	0.24	0.0137	9606.ENSP00000220058,9606.ENSP00000222381,9606.ENSP00000223208,9606.ENSP00000228347,9606.ENSP00000245479,9606.ENSP00000249442,9606.ENSP00000254976,9606.ENSP00000258975,9606.ENSP00000260361,9606.ENSP00000260953,9606.ENSP00000261609,9606.ENSP00000261716,9606.ENSP00000263967,9606.ENSP00000271620,9606.ENSP00000273077,9606.ENSP00000276461,9606.ENSP00000278422,9606.ENSP00000285420,9606.ENSP00000288774,…	MTFMT,PON1,CEP41,POLR3B,SOX9,MTX2,SNAP25,TACO1,NDUFAF1,METTL5,HERC2,TAOK1,PIK3CA,PRUNE,PNKD,ERLIN2,TMX2,OTUD6B,PEX10,FLAD1,TBC1D24,LRP5,COG5,SPRED1,COG1,COG7,COG8,CHST14,ADCY6,SNX14,PHKB,PEX7,COG4,PHF6,RERE,SMPD1,SPRY4,TBC1D20,AGK,NF1,HIBCH,SLC39A14,ATP1A2,CDK19,TARS2,OCRL,SARDH,POLR3A,ST3GAL5,SUCLA2,VLDLR,SACS,DBH,SUOX,PSPH,NBEA,CTNNA2,ISPD,INTS1,SLC25A12,PPT1,COG6,TRPV4,COX20,CSGALNACT1,ZBTB20,…
Monarch	HP:0011277	Abnormality of the urinary system physiology	44	931	0.33	0.0137	9606.ENSP00000232607,9606.ENSP00000236850,9606.ENSP00000245479,9606.ENSP00000249442,9606.ENSP00000254958,9606.ENSP00000260361,9606.ENSP00000261596,9606.ENSP00000263816,9606.ENSP00000263934,9606.ENSP00000263967,9606.ENSP00000268057,9606.ENSP00000278715,9606.ENSP00000292180,9606.ENSP00000293970,9606.ENSP00000299886,9606.ENSP00000307297,9606.ENSP00000312778,9606.ENSP00000313121,9606.ENSP00000315680,…	UMPS,APOA1,SOX9,MTX2,JAG1,NDUFAF1,LPIN2,LRP2,KIF1B,PIK3CA,BBS4,HMBS,FLAD1,TBC1D24,COG1,CHST14,IFT80,SNX14,PEX7,GEMIN4,MMP1,PFKM,AGK,NF1,HIBCH,ENPP1,OCRL,SARDH,POLR3A,PHKA1,SUCLA2,DBH,SUOX,ISPD,COG6,SLC25A13,COX20,GAS7,ARL15,ACADVL,ATP1A1,FRS2,ITGB3,SCAPER
Monarch	HP:0011804	Abnormal muscle physiology	78	2082	0.23	0.0137	9606.ENSP00000220058,9606.ENSP00000222381,9606.ENSP00000223208,9606.ENSP00000228347,9606.ENSP00000236850,9606.ENSP00000245479,9606.ENSP00000249442,9606.ENSP00000254976,9606.ENSP00000258975,9606.ENSP00000260361,9606.ENSP00000260953,9606.ENSP00000261609,9606.ENSP00000261716,9606.ENSP00000263826,9606.ENSP00000263934,9606.ENSP00000263967,9606.ENSP00000271620,9606.ENSP00000273077,9606.ENSP00000276461,…	MTFMT,PON1,CEP41,POLR3B,APOA1,SOX9,MTX2,SNAP25,TACO1,NDUFAF1,METTL5,HERC2,TAOK1,AKT3,KIF1B,PIK3CA,PRUNE,PNKD,ERLIN2,TMX2,HMBS,OTUD6B,PEX10,FLAD1,TBC1D24,LRP5,COG5,SPRED1,COG1,COG7,COG8,CHST14,ADCY6,SNX14,PHKB,PEX7,COG4,GEMIN4,PHF6,DNAJB2,RERE,SMPD1,SPRY4,SH2B3,PFKM,TBC1D20,AGK,NF1,HIBCH,SLC39A14,ATP1A2,CDK19,TARS2,OCRL,SARDH,POLR3A,PHKA1,ST3GAL5,SUCLA2,VLDLR,SACS,DBH,SUOX,PSPH,NBEA,CTNNA2,ISPD,IN…
Monarch	HP:0011805	Abnormal skeletal muscle morphology	61	1538	0.26	0.0137	9606.ENSP00000222381,9606.ENSP00000249442,9606.ENSP00000254976,9606.ENSP00000260361,9606.ENSP00000261296,9606.ENSP00000261596,9606.ENSP00000263816,9606.ENSP00000263934,9606.ENSP00000263967,9606.ENSP00000268057,9606.ENSP00000271620,9606.ENSP00000273077,9606.ENSP00000276461,9606.ENSP00000278715,9606.ENSP00000285420,9606.ENSP00000288774,9606.ENSP00000292180,9606.ENSP00000294304,9606.ENSP00000297135,…	PON1,MTX2,SNAP25,NDUFAF1,TGDS,LPIN2,LRP2,KIF1B,PIK3CA,BBS4,PRUNE,PNKD,ERLIN2,HMBS,OTUD6B,PEX10,FLAD1,LRP5,COG5,COG1,COG7,COG8,CHST14,ADCY6,SNX14,PHKB,PEX7,COG4,GEMIN4,MMP1,PHF6,DNAJB2,SMPD1,SPRY4,PFKM,TBC1D20,AGK,NF1,SLC39A14,ATP1A2,TGFB2,CDK19,TARS2,OCRL,SARDH,POLR3A,PHKA1,F7,SUCLA2,VLDLR,SACS,ISPD,PPT1,TRPV4,COX20,CSGALNACT1,ZBTB20,ACADVL,ATP1A1,SCAPER,VPS13D
Monarch	HP:0012301	Type II transferrin isoform profile	5	9	1.4	0.0137	9606.ENSP00000297135,9606.ENSP00000299886,9606.ENSP00000305459,9606.ENSP00000315775,9606.ENSP00000397441	COG5,COG1,COG8,COG4,COG6
Monarch	HP:0012443	Abnormality of brain morphology	82	2250	0.22	0.0137	9606.ENSP00000220058,9606.ENSP00000223208,9606.ENSP00000228347,9606.ENSP00000245479,9606.ENSP00000249442,9606.ENSP00000254958,9606.ENSP00000258975,9606.ENSP00000260361,9606.ENSP00000260953,9606.ENSP00000261296,9606.ENSP00000261716,9606.ENSP00000263816,9606.ENSP00000263826,9606.ENSP00000263934,9606.ENSP00000263967,9606.ENSP00000268379,9606.ENSP00000271620,9606.ENSP00000275532,9606.ENSP00000276461,…	MTFMT,CEP41,POLR3B,SOX9,MTX2,JAG1,TACO1,NDUFAF1,METTL5,TGDS,TAOK1,LRP2,AKT3,KIF1B,PIK3CA,UQCRC2,PRUNE,KCTD7,ERLIN2,TMX2,OTUD6B,PEX10,C21orf59,TBC1D24,LRP5,MAP1B,COG5,HEATR2,COG1,COG7,COG8,CHST14,IFT80,SNX14,PEX7,COG4,GEMIN4,FRAS1,PHF6,RERE,SMPD1,SPRY4,SH2B3,TBC1D20,SRGAP1,NF1,HIBCH,SLC39A14,ENPP1,ATP1A2,SLC26A11,TGFB2,CDK19,TARS2,ZNHIT6,OCRL,POLR3A,F7,ST3GAL5,SUCLA2,VLDLR,SACS,LRCH1,PSPH,NBEA,CTN…
Monarch	HP:0012638	Abnormal nervous system physiology	103	3153	0.17	0.0137	9606.ENSP00000220058,9606.ENSP00000222381,9606.ENSP00000223208,9606.ENSP00000228347,9606.ENSP00000232607,9606.ENSP00000236850,9606.ENSP00000243077,9606.ENSP00000245479,9606.ENSP00000254958,9606.ENSP00000254976,9606.ENSP00000258975,9606.ENSP00000260361,9606.ENSP00000260953,9606.ENSP00000261296,9606.ENSP00000261596,9606.ENSP00000261609,9606.ENSP00000261716,9606.ENSP00000263816,9606.ENSP00000263826,…	MTFMT,PON1,CEP41,POLR3B,UMPS,APOA1,LRP1,SOX9,JAG1,SNAP25,TACO1,NDUFAF1,METTL5,TGDS,LPIN2,HERC2,TAOK1,LRP2,AKT3,KIF1B,PIK3CA,BCHE,BBS4,UQCRC2,PRUNE,PNKD,KCTD7,ERLIN2,TMX2,HMBS,OTUD6B,PEX10,C21orf59,FLAD1,TBC1D24,LRP5,MAP1B,COG5,HEATR2,SPRED1,COG1,LTBP3,COG7,COG8,CHST14,ADCY6,SNX14,PEX7,COG4,DYNC1I1,GEMIN4,LPHN2,MMP1,FRAS1,PHF6,DNAJB2,RERE,SMPD1,MAOA,SPRY4,SH2B3,TBC1D20,AGK,MPPED2,NF1,HIBCH,SLC39A1…
Monarch	HP:0033354	Abnormal urine metabolite level	21	280	0.54	0.0137	9606.ENSP00000232607,9606.ENSP00000263934,9606.ENSP00000263967,9606.ENSP00000278715,9606.ENSP00000293970,9606.ENSP00000313121,9606.ENSP00000321706,9606.ENSP00000345771,9606.ENSP00000347581,9606.ENSP00000351015,9606.ENSP00000352706,9606.ENSP00000360154,9606.ENSP00000360938,9606.ENSP00000362643,9606.ENSP00000367923,9606.ENSP00000376776,9606.ENSP00000377668,9606.ENSP00000385478,9606.ENSP00000400101,…	UMPS,KIF1B,PIK3CA,HMBS,TBC1D24,SNX14,GEMIN4,PFKM,AGK,NF1,HIBCH,OCRL,SARDH,PHKA1,SUCLA2,DBH,SUOX,ISPD,SLC25A13,COX20,ACADVL
Monarch	HP:0100022	Abnormality of movement	71	1854	0.24	0.0137	9606.ENSP00000220058,9606.ENSP00000222381,9606.ENSP00000223208,9606.ENSP00000228347,9606.ENSP00000254958,9606.ENSP00000254976,9606.ENSP00000258975,9606.ENSP00000260953,9606.ENSP00000261609,9606.ENSP00000261716,9606.ENSP00000263826,9606.ENSP00000263934,9606.ENSP00000263967,9606.ENSP00000271620,9606.ENSP00000273077,9606.ENSP00000275532,9606.ENSP00000276461,9606.ENSP00000278422,9606.ENSP00000278715,…	MTFMT,PON1,CEP41,POLR3B,JAG1,SNAP25,TACO1,METTL5,HERC2,TAOK1,AKT3,KIF1B,PIK3CA,PRUNE,PNKD,KCTD7,ERLIN2,TMX2,HMBS,OTUD6B,PEX10,TBC1D24,LRP5,MAP1B,COG5,COG7,COG8,ADCY6,SNX14,PEX7,COG4,GEMIN4,DNAJB2,RERE,SMPD1,MAOA,SPRY4,TBC1D20,MPPED2,NF1,HIBCH,SLC39A14,ENPP1,ATP1A2,TGFB2,CDK19,OCRL,SARDH,POLR3A,ST3GAL5,SUCLA2,VLDLR,SACS,DBH,SUOX,PSPH,NBEA,CTNNA2,ISPD,INTS1,SLC25A12,PPT1,SLC25A13,TRPV4,COX20,ZBTB20…
Monarch	HP:0002167	Neurological speech impairment	53	1352	0.25	0.0226	9606.ENSP00000220058,9606.ENSP00000228347,9606.ENSP00000254976,9606.ENSP00000258975,9606.ENSP00000260953,9606.ENSP00000261609,9606.ENSP00000261716,9606.ENSP00000263934,9606.ENSP00000263967,9606.ENSP00000268057,9606.ENSP00000273077,9606.ENSP00000275532,9606.ENSP00000276461,9606.ENSP00000278715,9606.ENSP00000285420,9606.ENSP00000288774,9606.ENSP00000290155,9606.ENSP00000293970,9606.ENSP00000294304,…	MTFMT,POLR3B,SNAP25,TACO1,METTL5,HERC2,TAOK1,KIF1B,PIK3CA,BBS4,PNKD,KCTD7,ERLIN2,HMBS,OTUD6B,PEX10,C21orf59,TBC1D24,LRP5,MAP1B,COG5,HEATR2,COG1,COG8,SNX14,COG4,GEMIN4,DNAJB2,RERE,SPRY4,TBC1D20,NF1,SLC39A14,ATP1A2,CDK19,OCRL,SARDH,POLR3A,ST3GAL5,VLDLR,SACS,COCH,NBEA,CTNNA2,INTS1,SLC25A12,PPT1,COG6,SLC25A13,COX20,POLR1B,SCAPER,VPS13D
Monarch	HP:0001272	Cerebellar atrophy	21	345	0.44	0.0238	9606.ENSP00000228347,9606.ENSP00000271620,9606.ENSP00000275532,9606.ENSP00000278422,9606.ENSP00000288774,9606.ENSP00000293970,9606.ENSP00000297135,9606.ENSP00000299886,9606.ENSP00000305442,9606.ENSP00000305459,9606.ENSP00000313121,9606.ENSP00000346139,9606.ENSP00000352779,9606.ENSP00000354490,9606.ENSP00000361446,9606.ENSP00000371532,9606.ENSP00000371735,9606.ENSP00000385478,9606.ENSP00000397441,…	POLR3B,PRUNE,KCTD7,TMX2,PEX10,TBC1D24,COG5,COG1,COG7,COG8,SNX14,TBC1D20,SLC39A14,ATP1A2,POLR3A,VLDLR,SACS,ISPD,COG6,COX20,DNAJC3
Monarch	HP:0000079	Abnormality of the urinary system	61	1657	0.23	0.03	9606.ENSP00000220058,9606.ENSP00000223208,9606.ENSP00000232607,9606.ENSP00000236850,9606.ENSP00000245479,9606.ENSP00000249442,9606.ENSP00000254958,9606.ENSP00000260361,9606.ENSP00000260953,9606.ENSP00000261596,9606.ENSP00000263816,9606.ENSP00000263826,9606.ENSP00000263934,9606.ENSP00000263967,9606.ENSP00000268057,9606.ENSP00000276461,9606.ENSP00000278715,9606.ENSP00000288774,9606.ENSP00000292180,…	MTFMT,CEP41,UMPS,APOA1,SOX9,MTX2,JAG1,NDUFAF1,METTL5,LPIN2,LRP2,AKT3,KIF1B,PIK3CA,BBS4,ERLIN2,HMBS,PEX10,FLAD1,TBC1D24,LRP5,COG5,COG1,COG7,CHST14,IFT80,SNX14,PEX7,GEMIN4,MMP1,FRAS1,RERE,SPRY4,PFKM,TBC1D20,AGK,NF1,HIBCH,ENPP1,OCRL,SARDH,POLR3A,PHKA1,SUCLA2,SACS,DBH,SUOX,PSPH,ISPD,INTS1,COG6,SLC25A13,TRPV4,COX20,GAS7,ARL15,ACADVL,ATP1A1,FRS2,ITGB3,SCAPER
Monarch	HP:0001627	Abnormal heart morphology	48	1204	0.26	0.03	9606.ENSP00000220058,9606.ENSP00000223208,9606.ENSP00000232607,9606.ENSP00000245479,9606.ENSP00000249442,9606.ENSP00000254958,9606.ENSP00000258975,9606.ENSP00000260361,9606.ENSP00000260953,9606.ENSP00000261296,9606.ENSP00000263791,9606.ENSP00000263816,9606.ENSP00000263826,9606.ENSP00000263967,9606.ENSP00000268379,9606.ENSP00000285420,9606.ENSP00000288774,9606.ENSP00000290155,9606.ENSP00000292180,…	MTFMT,CEP41,UMPS,SOX9,MTX2,JAG1,TACO1,NDUFAF1,METTL5,TGDS,EIF2AK4,LRP2,AKT3,PIK3CA,UQCRC2,OTUD6B,PEX10,C21orf59,FLAD1,TBC1D24,LRP5,MAP1B,HEATR2,COG1,LTBP3,COG7,CHST14,IFT80,SNX14,PEX7,MMP1,FRAS1,RERE,SMPD1,AGK,NF1,HIBCH,ENPP1,ATP1A2,TGFB2,SARDH,POLR3A,SACS,INTS1,COG6,COX20,CSGALNACT1,ACADVL
Monarch	HP:0012759	Neurodevelopmental abnormality	79	2322	0.19	0.03	9606.ENSP00000220058,9606.ENSP00000223208,9606.ENSP00000228347,9606.ENSP00000232607,9606.ENSP00000254958,9606.ENSP00000254976,9606.ENSP00000258975,9606.ENSP00000260361,9606.ENSP00000260953,9606.ENSP00000261296,9606.ENSP00000261609,9606.ENSP00000261716,9606.ENSP00000263816,9606.ENSP00000263826,9606.ENSP00000263967,9606.ENSP00000268057,9606.ENSP00000268379,9606.ENSP00000271620,9606.ENSP00000275532,…	MTFMT,CEP41,POLR3B,UMPS,JAG1,SNAP25,TACO1,NDUFAF1,METTL5,TGDS,HERC2,TAOK1,LRP2,AKT3,PIK3CA,BBS4,UQCRC2,PRUNE,KCTD7,ERLIN2,TMX2,OTUD6B,PEX10,C21orf59,TBC1D24,LRP5,MAP1B,COG5,HEATR2,SPRED1,COG1,COG7,COG8,CHST14,SNX14,PEX7,COG4,GEMIN4,FRAS1,PHF6,RERE,SMPD1,MAOA,TBC1D20,AGK,NF1,HIBCH,SLC39A14,ENPP1,ATP1A2,CDK19,TARS2,OCRL,SARDH,POLR3A,ST3GAL5,SUCLA2,VLDLR,SACS,SUOX,PSPH,COCH,NBEA,CTNNA2,ISPD,INTS1,SL…
Monarch	HP:0000925	Abnormality of the vertebral column	49	1252	0.25	0.0366	9606.ENSP00000223208,9606.ENSP00000245479,9606.ENSP00000254958,9606.ENSP00000254976,9606.ENSP00000260361,9606.ENSP00000261296,9606.ENSP00000261716,9606.ENSP00000263967,9606.ENSP00000268057,9606.ENSP00000271620,9606.ENSP00000276461,9606.ENSP00000278715,9606.ENSP00000285420,9606.ENSP00000292180,9606.ENSP00000293970,9606.ENSP00000294304,9606.ENSP00000296755,9606.ENSP00000297135,9606.ENSP00000299084,…	CEP41,SOX9,JAG1,SNAP25,NDUFAF1,TGDS,TAOK1,PIK3CA,BBS4,PRUNE,ERLIN2,HMBS,OTUD6B,FLAD1,TBC1D24,LRP5,MAP1B,COG5,SPRED1,COG1,LTBP3,COG7,COG8,RAB33B,CHST14,IFT80,SNX14,PEX7,COG4,FRAS1,PHF6,RERE,TBC1D20,NF1,HIBCH,SLC39A14,ENPP1,TGFB2,CDK19,OCRL,POLR3A,SACS,ISPD,INTS1,TRPV4,CSGALNACT1,ZBTB20,POLR1B,SCAPER
Monarch	HP:0002078	Truncal ataxia	8	59	0.79	0.0369	9606.ENSP00000275532,9606.ENSP00000288774,9606.ENSP00000297135,9606.ENSP00000352706,9606.ENSP00000361446,9606.ENSP00000371532,9606.ENSP00000371735,9606.ENSP00000478104	KCTD7,PEX10,COG5,HIBCH,POLR3A,VLDLR,SACS,VPS13D
Monarch	EFO:0004617	Cystatin C measurement	13	164	0.56	0.0469	9606.ENSP00000243077,9606.ENSP00000249442,9606.ENSP00000263713,9606.ENSP00000263816,9606.ENSP00000293970,9606.ENSP00000306123,9606.ENSP00000307833,9606.ENSP00000345492,9606.ENSP00000348828,9606.ENSP00000354669,9606.ENSP00000367629,9606.ENSP00000433427,9606.ENSP00000441831	LRP1,MTX2,EPB41L5,LRP2,TBC1D24,RPAP1,FBXO22,SH2B3,ARHGEF26,FAM63A,ARHGEF16,ARL15,FNDC3A
Monarch	HP:0008305	Exercise-induced myoglobinuria	4	9	1.31	0.0484	9606.ENSP00000345771,9606.ENSP00000362643,9606.ENSP00000385478,9606.ENSP00000438689	PFKM,PHKA1,ISPD,ACADVL
Monarch	HP:0011842	Abnormal skeletal morphology	84	2573	0.17	0.0484	9606.ENSP00000220058,9606.ENSP00000223208,9606.ENSP00000228347,9606.ENSP00000232607,9606.ENSP00000245479,9606.ENSP00000249442,9606.ENSP00000254958,9606.ENSP00000254976,9606.ENSP00000260361,9606.ENSP00000260953,9606.ENSP00000261296,9606.ENSP00000261596,9606.ENSP00000261609,9606.ENSP00000261716,9606.ENSP00000263791,9606.ENSP00000263816,9606.ENSP00000263826,9606.ENSP00000263934,9606.ENSP00000263967,…	MTFMT,CEP41,POLR3B,UMPS,SOX9,MTX2,JAG1,SNAP25,NDUFAF1,METTL5,TGDS,LPIN2,HERC2,TAOK1,EIF2AK4,LRP2,AKT3,KIF1B,PIK3CA,BBS4,UQCRC2,PRUNE,PNKD,KCTD7,ERLIN2,TMX2,HMBS,OTUD6B,PEX10,C21orf59,FLAD1,TBC1D24,LRP5,MAP1B,COG5,HEATR2,SPRED1,COG1,LTBP3,COG7,COG8,RAB33B,CHST14,ADCY6,IFT80,SNX14,PEX7,COG4,GEMIN4,MMP1,FRAS1,PHF6,IGLL1,RERE,SMPD1,SPRY4,PFKM,TBC1D20,NF1,HIBCH,SLC39A14,ENPP1,TGFB2,CDK19,OCRL,POLR3A,F…
Monarch	HP:0012758	Neurodevelopmental delay	67	1925	0.2	0.0484	9606.ENSP00000220058,9606.ENSP00000223208,9606.ENSP00000228347,9606.ENSP00000232607,9606.ENSP00000254976,9606.ENSP00000258975,9606.ENSP00000260361,9606.ENSP00000260953,9606.ENSP00000261296,9606.ENSP00000261609,9606.ENSP00000263816,9606.ENSP00000263967,9606.ENSP00000268379,9606.ENSP00000271620,9606.ENSP00000275532,9606.ENSP00000276461,9606.ENSP00000278422,9606.ENSP00000285420,9606.ENSP00000288774,…	MTFMT,CEP41,POLR3B,UMPS,SNAP25,TACO1,NDUFAF1,METTL5,TGDS,HERC2,LRP2,PIK3CA,UQCRC2,PRUNE,KCTD7,ERLIN2,TMX2,OTUD6B,PEX10,C21orf59,TBC1D24,LRP5,MAP1B,COG5,HEATR2,COG1,COG7,COG8,CHST14,SNX14,COG4,GEMIN4,RERE,SMPD1,MAOA,TBC1D20,AGK,NF1,HIBCH,SLC39A14,ENPP1,ATP1A2,CDK19,TARS2,OCRL,SARDH,POLR3A,ST3GAL5,SUCLA2,VLDLR,SUOX,PSPH,COCH,NBEA,CTNNA2,ISPD,INTS1,SLC25A12,PPT1,COG6,SLC25A13,TRPV4,COX20,CSGALNACT1,…
DISEASES	DOID:655	Inherited metabolic disorder	40	726	0.4	0.0009	9606.ENSP00000002165,9606.ENSP00000220058,9606.ENSP00000232607,9606.ENSP00000236850,9606.ENSP00000257264,9606.ENSP00000258975,9606.ENSP00000260361,9606.ENSP00000268379,9606.ENSP00000275532,9606.ENSP00000278715,9606.ENSP00000288774,9606.ENSP00000292180,9606.ENSP00000297135,9606.ENSP00000299886,9606.ENSP00000305442,9606.ENSP00000305459,9606.ENSP00000310998,9606.ENSP00000313504,9606.ENSP00000315680,…	FUCA2,MTFMT,UMPS,APOA1,TCN1,TACO1,NDUFAF1,UQCRC2,KCTD7,HMBS,PEX10,FLAD1,COG5,COG1,COG7,COG8,NAGPA,PHKB,PEX7,COG4,SMPD1,MAOA,PFKM,AGK,HIBCH,SLC39A14,TARS2,PHKA1,SUCLA2,DBH,SUOX,PSPH,SLC25A12,ADIPOQ,PPT1,COG6,SLC25A13,COX20,SSBP1,ACADVL
DISEASES	DOID:0014667	Disease of metabolism	48	997	0.34	0.0012	9606.ENSP00000002165,9606.ENSP00000220058,9606.ENSP00000222330,9606.ENSP00000232607,9606.ENSP00000236850,9606.ENSP00000257264,9606.ENSP00000258975,9606.ENSP00000260361,9606.ENSP00000268057,9606.ENSP00000268379,9606.ENSP00000275532,9606.ENSP00000278715,9606.ENSP00000288774,9606.ENSP00000292180,9606.ENSP00000297135,9606.ENSP00000299886,9606.ENSP00000305442,9606.ENSP00000305459,9606.ENSP00000307046,…	FUCA2,MTFMT,GSK3A,UMPS,APOA1,TCN1,TACO1,NDUFAF1,BBS4,UQCRC2,KCTD7,HMBS,PEX10,FLAD1,COG5,COG1,COG7,COG8,SDC2,NAGPA,PHKB,PEX7,COG4,SMPD1,MAOA,SH2B3,PFKM,AGK,HIBCH,SLC39A14,ENPP1,TARS2,PHKA1,TBC1D4,SUCLA2,DBH,SUOX,PSPH,SLC25A12,ADIPOQ,PPT1,COG6,SLC25A13,COX20,DCD,SSBP1,ACADVL,DNAJC3
DISEASES	DOID:0050571	Congenital disorder of glycosylation type II	6	23	1.08	0.0423	9606.ENSP00000297135,9606.ENSP00000299886,9606.ENSP00000305442,9606.ENSP00000305459,9606.ENSP00000315775,9606.ENSP00000397441	COG5,COG1,COG7,COG8,COG4,COG6
TISSUES	BTO:0000000	Tissues, cell types and enzyme sources	397	14943	0.08	9.58e-16	9606.ENSP00000002165,9606.ENSP00000201031,9606.ENSP00000217133,9606.ENSP00000219599,9606.ENSP00000220058,9606.ENSP00000221086,9606.ENSP00000222330,9606.ENSP00000222381,9606.ENSP00000223023,9606.ENSP00000223208,9606.ENSP00000225719,9606.ENSP00000226105,9606.ENSP00000228347,9606.ENSP00000230036,9606.ENSP00000232607,9606.ENSP00000233154,9606.ENSP00000236850,9606.ENSP00000239231,9606.ENSP00000242108,…	FUCA2,TFAP2C,TUBB1,CRYM,MTFMT,MTMR9,GSK3A,PON1,WASL,CEP41,CPD,RANGRF,POLR3B,GPLD1,UMPS,NCK2,APOA1,PANK3,EEPD1,ZC3HAV1,LRP1,RAB9B,C4BPB,CHPF,SOX9,SDF2,FBXL12,LIF,MTX2,HOXD9,FXR2,XPO7,GDF15,VPS25,JAG1,SNAP25,CHL1,TCN1,TMEM127,RSAD1,TACO1,NDUFAF1,ARHGAP29,METTL5,CDK17,TGDS,LPIN2,HERC2,TAOK1,GLCE,DNAJA3,EPB41L5,EIF2AK4,ZNF106,LRP2,AKT3,MAP4K3,STAM2,KIF1B,COQ10B,PIK3CA,MCAM,DNAJC10,BCHE,COPS4,CUL3,RBB…
TISSUES	BTO:0000042	Animal	396	14895	0.08	9.58e-16	9606.ENSP00000002165,9606.ENSP00000201031,9606.ENSP00000217133,9606.ENSP00000219599,9606.ENSP00000220058,9606.ENSP00000221086,9606.ENSP00000222330,9606.ENSP00000222381,9606.ENSP00000223023,9606.ENSP00000223208,9606.ENSP00000225719,9606.ENSP00000226105,9606.ENSP00000228347,9606.ENSP00000230036,9606.ENSP00000232607,9606.ENSP00000233154,9606.ENSP00000236850,9606.ENSP00000239231,9606.ENSP00000242108,…	FUCA2,TFAP2C,TUBB1,CRYM,MTFMT,MTMR9,GSK3A,PON1,WASL,CEP41,CPD,RANGRF,POLR3B,GPLD1,UMPS,NCK2,APOA1,PANK3,EEPD1,ZC3HAV1,LRP1,RAB9B,C4BPB,CHPF,SOX9,SDF2,FBXL12,LIF,MTX2,HOXD9,FXR2,XPO7,GDF15,VPS25,JAG1,SNAP25,CHL1,TCN1,TMEM127,RSAD1,TACO1,NDUFAF1,ARHGAP29,METTL5,CDK17,TGDS,LPIN2,HERC2,TAOK1,GLCE,DNAJA3,EPB41L5,EIF2AK4,ZNF106,LRP2,AKT3,MAP4K3,STAM2,KIF1B,COQ10B,PIK3CA,MCAM,DNAJC10,BCHE,COPS4,CUL3,RBB…
TISSUES	BTO:0001489	Whole body	345	12619	0.1	2.25e-10	9606.ENSP00000002165,9606.ENSP00000201031,9606.ENSP00000217133,9606.ENSP00000219599,9606.ENSP00000220058,9606.ENSP00000221086,9606.ENSP00000222330,9606.ENSP00000222381,9606.ENSP00000223023,9606.ENSP00000223208,9606.ENSP00000225719,9606.ENSP00000226105,9606.ENSP00000228347,9606.ENSP00000230036,9606.ENSP00000232607,9606.ENSP00000233154,9606.ENSP00000236850,9606.ENSP00000239231,9606.ENSP00000242108,…	FUCA2,TFAP2C,TUBB1,CRYM,MTFMT,MTMR9,GSK3A,PON1,WASL,CEP41,CPD,RANGRF,POLR3B,GPLD1,UMPS,NCK2,APOA1,PANK3,EEPD1,ZC3HAV1,LRP1,RAB9B,C4BPB,CHPF,SOX9,SDF2,FBXL12,LIF,MTX2,HOXD9,FXR2,XPO7,GDF15,VPS25,JAG1,SNAP25,CHL1,TCN1,TMEM127,RSAD1,METTL5,CDK17,TGDS,LPIN2,HERC2,TAOK1,DNAJA3,EPB41L5,EIF2AK4,ZNF106,LRP2,AKT3,MAP4K3,STAM2,KIF1B,PIK3CA,MCAM,DNAJC10,BCHE,COPS4,CUL3,RBBP5,FBXO3,PRKAR2B,GET4,PHLDA1,BBS4,U…
TISSUES	BTO:0001484	Nervous system	196	5707	0.2	2.39e-10	9606.ENSP00000002165,9606.ENSP00000219599,9606.ENSP00000221086,9606.ENSP00000222330,9606.ENSP00000223023,9606.ENSP00000225719,9606.ENSP00000242108,9606.ENSP00000243077,9606.ENSP00000243298,9606.ENSP00000243776,9606.ENSP00000245479,9606.ENSP00000249499,9606.ENSP00000250113,9606.ENSP00000252512,9606.ENSP00000253794,9606.ENSP00000254958,9606.ENSP00000254976,9606.ENSP00000256509,9606.ENSP00000258955,…	FUCA2,CRYM,MTMR9,GSK3A,WASL,CPD,EEPD1,LRP1,RAB9B,CHPF,SOX9,HOXD9,FXR2,XPO7,VPS25,JAG1,SNAP25,CHL1,RSAD1,CDK17,HERC2,TAOK1,DNAJA3,EPB41L5,AKT3,KIF1B,MCAM,DNAJC10,BCHE,COPS4,CUL3,RBBP5,FBXO3,PRKAR2B,PHLDA1,UQCRC2,COPS3,PRUNE,RALB,SCRN3,PNKD,TMX2,ENDOD1,HMBS,AMN1,USP12,ADAMTS1,OTUD6B,PEX10,S100A1,FLAD1,TTC14,MAP1B,COG5,BRI3,ABCB8,SPRED1,POLR3E,COG1,ANKMY2,COG7,RPAP1,GPR37,SDC2,FBXO22,MAP3K11,PSMC5,A…
TISSUES	BTO:0000227	Central nervous system	191	5558	0.2	4.94e-10	9606.ENSP00000002165,9606.ENSP00000219599,9606.ENSP00000221086,9606.ENSP00000222330,9606.ENSP00000223023,9606.ENSP00000225719,9606.ENSP00000242108,9606.ENSP00000243077,9606.ENSP00000243298,9606.ENSP00000243776,9606.ENSP00000249499,9606.ENSP00000250113,9606.ENSP00000252512,9606.ENSP00000253794,9606.ENSP00000254958,9606.ENSP00000254976,9606.ENSP00000256509,9606.ENSP00000258955,9606.ENSP00000261211,…	FUCA2,CRYM,MTMR9,GSK3A,WASL,CPD,EEPD1,LRP1,RAB9B,CHPF,HOXD9,FXR2,XPO7,VPS25,JAG1,SNAP25,CHL1,RSAD1,CDK17,HERC2,TAOK1,DNAJA3,EPB41L5,AKT3,KIF1B,MCAM,DNAJC10,BCHE,COPS4,CUL3,RBBP5,FBXO3,PRKAR2B,PHLDA1,UQCRC2,COPS3,PRUNE,RALB,SCRN3,PNKD,TMX2,ENDOD1,AMN1,USP12,ADAMTS1,OTUD6B,PEX10,S100A1,FLAD1,TTC14,MAP1B,COG5,BRI3,ABCB8,SPRED1,POLR3E,COG1,ANKMY2,COG7,RPAP1,GPR37,SDC2,FBXO22,MAP3K11,PSMC5,ADCY6,PDE8A…
TISSUES	BTO:0000142	Brain	188	5462	0.2	6.41e-10	9606.ENSP00000002165,9606.ENSP00000219599,9606.ENSP00000221086,9606.ENSP00000222330,9606.ENSP00000223023,9606.ENSP00000225719,9606.ENSP00000242108,9606.ENSP00000243077,9606.ENSP00000243298,9606.ENSP00000243776,9606.ENSP00000250113,9606.ENSP00000252512,9606.ENSP00000253794,9606.ENSP00000254958,9606.ENSP00000254976,9606.ENSP00000256509,9606.ENSP00000258955,9606.ENSP00000261211,9606.ENSP00000261609,…	FUCA2,CRYM,MTMR9,GSK3A,WASL,CPD,EEPD1,LRP1,RAB9B,CHPF,FXR2,XPO7,VPS25,JAG1,SNAP25,CHL1,RSAD1,CDK17,HERC2,TAOK1,DNAJA3,EPB41L5,AKT3,KIF1B,MCAM,DNAJC10,BCHE,COPS4,CUL3,RBBP5,FBXO3,PRKAR2B,PHLDA1,UQCRC2,COPS3,PRUNE,RALB,SCRN3,PNKD,TMX2,ENDOD1,AMN1,USP12,ADAMTS1,OTUD6B,PEX10,S100A1,FLAD1,TTC14,MAP1B,COG5,BRI3,ABCB8,SPRED1,POLR3E,COG1,ANKMY2,COG7,RPAP1,GPR37,SDC2,FBXO22,MAP3K11,PSMC5,ADCY6,PDE8A,ZHX3,…
TISSUES	BTO:0000282	Head	200	6329	0.16	1.84e-07	9606.ENSP00000002165,9606.ENSP00000219599,9606.ENSP00000221086,9606.ENSP00000222330,9606.ENSP00000223023,9606.ENSP00000223208,9606.ENSP00000225719,9606.ENSP00000228347,9606.ENSP00000242108,9606.ENSP00000243077,9606.ENSP00000243298,9606.ENSP00000243776,9606.ENSP00000245479,9606.ENSP00000250113,9606.ENSP00000252512,9606.ENSP00000253794,9606.ENSP00000254958,9606.ENSP00000254976,9606.ENSP00000256509,…	FUCA2,CRYM,MTMR9,GSK3A,WASL,CEP41,CPD,POLR3B,EEPD1,LRP1,RAB9B,CHPF,SOX9,FXR2,XPO7,VPS25,JAG1,SNAP25,CHL1,RSAD1,CDK17,HERC2,TAOK1,DNAJA3,EPB41L5,AKT3,KIF1B,MCAM,DNAJC10,BCHE,COPS4,CUL3,RBBP5,FBXO3,PRKAR2B,PHLDA1,UQCRC2,COPS3,SLC39A6,ECSIT,PRUNE,RALB,SCRN3,PNKD,TMX2,ENDOD1,AMN1,USP12,ADAMTS1,OTUD6B,PEX10,S100A1,FLAD1,TTC14,MAP1B,COG5,BRI3,ABCB8,SPRED1,POLR3E,COG1,ANKMY2,COG7,RPAP1,GPR37,SDC2,FBXO22…
TISSUES	BTO:0000522	Gland	206	6602	0.15	2.09e-07	9606.ENSP00000002165,9606.ENSP00000201031,9606.ENSP00000220058,9606.ENSP00000221086,9606.ENSP00000222330,9606.ENSP00000222381,9606.ENSP00000223208,9606.ENSP00000225719,9606.ENSP00000230036,9606.ENSP00000236850,9606.ENSP00000242351,9606.ENSP00000243077,9606.ENSP00000243611,9606.ENSP00000243776,9606.ENSP00000245479,9606.ENSP00000247977,9606.ENSP00000249442,9606.ENSP00000250113,9606.ENSP00000252512,…	FUCA2,TFAP2C,MTFMT,MTMR9,GSK3A,PON1,CEP41,CPD,GPLD1,APOA1,ZC3HAV1,LRP1,C4BPB,CHPF,SOX9,FBXL12,MTX2,FXR2,XPO7,JAG1,SNAP25,TMEM127,METTL5,CDK17,LPIN2,EPB41L5,ZNF106,LRP2,AKT3,MAP4K3,STAM2,KIF1B,MCAM,DNAJC10,BCHE,COPS4,CUL3,FBXO3,PRKAR2B,GET4,BBS4,UQCRC2,COPS3,SLC39A6,IGFBP4,ECSIT,FCN3,PRUNE,RALB,PNKD,CTDSPL,ERLIN2,TMX2,HMBS,C21orf59,STC1,NR2F6,FLAD1,CMBL,MAP1B,COG5,BRI3,ABCB8,POLR3E,LTBP3,COPS6,COG…
TISSUES	BTO:0000081	Reproductive system	193	6107	0.16	4e-07	9606.ENSP00000002165,9606.ENSP00000201031,9606.ENSP00000219599,9606.ENSP00000220058,9606.ENSP00000221086,9606.ENSP00000222330,9606.ENSP00000223023,9606.ENSP00000223208,9606.ENSP00000225719,9606.ENSP00000226105,9606.ENSP00000233154,9606.ENSP00000236850,9606.ENSP00000242108,9606.ENSP00000242351,9606.ENSP00000243077,9606.ENSP00000243776,9606.ENSP00000245479,9606.ENSP00000247020,9606.ENSP00000249442,…	FUCA2,TFAP2C,CRYM,MTFMT,MTMR9,GSK3A,WASL,CEP41,CPD,RANGRF,NCK2,APOA1,EEPD1,ZC3HAV1,LRP1,CHPF,SOX9,SDF2,MTX2,XPO7,GDF15,JAG1,TMEM127,CDK17,TAOK1,DNAJA3,EPB41L5,EIF2AK4,ZNF106,AKT3,MAP4K3,STAM2,KIF1B,PIK3CA,MCAM,DNAJC10,COPS4,CUL3,FBXO3,PRKAR2B,GET4,PHLDA1,BBS4,UQCRC2,SLC39A6,IGFBP4,PRUNE,ERLIN2,LIN7C,TMX2,ENDOD1,ADAMTS1,C21orf59,NR2F6,FLAD1,TTC14,COG5,BRI3,ABCB8,WDFY2,LTBP3,COPS6,COG7,RPAP1,SDC2,U…
TISSUES	BTO:0003091	Urogenital system	207	6716	0.15	4.46e-07	9606.ENSP00000002165,9606.ENSP00000201031,9606.ENSP00000219599,9606.ENSP00000220058,9606.ENSP00000221086,9606.ENSP00000222330,9606.ENSP00000223023,9606.ENSP00000223208,9606.ENSP00000225719,9606.ENSP00000226105,9606.ENSP00000233154,9606.ENSP00000236850,9606.ENSP00000242108,9606.ENSP00000242351,9606.ENSP00000243077,9606.ENSP00000243776,9606.ENSP00000245479,9606.ENSP00000247020,9606.ENSP00000249442,…	FUCA2,TFAP2C,CRYM,MTFMT,MTMR9,GSK3A,WASL,CEP41,CPD,RANGRF,NCK2,APOA1,EEPD1,ZC3HAV1,LRP1,CHPF,SOX9,SDF2,MTX2,FXR2,XPO7,GDF15,JAG1,SNAP25,TMEM127,CDK17,TAOK1,DNAJA3,EPB41L5,EIF2AK4,ZNF106,LRP2,AKT3,MAP4K3,STAM2,KIF1B,PIK3CA,MCAM,DNAJC10,COPS4,CUL3,FBXO3,PRKAR2B,GET4,PHLDA1,BBS4,UQCRC2,SLC39A6,IGFBP4,PRUNE,ERLIN2,LIN7C,TMX2,ENDOD1,ADAMTS1,C21orf59,STC1,NR2F6,FLAD1,TTC14,COG5,BRI3,ABCB8,WDFY2,LTBP3,C…
TISSUES	BTO:0000083	Female reproductive system	184	5799	0.16	8.5e-07	9606.ENSP00000002165,9606.ENSP00000201031,9606.ENSP00000219599,9606.ENSP00000220058,9606.ENSP00000221086,9606.ENSP00000223023,9606.ENSP00000223208,9606.ENSP00000225719,9606.ENSP00000226105,9606.ENSP00000233154,9606.ENSP00000236850,9606.ENSP00000242108,9606.ENSP00000242351,9606.ENSP00000243077,9606.ENSP00000243776,9606.ENSP00000245479,9606.ENSP00000247020,9606.ENSP00000249442,9606.ENSP00000252512,…	FUCA2,TFAP2C,CRYM,MTFMT,MTMR9,WASL,CEP41,CPD,RANGRF,NCK2,APOA1,EEPD1,ZC3HAV1,LRP1,CHPF,SOX9,SDF2,MTX2,XPO7,GDF15,JAG1,TMEM127,CDK17,TAOK1,DNAJA3,EPB41L5,EIF2AK4,ZNF106,AKT3,MAP4K3,STAM2,KIF1B,PIK3CA,MCAM,DNAJC10,COPS4,CUL3,FBXO3,PRKAR2B,GET4,PHLDA1,BBS4,UQCRC2,SLC39A6,IGFBP4,PRUNE,ERLIN2,LIN7C,TMX2,ADAMTS1,C21orf59,NR2F6,FLAD1,TTC14,COG5,BRI3,ABCB8,WDFY2,LTBP3,COPS6,COG7,RPAP1,SDC2,UBE3C,PSMC5,PD…
TISSUES	BTO:0001488	Endocrine gland	188	6036	0.15	2.02e-06	9606.ENSP00000002165,9606.ENSP00000201031,9606.ENSP00000220058,9606.ENSP00000221086,9606.ENSP00000222330,9606.ENSP00000222381,9606.ENSP00000223208,9606.ENSP00000225719,9606.ENSP00000230036,9606.ENSP00000236850,9606.ENSP00000243077,9606.ENSP00000243611,9606.ENSP00000243776,9606.ENSP00000245479,9606.ENSP00000247977,9606.ENSP00000249442,9606.ENSP00000252512,9606.ENSP00000254958,9606.ENSP00000258439,…	FUCA2,TFAP2C,MTFMT,MTMR9,GSK3A,PON1,CEP41,CPD,GPLD1,APOA1,LRP1,C4BPB,CHPF,SOX9,FBXL12,MTX2,XPO7,JAG1,TMEM127,METTL5,CDK17,LPIN2,EPB41L5,ZNF106,AKT3,MAP4K3,STAM2,KIF1B,MCAM,DNAJC10,BCHE,COPS4,CUL3,FBXO3,PRKAR2B,GET4,BBS4,UQCRC2,COPS3,SLC39A6,IGFBP4,FCN3,PRUNE,RALB,PNKD,CTDSPL,ERLIN2,TMX2,HMBS,C21orf59,NR2F6,FLAD1,CMBL,MAP1B,COG5,BRI3,POLR3E,LTBP3,COPS6,COG7,RPAP1,SDC2,ZNHIT2,MAP3K11,PSMC5,ADCY6,ZH…
COMPARTMENTS	GOCC:0005737	Cytoplasm	253	7871	0.17	1.24e-11	9606.ENSP00000002165,9606.ENSP00000217133,9606.ENSP00000219599,9606.ENSP00000221086,9606.ENSP00000222330,9606.ENSP00000223023,9606.ENSP00000226105,9606.ENSP00000230036,9606.ENSP00000232607,9606.ENSP00000233154,9606.ENSP00000233712,9606.ENSP00000236850,9606.ENSP00000239231,9606.ENSP00000242351,9606.ENSP00000243077,9606.ENSP00000243298,9606.ENSP00000243776,9606.ENSP00000247020,9606.ENSP00000249075,…	FUCA2,TUBB1,CRYM,MTMR9,GSK3A,WASL,RANGRF,GPLD1,UMPS,NCK2,EVA1A,APOA1,PANK3,ZC3HAV1,LRP1,RAB9B,CHPF,SDF2,LIF,MTX2,FXR2,XPO7,GDF15,VPS25,SNAP25,TCN1,TMEM127,TACO1,NDUFAF1,ARHGAP29,HERC2,GLCE,DNAJA3,EPB41L5,EIF2AK4,LRP2,AKT3,STAM2,KIF1B,PIK3CA,DNAJC10,BCHE,COPS4,CUL3,FBXO3,PRKAR2B,GET4,BBS4,UQCRC2,COPS3,ECSIT,PRUNE,VPS54,PNKD,KCTD7,ERLIN2,LIN7C,BAG4,PEX10,STC1,S100A1,FLAD1,PTCD1,TBC1D24,RNF25,MAP1B,…
COMPARTMENTS	GOCC:0005622	Intracellular	319	11202	0.11	1.55e-10	9606.ENSP00000002165,9606.ENSP00000201031,9606.ENSP00000217133,9606.ENSP00000219599,9606.ENSP00000221086,9606.ENSP00000222330,9606.ENSP00000223023,9606.ENSP00000223208,9606.ENSP00000226105,9606.ENSP00000228347,9606.ENSP00000230036,9606.ENSP00000232607,9606.ENSP00000233154,9606.ENSP00000233712,9606.ENSP00000236850,9606.ENSP00000239231,9606.ENSP00000242351,9606.ENSP00000243077,9606.ENSP00000243298,…	FUCA2,TFAP2C,TUBB1,CRYM,MTMR9,GSK3A,WASL,CEP41,RANGRF,POLR3B,GPLD1,UMPS,NCK2,EVA1A,APOA1,PANK3,ZC3HAV1,LRP1,RAB9B,CHPF,SOX9,SDF2,FBXL12,LIF,MTX2,HOXD9,FXR2,XPO7,GDF15,VPS25,SNAP25,TCN1,TMEM127,TACO1,NDUFAF1,ARHGAP29,METTL5,LPIN2,HERC2,TAOK1,GLCE,DNAJA3,EPB41L5,EIF2AK4,LRP2,AKT3,STAM2,KIF1B,PIK3CA,DNAJC10,BCHE,COPS4,CUL3,RBBP5,FBXO3,PRKAR2B,GET4,PHLDA1,BBS4,UQCRC2,COPS3,ECSIT,PRUNE,VPS54,PNKD,KCTD…
COMPARTMENTS	GOCC:0110165	Cellular anatomical entity	351	13853	0.06	6.67e-05	9606.ENSP00000002165,9606.ENSP00000201031,9606.ENSP00000217133,9606.ENSP00000219599,9606.ENSP00000221086,9606.ENSP00000222330,9606.ENSP00000222381,9606.ENSP00000223023,9606.ENSP00000223208,9606.ENSP00000226105,9606.ENSP00000228347,9606.ENSP00000230036,9606.ENSP00000232607,9606.ENSP00000233154,9606.ENSP00000233712,9606.ENSP00000236850,9606.ENSP00000239231,9606.ENSP00000242351,9606.ENSP00000243077,…	FUCA2,TFAP2C,TUBB1,CRYM,MTMR9,GSK3A,PON1,WASL,CEP41,RANGRF,POLR3B,GPLD1,UMPS,NCK2,EVA1A,APOA1,PANK3,ZC3HAV1,LRP1,RAB9B,C4BPB,CHPF,SOX9,SDF2,LIF,MTX2,HOXD9,FXR2,XPO7,GDF15,VPS25,JAG1,SNAP25,CHL1,TCN1,TMEM127,TACO1,NDUFAF1,ARHGAP29,METTL5,HERC2,TAOK1,GLCE,DNAJA3,EPB41L5,EIF2AK4,LRP2,AKT3,STAM2,KIF1B,PIK3CA,MCAM,DNAJC10,BCHE,COPS4,CUL3,RBBP5,FBXO3,PRKAR2B,GET4,PHLDA1,BBS4,UQCRC2,COPS3,SLC39A6,IGFBP4…
COMPARTMENTS	GOCC:0008180	COP9 signalosome	7	16	1.3	0.00021	9606.ENSP00000264389,9606.ENSP00000268717,9606.ENSP00000304102,9606.ENSP00000346340,9606.ENSP00000350512,9606.ENSP00000376167,9606.ENSP00000438115	COPS4,COPS3,COPS6,COPS8,COPS5,GPS1,COPS7A
COMPARTMENTS	GOCC:0043227	Membrane-bounded organelle	241	8685	0.1	0.00029	9606.ENSP00000002165,9606.ENSP00000201031,9606.ENSP00000219599,9606.ENSP00000222381,9606.ENSP00000223023,9606.ENSP00000226105,9606.ENSP00000228347,9606.ENSP00000230036,9606.ENSP00000232607,9606.ENSP00000233712,9606.ENSP00000236850,9606.ENSP00000243077,9606.ENSP00000243298,9606.ENSP00000243776,9606.ENSP00000245479,9606.ENSP00000247020,9606.ENSP00000249442,9606.ENSP00000249499,9606.ENSP00000252512,…	FUCA2,TFAP2C,CRYM,PON1,WASL,RANGRF,POLR3B,GPLD1,UMPS,EVA1A,APOA1,LRP1,RAB9B,CHPF,SOX9,SDF2,MTX2,HOXD9,XPO7,GDF15,VPS25,SNAP25,TCN1,TMEM127,TACO1,NDUFAF1,METTL5,HERC2,TAOK1,GLCE,DNAJA3,LRP2,STAM2,KIF1B,DNAJC10,BCHE,COPS4,CUL3,RBBP5,FBXO3,PRKAR2B,PHLDA1,BBS4,UQCRC2,COPS3,ECSIT,PRUNE,VPS54,PNKD,CTDSPL,ERLIN2,TMX2,SETD9,BAG4,PEX10,STC1,NR2F6,S100A1,PTCD1,RNF25,COG5,BRI3,ABCB8,C7orf55,WDFY2,POLR3E,COG…
COMPARTMENTS	GOCC:0043231	Intracellular membrane-bounded organelle	214	7476	0.12	0.00029	9606.ENSP00000002165,9606.ENSP00000201031,9606.ENSP00000219599,9606.ENSP00000223023,9606.ENSP00000226105,9606.ENSP00000228347,9606.ENSP00000230036,9606.ENSP00000232607,9606.ENSP00000233712,9606.ENSP00000236850,9606.ENSP00000243077,9606.ENSP00000243776,9606.ENSP00000245479,9606.ENSP00000247020,9606.ENSP00000249442,9606.ENSP00000249499,9606.ENSP00000252512,9606.ENSP00000252809,9606.ENSP00000253794,…	FUCA2,TFAP2C,CRYM,WASL,RANGRF,POLR3B,GPLD1,UMPS,EVA1A,APOA1,LRP1,CHPF,SOX9,SDF2,MTX2,HOXD9,XPO7,GDF15,VPS25,TACO1,NDUFAF1,METTL5,HERC2,GLCE,DNAJA3,LRP2,STAM2,DNAJC10,COPS4,CUL3,RBBP5,FBXO3,PHLDA1,UQCRC2,COPS3,ECSIT,PRUNE,VPS54,PNKD,ERLIN2,SETD9,BAG4,PEX10,STC1,NR2F6,S100A1,PTCD1,RNF25,COG5,BRI3,ABCB8,C7orf55,POLR3E,COG1,N6AMT1,COPS6,COG7,COG8,B3GNT2,RAB33B,SDC2,CHST14,PSMC5,NAGPA,ZHX3,CSPG4,FAM10…
COMPARTMENTS	GOCC:0017119	Golgi transport complex	6	11	1.4	0.00031	9606.ENSP00000297135,9606.ENSP00000299886,9606.ENSP00000305442,9606.ENSP00000305459,9606.ENSP00000315775,9606.ENSP00000397441	COG5,COG1,COG7,COG8,COG4,COG6
COMPARTMENTS	GOCC:0005666	RNA polymerase III complex	6	15	1.26	0.0011	9606.ENSP00000228347,9606.ENSP00000299853,9606.ENSP00000334564,9606.ENSP00000361446,9606.ENSP00000366828,9606.ENSP00000380904	POLR3B,POLR3E,POLR3C,POLR3A,POLR3F,POLR3D
COMPARTMENTS	GOCC:0005829	Cytosol	99	2919	0.19	0.0016	9606.ENSP00000219599,9606.ENSP00000223023,9606.ENSP00000226105,9606.ENSP00000232607,9606.ENSP00000233154,9606.ENSP00000236850,9606.ENSP00000239231,9606.ENSP00000242351,9606.ENSP00000249075,9606.ENSP00000250113,9606.ENSP00000253794,9606.ENSP00000254976,9606.ENSP00000260361,9606.ENSP00000260526,9606.ENSP00000263713,9606.ENSP00000263791,9606.ENSP00000263904,9606.ENSP00000263967,9606.ENSP00000264414,…	CRYM,WASL,RANGRF,UMPS,NCK2,APOA1,PANK3,ZC3HAV1,LIF,FXR2,VPS25,SNAP25,NDUFAF1,ARHGAP29,EPB41L5,EIF2AK4,STAM2,PIK3CA,CUL3,FBXO3,PRKAR2B,GET4,BBS4,COPS3,ECSIT,PRUNE,KCTD7,BAG4,S100A1,FLAD1,RNF25,MAP1B,SPRED1,PSMC5,PDE8A,PEX7,GCC1,SHMT1,GEMIN4,CUL1,MAPK11,HIP1,DNAJB2,MAOA,TP53BP2,PRDX6,SH2B3,PFKM,SPRED2,ARHGEF26,COPS5,NF1,CHML,RNASEL,LHX4-AS1,UBQLN4,DDX20,IRAK1,DNAJB4,OCRL,NCDN,BAG6,ERRFI1,POLR3F,TBC…
COMPARTMENTS	GOCC:0043229	Intracellular organelle	248	9242	0.09	0.0016	9606.ENSP00000002165,9606.ENSP00000201031,9606.ENSP00000219599,9606.ENSP00000223023,9606.ENSP00000223208,9606.ENSP00000226105,9606.ENSP00000228347,9606.ENSP00000230036,9606.ENSP00000232607,9606.ENSP00000233712,9606.ENSP00000236850,9606.ENSP00000243077,9606.ENSP00000243298,9606.ENSP00000243776,9606.ENSP00000245479,9606.ENSP00000247020,9606.ENSP00000249442,9606.ENSP00000249499,9606.ENSP00000250113,…	FUCA2,TFAP2C,CRYM,WASL,CEP41,RANGRF,POLR3B,GPLD1,UMPS,EVA1A,APOA1,LRP1,RAB9B,CHPF,SOX9,SDF2,MTX2,HOXD9,FXR2,XPO7,GDF15,VPS25,SNAP25,TCN1,TMEM127,TACO1,NDUFAF1,METTL5,HERC2,GLCE,DNAJA3,EIF2AK4,LRP2,STAM2,KIF1B,DNAJC10,BCHE,COPS4,CUL3,RBBP5,FBXO3,PRKAR2B,PHLDA1,BBS4,UQCRC2,COPS3,ECSIT,PRUNE,VPS54,PNKD,ERLIN2,SETD9,BAG4,PEX10,STC1,NR2F6,S100A1,PTCD1,RNF25,MAP1B,COG5,BRI3,ABCB8,C7orf55,WDFY2,KIAA0355…
COMPARTMENTS	GOCC:0043226	Organelle	260	9848	0.08	0.0024	9606.ENSP00000002165,9606.ENSP00000201031,9606.ENSP00000219599,9606.ENSP00000222381,9606.ENSP00000223023,9606.ENSP00000223208,9606.ENSP00000226105,9606.ENSP00000228347,9606.ENSP00000230036,9606.ENSP00000232607,9606.ENSP00000233712,9606.ENSP00000236850,9606.ENSP00000243077,9606.ENSP00000243298,9606.ENSP00000243776,9606.ENSP00000245479,9606.ENSP00000247020,9606.ENSP00000249442,9606.ENSP00000249499,…	FUCA2,TFAP2C,CRYM,PON1,WASL,CEP41,RANGRF,POLR3B,GPLD1,UMPS,EVA1A,APOA1,LRP1,RAB9B,CHPF,SOX9,SDF2,MTX2,HOXD9,FXR2,XPO7,GDF15,VPS25,SNAP25,TCN1,TMEM127,TACO1,NDUFAF1,METTL5,HERC2,TAOK1,GLCE,DNAJA3,EIF2AK4,LRP2,STAM2,KIF1B,DNAJC10,BCHE,COPS4,CUL3,RBBP5,FBXO3,PRKAR2B,PHLDA1,BBS4,UQCRC2,COPS3,ECSIT,PRUNE,VPS54,PNKD,CTDSPL,ERLIN2,TMX2,SETD9,BAG4,PEX10,STC1,NR2F6,S100A1,PTCD1,RNF25,MAP1B,COG5,BRI3,ABCB8…
COMPARTMENTS	GOCC:0032039	Integrator complex	5	16	1.15	0.013	9606.ENSP00000385722,9606.ENSP00000414237,9606.ENSP00000429065,9606.ENSP00000434466,9606.ENSP00000445001	INTS1,INTS2,INTS9,INTS4,CPSF3L
UniProt Keywords	KW-0597	Phosphoprotein	234	8057	0.12	1.23e-05	9606.ENSP00000002165,9606.ENSP00000201031,9606.ENSP00000217133,9606.ENSP00000221086,9606.ENSP00000222330,9606.ENSP00000223023,9606.ENSP00000223208,9606.ENSP00000225719,9606.ENSP00000232607,9606.ENSP00000233154,9606.ENSP00000233712,9606.ENSP00000236850,9606.ENSP00000242108,9606.ENSP00000242351,9606.ENSP00000243077,9606.ENSP00000243298,9606.ENSP00000249499,9606.ENSP00000250113,9606.ENSP00000252512,…	FUCA2,TFAP2C,TUBB1,MTMR9,GSK3A,WASL,CEP41,CPD,UMPS,NCK2,EVA1A,APOA1,EEPD1,ZC3HAV1,LRP1,RAB9B,HOXD9,FXR2,XPO7,SNAP25,CHL1,TMEM127,NDUFAF1,ARHGAP29,CDK17,LPIN2,HERC2,TAOK1,DNAJA3,EPB41L5,EIF2AK4,ZNF106,LRP2,AKT3,MAP4K3,STAM2,KIF1B,MCAM,BCHE,CUL3,RBBP5,PRKAR2B,GET4,COPS3,SLC39A6,IGFBP4,PRUNE,VPS54,TMX2,HMBS,BAG4,C21orf59,NR2F6,FLAD1,TBC1D24,ADCY9,LRP5,RFTN2,RNF25,TTC14,CMBL,AFAP1L1,MAP1B,COG5,SPRED1…
UniProt Keywords	KW-0736	Signalosome	7	10	1.51	1.23e-05	9606.ENSP00000264389,9606.ENSP00000268717,9606.ENSP00000304102,9606.ENSP00000346340,9606.ENSP00000350512,9606.ENSP00000376167,9606.ENSP00000438115	COPS4,COPS3,COPS6,COPS8,COPS5,GPS1,COPS7A
UniProt Keywords	KW-0007	Acetylation	114	3341	0.19	0.00011	9606.ENSP00000221086,9606.ENSP00000222330,9606.ENSP00000223023,9606.ENSP00000225576,9606.ENSP00000232607,9606.ENSP00000233154,9606.ENSP00000242351,9606.ENSP00000243077,9606.ENSP00000249442,9606.ENSP00000252512,9606.ENSP00000258439,9606.ENSP00000262375,9606.ENSP00000263791,9606.ENSP00000263826,9606.ENSP00000263881,9606.ENSP00000263934,9606.ENSP00000264389,9606.ENSP00000264414,9606.ENSP00000265857,…	MTMR9,GSK3A,WASL,TVP23C,UMPS,NCK2,ZC3HAV1,LRP1,MTX2,XPO7,TMEM127,DNAJA3,EIF2AK4,AKT3,MAP4K3,KIF1B,COPS4,CUL3,GET4,UQCRC2,COPS3,SAT2,PRUNE,ERLIN2,LIN7C,ENDOD1,HMBS,ANKRD40,OTUD6B,FLAD1,CMBL,MAP1B,HEATR2,SPRED1,COG1,DTYMK,FBXO22,ZNHIT2,PSMC5,PHKB,APBA3,COG4,SHMT1,DYNC1I1,GEMIN4,MINOS1,PHF6,DNAJB2,RERE,MAOA,PRDX6,UBE4B,SPRY4,PFKM,DUSP19,AGK,COPS5,DDX47,NF1,HIBCH,ZNF277,SPRYD7,PJA2,SMG5,MARC2,RNASEL,…
UniProt Keywords	KW-0025	Alternative splicing	273	10179	0.09	0.00011	9606.ENSP00000002165,9606.ENSP00000201031,9606.ENSP00000220058,9606.ENSP00000221086,9606.ENSP00000223208,9606.ENSP00000225576,9606.ENSP00000225719,9606.ENSP00000226105,9606.ENSP00000228347,9606.ENSP00000230036,9606.ENSP00000232607,9606.ENSP00000242351,9606.ENSP00000243077,9606.ENSP00000243611,9606.ENSP00000243776,9606.ENSP00000247977,9606.ENSP00000249075,9606.ENSP00000249442,9606.ENSP00000254958,…	FUCA2,TFAP2C,MTFMT,MTMR9,CEP41,TVP23C,CPD,RANGRF,POLR3B,GPLD1,UMPS,ZC3HAV1,LRP1,C4BPB,CHPF,FBXL12,LIF,MTX2,JAG1,SNAP25,SEC14L4,CHL1,RSAD1,ARHGAP29,CDK17,TAOK1,DNAJA3,EPB41L5,EIF2AK4,ZNF106,AKT3,MAP4K3,STAM2,KIF1B,COQ10B,MCAM,DNAJC10,COPS4,CUL3,RBBP5,FBXO3,GET4,BBS4,COPS3,SLC39A6,IGFBP4,ECSIT,FCN3,PRUNE,VPS54,RALB,SCRN3,PNKD,CTDSPL,PLA1A,KCTD7,ERLIN2,TMX2,HMBS,AMN1,OTUD6B,SETD9,BAG4,PEX10,STC1,FLA…
UniProt Keywords	KW-0240	DNA-directed RNA polymerase	9	37	1.05	0.00011	9606.ENSP00000228347,9606.ENSP00000299853,9606.ENSP00000306123,9606.ENSP00000334564,9606.ENSP00000361446,9606.ENSP00000366828,9606.ENSP00000378736,9606.ENSP00000380904,9606.ENSP00000444136	POLR3B,POLR3E,RPAP1,POLR3C,POLR3A,POLR3F,CRCP,POLR3D,POLR1B
UniProt Keywords	KW-0963	Cytoplasm	156	5028	0.15	0.00011	9606.ENSP00000217133,9606.ENSP00000219599,9606.ENSP00000221086,9606.ENSP00000223023,9606.ENSP00000223208,9606.ENSP00000226105,9606.ENSP00000233154,9606.ENSP00000239231,9606.ENSP00000242351,9606.ENSP00000243077,9606.ENSP00000243776,9606.ENSP00000250113,9606.ENSP00000252512,9606.ENSP00000253794,9606.ENSP00000254976,9606.ENSP00000258439,9606.ENSP00000261596,9606.ENSP00000261609,9606.ENSP00000261716,…	TUBB1,CRYM,MTMR9,WASL,CEP41,RANGRF,NCK2,PANK3,ZC3HAV1,LRP1,CHPF,FXR2,XPO7,VPS25,SNAP25,TMEM127,LPIN2,HERC2,TAOK1,DNAJA3,EPB41L5,EIF2AK4,AKT3,STAM2,KIF1B,COPS4,CUL3,PRKAR2B,GET4,PHLDA1,BBS4,COPS3,SAT2,ECSIT,PRUNE,PNKD,KCTD7,HMBS,BAG4,C21orf59,S100A1,FLAD1,TBC1D24,CMBL,AFAP1L1,MAP1B,COG5,HEATR2,WDFY2,COPS6,FBXO22,MAP3K11,PSMC5,IFT80,KLHDC3,ZBTB33,APBA3,PEX7,COG4,GCC1,SHMT1,DYNC1I1,WIPF2,GEMIN4,MAPK…
UniProt Keywords	KW-9995	Disease	125	3996	0.16	0.0012	9606.ENSP00000217133,9606.ENSP00000219599,9606.ENSP00000220058,9606.ENSP00000221086,9606.ENSP00000222330,9606.ENSP00000223208,9606.ENSP00000228347,9606.ENSP00000232607,9606.ENSP00000236850,9606.ENSP00000243077,9606.ENSP00000245479,9606.ENSP00000254958,9606.ENSP00000254976,9606.ENSP00000258439,9606.ENSP00000258975,9606.ENSP00000260361,9606.ENSP00000261296,9606.ENSP00000261596,9606.ENSP00000261609,…	TUBB1,CRYM,MTFMT,MTMR9,GSK3A,CEP41,POLR3B,UMPS,APOA1,LRP1,SOX9,JAG1,SNAP25,TMEM127,TACO1,NDUFAF1,TGDS,LPIN2,HERC2,EIF2AK4,LRP2,AKT3,KIF1B,PIK3CA,BCHE,CUL3,BBS4,UQCRC2,PRUNE,PNKD,KCTD7,ERLIN2,HMBS,OTUD6B,PEX10,C21orf59,FLAD1,TBC1D24,LRP5,COG5,HEATR2,SPRED1,COG1,LTBP3,COG7,COG8,RAB33B,CHST14,ADCY6,IFT80,SNX14,PHKB,PEX7,COG4,GEMIN4,PHF6,IGLL1,CADM1,HIP1,DNAJB2,RERE,SMPD1,MAOA,SPRY4,SH2B3,PFKM,SRGAP1…
UniProt Keywords	KW-0051	Antiviral defense	12	127	0.64	0.0039	9606.ENSP00000228347,9606.ENSP00000242351,9606.ENSP00000263791,9606.ENSP00000299853,9606.ENSP00000328359,9606.ENSP00000334564,9606.ENSP00000356530,9606.ENSP00000361446,9606.ENSP00000366828,9606.ENSP00000378736,9606.ENSP00000380904,9606.ENSP00000473631	POLR3B,ZC3HAV1,EIF2AK4,POLR3E,DEFA3,POLR3C,RNASEL,POLR3A,POLR3F,CRCP,POLR3D,DNAJC3
UniProt Keywords	KW-0653	Protein transport	30	611	0.35	0.0043	9606.ENSP00000223208,9606.ENSP00000226105,9606.ENSP00000243298,9606.ENSP00000249442,9606.ENSP00000252512,9606.ENSP00000253794,9606.ENSP00000263904,9606.ENSP00000268057,9606.ENSP00000272322,9606.ENSP00000278193,9606.ENSP00000297135,9606.ENSP00000299886,9606.ENSP00000305442,9606.ENSP00000305459,9606.ENSP00000306496,9606.ENSP00000313121,9606.ENSP00000315136,9606.ENSP00000315680,9606.ENSP00000315775,…	CEP41,RANGRF,RAB9B,MTX2,XPO7,VPS25,STAM2,BBS4,VPS54,LIN7C,COG5,COG1,COG7,COG8,RAB33B,SNX14,APBA3,PEX7,COG4,RAB4A,MTX1,VPS36,TOMM6,SELENBP1,COG6,SNX13,SNF8,AP3M2,RAB3IP,TOM1L1
UniProt Keywords	KW-0496	Mitochondrion	47	1176	0.26	0.005	9606.ENSP00000220058,9606.ENSP00000243776,9606.ENSP00000249442,9606.ENSP00000258955,9606.ENSP00000258975,9606.ENSP00000260361,9606.ENSP00000262375,9606.ENSP00000263934,9606.ENSP00000263960,9606.ENSP00000268379,9606.ENSP00000270517,9606.ENSP00000273077,9606.ENSP00000292180,9606.ENSP00000292478,9606.ENSP00000297504,9606.ENSP00000297534,9606.ENSP00000325562,9606.ENSP00000330787,9606.ENSP00000340684,…	MTFMT,CHPF,MTX2,RSAD1,TACO1,NDUFAF1,DNAJA3,KIF1B,COQ10B,UQCRC2,ECSIT,PNKD,FLAD1,PTCD1,ABCB8,C7orf55,MINOS1,NDUFB1,MAOA,AURKAIP1,AGK,HIBCH,MARC2,RNASEL,MTX1,TARS2,ACOT11,SARDH,MAOB,SUCLA2,VWA8,SUOX,MIEF2,MGST1,TOMM6,SLC25A12,LETMD1,SLC25A13,COX20,NAT8L,ATPAF2,SSBP1,QTRTD1,ACADVL,NR4A1,POLDIP2,MRM1
UniProt Keywords	KW-0225	Disease mutation	95	3145	0.14	0.0359	9606.ENSP00000217133,9606.ENSP00000219599,9606.ENSP00000220058,9606.ENSP00000221086,9606.ENSP00000228347,9606.ENSP00000232607,9606.ENSP00000236850,9606.ENSP00000243077,9606.ENSP00000245479,9606.ENSP00000254958,9606.ENSP00000254976,9606.ENSP00000260361,9606.ENSP00000261296,9606.ENSP00000261596,9606.ENSP00000261609,9606.ENSP00000263791,9606.ENSP00000263816,9606.ENSP00000263826,9606.ENSP00000263934,…	TUBB1,CRYM,MTFMT,MTMR9,POLR3B,UMPS,APOA1,LRP1,SOX9,JAG1,SNAP25,NDUFAF1,TGDS,LPIN2,HERC2,EIF2AK4,LRP2,AKT3,KIF1B,PIK3CA,BCHE,CUL3,BBS4,UQCRC2,PRUNE,PNKD,KCTD7,HMBS,OTUD6B,PEX10,FLAD1,TBC1D24,LRP5,HEATR2,SPRED1,LTBP3,RAB33B,CHST14,ADCY6,IFT80,PHKB,PEX7,COG4,GEMIN4,PHF6,IGLL1,RERE,SMPD1,MAOA,SPRY4,PFKM,SRGAP1,AGK,NF1,EPHA2,HIBCH,SLC39A14,ENPP1,ATP1A2,TGFB2,UBQLN4,TARS2,CPN1,ROR1,OCRL,SARDH,POLR3A,PH…
UniProt Keywords	KW-0808	Transferase	61	1808	0.19	0.0359	9606.ENSP00000220058,9606.ENSP00000222330,9606.ENSP00000228347,9606.ENSP00000232607,9606.ENSP00000239231,9606.ENSP00000243776,9606.ENSP00000260953,9606.ENSP00000261211,9606.ENSP00000261609,9606.ENSP00000261716,9606.ENSP00000263791,9606.ENSP00000263826,9606.ENSP00000263881,9606.ENSP00000263967,9606.ENSP00000269298,9606.ENSP00000278715,9606.ENSP00000285947,9606.ENSP00000292180,9606.ENSP00000295704,…	MTFMT,GSK3A,POLR3B,UMPS,PANK3,CHPF,METTL5,CDK17,HERC2,TAOK1,EIF2AK4,AKT3,MAP4K3,PIK3CA,SAT2,HMBS,SETD9,FLAD1,RNF25,N6AMT1,DTYMK,B3GNT2,RPAP1,CHST14,UBE3C,MAP3K11,SHMT1,MAPK11,UBE4B,ICMT,PFKM,AGK,TRIM13,EPHA2,PJA2,COLGALT2,CDK19,IRAK1,ROR1,POLR3A,ST3GAL5,METTL22,N6AMT2,METTL7B,MGST1,ISPD,LANCL1,UBR3,ZDHHC17,BRAP,CSGALNACT1,NAT8L,CROT,SMYD3,CDK5,POLR1B,MAPKAPK5,YES1,MAP2K6,ST3GAL6,MRM1
UniProt Keywords	KW-0900	Congenital disorder of glycosylation	6	45	0.78	0.0359	9606.ENSP00000297135,9606.ENSP00000299886,9606.ENSP00000305442,9606.ENSP00000305459,9606.ENSP00000315775,9606.ENSP00000397441	COG5,COG1,COG7,COG8,COG4,COG6
UniProt Keywords	KW-1000	Mitochondrion outer membrane	10	124	0.57	0.0359	9606.ENSP00000249442,9606.ENSP00000340684,9606.ENSP00000355880,9606.ENSP00000357360,9606.ENSP00000367309,9606.ENSP00000379057,9606.ENSP00000379512,9606.ENSP00000381859,9606.ENSP00000389903,9606.ENSP00000420682	MTX2,MAOA,MARC2,MTX1,MAOB,MIEF2,MGST1,TOMM6,LETMD1,QTRTD1

## Sheet: Downregulated in V600E cohort2
#category	term ID	term description	observed gene count	background gene count	strength	false discovery rate	matching proteins in your network (IDs)	matching proteins in your network (labels)
GO Process	GO:0002376	Immune system process	226	2481	0.45	2e-43	9606.ENSP00000009530,9606.ENSP00000044462,9606.ENSP00000160262,9606.ENSP00000215730,9606.ENSP00000216181,9606.ENSP00000216274,9606.ENSP00000216416,9606.ENSP00000216455,9606.ENSP00000216802,9606.ENSP00000219150,9606.ENSP00000221972,9606.ENSP00000223321,9606.ENSP00000226279,9606.ENSP00000227471,9606.ENSP00000228825,9606.ENSP00000229332,9606.ENSP00000234313,9606.ENSP00000246657,9606.ENSP00000250896,…	CD74,PSMA4,ICAM3,SNAP29,MYH9,RIPK3,CNIH1,PSMA3,PSME2,CORO1A,CD79A,PSMA2,CD38,UNC93B1,ARPC3,CLEC4A,PLEK,CCR7,MKNK2,ACTR10,TRIM21,IGJ,DOCK2,RAB33A,CAB39,MYO1G,DCTN3,PSMA6,PSMB1,ERP44,CNN2,ACTR3,LY9,LY75,GNLY,KYNU,ZAP70,LAMP3,CD27,BIN2,ITGB7,RHOF,IGSF6,IRF8,PSMA5,CD53,DYNC1LI1,GZMA,IQGAP2,DOK2,IL18,PTPRO,PRG3,MYO1E,ACE,NCKAP1L,ARPC5,ARPC2,TRAT1,ERAP1,DCTN5,CD3D,JAGN1,ISG20,SEC23A,CTSW,PTPN2,HAVCR2,C…
GO Process	GO:0006955	Immune response	149	1588	0.46	4.1e-27	9606.ENSP00000009530,9606.ENSP00000215730,9606.ENSP00000216416,9606.ENSP00000219150,9606.ENSP00000221972,9606.ENSP00000223321,9606.ENSP00000227471,9606.ENSP00000229332,9606.ENSP00000246657,9606.ENSP00000254286,9606.ENSP00000254436,9606.ENSP00000254801,9606.ENSP00000256935,9606.ENSP00000258418,9606.ENSP00000258787,9606.ENSP00000262193,9606.ENSP00000262455,9606.ENSP00000263097,9606.ENSP00000263238,…	CD74,SNAP29,CNIH1,CORO1A,CD79A,PSMA2,UNC93B1,CLEC4A,CCR7,ACTR10,TRIM21,IGJ,DOCK2,CAB39,MYO1G,PSMB1,ERP44,CNN2,ACTR3,LY9,LY75,GNLY,KYNU,ZAP70,LAMP3,CD27,BIN2,RHOF,IGSF6,IRF8,PSMA5,CD53,DYNC1LI1,GZMA,IQGAP2,IL18,PRG3,NCKAP1L,ARPC5,TRAT1,ERAP1,CD3D,ISG20,CTSW,HAVCR2,CD7,MID1,IMPDH2,CD6,BTLA,SKAP1,HLA-DQA1,RHOG,RAP2C,OSTF1,GPR29,VAPA,DDX21,ATG7,LRMP,ITGAL,DOK3,SFPQ,PSMB10,PIK3CG,HLA-DRB1,MPEG1,STAT1,…
GO Process	GO:0002684	Positive regulation of immune system process	107	949	0.54	4.49e-24	9606.ENSP00000009530,9606.ENSP00000044462,9606.ENSP00000160262,9606.ENSP00000216455,9606.ENSP00000216802,9606.ENSP00000219150,9606.ENSP00000221972,9606.ENSP00000223321,9606.ENSP00000226279,9606.ENSP00000228825,9606.ENSP00000229332,9606.ENSP00000246657,9606.ENSP00000258787,9606.ENSP00000261479,9606.ENSP00000262193,9606.ENSP00000263238,9606.ENSP00000264972,9606.ENSP00000266557,9606.ENSP00000271308,…	CD74,PSMA4,ICAM3,PSMA3,PSME2,CORO1A,CD79A,PSMA2,CD38,ARPC3,CLEC4A,CCR7,MYO1G,PSMA6,PSMB1,ACTR3,ZAP70,CD27,PSMA5,IL18,USP15,NCKAP1L,ARPC5,ARPC2,TRAT1,CD3D,MZB1,HAVCR2,ELMO1,HCLS1,CD6,BTLA,LCK,SKAP1,GRAP2,HLA-DQA1,RASAL3,CD5,GPR29,PLSCR1,DDX21,SASH3,SFPQ,ACTB,PSMB10,HLA-DRB1,STAT1,CD3E,CD247,PYHIN1,PLEKHA1,CD2,GBP5,PSMA7,SH2D1A,ZBP1,CARD9,RAPGEF1,ZC3H12A,PSMB2,PTAFR,THEMIS2,PSMB9,PSMB8,HLA-DQA2,GPS…
GO Process	GO:0050776	Regulation of immune response	103	896	0.55	9.37e-24	9606.ENSP00000009530,9606.ENSP00000044462,9606.ENSP00000160262,9606.ENSP00000216274,9606.ENSP00000216455,9606.ENSP00000216802,9606.ENSP00000221972,9606.ENSP00000223321,9606.ENSP00000226279,9606.ENSP00000228825,9606.ENSP00000229332,9606.ENSP00000234310,9606.ENSP00000246657,9606.ENSP00000249636,9606.ENSP00000258787,9606.ENSP00000261479,9606.ENSP00000262193,9606.ENSP00000263238,9606.ENSP00000264972,…	CD74,PSMA4,ICAM3,RIPK3,PSMA3,PSME2,CD79A,PSMA2,CD38,ARPC3,CLEC4A,PPP3R1,CCR7,PIAS1,MYO1G,PSMA6,PSMB1,ACTR3,ZAP70,ITGB7,PSMA5,IL18,SAMSN1,APPL1,NCKAP1L,ARPC5,ARPC2,TRAT1,ERAP1,CD3D,PTPN2,HAVCR2,ELMO1,BTLA,LCK,SKAP1,GRAP2,HLA-DQA1,PLSCR1,DDX21,AMICA1,ITGAL,SASH3,SFPQ,ACTB,PSMB10,HLA-DRB1,STAT1,CD3E,CD247,SLAMF7,PYHIN1,PLEKHA1,GBP5,GBP1,PSMA7,SH2D1A,ZBP1,CARD9,RAPGEF1,ZC3H12A,PSMB2,PTAFR,THEMIS2,PSM…
GO Process	GO:0050778	Positive regulation of immune response	84	607	0.63	1.13e-23	9606.ENSP00000009530,9606.ENSP00000044462,9606.ENSP00000160262,9606.ENSP00000216455,9606.ENSP00000216802,9606.ENSP00000221972,9606.ENSP00000223321,9606.ENSP00000226279,9606.ENSP00000228825,9606.ENSP00000229332,9606.ENSP00000246657,9606.ENSP00000258787,9606.ENSP00000261479,9606.ENSP00000262193,9606.ENSP00000263238,9606.ENSP00000264972,9606.ENSP00000271308,9606.ENSP00000280357,9606.ENSP00000293373,…	CD74,PSMA4,ICAM3,PSMA3,PSME2,CD79A,PSMA2,CD38,ARPC3,CLEC4A,CCR7,MYO1G,PSMA6,PSMB1,ACTR3,ZAP70,PSMA5,IL18,NCKAP1L,ARPC5,ARPC2,TRAT1,CD3D,HAVCR2,ELMO1,LCK,SKAP1,GRAP2,HLA-DQA1,PLSCR1,DDX21,SASH3,SFPQ,ACTB,PSMB10,HLA-DRB1,CD3E,CD247,PYHIN1,PLEKHA1,GBP5,PSMA7,SH2D1A,ZBP1,CARD9,RAPGEF1,ZC3H12A,PSMB2,PTAFR,THEMIS2,PSMB9,PSMB8,HLA-DQA2,HLA-E,WAS,ACTR2,CD274,PSME1,GRB2,HLA-DRA,ITGB2,CDC42,ARPC4,ARPC1B,PT…
GO Process	GO:0002682	Regulation of immune system process	137	1514	0.45	1.69e-23	9606.ENSP00000009530,9606.ENSP00000044462,9606.ENSP00000160262,9606.ENSP00000216085,9606.ENSP00000216274,9606.ENSP00000216455,9606.ENSP00000216797,9606.ENSP00000216802,9606.ENSP00000219150,9606.ENSP00000221972,9606.ENSP00000223321,9606.ENSP00000226279,9606.ENSP00000228825,9606.ENSP00000229332,9606.ENSP00000234310,9606.ENSP00000246657,9606.ENSP00000249636,9606.ENSP00000258787,9606.ENSP00000261479,…	CD74,PSMA4,ICAM3,RHBDD3,RIPK3,PSMA3,NFKBIA,PSME2,CORO1A,CD79A,PSMA2,CD38,ARPC3,CLEC4A,PPP3R1,CCR7,PIAS1,MYO1G,PSMA6,PSMB1,ACTR3,ZAP70,CD27,ITGB7,PSMA5,IL18,USP15,PPM1B,UBASH3B,SAMSN1,APPL1,ACE,NCKAP1L,ARPC5,ARPC2,TRAT1,ERAP1,CD3D,MZB1,PTPN2,HAVCR2,ELMO1,HCLS1,CD6,BTLA,LCK,SKAP1,GRAP2,HLA-DQA1,RHOG,RASAL3,CD5,GPR29,IKZF3,PLSCR1,DDX21,AMICA1,ITGAL,SASH3,SCRIB,SFPQ,ACTB,PSMB10,HLA-DRB1,STAT1,CD3E,CD…
GO Process	GO:0002429	Immune response-activating cell surface receptor signaling pathway	61	311	0.78	1.77e-23	9606.ENSP00000044462,9606.ENSP00000160262,9606.ENSP00000216455,9606.ENSP00000216802,9606.ENSP00000221972,9606.ENSP00000223321,9606.ENSP00000226279,9606.ENSP00000228825,9606.ENSP00000229332,9606.ENSP00000258787,9606.ENSP00000261479,9606.ENSP00000262193,9606.ENSP00000263238,9606.ENSP00000264972,9606.ENSP00000271308,9606.ENSP00000293373,9606.ENSP00000294742,9606.ENSP00000295685,9606.ENSP00000295756,…	PSMA4,ICAM3,PSMA3,PSME2,CD79A,PSMA2,CD38,ARPC3,CLEC4A,MYO1G,PSMA6,PSMB1,ACTR3,ZAP70,PSMA5,NCKAP1L,ARPC5,ARPC2,TRAT1,CD3D,ELMO1,LCK,SKAP1,GRAP2,HLA-DQA1,ACTB,PSMB10,HLA-DRB1,CD3E,CD247,PLEKHA1,PSMA7,CARD9,ZC3H12A,PSMB2,THEMIS2,PSMB9,PSMB8,HLA-DQA2,WAS,ACTR2,PSME1,GRB2,HLA-DRA,CDC42,ARPC4,ARPC1B,PTPN6,HLA-DPA1,HLA-DPB1,PTPRC,PSMA1,FYB,CD3G,MS4A1,CD19,VAV1,PLCG2,WASF2,BTK,PSMB3
GO Process	GO:0002768	Immune response-regulating cell surface receptor signaling pathway	63	346	0.75	6.9e-23	9606.ENSP00000044462,9606.ENSP00000160262,9606.ENSP00000216455,9606.ENSP00000216802,9606.ENSP00000221972,9606.ENSP00000223321,9606.ENSP00000226279,9606.ENSP00000228825,9606.ENSP00000229332,9606.ENSP00000234310,9606.ENSP00000258787,9606.ENSP00000261479,9606.ENSP00000262193,9606.ENSP00000263238,9606.ENSP00000264972,9606.ENSP00000271308,9606.ENSP00000293373,9606.ENSP00000294742,9606.ENSP00000295685,…	PSMA4,ICAM3,PSMA3,PSME2,CD79A,PSMA2,CD38,ARPC3,CLEC4A,PPP3R1,MYO1G,PSMA6,PSMB1,ACTR3,ZAP70,PSMA5,NCKAP1L,ARPC5,ARPC2,TRAT1,CD3D,ELMO1,BTLA,LCK,SKAP1,GRAP2,HLA-DQA1,ACTB,PSMB10,HLA-DRB1,CD3E,CD247,PLEKHA1,PSMA7,CARD9,ZC3H12A,PSMB2,THEMIS2,PSMB9,PSMB8,HLA-DQA2,WAS,ACTR2,PSME1,GRB2,HLA-DRA,CDC42,ARPC4,ARPC1B,PTPN6,HLA-DPA1,HLA-DPB1,PTPRC,PSMA1,FYB,CD3G,MS4A1,CD19,VAV1,PLCG2,WASF2,BTK,PSMB3
GO Process	GO:0002253	Activation of immune response	64	385	0.71	1.83e-21	9606.ENSP00000044462,9606.ENSP00000160262,9606.ENSP00000216455,9606.ENSP00000216802,9606.ENSP00000221972,9606.ENSP00000223321,9606.ENSP00000226279,9606.ENSP00000228825,9606.ENSP00000229332,9606.ENSP00000258787,9606.ENSP00000261479,9606.ENSP00000262193,9606.ENSP00000263238,9606.ENSP00000264972,9606.ENSP00000271308,9606.ENSP00000293373,9606.ENSP00000294742,9606.ENSP00000295685,9606.ENSP00000295756,…	PSMA4,ICAM3,PSMA3,PSME2,CD79A,PSMA2,CD38,ARPC3,CLEC4A,MYO1G,PSMA6,PSMB1,ACTR3,ZAP70,PSMA5,NCKAP1L,ARPC5,ARPC2,TRAT1,CD3D,ELMO1,LCK,SKAP1,GRAP2,HLA-DQA1,SFPQ,ACTB,PSMB10,HLA-DRB1,CD3E,CD247,PYHIN1,PLEKHA1,PSMA7,ZBP1,CARD9,ZC3H12A,PSMB2,THEMIS2,PSMB9,PSMB8,HLA-DQA2,WAS,ACTR2,PSME1,GRB2,HLA-DRA,CDC42,ARPC4,ARPC1B,PTPN6,HLA-DPA1,HLA-DPB1,PTPRC,PSMA1,FYB,CD3G,MS4A1,CD19,VAV1,PLCG2,WASF2,BTK,PSMB3
GO Process	GO:0002252	Immune effector process	102	969	0.51	3.02e-21	9606.ENSP00000009530,9606.ENSP00000215730,9606.ENSP00000216274,9606.ENSP00000219150,9606.ENSP00000223321,9606.ENSP00000227471,9606.ENSP00000228825,9606.ENSP00000254286,9606.ENSP00000256935,9606.ENSP00000258418,9606.ENSP00000258787,9606.ENSP00000262193,9606.ENSP00000262455,9606.ENSP00000263097,9606.ENSP00000263238,9606.ENSP00000263285,9606.ENSP00000266557,9606.ENSP00000267012,9606.ENSP00000267205,…	CD74,SNAP29,RIPK3,CORO1A,PSMA2,UNC93B1,ARPC3,ACTR10,DOCK2,CAB39,MYO1G,PSMB1,ERP44,CNN2,ACTR3,LY9,CD27,BIN2,RHOF,PSMA5,CD53,DYNC1LI1,IQGAP2,IL18,PRG3,ACE,NCKAP1L,ARPC5,ARPC2,JAGN1,ISG20,HAVCR2,ELMO1,IMPDH2,RHOG,RAP2C,OSTF1,GPR29,PLSCR1,VAPA,DDX21,ATG7,LRMP,ITGAL,DOK3,ACTB,PIK3CG,HLA-DRB1,STAT1,CD247,BECN1,SLAMF7,SEMA4A,GBP1,PGAM1,ZBP1,DPP7,CARD9,IFIT5,SURF4,CAP1,ZC3H12A,PTAFR,PADI2,APBB1IP,GPR183,…
GO Process	GO:0045321	Leukocyte activation	98	929	0.51	2.2e-20	9606.ENSP00000009530,9606.ENSP00000215730,9606.ENSP00000216181,9606.ENSP00000216274,9606.ENSP00000219150,9606.ENSP00000221972,9606.ENSP00000223321,9606.ENSP00000229332,9606.ENSP00000246657,9606.ENSP00000254286,9606.ENSP00000256935,9606.ENSP00000258418,9606.ENSP00000262193,9606.ENSP00000262455,9606.ENSP00000263097,9606.ENSP00000263285,9606.ENSP00000264972,9606.ENSP00000267012,9606.ENSP00000267205,…	CD74,SNAP29,MYH9,RIPK3,CORO1A,CD79A,PSMA2,CLEC4A,CCR7,ACTR10,DOCK2,CAB39,PSMB1,ERP44,CNN2,LY9,ZAP70,BIN2,RHOF,PSMA5,CD53,DYNC1LI1,IQGAP2,IL18,PRG3,NCKAP1L,ARPC5,CD3D,PTPN2,HAVCR2,CD7,IMPDH2,CD6,AKAP17A,IKZF1,LCK,RHOG,RAP2C,OSTF1,GPR29,IKZF3,VAPA,ATG7,LRMP,AMICA1,ITGAL,SCRIB,BCL11B,DOK3,PSMB10,PIK3CG,CD3E,SLAMF7,SEMA4A,CD2,PGAM1,DPP7,SURF4,CAP1,MAFB,PTAFR,PLA2G2D,PADI2,AIF1,APBB1IP,GPR183,HLA-E,WA…
GO Process	GO:0016192	Vesicle-mediated transport	143	1805	0.39	8.33e-20	9606.ENSP00000160262,9606.ENSP00000215730,9606.ENSP00000216181,9606.ENSP00000216416,9606.ENSP00000219150,9606.ENSP00000222008,9606.ENSP00000223321,9606.ENSP00000228825,9606.ENSP00000234313,9606.ENSP00000238256,9606.ENSP00000254286,9606.ENSP00000254801,9606.ENSP00000256935,9606.ENSP00000258418,9606.ENSP00000258787,9606.ENSP00000259400,9606.ENSP00000259632,9606.ENSP00000260643,9606.ENSP00000260746,…	ICAM3,SNAP29,MYH9,CNIH1,CORO1A,RABAC1,PSMA2,ARPC3,PLEK,FKBP15,ACTR10,IGJ,DOCK2,CAB39,MYO1G,STX17,DCTN3,PREB,ARL3,PIK3C3,PSMB1,ERP44,COPE,CNN2,ACTR3,ARFGAP3,LY75,ARCN1,BIN2,RHOF,RAB15,IRF8,PSMA5,CD53,DYNC1LI1,IQGAP2,MIA2,PRG3,MYO1E,NCKAP1L,ARPC5,ARPC2,DCTN5,LMAN2,STX18,JAGN1,SEC23A,CTSW,ELMO1,GAK,TRIP10,PITPNB,IMPDH2,RAB39A,CD6,COPG1,TMED9,RHOG,RAP2C,OSTF1,CD5,SEC24C,YIF1B,VAPA,ATG7,LRMP,ITGAL,GOL…
GO Process	GO:0001775	Cell activation	104	1075	0.48	3.04e-19	9606.ENSP00000009530,9606.ENSP00000215730,9606.ENSP00000216181,9606.ENSP00000216274,9606.ENSP00000219150,9606.ENSP00000221972,9606.ENSP00000223321,9606.ENSP00000229332,9606.ENSP00000234313,9606.ENSP00000246657,9606.ENSP00000254286,9606.ENSP00000256935,9606.ENSP00000258418,9606.ENSP00000262193,9606.ENSP00000262455,9606.ENSP00000263097,9606.ENSP00000263285,9606.ENSP00000264972,9606.ENSP00000267012,…	CD74,SNAP29,MYH9,RIPK3,CORO1A,CD79A,PSMA2,CLEC4A,PLEK,CCR7,ACTR10,DOCK2,CAB39,PSMB1,ERP44,CNN2,LY9,ZAP70,BIN2,RHOF,PSMA5,CD53,DYNC1LI1,IQGAP2,IL18,UBASH3B,PRG3,NCKAP1L,ARPC5,CD3D,PTPN2,HAVCR2,CD7,IMPDH2,CD6,AKAP17A,IKZF1,LCK,RHOG,RAP2C,OSTF1,GPR29,IKZF3,PLSCR1,VAPA,ATG7,LRMP,AMICA1,ITGAL,SCRIB,BCL11B,DOK3,ACTB,PSMB10,PIK3CG,CD3E,SLAMF7,SEMA4A,CD2,NFKB2,PGAM1,DPP7,SURF4,CAP1,MAFB,PTAFR,PLA2G2D,PAD…
GO Process	GO:0050851	Antigen receptor-mediated signaling pathway	44	199	0.83	2.06e-18	9606.ENSP00000044462,9606.ENSP00000216455,9606.ENSP00000216802,9606.ENSP00000221972,9606.ENSP00000223321,9606.ENSP00000226279,9606.ENSP00000261479,9606.ENSP00000262193,9606.ENSP00000264972,9606.ENSP00000271308,9606.ENSP00000293373,9606.ENSP00000295756,9606.ENSP00000300692,9606.ENSP00000337825,9606.ENSP00000338171,9606.ENSP00000339186,9606.ENSP00000339398,9606.ENSP00000351314,9606.ENSP00000353099,…	PSMA4,PSMA3,PSME2,CD79A,PSMA2,CD38,PSMA6,PSMB1,ZAP70,PSMA5,NCKAP1L,TRAT1,CD3D,LCK,SKAP1,GRAP2,HLA-DQA1,PSMB10,HLA-DRB1,CD3E,CD247,PLEKHA1,PSMA7,ZC3H12A,PSMB2,THEMIS2,PSMB9,PSMB8,HLA-DQA2,WAS,PSME1,HLA-DRA,PTPN6,HLA-DPA1,HLA-DPB1,PTPRC,PSMA1,FYB,CD3G,MS4A1,CD19,PLCG2,BTK,PSMB3
GO Process	GO:0048002	Antigen processing and presentation of peptide antigen	42	191	0.83	1.92e-17	9606.ENSP00000009530,9606.ENSP00000044462,9606.ENSP00000216455,9606.ENSP00000216802,9606.ENSP00000223321,9606.ENSP00000229332,9606.ENSP00000254286,9606.ENSP00000259632,9606.ENSP00000261479,9606.ENSP00000262193,9606.ENSP00000271308,9606.ENSP00000273130,9606.ENSP00000290866,9606.ENSP00000296754,9606.ENSP00000300087,9606.ENSP00000306881,9606.ENSP00000339398,9606.ENSP00000343405,9606.ENSP00000351314,…	CD74,PSMA4,PSMA3,PSME2,PSMA2,CLEC4A,ACTR10,DCTN3,PSMA6,PSMB1,PSMA5,DYNC1LI1,ACE,ERAP1,DCTN5,SEC23A,HLA-DQA1,SEC24C,PSMB10,HLA-DRB1,DCTN1,ACTR1A,PSMA7,PSMB2,HLA-DMA,PSMB9,PSMB8,HLA-DQA2,HLA-E,PSME1,SEC13,LGMN,HLA-DRA,HLA-DPA1,HLA-DMB,CAPZB,HLA-DPB1,DCTN2,PSMA1,DCTN4,B2M,PSMB3
GO Process	GO:0002478	Antigen processing and presentation of exogenous peptide antigen	40	174	0.85	3.76e-17	9606.ENSP00000009530,9606.ENSP00000044462,9606.ENSP00000216455,9606.ENSP00000216802,9606.ENSP00000223321,9606.ENSP00000229332,9606.ENSP00000254286,9606.ENSP00000259632,9606.ENSP00000261479,9606.ENSP00000262193,9606.ENSP00000271308,9606.ENSP00000273130,9606.ENSP00000300087,9606.ENSP00000306881,9606.ENSP00000339398,9606.ENSP00000343405,9606.ENSP00000351314,9606.ENSP00000353099,9606.ENSP00000354791,…	CD74,PSMA4,PSMA3,PSME2,PSMA2,CLEC4A,ACTR10,DCTN3,PSMA6,PSMB1,PSMA5,DYNC1LI1,DCTN5,SEC23A,HLA-DQA1,SEC24C,PSMB10,HLA-DRB1,DCTN1,ACTR1A,PSMA7,PSMB2,HLA-DMA,PSMB9,PSMB8,HLA-DQA2,HLA-E,PSME1,SEC13,LGMN,HLA-DRA,HLA-DPA1,HLA-DMB,CAPZB,HLA-DPB1,DCTN2,PSMA1,DCTN4,B2M,PSMB3
GO Process	GO:0019882	Antigen processing and presentation	44	219	0.79	4.4e-17	9606.ENSP00000009530,9606.ENSP00000044462,9606.ENSP00000216455,9606.ENSP00000216802,9606.ENSP00000223321,9606.ENSP00000229332,9606.ENSP00000254286,9606.ENSP00000257017,9606.ENSP00000259632,9606.ENSP00000261479,9606.ENSP00000262193,9606.ENSP00000271308,9606.ENSP00000273130,9606.ENSP00000290866,9606.ENSP00000296754,9606.ENSP00000300087,9606.ENSP00000306881,9606.ENSP00000339398,9606.ENSP00000343405,…	CD74,PSMA4,PSMA3,PSME2,PSMA2,CLEC4A,ACTR10,RAB33A,DCTN3,PSMA6,PSMB1,PSMA5,DYNC1LI1,ACE,ERAP1,DCTN5,SEC23A,HLA-DQA1,SEC24C,PSMB10,HLA-DRB1,DCTN1,ACTR1A,PSMA7,PSMB2,HLA-DMA,PSMB9,PSMB8,HLA-DQA2,HLA-E,PSME1,SEC13,LGMN,HLA-DRA,CD8A,HLA-DPA1,HLA-DMB,CAPZB,HLA-DPB1,DCTN2,PSMA1,DCTN4,B2M,PSMB3
GO Process	GO:0034097	Response to cytokine	98	1101	0.44	8.68e-16	9606.ENSP00000009530,9606.ENSP00000044462,9606.ENSP00000175756,9606.ENSP00000200691,9606.ENSP00000216410,9606.ENSP00000216455,9606.ENSP00000216797,9606.ENSP00000216802,9606.ENSP00000219150,9606.ENSP00000223321,9606.ENSP00000226279,9606.ENSP00000233668,9606.ENSP00000246657,9606.ENSP00000254436,9606.ENSP00000261479,9606.ENSP00000262193,9606.ENSP00000263097,9606.ENSP00000263238,9606.ENSP00000264170,…	CD74,PSMA4,PTPN18,MT3,GNPNAT1,PSMA3,NFKBIA,PSME2,CORO1A,PSMA2,CD38,DOK1,CCR7,TRIM21,PSMA6,PSMB1,CNN2,ACTR3,KYNU,LAMP3,CD27,IRF8,PSMA5,PDCD4,IL18,APPL1,JAGN1,ISG20,PTPN7,PTPN2,MID1,HCLS1,TALDO1,IMPDH2,IL3RA,HLA-DQA1,TRADD,PTGES,GPR29,PLSCR1,RAD23B,PSMB10,HLA-DRB1,STAT1,PYHIN1,GSTO1,NFKB2,GBP5,GBP2,GBP1,PSMA7,RAPGEF1,ZC3H12A,PSMB2,PTAFR,PSMB9,PSMB8,HLA-DQA2,PADI2,AIF1,HLA-E,WAS,ACTR2,TRIM22,IRF4,GL…
GO Process	GO:0046649	Lymphocyte activation	54	390	0.63	6.4e-15	9606.ENSP00000009530,9606.ENSP00000216181,9606.ENSP00000216274,9606.ENSP00000219150,9606.ENSP00000221972,9606.ENSP00000229332,9606.ENSP00000246657,9606.ENSP00000256935,9606.ENSP00000263285,9606.ENSP00000264972,9606.ENSP00000280357,9606.ENSP00000300692,9606.ENSP00000311857,9606.ENSP00000312027,9606.ENSP00000321584,9606.ENSP00000323280,9606.ENSP00000324827,9606.ENSP00000331614,9606.ENSP00000337825,…	CD74,MYH9,RIPK3,CORO1A,CD79A,CLEC4A,CCR7,DOCK2,LY9,ZAP70,IL18,CD3D,PTPN2,CD7,IMPDH2,CD6,AKAP17A,IKZF1,LCK,GPR29,IKZF3,AMICA1,ITGAL,SCRIB,BCL11B,PSMB10,PIK3CG,CD3E,SLAMF7,SEMA4A,CD2,MAFB,PLA2G2D,APBB1IP,GPR183,HLA-E,WAS,IRF4,RHOH,PTK2B,ITGB2,LCP1,CD8A,EOMES,DOCK8,PTPRC,CD3G,MS4A1,CD19,ZBTB1,B2M,VAV1,PLCG2,BTK
GO Process	GO:0051641	Cellular localization	182	2967	0.28	6.4e-15	9606.ENSP00000009530,9606.ENSP00000215730,9606.ENSP00000216181,9606.ENSP00000216416,9606.ENSP00000216797,9606.ENSP00000219150,9606.ENSP00000223321,9606.ENSP00000225430,9606.ENSP00000227471,9606.ENSP00000234313,9606.ENSP00000238855,9606.ENSP00000246657,9606.ENSP00000254286,9606.ENSP00000256935,9606.ENSP00000257017,9606.ENSP00000257287,9606.ENSP00000258418,9606.ENSP00000258787,9606.ENSP00000259400,…	CD74,SNAP29,MYH9,CNIH1,NFKBIA,CORO1A,PSMA2,RPL19,UNC93B1,PLEK,AFTPH,CCR7,ACTR10,DOCK2,RAB33A,CEP135,CAB39,MYO1G,STX17,DCTN3,PREB,ARL3,PIK3C3,PSMB1,ERP44,CELSR1,COPE,CNN2,ACTR3,ARFGAP3,SPCS2,ARCN1,LAMP3,BIN2,ITGB7,RHOF,RAB15,PSMA5,CD53,DYNC1LI1,CENPC,IQGAP2,MIA2,NAAA,PRG3,MYO1E,APPL1,NCKAP1L,ARPC5,WAPAL,DCTN5,TBC1D2B,LMAN2,TWF2,STX18,GABARAP,SEC23A,RPL15,CTSW,SRP68,MID1,SSNA1,GAK,IMPDH2,RAB39A,SEP…
GO Process	GO:0044419	Interspecies interaction between organisms	135	1899	0.34	6.96e-15	9606.ENSP00000044462,9606.ENSP00000216190,9606.ENSP00000216274,9606.ENSP00000216455,9606.ENSP00000216797,9606.ENSP00000219150,9606.ENSP00000223321,9606.ENSP00000225430,9606.ENSP00000227471,9606.ENSP00000229332,9606.ENSP00000246657,9606.ENSP00000254436,9606.ENSP00000254801,9606.ENSP00000256935,9606.ENSP00000262193,9606.ENSP00000263238,9606.ENSP00000263285,9606.ENSP00000263863,9606.ENSP00000264170,…	PSMA4,EIF3D,RIPK3,PSMA3,NFKBIA,CORO1A,PSMA2,RPL19,UNC93B1,CLEC4A,CCR7,TRIM21,IGJ,DOCK2,PSMB1,ACTR3,LY9,GNLY,KYNU,ITGB7,IRF8,DYNC1LI1,GZMA,DOK2,PDCD4,IL18,USP15,ERAP1,WAPAL,PCBP1,JAGN1,ISG20,RPL15,HAVCR2,ELMO1,MID1,CD6,FBLN1,LCK,HLA-DQA1,SEPT6,PTGES,IKZF3,PLSCR1,DNAJB12,VAPA,RPS21,RPS17,DDX21,ATG7,RPS26,ITGAL,SCRIB,SFPQ,PSMB10,PIK3CG,HLA-DRB1,MPEG1,STAT1,CD247,MGEA5,TIFA,HMGN2,BECN1,SLAMF7,TNFAIP8…
GO Process	GO:0048584	Positive regulation of response to stimulus	151	2257	0.32	7.99e-15	9606.ENSP00000009530,9606.ENSP00000044462,9606.ENSP00000160262,9606.ENSP00000200691,9606.ENSP00000216274,9606.ENSP00000216455,9606.ENSP00000216797,9606.ENSP00000216802,9606.ENSP00000221972,9606.ENSP00000223321,9606.ENSP00000226279,9606.ENSP00000228825,9606.ENSP00000229332,9606.ENSP00000233668,9606.ENSP00000234310,9606.ENSP00000234313,9606.ENSP00000246657,9606.ENSP00000254436,9606.ENSP00000258787,…	CD74,PSMA4,ICAM3,MT3,RIPK3,PSMA3,NFKBIA,PSME2,CD79A,PSMA2,CD38,ARPC3,CLEC4A,DOK1,PPP3R1,PLEK,CCR7,TRIM21,MYO1G,PSMA6,PSMB1,CHD5,ACTR3,ZAP70,CD27,PSMA5,PDCD4,IL18,USP15,PPM1B,CASP10,APPL1,NCKAP1L,ARPC5,ARPC2,TRAT1,CD3D,PTPN2,HAVCR2,ELMO1,MID1,GNAI2,HCLS1,CD6,STARD10,LCK,SKAP1,FAM53B,GRAP2,HLA-DQA1,RHOG,TRADD,BRE,GPR29,PLSCR1,VAPA,DDX21,DDRGK1,ERCC6,SASH3,SFPQ,ACTB,PSMB10,PIK3CG,BABAM1,HLA-DRB1,CD3…
GO Process	GO:0038093	Fc receptor signaling pathway	37	177	0.81	9.95e-15	9606.ENSP00000044462,9606.ENSP00000216455,9606.ENSP00000216802,9606.ENSP00000223321,9606.ENSP00000228825,9606.ENSP00000234310,9606.ENSP00000258787,9606.ENSP00000261479,9606.ENSP00000262193,9606.ENSP00000263238,9606.ENSP00000271308,9606.ENSP00000293373,9606.ENSP00000294742,9606.ENSP00000295685,9606.ENSP00000312185,9606.ENSP00000339186,9606.ENSP00000349960,9606.ENSP00000351314,9606.ENSP00000354782,…	PSMA4,PSMA3,PSME2,PSMA2,ARPC3,PPP3R1,MYO1G,PSMA6,PSMB1,ACTR3,PSMA5,NCKAP1L,ARPC5,ARPC2,ELMO1,GRAP2,ACTB,PSMB10,CD247,PSMA7,PSMB2,PSMB9,PSMB8,WAS,ACTR2,PSME1,GRB2,CDC42,ARPC4,ARPC1B,PSMA1,CD3G,VAV1,PLCG2,WASF2,BTK,PSMB3
GO Process	GO:0050852	T cell receptor signaling pathway	36	167	0.82	1.12e-14	9606.ENSP00000044462,9606.ENSP00000216455,9606.ENSP00000216802,9606.ENSP00000223321,9606.ENSP00000261479,9606.ENSP00000262193,9606.ENSP00000264972,9606.ENSP00000271308,9606.ENSP00000295756,9606.ENSP00000300692,9606.ENSP00000337825,9606.ENSP00000338171,9606.ENSP00000339186,9606.ENSP00000339398,9606.ENSP00000351314,9606.ENSP00000353099,9606.ENSP00000354566,9606.ENSP00000354782,9606.ENSP00000359910,…	PSMA4,PSMA3,PSME2,PSMA2,PSMA6,PSMB1,ZAP70,PSMA5,TRAT1,CD3D,LCK,SKAP1,GRAP2,HLA-DQA1,PSMB10,HLA-DRB1,CD3E,CD247,PSMA7,ZC3H12A,PSMB2,THEMIS2,PSMB9,PSMB8,HLA-DQA2,WAS,PSME1,HLA-DRA,HLA-DPA1,HLA-DPB1,PTPRC,PSMA1,FYB,CD3G,PLCG2,PSMB3
GO Process	GO:0007166	Cell surface receptor signaling pathway	153	2325	0.31	1.66e-14	9606.ENSP00000009530,9606.ENSP00000044462,9606.ENSP00000160262,9606.ENSP00000175756,9606.ENSP00000200691,9606.ENSP00000216181,9606.ENSP00000216455,9606.ENSP00000216639,9606.ENSP00000216797,9606.ENSP00000216802,9606.ENSP00000219150,9606.ENSP00000221972,9606.ENSP00000223321,9606.ENSP00000226279,9606.ENSP00000228825,9606.ENSP00000229332,9606.ENSP00000233668,9606.ENSP00000234310,9606.ENSP00000234313,…	CD74,PSMA4,ICAM3,PTPN18,MT3,MYH9,PSMA3,VRK1,NFKBIA,PSME2,CORO1A,CD79A,PSMA2,CD38,ARPC3,CLEC4A,DOK1,PPP3R1,PLEK,ZFAND5,CCR7,PIAS1,PARP2,MKNK2,TRIM21,MYO1G,ARL3,PSMA6,PSMB1,CELSR1,CNN2,ACTR3,ZAP70,SUB1,CD27,ITGB7,IGSF6,IRF8,PSMA5,DOK2,PDCD4,IL18,USP15,UBASH3B,CASP10,MYO1E,APPL1,NCKAP1L,ARPC5,ARPC2,TRAT1,CD3D,JAGN1,ISG20,GABARAP,PTPN2,CD7,ELMO1,MID1,GNAI2,SSNA1,TALDO1,CD6,P2RY11,IL3RA,BTLA,LCK,SKAP1…
GO Process	GO:0051649	Establishment of localization in cell	154	2375	0.3	4.28e-14	9606.ENSP00000009530,9606.ENSP00000215730,9606.ENSP00000216181,9606.ENSP00000216416,9606.ENSP00000216797,9606.ENSP00000219150,9606.ENSP00000223321,9606.ENSP00000225430,9606.ENSP00000227471,9606.ENSP00000234313,9606.ENSP00000238855,9606.ENSP00000246657,9606.ENSP00000254286,9606.ENSP00000256935,9606.ENSP00000257017,9606.ENSP00000258418,9606.ENSP00000258787,9606.ENSP00000259400,9606.ENSP00000259632,…	CD74,SNAP29,MYH9,CNIH1,NFKBIA,CORO1A,PSMA2,RPL19,UNC93B1,PLEK,AFTPH,CCR7,ACTR10,DOCK2,RAB33A,CAB39,MYO1G,STX17,DCTN3,PREB,ARL3,PIK3C3,PSMB1,ERP44,COPE,CNN2,ACTR3,ARFGAP3,SPCS2,ARCN1,BIN2,RHOF,RAB15,PSMA5,CD53,DYNC1LI1,CENPC,IQGAP2,MIA2,NAAA,PRG3,MYO1E,APPL1,NCKAP1L,ARPC5,DCTN5,TBC1D2B,LMAN2,STX18,GABARAP,SEC23A,RPL15,CTSW,SRP68,SSNA1,GAK,IMPDH2,RAB39A,COPG1,TMED9,TBC1D22A,LCK,FAM53B,RHOG,RAP2C,OS…
GO Process	GO:0071345	Cellular response to cytokine stimulus	89	1013	0.43	6.09e-14	9606.ENSP00000009530,9606.ENSP00000044462,9606.ENSP00000175756,9606.ENSP00000200691,9606.ENSP00000216410,9606.ENSP00000216455,9606.ENSP00000216797,9606.ENSP00000216802,9606.ENSP00000219150,9606.ENSP00000223321,9606.ENSP00000233668,9606.ENSP00000246657,9606.ENSP00000254436,9606.ENSP00000261479,9606.ENSP00000262193,9606.ENSP00000263097,9606.ENSP00000263238,9606.ENSP00000266557,9606.ENSP00000268638,…	CD74,PSMA4,PTPN18,MT3,GNPNAT1,PSMA3,NFKBIA,PSME2,CORO1A,PSMA2,DOK1,CCR7,TRIM21,PSMA6,PSMB1,CNN2,ACTR3,CD27,IRF8,PSMA5,PDCD4,IL18,APPL1,JAGN1,ISG20,PTPN7,PTPN2,MID1,HCLS1,TALDO1,IMPDH2,IL3RA,HLA-DQA1,TRADD,GPR29,RAD23B,PSMB10,HLA-DRB1,STAT1,PYHIN1,GSTO1,GBP5,GBP2,GBP1,PSMA7,RAPGEF1,ZC3H12A,PSMB2,PTAFR,PSMB9,PSMB8,HLA-DQA2,PADI2,AIF1,HLA-E,WAS,ACTR2,TRIM22,IRF4,GLDC,PSME1,STAT4,GRB2,EVL,IRF2,HLA-DR…
GO Process	GO:0051179	Localization	277	5591	0.19	4.07e-13	9606.ENSP00000009530,9606.ENSP00000044462,9606.ENSP00000158762,9606.ENSP00000160262,9606.ENSP00000200691,9606.ENSP00000215730,9606.ENSP00000216181,9606.ENSP00000216416,9606.ENSP00000216455,9606.ENSP00000216797,9606.ENSP00000216802,9606.ENSP00000219150,9606.ENSP00000222008,9606.ENSP00000223321,9606.ENSP00000225430,9606.ENSP00000227471,9606.ENSP00000228825,9606.ENSP00000234310,9606.ENSP00000234313,…	CD74,PSMA4,ACAP1,ICAM3,MT3,SNAP29,MYH9,CNIH1,PSMA3,NFKBIA,PSME2,CORO1A,RABAC1,PSMA2,RPL19,UNC93B1,ARPC3,PPP3R1,PLEK,ZFAND5,FKBP15,AFTPH,CCR7,APOL2,ACTR10,IGJ,DOCK2,RAB33A,CEP135,CAB39,MYO1G,STX17,DCTN3,PREB,ARL3,PSMA6,PIK3C3,PSMB1,RHBDF1,ERP44,CELSR1,COPE,CNN2,ACTR3,ARFGAP3,LY75,SPCS2,ARCN1,ZAP70,LAMP3,BIN2,ITGB7,RHOF,RAB15,IRF8,PSMA5,CD53,DYNC1LI1,CENPC,IQGAP2,DOK2,MIA2,PTPRO,NAAA,PRG3,MYO1E,APP…
GO Process	GO:0006810	Transport	230	4353	0.21	8.08e-13	9606.ENSP00000009530,9606.ENSP00000044462,9606.ENSP00000158762,9606.ENSP00000160262,9606.ENSP00000200691,9606.ENSP00000215730,9606.ENSP00000216181,9606.ENSP00000216416,9606.ENSP00000216455,9606.ENSP00000216797,9606.ENSP00000216802,9606.ENSP00000219150,9606.ENSP00000222008,9606.ENSP00000223321,9606.ENSP00000225430,9606.ENSP00000227471,9606.ENSP00000228825,9606.ENSP00000234310,9606.ENSP00000234313,…	CD74,PSMA4,ACAP1,ICAM3,MT3,SNAP29,MYH9,CNIH1,PSMA3,NFKBIA,PSME2,CORO1A,RABAC1,PSMA2,RPL19,UNC93B1,ARPC3,PPP3R1,PLEK,FKBP15,AFTPH,CCR7,APOL2,ACTR10,IGJ,DOCK2,RAB33A,CAB39,MYO1G,STX17,DCTN3,PREB,ARL3,PSMA6,PIK3C3,PSMB1,RHBDF1,ERP44,COPE,CNN2,ACTR3,ARFGAP3,LY75,SPCS2,ARCN1,BIN2,RHOF,RAB15,IRF8,PSMA5,CD53,DYNC1LI1,IQGAP2,MIA2,NAAA,PRG3,MYO1E,APPL1,SLCO2B1,ACE,NCKAP1L,ARPC5,ARPC2,SLC4A7,DCTN5,TBC1D2B,…
GO Process	GO:0002250	Adaptive immune response	45	317	0.64	1.14e-12	9606.ENSP00000009530,9606.ENSP00000221972,9606.ENSP00000227471,9606.ENSP00000229332,9606.ENSP00000254801,9606.ENSP00000258787,9606.ENSP00000263285,9606.ENSP00000264972,9606.ENSP00000265598,9606.ENSP00000266557,9606.ENSP00000280357,9606.ENSP00000295756,9606.ENSP00000296754,9606.ENSP00000300692,9606.ENSP00000312002,9606.ENSP00000312027,9606.ENSP00000323280,9606.ENSP00000333919,9606.ENSP00000338171,…	CD74,CD79A,UNC93B1,CLEC4A,IGJ,MYO1G,LY9,ZAP70,LAMP3,CD27,IL18,TRAT1,ERAP1,CD3D,HAVCR2,CD7,CD6,BTLA,SKAP1,HLA-DQA1,GPR29,PIK3CG,HLA-DRB1,CD3E,CD247,SLAMF7,SEMA4A,NFKB2,SH2D1A,HLA-DMA,HLA-DQA2,GPR183,HLA-E,IRF4,CD274,HLA-DRA,PTK2B,CD8A,EOMES,HLA-DPA1,HLA-DMB,HLA-DPB1,CD3G,CD19,BTK
GO Process	GO:1903039	Positive regulation of leukocyte cell-cell adhesion	38	228	0.71	1.88e-12	9606.ENSP00000009530,9606.ENSP00000219150,9606.ENSP00000246657,9606.ENSP00000264972,9606.ENSP00000266557,9606.ENSP00000280357,9606.ENSP00000293373,9606.ENSP00000312002,9606.ENSP00000323280,9606.ENSP00000333919,9606.ENSP00000337825,9606.ENSP00000338171,9606.ENSP00000339186,9606.ENSP00000341905,9606.ENSP00000342681,9606.ENSP00000349359,9606.ENSP00000354566,9606.ENSP00000362965,9606.ENSP00000365227,…	CD74,CORO1A,CCR7,ZAP70,CD27,IL18,NCKAP1L,HAVCR2,CD6,BTLA,LCK,SKAP1,GRAP2,RASAL3,CD5,SASH3,CD3E,PTAFR,AIF1,HLA-E,CD274,RHOH,GRB2,ETS1,ITGB2,SIRPA,CDC42,PTPN6,HLA-DPA1,DOCK8,HLA-DMB,HLA-DPB1,PTPRC,SELK,FAM49B,ZBTB1,VAV1,CCL5
GO Process	GO:0042110	T cell activation	39	243	0.7	2.37e-12	9606.ENSP00000009530,9606.ENSP00000216181,9606.ENSP00000216274,9606.ENSP00000229332,9606.ENSP00000246657,9606.ENSP00000256935,9606.ENSP00000263285,9606.ENSP00000264972,9606.ENSP00000300692,9606.ENSP00000311857,9606.ENSP00000312027,9606.ENSP00000337825,9606.ENSP00000343952,9606.ENSP00000348635,9606.ENSP00000349252,9606.ENSP00000349486,9606.ENSP00000349723,9606.ENSP00000351314,9606.ENSP00000352121,…	CD74,MYH9,RIPK3,CLEC4A,CCR7,DOCK2,LY9,ZAP70,CD3D,PTPN2,CD7,LCK,GPR29,AMICA1,ITGAL,SCRIB,BCL11B,PSMB10,PIK3CG,CD3E,SEMA4A,CD2,MAFB,PLA2G2D,APBB1IP,GPR183,HLA-E,WAS,IRF4,RHOH,LCP1,CD8A,EOMES,DOCK8,PTPRC,CD3G,ZBTB1,B2M,VAV1
GO Process	GO:0051234	Establishment of localization	233	4479	0.21	2.37e-12	9606.ENSP00000009530,9606.ENSP00000044462,9606.ENSP00000158762,9606.ENSP00000160262,9606.ENSP00000200691,9606.ENSP00000215730,9606.ENSP00000216181,9606.ENSP00000216416,9606.ENSP00000216455,9606.ENSP00000216797,9606.ENSP00000216802,9606.ENSP00000219150,9606.ENSP00000222008,9606.ENSP00000223321,9606.ENSP00000225430,9606.ENSP00000227471,9606.ENSP00000228825,9606.ENSP00000234310,9606.ENSP00000234313,…	CD74,PSMA4,ACAP1,ICAM3,MT3,SNAP29,MYH9,CNIH1,PSMA3,NFKBIA,PSME2,CORO1A,RABAC1,PSMA2,RPL19,UNC93B1,ARPC3,PPP3R1,PLEK,FKBP15,AFTPH,CCR7,APOL2,ACTR10,IGJ,DOCK2,RAB33A,CAB39,MYO1G,STX17,DCTN3,PREB,ARL3,PSMA6,PIK3C3,PSMB1,RHBDF1,ERP44,COPE,CNN2,ACTR3,ARFGAP3,LY75,SPCS2,ARCN1,LAMP3,BIN2,RHOF,RAB15,IRF8,PSMA5,CD53,DYNC1LI1,CENPC,IQGAP2,MIA2,NAAA,PRG3,MYO1E,APPL1,SLCO2B1,ACE,NCKAP1L,ARPC5,ARPC2,SLC4A7,DC…
GO Process	GO:0048583	Regulation of response to stimulus	219	4114	0.22	2.42e-12	9606.ENSP00000009530,9606.ENSP00000044462,9606.ENSP00000160262,9606.ENSP00000175756,9606.ENSP00000200691,9606.ENSP00000215912,9606.ENSP00000216085,9606.ENSP00000216181,9606.ENSP00000216274,9606.ENSP00000216455,9606.ENSP00000216797,9606.ENSP00000216802,9606.ENSP00000221972,9606.ENSP00000223321,9606.ENSP00000226279,9606.ENSP00000228825,9606.ENSP00000228945,9606.ENSP00000229332,9606.ENSP00000233668,…	CD74,PSMA4,ICAM3,PTPN18,MT3,PIK3IP1,RHBDD3,MYH9,RIPK3,PSMA3,NFKBIA,PSME2,CD79A,PSMA2,CD38,ARPC3,ARHGDIB,CLEC4A,DOK1,PPP3R1,PLEK,CCR7,PIAS1,PARP2,TRIM21,MYO1G,PSMA6,PSMB1,RHBDF1,CHD5,ACTR3,ZAP70,CD27,ITGB7,RHOF,PSMA5,PDCD4,IL18,USP15,PTPRO,PPM1B,UBASH3B,SAMSN1,CASP10,APPL1,NCKAP1L,ARPC5,ARHGAP15,ARPC2,TRAT1,ERAP1,CD3D,MZB1,JAGN1,PTPN2,HAVCR2,ELMO1,MID1,GNAI2,TRIP10,HCLS1,CD6,FBLN1,BTLA,STARD10,LCK…
GO Process	GO:1903037	Regulation of leukocyte cell-cell adhesion	44	315	0.64	3.41e-12	9606.ENSP00000009530,9606.ENSP00000219150,9606.ENSP00000246657,9606.ENSP00000264972,9606.ENSP00000266557,9606.ENSP00000280357,9606.ENSP00000293373,9606.ENSP00000311857,9606.ENSP00000312002,9606.ENSP00000323280,9606.ENSP00000333919,9606.ENSP00000337825,9606.ENSP00000338171,9606.ENSP00000339186,9606.ENSP00000341905,9606.ENSP00000342681,9606.ENSP00000349359,9606.ENSP00000349486,9606.ENSP00000353099,…	CD74,CORO1A,CCR7,ZAP70,CD27,IL18,NCKAP1L,PTPN2,HAVCR2,CD6,BTLA,LCK,SKAP1,GRAP2,RASAL3,CD5,SASH3,SCRIB,HLA-DRB1,CD3E,TNFAIP8L2,ZC3H12A,PTAFR,PLA2G2D,AIF1,HLA-E,CD274,RHOH,GRB2,ETS1,ITGB2,SIRPA,CDC42,PTPN6,HLA-DPA1,DOCK8,HLA-DMB,HLA-DPB1,PTPRC,SELK,FAM49B,ZBTB1,VAV1,CCL5
GO Process	GO:0002366	Leukocyte activation involved in immune response	63	626	0.49	7.49e-12	9606.ENSP00000009530,9606.ENSP00000215730,9606.ENSP00000219150,9606.ENSP00000223321,9606.ENSP00000254286,9606.ENSP00000256935,9606.ENSP00000258418,9606.ENSP00000262193,9606.ENSP00000262455,9606.ENSP00000263097,9606.ENSP00000263285,9606.ENSP00000267012,9606.ENSP00000267205,9606.ENSP00000271308,9606.ENSP00000271324,9606.ENSP00000273130,9606.ENSP00000274364,9606.ENSP00000287143,9606.ENSP00000293373,…	CD74,SNAP29,CORO1A,PSMA2,ACTR10,DOCK2,CAB39,PSMB1,ERP44,CNN2,LY9,BIN2,RHOF,PSMA5,CD53,DYNC1LI1,IQGAP2,PRG3,NCKAP1L,ARPC5,HAVCR2,IMPDH2,RHOG,RAP2C,OSTF1,GPR29,VAPA,ATG7,LRMP,ITGAL,DOK3,PIK3CG,SEMA4A,PGAM1,DPP7,SURF4,CAP1,PTAFR,PADI2,APBB1IP,GPR183,ACTR2,KCNAB2,GDI2,IRF4,PTK2B,ITGB2,LCP1,CECR1,SIRPA,EOMES,PTPN6,PTPRC,TOM1,CD19,HMHA1,TBC1D10C,B2M,ITGAX,GMFG,ALDH3B1,PLCG2,BTK
GO Process	GO:0019221	Cytokine-mediated signaling pathway	66	678	0.48	7.49e-12	9606.ENSP00000009530,9606.ENSP00000044462,9606.ENSP00000200691,9606.ENSP00000216455,9606.ENSP00000216797,9606.ENSP00000216802,9606.ENSP00000223321,9606.ENSP00000233668,9606.ENSP00000246657,9606.ENSP00000254436,9606.ENSP00000261479,9606.ENSP00000262193,9606.ENSP00000263097,9606.ENSP00000266557,9606.ENSP00000268638,9606.ENSP00000271308,9606.ENSP00000280154,9606.ENSP00000280357,9606.ENSP00000288266,…	CD74,PSMA4,MT3,PSMA3,NFKBIA,PSME2,PSMA2,DOK1,CCR7,TRIM21,PSMA6,PSMB1,CNN2,CD27,IRF8,PSMA5,PDCD4,IL18,APPL1,JAGN1,ISG20,MID1,TALDO1,IL3RA,HLA-DQA1,TRADD,GPR29,PSMB10,HLA-DRB1,STAT1,GSTO1,GBP2,GBP1,PSMA7,RAPGEF1,PSMB2,PTAFR,PSMB9,PSMB8,HLA-DQA2,HLA-E,TRIM22,IRF4,PSME1,STAT4,GRB2,IRF2,HLA-DRA,YWHAZ,IRF9,PTK2B,ITGB2,LCP1,CDC42,PTPN6,HLA-DPA1,MYD88,HLA-DPB1,TRIM26,PSMA1,B2M,ITGAX,CD300LF,VAV1,CCL5,PSM…
GO Process	GO:0051249	Regulation of lymphocyte activation	52	445	0.56	7.86e-12	9606.ENSP00000009530,9606.ENSP00000216085,9606.ENSP00000216274,9606.ENSP00000219150,9606.ENSP00000226279,9606.ENSP00000246657,9606.ENSP00000264972,9606.ENSP00000266557,9606.ENSP00000280357,9606.ENSP00000285670,9606.ENSP00000293373,9606.ENSP00000303920,9606.ENSP00000311857,9606.ENSP00000312002,9606.ENSP00000323280,9606.ENSP00000333919,9606.ENSP00000337825,9606.ENSP00000339186,9606.ENSP00000341905,…	CD74,RHBDD3,RIPK3,CORO1A,CD38,CCR7,ZAP70,CD27,IL18,SAMSN1,NCKAP1L,MZB1,PTPN2,HAVCR2,CD6,BTLA,LCK,GRAP2,RASAL3,CD5,IKZF3,SASH3,SCRIB,HLA-DRB1,CD3E,TNFAIP8L2,CD2,ZC3H12A,PLA2G2D,AIF1,GPR183,HLA-E,IRF4,CD274,RHOH,GRB2,SIRPA,CDC42,PTPN6,HLA-DPA1,DOCK8,HLA-DMB,HLA-DPB1,PTPRC,SELK,FAM49B,CD19,TBC1D10C,ZBTB1,VAV1,CCL5,BTK
GO Process	GO:0071346	Cellular response to interferon-gamma	31	161	0.77	1.74e-11	9606.ENSP00000254436,9606.ENSP00000263238,9606.ENSP00000268638,9606.ENSP00000312678,9606.ENSP00000339398,9606.ENSP00000353099,9606.ENSP00000354394,9606.ENSP00000359488,9606.ENSP00000359497,9606.ENSP00000359504,9606.ENSP00000362965,9606.ENSP00000364076,9606.ENSP00000365227,9606.ENSP00000365817,9606.ENSP00000365891,9606.ENSP00000367220,9606.ENSP00000369299,9606.ENSP00000370343,9606.ENSP00000376652,…	TRIM21,ACTR3,IRF8,MID1,HLA-DQA1,HLA-DRB1,STAT1,GBP5,GBP2,GBP1,PTAFR,HLA-DQA2,AIF1,HLA-E,WAS,ACTR2,TRIM22,IRF4,EVL,IRF2,HLA-DRA,SLC26A6,IRF9,SIRPA,CDC42,DAPK1,HLA-DPA1,HLA-DPB1,TRIM26,B2M,CCL5
GO Process	GO:0002694	Regulation of leukocyte activation	56	530	0.51	3.33e-11	9606.ENSP00000009530,9606.ENSP00000216085,9606.ENSP00000216274,9606.ENSP00000219150,9606.ENSP00000226279,9606.ENSP00000246657,9606.ENSP00000264972,9606.ENSP00000266557,9606.ENSP00000280357,9606.ENSP00000285670,9606.ENSP00000293373,9606.ENSP00000303920,9606.ENSP00000311857,9606.ENSP00000312002,9606.ENSP00000323280,9606.ENSP00000333919,9606.ENSP00000337825,9606.ENSP00000339186,9606.ENSP00000341905,…	CD74,RHBDD3,RIPK3,CORO1A,CD38,CCR7,ZAP70,CD27,IL18,SAMSN1,NCKAP1L,MZB1,PTPN2,HAVCR2,CD6,BTLA,LCK,GRAP2,RASAL3,CD5,IKZF3,PLSCR1,SASH3,SCRIB,HLA-DRB1,CD3E,TNFAIP8L2,CD2,ZC3H12A,PTAFR,PLA2G2D,AIF1,GPR183,HLA-E,IRF4,CD274,RHOH,GRB2,ITGB2,SIRPA,CDC42,PTPN6,HLA-DPA1,DOCK8,HLA-DMB,HLA-DPB1,PTPRC,SELK,FAM49B,CD19,TBC1D10C,ZBTB1,CD300LF,VAV1,CCL5,BTK
GO Process	GO:0050863	Regulation of T cell activation	43	329	0.61	4.57e-11	9606.ENSP00000009530,9606.ENSP00000216274,9606.ENSP00000219150,9606.ENSP00000246657,9606.ENSP00000264972,9606.ENSP00000266557,9606.ENSP00000280357,9606.ENSP00000293373,9606.ENSP00000311857,9606.ENSP00000312002,9606.ENSP00000323280,9606.ENSP00000333919,9606.ENSP00000337825,9606.ENSP00000339186,9606.ENSP00000341905,9606.ENSP00000342681,9606.ENSP00000349359,9606.ENSP00000349486,9606.ENSP00000353099,…	CD74,RIPK3,CORO1A,CCR7,ZAP70,CD27,IL18,NCKAP1L,PTPN2,HAVCR2,CD6,BTLA,LCK,GRAP2,RASAL3,CD5,SASH3,SCRIB,HLA-DRB1,CD3E,TNFAIP8L2,CD2,ZC3H12A,PLA2G2D,AIF1,HLA-E,IRF4,CD274,RHOH,GRB2,SIRPA,CDC42,PTPN6,HLA-DPA1,DOCK8,HLA-DMB,HLA-DPB1,PTPRC,SELK,FAM49B,ZBTB1,VAV1,CCL5
GO Process	GO:0050865	Regulation of cell activation	58	571	0.5	5.22e-11	9606.ENSP00000009530,9606.ENSP00000216085,9606.ENSP00000216274,9606.ENSP00000219150,9606.ENSP00000226279,9606.ENSP00000234313,9606.ENSP00000246657,9606.ENSP00000264972,9606.ENSP00000266557,9606.ENSP00000280357,9606.ENSP00000284273,9606.ENSP00000285670,9606.ENSP00000293373,9606.ENSP00000303920,9606.ENSP00000311857,9606.ENSP00000312002,9606.ENSP00000323280,9606.ENSP00000333919,9606.ENSP00000337825,…	CD74,RHBDD3,RIPK3,CORO1A,CD38,PLEK,CCR7,ZAP70,CD27,IL18,UBASH3B,SAMSN1,NCKAP1L,MZB1,PTPN2,HAVCR2,CD6,BTLA,LCK,GRAP2,RASAL3,CD5,IKZF3,PLSCR1,SASH3,SCRIB,HLA-DRB1,CD3E,TNFAIP8L2,CD2,ZC3H12A,PTAFR,PLA2G2D,AIF1,GPR183,HLA-E,IRF4,CD274,RHOH,GRB2,ITGB2,SIRPA,CDC42,PTPN6,HLA-DPA1,DOCK8,HLA-DMB,HLA-DPB1,PTPRC,SELK,FAM49B,CD19,TBC1D10C,ZBTB1,CD300LF,VAV1,CCL5,BTK
GO Process	GO:0034341	Response to interferon-gamma	32	182	0.74	5.59e-11	9606.ENSP00000254436,9606.ENSP00000263238,9606.ENSP00000264170,9606.ENSP00000268638,9606.ENSP00000312678,9606.ENSP00000339398,9606.ENSP00000353099,9606.ENSP00000354394,9606.ENSP00000359488,9606.ENSP00000359497,9606.ENSP00000359504,9606.ENSP00000362965,9606.ENSP00000364076,9606.ENSP00000365227,9606.ENSP00000365817,9606.ENSP00000365891,9606.ENSP00000367220,9606.ENSP00000369299,9606.ENSP00000370343,…	TRIM21,ACTR3,KYNU,IRF8,MID1,HLA-DQA1,HLA-DRB1,STAT1,GBP5,GBP2,GBP1,PTAFR,HLA-DQA2,AIF1,HLA-E,WAS,ACTR2,TRIM22,IRF4,EVL,IRF2,HLA-DRA,SLC26A6,IRF9,SIRPA,CDC42,DAPK1,HLA-DPA1,HLA-DPB1,TRIM26,B2M,CCL5
GO Process	GO:0050870	Positive regulation of T cell activation	34	209	0.7	6.9e-11	9606.ENSP00000009530,9606.ENSP00000219150,9606.ENSP00000246657,9606.ENSP00000264972,9606.ENSP00000266557,9606.ENSP00000280357,9606.ENSP00000293373,9606.ENSP00000312002,9606.ENSP00000323280,9606.ENSP00000333919,9606.ENSP00000337825,9606.ENSP00000339186,9606.ENSP00000341905,9606.ENSP00000342681,9606.ENSP00000349359,9606.ENSP00000354566,9606.ENSP00000365227,9606.ENSP00000365817,9606.ENSP00000370989,…	CD74,CORO1A,CCR7,ZAP70,CD27,IL18,NCKAP1L,HAVCR2,CD6,BTLA,LCK,GRAP2,RASAL3,CD5,SASH3,CD3E,AIF1,HLA-E,CD274,RHOH,GRB2,SIRPA,CDC42,PTPN6,HLA-DPA1,DOCK8,HLA-DMB,HLA-DPB1,PTPRC,SELK,FAM49B,ZBTB1,VAV1,CCL5
GO Process	GO:0048518	Positive regulation of biological process	286	6112	0.16	9.42e-11	9606.ENSP00000009530,9606.ENSP00000044462,9606.ENSP00000160262,9606.ENSP00000199814,9606.ENSP00000200691,9606.ENSP00000216085,9606.ENSP00000216181,9606.ENSP00000216190,9606.ENSP00000216274,9606.ENSP00000216455,9606.ENSP00000216797,9606.ENSP00000216802,9606.ENSP00000219150,9606.ENSP00000220669,9606.ENSP00000220849,9606.ENSP00000221972,9606.ENSP00000223321,9606.ENSP00000224073,9606.ENSP00000226279,…	CD74,PSMA4,ICAM3,RBM22,MT3,RHBDD3,MYH9,EIF3D,RIPK3,PSMA3,NFKBIA,PSME2,CORO1A,ZFAND1,EIF3E,CD79A,PSMA2,EDF1,CD38,ARPC3,CLEC4A,GZMK,DOK1,PPP3R1,PLEK,ATAD2B,CCR7,PIAS1,PARP2,TRIM21,IGJ,DOCK2,CEP135,TSPAN31,CAB39,MYO1G,PSMA6,PSMB1,CHD5,EEF2K,ACTR3,LY9,STK17B,ZAP70,SUB1,TNC,RBM27,LAMP3,CD27,RAB15,IRF8,PSMA5,CD53,DYNC1LI1,GZMA,IQGAP2,PDCD4,IL18,USP15,PPM1B,CASP10,PRG3,ATAD2,APPL1,ACE,NCKAP1L,ARPC5,ARPC…
GO Process	GO:0002443	Leukocyte mediated immunity	61	641	0.47	1.49e-10	9606.ENSP00000009530,9606.ENSP00000215730,9606.ENSP00000219150,9606.ENSP00000223321,9606.ENSP00000254286,9606.ENSP00000256935,9606.ENSP00000258418,9606.ENSP00000258787,9606.ENSP00000262193,9606.ENSP00000262455,9606.ENSP00000263097,9606.ENSP00000266557,9606.ENSP00000267012,9606.ENSP00000267205,9606.ENSP00000271308,9606.ENSP00000271324,9606.ENSP00000273130,9606.ENSP00000274364,9606.ENSP00000280357,…	CD74,SNAP29,CORO1A,PSMA2,ACTR10,DOCK2,CAB39,MYO1G,PSMB1,ERP44,CNN2,CD27,BIN2,RHOF,PSMA5,CD53,DYNC1LI1,IQGAP2,IL18,PRG3,ACE,NCKAP1L,ARPC5,JAGN1,IMPDH2,RHOG,RAP2C,OSTF1,GPR29,VAPA,ATG7,LRMP,ITGAL,DOK3,PIK3CG,HLA-DRB1,SLAMF7,PGAM1,DPP7,SURF4,CAP1,PTAFR,PADI2,ACTR2,KCNAB2,GDI2,ITGB2,CECR1,SIRPA,CD8A,PTPN6,PTPRC,TOM1,CD19,HMHA1,TBC1D10C,B2M,ITGAX,GMFG,ALDH3B1,BTK
GO Process	GO:0031349	Positive regulation of defense response	44	367	0.57	2.99e-10	9606.ENSP00000044462,9606.ENSP00000160262,9606.ENSP00000216455,9606.ENSP00000216797,9606.ENSP00000216802,9606.ENSP00000223321,9606.ENSP00000229332,9606.ENSP00000246657,9606.ENSP00000261479,9606.ENSP00000262193,9606.ENSP00000271308,9606.ENSP00000280154,9606.ENSP00000280357,9606.ENSP00000280377,9606.ENSP00000288266,9606.ENSP00000312002,9606.ENSP00000323280,9606.ENSP00000341268,9606.ENSP00000345494,…	PSMA4,ICAM3,PSMA3,NFKBIA,PSME2,PSMA2,CLEC4A,CCR7,PSMA6,PSMB1,PSMA5,PDCD4,IL18,USP15,APPL1,HAVCR2,CD6,TRADD,PLSCR1,SFPQ,PSMB10,PIK3CG,PYHIN1,GBP5,PSMA7,SH2D1A,ZBP1,CARD9,PSMB2,PSMB9,PSMB8,GPSM3,HLA-E,OPTN,PSME1,ETS1,MYD88,PSMA1,RPS19,VAV1,CCL5,PLCG2,BTK,PSMB3
GO Process	GO:0002474	Antigen processing and presentation of peptide antigen via MHC class I	23	96	0.87	5.45e-10	9606.ENSP00000044462,9606.ENSP00000216455,9606.ENSP00000216802,9606.ENSP00000223321,9606.ENSP00000229332,9606.ENSP00000261479,9606.ENSP00000262193,9606.ENSP00000271308,9606.ENSP00000290866,9606.ENSP00000296754,9606.ENSP00000306881,9606.ENSP00000343405,9606.ENSP00000351314,9606.ENSP00000359910,9606.ENSP00000362334,9606.ENSP00000363993,9606.ENSP00000364016,9606.ENSP00000365817,9606.ENSP00000372155,…	PSMA4,PSMA3,PSME2,PSMA2,CLEC4A,PSMA6,PSMB1,PSMA5,ACE,ERAP1,SEC23A,SEC24C,PSMB10,PSMA7,PSMB2,PSMB9,PSMB8,HLA-E,PSME1,SEC13,PSMA1,B2M,PSMB3
GO Process	GO:0006952	Defense response	93	1296	0.35	5.45e-10	9606.ENSP00000009530,9606.ENSP00000216274,9606.ENSP00000219150,9606.ENSP00000227471,9606.ENSP00000229332,9606.ENSP00000246657,9606.ENSP00000249066,9606.ENSP00000254436,9606.ENSP00000254801,9606.ENSP00000263238,9606.ENSP00000263285,9606.ENSP00000263636,9606.ENSP00000263863,9606.ENSP00000264170,9606.ENSP00000268638,9606.ENSP00000280357,9606.ENSP00000295756,9606.ENSP00000306106,9606.ENSP00000306565,…	CD74,RIPK3,CORO1A,UNC93B1,CLEC4A,CCR7,APOL2,TRIM21,IGJ,ACTR3,LY9,LY75,GNLY,KYNU,IRF8,IL18,TRAT1,JAGN1,ISG20,HAVCR2,MID1,CD6,P2RY11,PTPRCAP,HLA-DQA1,PTGES,GPR29,PLSCR1,DDX21,ATG7,ITGAL,SFPQ,PIK3CG,HLA-DRB1,MPEG1,STAT1,MICU1,TIFA,BECN1,SLAMF7,TNFAIP8L2,HIST2H2BE,NFKB2,GBP5,GBP2,GBP1,SH2D1A,ZBP1,CARD9,IFIT5,CNPY3,ZC3H12A,PTAFR,THEMIS2,PSMB8,HLA-DQA2,PLA2G2D,AIF1,HLA-E,WAS,ACTR2,OPTN,TRIM22,IRF4,LSP1…
GO Process	GO:0045087	Innate immune response	63	703	0.44	6.23e-10	9606.ENSP00000219150,9606.ENSP00000227471,9606.ENSP00000229332,9606.ENSP00000254436,9606.ENSP00000254801,9606.ENSP00000263238,9606.ENSP00000263285,9606.ENSP00000264170,9606.ENSP00000268638,9606.ENSP00000280357,9606.ENSP00000306565,9606.ENSP00000312002,9606.ENSP00000312678,9606.ENSP00000323280,9606.ENSP00000339398,9606.ENSP00000346120,9606.ENSP00000349748,9606.ENSP00000352121,9606.ENSP00000353099,…	CORO1A,UNC93B1,CLEC4A,TRIM21,IGJ,ACTR3,LY9,KYNU,IRF8,IL18,ISG20,HAVCR2,MID1,CD6,HLA-DQA1,DDX21,SFPQ,PIK3CG,HLA-DRB1,MPEG1,STAT1,TIFA,SLAMF7,TNFAIP8L2,HIST2H2BE,NFKB2,GBP5,GBP2,GBP1,SH2D1A,ZBP1,CARD9,IFIT5,CNPY3,PTAFR,PSMB8,HLA-DQA2,AIF1,HLA-E,WAS,ACTR2,OPTN,TRIM22,IRF4,EVL,IRF2,HLA-DRA,SLC26A6,IRF9,SIRPA,CDC42,DAPK1,PTPN6,PPP6C,HLA-DPA1,MYD88,HLA-DPB1,TRIM26,NAIP,ZBTB1,B2M,CCL5,BTK
GO Process	GO:0032101	Regulation of response to external stimulus	79	1013	0.38	6.58e-10	9606.ENSP00000009530,9606.ENSP00000044462,9606.ENSP00000160262,9606.ENSP00000200691,9606.ENSP00000216085,9606.ENSP00000216455,9606.ENSP00000216797,9606.ENSP00000216802,9606.ENSP00000223321,9606.ENSP00000229332,9606.ENSP00000234313,9606.ENSP00000246657,9606.ENSP00000249636,9606.ENSP00000261479,9606.ENSP00000262193,9606.ENSP00000271308,9606.ENSP00000280154,9606.ENSP00000280357,9606.ENSP00000280377,…	CD74,PSMA4,ICAM3,MT3,RHBDD3,PSMA3,NFKBIA,PSME2,PSMA2,CLEC4A,PLEK,CCR7,PIAS1,PSMA6,PSMB1,PSMA5,PDCD4,IL18,USP15,PTPRO,PPM1B,UBASH3B,APPL1,NCKAP1L,ERAP1,PTPN2,HAVCR2,CD6,TRADD,GPR29,PLSCR1,SFPQ,PSMB10,PIK3CG,HLA-DRB1,STAT1,PYHIN1,SEMA4A,TNFAIP8L2,GBP5,PSMA7,SH2D1A,ZBP1,CARD9,ZC3H12A,PSMB2,EPHB2,PSMB9,PSMB8,GPSM3,PLA2G2D,PADI2,AIF1,GPR183,HLA-E,OPTN,PSME1,CARD8,ETS1,LGMN,PTK2B,SIRPA,PTPN6,MYD88,PTPR…
GO Process	GO:0098542	Defense response to other organism	73	900	0.4	8.57e-10	9606.ENSP00000216274,9606.ENSP00000219150,9606.ENSP00000227471,9606.ENSP00000229332,9606.ENSP00000254436,9606.ENSP00000254801,9606.ENSP00000263238,9606.ENSP00000263285,9606.ENSP00000263863,9606.ENSP00000264170,9606.ENSP00000268638,9606.ENSP00000280357,9606.ENSP00000306106,9606.ENSP00000306565,9606.ENSP00000312002,9606.ENSP00000312678,9606.ENSP00000323280,9606.ENSP00000339398,9606.ENSP00000345494,…	RIPK3,CORO1A,UNC93B1,CLEC4A,TRIM21,IGJ,ACTR3,LY9,GNLY,KYNU,IRF8,IL18,JAGN1,ISG20,HAVCR2,MID1,CD6,HLA-DQA1,PLSCR1,DDX21,ATG7,SFPQ,PIK3CG,HLA-DRB1,MPEG1,STAT1,TIFA,BECN1,SLAMF7,TNFAIP8L2,HIST2H2BE,NFKB2,GBP5,GBP2,GBP1,SH2D1A,ZBP1,CARD9,IFIT5,CNPY3,ZC3H12A,PTAFR,PSMB8,HLA-DQA2,AIF1,HLA-E,WAS,ACTR2,OPTN,TRIM22,IRF4,EVL,IRF2,HLA-DRA,SLC26A6,IRF9,ZMYND11,SIRPA,CDC42,DAPK1,PTPN6,PPP6C,HLA-DPA1,MYD88,HLA…
GO Process	GO:0060333	Interferon-gamma-mediated signaling pathway	20	70	0.95	9.01e-10	9606.ENSP00000254436,9606.ENSP00000268638,9606.ENSP00000312678,9606.ENSP00000339398,9606.ENSP00000353099,9606.ENSP00000354394,9606.ENSP00000359497,9606.ENSP00000359504,9606.ENSP00000362965,9606.ENSP00000364076,9606.ENSP00000365817,9606.ENSP00000369299,9606.ENSP00000370343,9606.ENSP00000377218,9606.ENSP00000378786,9606.ENSP00000380073,9606.ENSP00000393566,9606.ENSP00000408146,9606.ENSP00000410446,…	TRIM21,IRF8,MID1,HLA-DQA1,HLA-DRB1,STAT1,GBP2,GBP1,PTAFR,HLA-DQA2,HLA-E,TRIM22,IRF4,IRF2,HLA-DRA,IRF9,HLA-DPA1,HLA-DPB1,TRIM26,B2M
GO Process	GO:0006888	Endoplasmic reticulum to Golgi vesicle-mediated transport	31	195	0.69	1.09e-09	9606.ENSP00000216416,9606.ENSP00000254286,9606.ENSP00000259400,9606.ENSP00000259632,9606.ENSP00000260643,9606.ENSP00000262812,9606.ENSP00000263245,9606.ENSP00000264028,9606.ENSP00000273130,9606.ENSP00000280082,9606.ENSP00000300087,9606.ENSP00000303366,9606.ENSP00000306881,9606.ENSP00000325002,9606.ENSP00000330945,9606.ENSP00000343405,9606.ENSP00000343435,9606.ENSP00000345656,9606.ENSP00000354791,…	CNIH1,ACTR10,STX17,DCTN3,PREB,COPE,ARFGAP3,ARCN1,DYNC1LI1,MIA2,DCTN5,LMAN2,SEC23A,COPG1,TMED9,SEC24C,YIF1B,VAPA,DCTN1,SEC23IP,ACTR1A,TMED5,SAR1A,SEC13,VTI1A,SCFD1,PPP6C,CAPZB,DCTN2,PPP6R1,DCTN4
GO Process	GO:0051707	Response to other organism	90	1256	0.35	1.25e-09	9606.ENSP00000216274,9606.ENSP00000216797,9606.ENSP00000219150,9606.ENSP00000223321,9606.ENSP00000227471,9606.ENSP00000229332,9606.ENSP00000246657,9606.ENSP00000254436,9606.ENSP00000254801,9606.ENSP00000263238,9606.ENSP00000263285,9606.ENSP00000263863,9606.ENSP00000264170,9606.ENSP00000268638,9606.ENSP00000274306,9606.ENSP00000280154,9606.ENSP00000280357,9606.ENSP00000296754,9606.ENSP00000306106,…	RIPK3,NFKBIA,CORO1A,PSMA2,UNC93B1,CLEC4A,CCR7,TRIM21,IGJ,ACTR3,LY9,GNLY,KYNU,IRF8,GZMA,PDCD4,IL18,ERAP1,JAGN1,ISG20,HAVCR2,MID1,CD6,HLA-DQA1,PTGES,IKZF3,PLSCR1,DDX21,ATG7,SCRIB,SFPQ,PIK3CG,HLA-DRB1,MPEG1,STAT1,TIFA,HMGN2,BECN1,SLAMF7,TNFAIP8L2,HIST2H2BE,NFKB2,GBP5,GBP2,GBP1,FMR1,SH2D1A,ZBP1,CARD9,IFIT5,CNPY3,ZC3H12A,TOR2A,PTAFR,PSMB8,HLA-DQA2,AIF1,HLA-E,WAS,ACTR2,OPTN,TRIM22,IRF4,CD274,EVL,IRF2,H…
GO Process	GO:0006909	Phagocytosis	32	210	0.67	1.3e-09	9606.ENSP00000160262,9606.ENSP00000216181,9606.ENSP00000219150,9606.ENSP00000228825,9606.ENSP00000258787,9606.ENSP00000263238,9606.ENSP00000267012,9606.ENSP00000268638,9606.ENSP00000293373,9606.ENSP00000294742,9606.ENSP00000295685,9606.ENSP00000312185,9606.ENSP00000322594,9606.ENSP00000339467,9606.ENSP00000349252,9606.ENSP00000349960,9606.ENSP00000350018,9606.ENSP00000354782,9606.ENSP00000365227,…	ICAM3,MYH9,CORO1A,ARPC3,MYO1G,ACTR3,BIN2,IRF8,NCKAP1L,ARPC5,ARPC2,ELMO1,RAB39A,RHOG,ITGAL,ACTB,SH3BP1,CD247,AIF1,WAS,ACTR2,GRB2,ITGB2,CDC42,ARPC4,ARPC1B,ANXA11,MYD88,CD3G,VAV1,PLCG2,WASF2
GO Process	GO:0022407	Regulation of cell-cell adhesion	46	424	0.53	1.77e-09	9606.ENSP00000009530,9606.ENSP00000219150,9606.ENSP00000246657,9606.ENSP00000264972,9606.ENSP00000266557,9606.ENSP00000280357,9606.ENSP00000284273,9606.ENSP00000293373,9606.ENSP00000311857,9606.ENSP00000312002,9606.ENSP00000323280,9606.ENSP00000333919,9606.ENSP00000337825,9606.ENSP00000338171,9606.ENSP00000339186,9606.ENSP00000341905,9606.ENSP00000342681,9606.ENSP00000349359,9606.ENSP00000349486,…	CD74,CORO1A,CCR7,ZAP70,CD27,IL18,UBASH3B,NCKAP1L,PTPN2,HAVCR2,CD6,BTLA,LCK,SKAP1,GRAP2,RASAL3,CD5,SASH3,SCRIB,HLA-DRB1,CD3E,TNFAIP8L2,ZC3H12A,PTAFR,PLA2G2D,AIF1,HLA-E,CD274,RHOH,MYADM,GRB2,ETS1,ITGB2,SIRPA,CDC42,PTPN6,HLA-DPA1,DOCK8,HLA-DMB,HLA-DPB1,PTPRC,SELK,FAM49B,ZBTB1,VAV1,CCL5
GO Process	GO:0032103	Positive regulation of response to external stimulus	51	511	0.49	2.04e-09	9606.ENSP00000009530,9606.ENSP00000044462,9606.ENSP00000160262,9606.ENSP00000216455,9606.ENSP00000216797,9606.ENSP00000216802,9606.ENSP00000223321,9606.ENSP00000229332,9606.ENSP00000246657,9606.ENSP00000261479,9606.ENSP00000262193,9606.ENSP00000271308,9606.ENSP00000280154,9606.ENSP00000280357,9606.ENSP00000280377,9606.ENSP00000288266,9606.ENSP00000293373,9606.ENSP00000312002,9606.ENSP00000323280,…	CD74,PSMA4,ICAM3,PSMA3,NFKBIA,PSME2,PSMA2,CLEC4A,CCR7,PSMA6,PSMB1,PSMA5,PDCD4,IL18,USP15,APPL1,NCKAP1L,HAVCR2,CD6,TRADD,GPR29,PLSCR1,SFPQ,PSMB10,PIK3CG,PYHIN1,GBP5,PSMA7,SH2D1A,ZBP1,CARD9,PSMB2,PSMB9,PSMB8,GPSM3,AIF1,HLA-E,OPTN,PSME1,ETS1,LGMN,PTK2B,MYD88,PSMA1,RPS19,VAV1,CCL5,CAMK1D,PLCG2,BTK,PSMB3
GO Process	GO:0050867	Positive regulation of cell activation	41	346	0.56	2.04e-09	9606.ENSP00000009530,9606.ENSP00000219150,9606.ENSP00000226279,9606.ENSP00000234313,9606.ENSP00000246657,9606.ENSP00000264972,9606.ENSP00000266557,9606.ENSP00000280357,9606.ENSP00000293373,9606.ENSP00000312002,9606.ENSP00000323280,9606.ENSP00000333919,9606.ENSP00000337825,9606.ENSP00000339186,9606.ENSP00000341905,9606.ENSP00000342681,9606.ENSP00000349359,9606.ENSP00000354566,9606.ENSP00000358490,…	CD74,CORO1A,CD38,PLEK,CCR7,ZAP70,CD27,IL18,NCKAP1L,HAVCR2,CD6,BTLA,LCK,GRAP2,RASAL3,CD5,SASH3,CD3E,CD2,PTAFR,AIF1,GPR183,HLA-E,CD274,RHOH,GRB2,ITGB2,SIRPA,CDC42,PTPN6,HLA-DPA1,DOCK8,HLA-DMB,HLA-DPB1,PTPRC,SELK,FAM49B,ZBTB1,VAV1,CCL5,BTK
GO Process	GO:0050896	Response to stimulus	346	8046	0.12	2.04e-09	9606.ENSP00000009530,9606.ENSP00000044462,9606.ENSP00000160262,9606.ENSP00000175756,9606.ENSP00000199814,9606.ENSP00000200691,9606.ENSP00000215730,9606.ENSP00000216085,9606.ENSP00000216181,9606.ENSP00000216274,9606.ENSP00000216367,9606.ENSP00000216410,9606.ENSP00000216416,9606.ENSP00000216455,9606.ENSP00000216639,9606.ENSP00000216797,9606.ENSP00000216802,9606.ENSP00000219150,9606.ENSP00000220669,…	CD74,PSMA4,ICAM3,PTPN18,RBM22,MT3,SNAP29,RHBDD3,MYH9,RIPK3,POLE2,GNPNAT1,CNIH1,PSMA3,VRK1,NFKBIA,PSME2,CORO1A,ZFAND1,CD79A,PSMA2,CD38,UNC93B1,CD69,ARPC3,ARHGDIB,CLEC4A,GNB4,DOK1,PPP3R1,PLEK,RPN2,ZFAND5,CCR7,APOL2,PIAS1,PARP2,DAD1,MKNK2,ACTR10,TRIM21,IGJ,IGHMBP2,DOCK2,RAB33A,CAB39,MYO1G,KIAA0368,PREB,ARL3,PSMA6,PIK3C3,PSMB1,ERP44,CELSR1,EEF2K,CNN2,ACTR3,LY9,LY75,GNLY,STK17B,KYNU,ZAP70,SUB1,TNC,LAM…
GO Process	GO:0051251	Positive regulation of lymphocyte activation	37	286	0.6	2.07e-09	9606.ENSP00000009530,9606.ENSP00000219150,9606.ENSP00000226279,9606.ENSP00000246657,9606.ENSP00000264972,9606.ENSP00000266557,9606.ENSP00000280357,9606.ENSP00000293373,9606.ENSP00000312002,9606.ENSP00000323280,9606.ENSP00000333919,9606.ENSP00000337825,9606.ENSP00000339186,9606.ENSP00000341905,9606.ENSP00000342681,9606.ENSP00000349359,9606.ENSP00000354566,9606.ENSP00000365227,9606.ENSP00000365596,…	CD74,CORO1A,CD38,CCR7,ZAP70,CD27,IL18,NCKAP1L,HAVCR2,CD6,BTLA,LCK,GRAP2,RASAL3,CD5,SASH3,CD3E,AIF1,GPR183,HLA-E,CD274,RHOH,GRB2,SIRPA,CDC42,PTPN6,HLA-DPA1,DOCK8,HLA-DMB,HLA-DPB1,PTPRC,SELK,FAM49B,ZBTB1,VAV1,CCL5,BTK
GO Process	GO:0002696	Positive regulation of leukocyte activation	40	332	0.57	2.17e-09	9606.ENSP00000009530,9606.ENSP00000219150,9606.ENSP00000226279,9606.ENSP00000246657,9606.ENSP00000264972,9606.ENSP00000266557,9606.ENSP00000280357,9606.ENSP00000293373,9606.ENSP00000312002,9606.ENSP00000323280,9606.ENSP00000333919,9606.ENSP00000337825,9606.ENSP00000339186,9606.ENSP00000341905,9606.ENSP00000342681,9606.ENSP00000349359,9606.ENSP00000354566,9606.ENSP00000358490,9606.ENSP00000362965,…	CD74,CORO1A,CD38,CCR7,ZAP70,CD27,IL18,NCKAP1L,HAVCR2,CD6,BTLA,LCK,GRAP2,RASAL3,CD5,SASH3,CD3E,CD2,PTAFR,AIF1,GPR183,HLA-E,CD274,RHOH,GRB2,ITGB2,SIRPA,CDC42,PTPN6,HLA-DPA1,DOCK8,HLA-DMB,HLA-DPB1,PTPRC,SELK,FAM49B,ZBTB1,VAV1,CCL5,BTK
GO Process	GO:0031347	Regulation of defense response	60	674	0.44	2.2e-09	9606.ENSP00000044462,9606.ENSP00000160262,9606.ENSP00000216085,9606.ENSP00000216455,9606.ENSP00000216797,9606.ENSP00000216802,9606.ENSP00000223321,9606.ENSP00000229332,9606.ENSP00000246657,9606.ENSP00000249636,9606.ENSP00000261479,9606.ENSP00000262193,9606.ENSP00000271308,9606.ENSP00000280154,9606.ENSP00000280357,9606.ENSP00000280377,9606.ENSP00000282412,9606.ENSP00000288266,9606.ENSP00000296754,…	PSMA4,ICAM3,RHBDD3,PSMA3,NFKBIA,PSME2,PSMA2,CLEC4A,CCR7,PIAS1,PSMA6,PSMB1,PSMA5,PDCD4,IL18,USP15,PPM1B,APPL1,ERAP1,PTPN2,HAVCR2,CD6,TRADD,PLSCR1,SFPQ,PSMB10,PIK3CG,HLA-DRB1,STAT1,PYHIN1,TNFAIP8L2,GBP5,PSMA7,SH2D1A,ZBP1,CARD9,ZC3H12A,PSMB2,PSMB9,PSMB8,GPSM3,PLA2G2D,HLA-E,OPTN,PSME1,ETS1,SIRPA,PTPN6,MYD88,PTPRC,PSMA1,BAP1,SELK,RPS19,VAV1,CCL5,AOAH,PLCG2,BTK,PSMB3
GO Process	GO:0002274	Myeloid leukocyte activation	55	585	0.46	2.43e-09	9606.ENSP00000215730,9606.ENSP00000223321,9606.ENSP00000254286,9606.ENSP00000256935,9606.ENSP00000258418,9606.ENSP00000262193,9606.ENSP00000262455,9606.ENSP00000263097,9606.ENSP00000267012,9606.ENSP00000267205,9606.ENSP00000271308,9606.ENSP00000271324,9606.ENSP00000273130,9606.ENSP00000274364,9606.ENSP00000280357,9606.ENSP00000287143,9606.ENSP00000293373,9606.ENSP00000294742,9606.ENSP00000312002,…	SNAP29,PSMA2,ACTR10,DOCK2,CAB39,PSMB1,ERP44,CNN2,BIN2,RHOF,PSMA5,CD53,DYNC1LI1,IQGAP2,IL18,PRG3,NCKAP1L,ARPC5,HAVCR2,IMPDH2,RHOG,RAP2C,OSTF1,VAPA,ATG7,LRMP,ITGAL,DOK3,PIK3CG,PGAM1,DPP7,SURF4,CAP1,PTAFR,PADI2,AIF1,ACTR2,KCNAB2,GDI2,IRF4,RHOH,ITGB2,CECR1,SIRPA,PTPN6,PTPRC,TOM1,HMHA1,TBC1D10C,B2M,ITGAX,GMFG,ALDH3B1,CCL5,BTK
GO Process	GO:0002444	Myeloid leukocyte mediated immunity	51	516	0.49	2.6e-09	9606.ENSP00000215730,9606.ENSP00000223321,9606.ENSP00000254286,9606.ENSP00000256935,9606.ENSP00000258418,9606.ENSP00000262193,9606.ENSP00000262455,9606.ENSP00000263097,9606.ENSP00000267012,9606.ENSP00000267205,9606.ENSP00000271308,9606.ENSP00000271324,9606.ENSP00000273130,9606.ENSP00000274364,9606.ENSP00000287143,9606.ENSP00000290866,9606.ENSP00000293373,9606.ENSP00000294742,9606.ENSP00000306106,…	SNAP29,PSMA2,ACTR10,DOCK2,CAB39,PSMB1,ERP44,CNN2,BIN2,RHOF,PSMA5,CD53,DYNC1LI1,IQGAP2,PRG3,ACE,NCKAP1L,ARPC5,JAGN1,IMPDH2,RHOG,RAP2C,OSTF1,VAPA,ATG7,LRMP,ITGAL,DOK3,PIK3CG,PGAM1,DPP7,SURF4,CAP1,PTAFR,PADI2,ACTR2,KCNAB2,GDI2,ITGB2,CECR1,SIRPA,PTPN6,PTPRC,TOM1,HMHA1,TBC1D10C,B2M,ITGAX,GMFG,ALDH3B1,BTK
GO Process	GO:0019886	Antigen processing and presentation of exogenous peptide antigen via MHC class II	22	96	0.85	2.6e-09	9606.ENSP00000009530,9606.ENSP00000254286,9606.ENSP00000259632,9606.ENSP00000273130,9606.ENSP00000300087,9606.ENSP00000306881,9606.ENSP00000339398,9606.ENSP00000343405,9606.ENSP00000353099,9606.ENSP00000354791,9606.ENSP00000358921,9606.ENSP00000363976,9606.ENSP00000364076,9606.ENSP00000373312,9606.ENSP00000376911,9606.ENSP00000378786,9606.ENSP00000393566,9606.ENSP00000398890,9606.ENSP00000401010,…	CD74,ACTR10,DCTN3,DYNC1LI1,DCTN5,SEC23A,HLA-DQA1,SEC24C,HLA-DRB1,DCTN1,ACTR1A,HLA-DMA,HLA-DQA2,SEC13,LGMN,HLA-DRA,HLA-DPA1,HLA-DMB,CAPZB,HLA-DPB1,DCTN2,DCTN4
GO Process	GO:0030097	Hemopoiesis	54	570	0.47	2.77e-09	9606.ENSP00000009530,9606.ENSP00000216181,9606.ENSP00000216274,9606.ENSP00000221972,9606.ENSP00000234313,9606.ENSP00000246657,9606.ENSP00000250896,9606.ENSP00000256935,9606.ENSP00000263285,9606.ENSP00000264972,9606.ENSP00000268638,9606.ENSP00000288235,9606.ENSP00000290866,9606.ENSP00000293373,9606.ENSP00000300692,9606.ENSP00000306106,9606.ENSP00000311857,9606.ENSP00000320176,9606.ENSP00000331614,…	CD74,MYH9,RIPK3,CD79A,PLEK,CCR7,MKNK2,DOCK2,LY9,ZAP70,IRF8,MYO1E,ACE,NCKAP1L,CD3D,JAGN1,PTPN2,HCLS1,IKZF1,LCK,GPR29,ARID4A,BCL11B,HLA-DRB1,CD3E,SEMA4A,STK4,SGPL1,MAFB,PLA2G2D,GPR183,KCNAB2,MLLT3,IRF4,RHOH,PTK2B,CDC42,RPS14,CD8A,EOMES,PTPN6,PTPRC,PTBP3,CD3G,MS4A1,CD19,ZBTB1,SRP54,B2M,RPS19,VAV1,PLCG2,WASF2,BTK
GO Process	GO:0010499	Proteasomal ubiquitin-independent protein catabolic process	13	22	1.26	3.38e-09	9606.ENSP00000044462,9606.ENSP00000216455,9606.ENSP00000223321,9606.ENSP00000261479,9606.ENSP00000262193,9606.ENSP00000271308,9606.ENSP00000351314,9606.ENSP00000359910,9606.ENSP00000362334,9606.ENSP00000363993,9606.ENSP00000364016,9606.ENSP00000414359,9606.ENSP00000483688	PSMA4,PSMA3,PSMA2,PSMA6,PSMB1,PSMA5,PSMB10,PSMA7,PSMB2,PSMB9,PSMB8,PSMA1,PSMB3
GO Process	GO:0043299	Leukocyte degranulation	50	506	0.48	3.87e-09	9606.ENSP00000215730,9606.ENSP00000219150,9606.ENSP00000223321,9606.ENSP00000254286,9606.ENSP00000256935,9606.ENSP00000258418,9606.ENSP00000262193,9606.ENSP00000262455,9606.ENSP00000263097,9606.ENSP00000267012,9606.ENSP00000267205,9606.ENSP00000271308,9606.ENSP00000271324,9606.ENSP00000273130,9606.ENSP00000274364,9606.ENSP00000287143,9606.ENSP00000293373,9606.ENSP00000294742,9606.ENSP00000321584,…	SNAP29,CORO1A,PSMA2,ACTR10,DOCK2,CAB39,PSMB1,ERP44,CNN2,BIN2,RHOF,PSMA5,CD53,DYNC1LI1,IQGAP2,PRG3,NCKAP1L,ARPC5,IMPDH2,RHOG,RAP2C,OSTF1,VAPA,ATG7,LRMP,ITGAL,DOK3,PIK3CG,PGAM1,DPP7,SURF4,CAP1,PTAFR,PADI2,ACTR2,KCNAB2,GDI2,ITGB2,CECR1,SIRPA,PTPN6,PTPRC,TOM1,HMHA1,TBC1D10C,B2M,ITGAX,GMFG,ALDH3B1,BTK
GO Process	GO:0007165	Signal transduction	234	4876	0.17	4.53e-09	9606.ENSP00000009530,9606.ENSP00000044462,9606.ENSP00000160262,9606.ENSP00000175756,9606.ENSP00000200691,9606.ENSP00000216085,9606.ENSP00000216181,9606.ENSP00000216274,9606.ENSP00000216416,9606.ENSP00000216455,9606.ENSP00000216639,9606.ENSP00000216797,9606.ENSP00000216802,9606.ENSP00000219150,9606.ENSP00000221972,9606.ENSP00000223321,9606.ENSP00000226279,9606.ENSP00000227471,9606.ENSP00000228825,…	CD74,PSMA4,ICAM3,PTPN18,MT3,RHBDD3,MYH9,RIPK3,CNIH1,PSMA3,VRK1,NFKBIA,PSME2,CORO1A,CD79A,PSMA2,CD38,UNC93B1,ARPC3,ARHGDIB,CLEC4A,GNB4,DOK1,PPP3R1,PLEK,ZFAND5,CCR7,PIAS1,PARP2,MKNK2,TRIM21,DOCK2,RAB33A,CAB39,MYO1G,PREB,ARL3,PSMA6,PIK3C3,PSMB1,CELSR1,CNN2,ACTR3,STK17B,ZAP70,SUB1,CD27,ITGB7,RHOF,RAB15,IGSF6,IRF8,PSMA5,CD53,IQGAP2,DOK2,PDCD4,IL18,USP15,UBASH3B,CASP10,MYO1E,APPL1,NCKAP1L,ARPC5,ARHGAP1…
GO Process	GO:0048522	Positive regulation of cellular process	259	5579	0.16	5.5e-09	9606.ENSP00000009530,9606.ENSP00000044462,9606.ENSP00000199814,9606.ENSP00000200691,9606.ENSP00000216181,9606.ENSP00000216190,9606.ENSP00000216274,9606.ENSP00000216455,9606.ENSP00000216797,9606.ENSP00000216802,9606.ENSP00000219150,9606.ENSP00000220669,9606.ENSP00000220849,9606.ENSP00000223321,9606.ENSP00000224073,9606.ENSP00000226279,9606.ENSP00000228825,9606.ENSP00000231009,9606.ENSP00000233668,…	CD74,PSMA4,RBM22,MT3,MYH9,EIF3D,RIPK3,PSMA3,NFKBIA,PSME2,CORO1A,ZFAND1,EIF3E,PSMA2,EDF1,CD38,ARPC3,GZMK,DOK1,PPP3R1,PLEK,ATAD2B,CCR7,PIAS1,PARP2,TRIM21,DOCK2,CEP135,TSPAN31,CAB39,PSMA6,PSMB1,CHD5,EEF2K,ACTR3,STK17B,ZAP70,SUB1,TNC,RBM27,CD27,RAB15,IRF8,PSMA5,CD53,DYNC1LI1,GZMA,IQGAP2,PDCD4,IL18,USP15,PPM1B,CASP10,ATAD2,APPL1,ACE,NCKAP1L,ARPC5,ARPC2,TRAT1,ELP6,WAPAL,CD3D,MVD,LMAN2,TWF2,MZB1,PCBP1,S…
GO Process	GO:0002446	Neutrophil mediated immunity	49	495	0.49	5.62e-09	9606.ENSP00000215730,9606.ENSP00000223321,9606.ENSP00000254286,9606.ENSP00000256935,9606.ENSP00000258418,9606.ENSP00000262193,9606.ENSP00000262455,9606.ENSP00000263097,9606.ENSP00000267012,9606.ENSP00000267205,9606.ENSP00000271308,9606.ENSP00000271324,9606.ENSP00000273130,9606.ENSP00000274364,9606.ENSP00000287143,9606.ENSP00000290866,9606.ENSP00000293373,9606.ENSP00000294742,9606.ENSP00000306106,…	SNAP29,PSMA2,ACTR10,DOCK2,CAB39,PSMB1,ERP44,CNN2,BIN2,RHOF,PSMA5,CD53,DYNC1LI1,IQGAP2,PRG3,ACE,NCKAP1L,ARPC5,JAGN1,IMPDH2,RHOG,RAP2C,OSTF1,VAPA,ATG7,LRMP,ITGAL,DOK3,PGAM1,DPP7,SURF4,CAP1,PTAFR,PADI2,ACTR2,KCNAB2,GDI2,ITGB2,CECR1,SIRPA,PTPN6,PTPRC,TOM1,HMHA1,TBC1D10C,B2M,ITGAX,GMFG,ALDH3B1
GO Process	GO:0042119	Neutrophil activation	49	497	0.48	6.32e-09	9606.ENSP00000215730,9606.ENSP00000223321,9606.ENSP00000254286,9606.ENSP00000256935,9606.ENSP00000258418,9606.ENSP00000262193,9606.ENSP00000262455,9606.ENSP00000263097,9606.ENSP00000267012,9606.ENSP00000267205,9606.ENSP00000271308,9606.ENSP00000271324,9606.ENSP00000273130,9606.ENSP00000274364,9606.ENSP00000280357,9606.ENSP00000287143,9606.ENSP00000293373,9606.ENSP00000294742,9606.ENSP00000321584,…	SNAP29,PSMA2,ACTR10,DOCK2,CAB39,PSMB1,ERP44,CNN2,BIN2,RHOF,PSMA5,CD53,DYNC1LI1,IQGAP2,IL18,PRG3,NCKAP1L,ARPC5,IMPDH2,RHOG,RAP2C,OSTF1,VAPA,ATG7,LRMP,ITGAL,DOK3,PGAM1,DPP7,SURF4,CAP1,PTAFR,PADI2,ACTR2,KCNAB2,GDI2,ITGB2,CECR1,SIRPA,PTPN6,PTPRC,TOM1,HMHA1,TBC1D10C,B2M,ITGAX,GMFG,ALDH3B1,CCL5
GO Process	GO:0038096	Fc-gamma receptor signaling pathway involved in phagocytosis	19	73	0.91	8.53e-09	9606.ENSP00000228825,9606.ENSP00000258787,9606.ENSP00000263238,9606.ENSP00000293373,9606.ENSP00000294742,9606.ENSP00000295685,9606.ENSP00000312185,9606.ENSP00000349960,9606.ENSP00000354782,9606.ENSP00000365891,9606.ENSP00000367220,9606.ENSP00000376345,9606.ENSP00000383118,9606.ENSP00000388169,9606.ENSP00000389631,9606.ENSP00000431445,9606.ENSP00000472929,9606.ENSP00000482457,9606.ENSP00000483313	ARPC3,MYO1G,ACTR3,NCKAP1L,ARPC5,ARPC2,ELMO1,ACTB,CD247,WAS,ACTR2,GRB2,CDC42,ARPC4,ARPC1B,CD3G,VAV1,PLCG2,WASF2
GO Process	GO:0002275	Myeloid cell activation involved in immune response	50	522	0.47	9.68e-09	9606.ENSP00000215730,9606.ENSP00000223321,9606.ENSP00000254286,9606.ENSP00000256935,9606.ENSP00000258418,9606.ENSP00000262193,9606.ENSP00000262455,9606.ENSP00000263097,9606.ENSP00000267012,9606.ENSP00000267205,9606.ENSP00000271308,9606.ENSP00000271324,9606.ENSP00000273130,9606.ENSP00000274364,9606.ENSP00000287143,9606.ENSP00000293373,9606.ENSP00000294742,9606.ENSP00000312002,9606.ENSP00000321584,…	SNAP29,PSMA2,ACTR10,DOCK2,CAB39,PSMB1,ERP44,CNN2,BIN2,RHOF,PSMA5,CD53,DYNC1LI1,IQGAP2,PRG3,NCKAP1L,ARPC5,HAVCR2,IMPDH2,RHOG,RAP2C,OSTF1,VAPA,ATG7,LRMP,ITGAL,DOK3,PIK3CG,PGAM1,DPP7,SURF4,CAP1,PTAFR,PADI2,ACTR2,KCNAB2,GDI2,ITGB2,CECR1,SIRPA,PTPN6,PTPRC,TOM1,HMHA1,TBC1D10C,B2M,ITGAX,GMFG,ALDH3B1,BTK
GO Process	GO:0002833	Positive regulation of response to biotic stimulus	33	247	0.62	9.93e-09	9606.ENSP00000044462,9606.ENSP00000160262,9606.ENSP00000216455,9606.ENSP00000216802,9606.ENSP00000223321,9606.ENSP00000229332,9606.ENSP00000261479,9606.ENSP00000262193,9606.ENSP00000271308,9606.ENSP00000280377,9606.ENSP00000312002,9606.ENSP00000345494,9606.ENSP00000349748,9606.ENSP00000351314,9606.ENSP00000357122,9606.ENSP00000359488,9606.ENSP00000359910,9606.ENSP00000360181,9606.ENSP00000360215,…	PSMA4,ICAM3,PSMA3,PSME2,PSMA2,CLEC4A,PSMA6,PSMB1,PSMA5,USP15,HAVCR2,PLSCR1,SFPQ,PSMB10,PYHIN1,GBP5,PSMA7,SH2D1A,ZBP1,CARD9,PSMB2,PSMB9,PSMB8,HLA-E,OPTN,CD274,PSME1,PSMA1,RPS19,VAV1,CCL5,PLCG2,PSMB3
GO Process	GO:0002520	Immune system development	57	652	0.43	1.11e-08	9606.ENSP00000009530,9606.ENSP00000216181,9606.ENSP00000216274,9606.ENSP00000221972,9606.ENSP00000234313,9606.ENSP00000246657,9606.ENSP00000250896,9606.ENSP00000256935,9606.ENSP00000263285,9606.ENSP00000264972,9606.ENSP00000268638,9606.ENSP00000288235,9606.ENSP00000290866,9606.ENSP00000293373,9606.ENSP00000300692,9606.ENSP00000306106,9606.ENSP00000311857,9606.ENSP00000312002,9606.ENSP00000320176,…	CD74,MYH9,RIPK3,CD79A,PLEK,CCR7,MKNK2,DOCK2,LY9,ZAP70,IRF8,MYO1E,ACE,NCKAP1L,CD3D,JAGN1,PTPN2,HAVCR2,HCLS1,IKZF1,LCK,GPR29,ARID4A,BCL11B,HLA-DRB1,CD3E,SEMA4A,NFKB2,STK4,SGPL1,MAFB,PLA2G2D,GPR183,HLA-E,KCNAB2,MLLT3,IRF4,RHOH,PTK2B,CDC42,RPS14,CD8A,EOMES,PTPN6,PTPRC,PTBP3,CD3G,MS4A1,CD19,ZBTB1,SRP54,B2M,RPS19,VAV1,PLCG2,WASF2,BTK
GO Process	GO:0002831	Regulation of response to biotic stimulus	43	406	0.52	1.22e-08	9606.ENSP00000044462,9606.ENSP00000160262,9606.ENSP00000216455,9606.ENSP00000216802,9606.ENSP00000223321,9606.ENSP00000229332,9606.ENSP00000249636,9606.ENSP00000261479,9606.ENSP00000262193,9606.ENSP00000271308,9606.ENSP00000280377,9606.ENSP00000282412,9606.ENSP00000288266,9606.ENSP00000296754,9606.ENSP00000311857,9606.ENSP00000312002,9606.ENSP00000345494,9606.ENSP00000349748,9606.ENSP00000351314,…	PSMA4,ICAM3,PSMA3,PSME2,PSMA2,CLEC4A,PIAS1,PSMA6,PSMB1,PSMA5,USP15,PPM1B,APPL1,ERAP1,PTPN2,HAVCR2,PLSCR1,SFPQ,PSMB10,STAT1,PYHIN1,GBP5,PSMA7,SH2D1A,ZBP1,CARD9,ZC3H12A,PSMB2,PSMB9,PSMB8,HLA-E,OPTN,CD274,PSME1,CARD8,PTPN6,PSMA1,SELK,RPS19,VAV1,CCL5,PLCG2,PSMB3
GO Process	GO:0030217	T cell differentiation	25	142	0.74	1.23e-08	9606.ENSP00000009530,9606.ENSP00000216274,9606.ENSP00000246657,9606.ENSP00000256935,9606.ENSP00000263285,9606.ENSP00000264972,9606.ENSP00000300692,9606.ENSP00000311857,9606.ENSP00000337825,9606.ENSP00000343952,9606.ENSP00000349723,9606.ENSP00000354566,9606.ENSP00000357268,9606.ENSP00000362410,9606.ENSP00000364246,9606.ENSP00000365596,9606.ENSP00000370343,9606.ENSP00000371219,9606.ENSP00000386559,…	CD74,RIPK3,CCR7,DOCK2,LY9,ZAP70,CD3D,PTPN2,LCK,GPR29,BCL11B,CD3E,SEMA4A,MAFB,PLA2G2D,GPR183,IRF4,RHOH,CD8A,EOMES,PTPRC,CD3G,ZBTB1,B2M,VAV1
GO Process	GO:0045785	Positive regulation of cell adhesion	44	423	0.51	1.23e-08	9606.ENSP00000009530,9606.ENSP00000219150,9606.ENSP00000246657,9606.ENSP00000264972,9606.ENSP00000266557,9606.ENSP00000280357,9606.ENSP00000293373,9606.ENSP00000295685,9606.ENSP00000312002,9606.ENSP00000323280,9606.ENSP00000331544,9606.ENSP00000333919,9606.ENSP00000337825,9606.ENSP00000338171,9606.ENSP00000339186,9606.ENSP00000341905,9606.ENSP00000342681,9606.ENSP00000349359,9606.ENSP00000354566,…	CD74,CORO1A,CCR7,ZAP70,CD27,IL18,NCKAP1L,ARPC2,HAVCR2,CD6,FBLN1,BTLA,LCK,SKAP1,GRAP2,RASAL3,CD5,SASH3,CD3E,STK4,PTAFR,AIF1,APBB1IP,HLA-E,CD274,RHOH,MYADM,GRB2,ETS1,PTK2B,ITGB2,SIRPA,CDC42,PTPN6,HLA-DPA1,DOCK8,HLA-DMB,HLA-DPB1,PTPRC,SELK,FAM49B,ZBTB1,VAV1,CCL5
GO Process	GO:0006887	Exocytosis	64	789	0.4	1.25e-08	9606.ENSP00000215730,9606.ENSP00000216181,9606.ENSP00000219150,9606.ENSP00000223321,9606.ENSP00000234313,9606.ENSP00000254286,9606.ENSP00000256935,9606.ENSP00000258418,9606.ENSP00000258787,9606.ENSP00000262193,9606.ENSP00000262455,9606.ENSP00000263097,9606.ENSP00000267012,9606.ENSP00000267205,9606.ENSP00000267512,9606.ENSP00000271308,9606.ENSP00000271324,9606.ENSP00000273130,9606.ENSP00000274364,…	SNAP29,MYH9,CORO1A,PSMA2,PLEK,ACTR10,DOCK2,CAB39,MYO1G,PSMB1,ERP44,CNN2,BIN2,RHOF,RAB15,PSMA5,CD53,DYNC1LI1,IQGAP2,PRG3,NCKAP1L,ARPC5,JAGN1,CTSW,IMPDH2,RHOG,RAP2C,OSTF1,VAPA,ATG7,LRMP,ITGAL,SCRIB,DOK3,PIK3CG,PGAM1,DPP7,SURF4,CAP1,PTAFR,PADI2,ACTR2,KCNAB2,GDI2,CDC37L1,ITGB2,CECR1,SIRPA,SCFD1,PTPN6,PTPRC,TOM1,FAM49B,MANF,HMHA1,SYTL1,TBC1D10C,TNFAIP2,B2M,ITGAX,GMFG,ALDH3B1,CCL5,BTK
GO Process	GO:0009987	Cellular process	551	15024	0.05	1.3e-08	9606.ENSP00000009530,9606.ENSP00000044462,9606.ENSP00000160262,9606.ENSP00000175756,9606.ENSP00000199814,9606.ENSP00000200691,9606.ENSP00000215730,9606.ENSP00000216085,9606.ENSP00000216181,9606.ENSP00000216190,9606.ENSP00000216274,9606.ENSP00000216294,9606.ENSP00000216367,9606.ENSP00000216410,9606.ENSP00000216416,9606.ENSP00000216455,9606.ENSP00000216554,9606.ENSP00000216639,9606.ENSP00000216797,…	CD74,PSMA4,ICAM3,PTPN18,RBM22,MT3,SNAP29,RHBDD3,MYH9,EIF3D,RIPK3,SNAPC1,POLE2,GNPNAT1,CNIH1,PSMA3,EIF5,VRK1,NFKBIA,PSME2,CORO1A,ZFAND1,EIF3E,CD79A,RABAC1,PSMA2,EDF1,RPL19,CD38,UNC93B1,CD69,ARPC3,ARHGDIB,CLEC4A,GNB4,DOK1,PPP3R1,PLEK,RPN2,ZFAND5,FKBP15,AFTPH,C19orf43,CCR7,PIAS1,PARP2,DAD1,MKNK2,DGCR14,ACTR10,TRIM21,IGJ,IGHMBP2,DOCK2,RAB33A,CEP135,CAB39,MYO1G,KIAA0368,STX17,DCTN3,CCBL2,PREB,ARL3,LPC…
GO Process	GO:0045089	Positive regulation of innate immune response	30	208	0.65	1.3e-08	9606.ENSP00000044462,9606.ENSP00000160262,9606.ENSP00000216455,9606.ENSP00000216802,9606.ENSP00000223321,9606.ENSP00000229332,9606.ENSP00000261479,9606.ENSP00000262193,9606.ENSP00000271308,9606.ENSP00000312002,9606.ENSP00000345494,9606.ENSP00000349748,9606.ENSP00000351314,9606.ENSP00000357122,9606.ENSP00000359488,9606.ENSP00000359910,9606.ENSP00000360181,9606.ENSP00000360215,9606.ENSP00000360797,…	PSMA4,ICAM3,PSMA3,PSME2,PSMA2,CLEC4A,PSMA6,PSMB1,PSMA5,HAVCR2,PLSCR1,SFPQ,PSMB10,PYHIN1,GBP5,PSMA7,SH2D1A,ZBP1,CARD9,PSMB2,PSMB9,PSMB8,HLA-E,PSME1,PSMA1,RPS19,VAV1,CCL5,PLCG2,PSMB3
GO Process	GO:0048534	Hematopoietic or lymphoid organ development	55	619	0.44	1.3e-08	9606.ENSP00000009530,9606.ENSP00000216181,9606.ENSP00000216274,9606.ENSP00000221972,9606.ENSP00000234313,9606.ENSP00000246657,9606.ENSP00000250896,9606.ENSP00000256935,9606.ENSP00000263285,9606.ENSP00000264972,9606.ENSP00000268638,9606.ENSP00000288235,9606.ENSP00000290866,9606.ENSP00000293373,9606.ENSP00000300692,9606.ENSP00000306106,9606.ENSP00000311857,9606.ENSP00000320176,9606.ENSP00000331614,…	CD74,MYH9,RIPK3,CD79A,PLEK,CCR7,MKNK2,DOCK2,LY9,ZAP70,IRF8,MYO1E,ACE,NCKAP1L,CD3D,JAGN1,PTPN2,HCLS1,IKZF1,LCK,GPR29,ARID4A,BCL11B,HLA-DRB1,CD3E,SEMA4A,NFKB2,STK4,SGPL1,MAFB,PLA2G2D,GPR183,KCNAB2,MLLT3,IRF4,RHOH,PTK2B,CDC42,RPS14,CD8A,EOMES,PTPN6,PTPRC,PTBP3,CD3G,MS4A1,CD19,ZBTB1,SRP54,B2M,RPS19,VAV1,PLCG2,WASF2,BTK
GO Process	GO:0048193	Golgi vesicle transport	40	359	0.54	1.32e-08	9606.ENSP00000216416,9606.ENSP00000254286,9606.ENSP00000259400,9606.ENSP00000259632,9606.ENSP00000260643,9606.ENSP00000260746,9606.ENSP00000262812,9606.ENSP00000263245,9606.ENSP00000264028,9606.ENSP00000273130,9606.ENSP00000280082,9606.ENSP00000300087,9606.ENSP00000303366,9606.ENSP00000305810,9606.ENSP00000306881,9606.ENSP00000314499,9606.ENSP00000321266,9606.ENSP00000325002,9606.ENSP00000330945,…	CNIH1,ACTR10,STX17,DCTN3,PREB,ARL3,COPE,ARFGAP3,ARCN1,DYNC1LI1,MIA2,DCTN5,LMAN2,STX18,SEC23A,GAK,PITPNB,COPG1,TMED9,SEC24C,YIF1B,VAPA,GOLGA4,BICD2,DCTN1,SEC23IP,ACTR1A,TMED5,SURF4,SAR1A,OPTN,SNX2,SEC13,VTI1A,SCFD1,PPP6C,CAPZB,DCTN2,PPP6R1,DCTN4
GO Process	GO:0016032	Viral process	63	776	0.4	1.62e-08	9606.ENSP00000044462,9606.ENSP00000216190,9606.ENSP00000216455,9606.ENSP00000216797,9606.ENSP00000225430,9606.ENSP00000229332,9606.ENSP00000256935,9606.ENSP00000262193,9606.ENSP00000267082,9606.ENSP00000273130,9606.ENSP00000276420,9606.ENSP00000280377,9606.ENSP00000298767,9606.ENSP00000305556,9606.ENSP00000309334,9606.ENSP00000312185,9606.ENSP00000331544,9606.ENSP00000337825,9606.ENSP00000341524,…	PSMA4,EIF3D,PSMA3,NFKBIA,RPL19,CLEC4A,DOCK2,PSMB1,ITGB7,DYNC1LI1,DOK2,USP15,WAPAL,PCBP1,RPL15,ELMO1,FBLN1,LCK,SEPT6,DNAJB12,VAPA,RPS21,RPS17,ATG7,RPS26,ITGAL,SCRIB,PSMB10,STAT1,CD247,MGEA5,BECN1,EIF3A,FMR1,PSMA7,YWHAB,ZC3H12A,PSMB2,PSMB9,PSMB8,HLA-E,OPTN,TRIM22,SEC13,GRB2,HLA-DRA,ZMYND11,CDC42,RPS14,RPS18,PTPRC,RPL29,ALYREF,SPCS3,H2AFX,RPS13,CDK5RAP3,B2M,RPS15,RPS19,WASF2,PSMB3,EIF3L
GO Process	GO:0045088	Regulation of innate immune response	36	301	0.57	1.94e-08	9606.ENSP00000044462,9606.ENSP00000160262,9606.ENSP00000216455,9606.ENSP00000216802,9606.ENSP00000223321,9606.ENSP00000229332,9606.ENSP00000249636,9606.ENSP00000261479,9606.ENSP00000262193,9606.ENSP00000271308,9606.ENSP00000288266,9606.ENSP00000296754,9606.ENSP00000311857,9606.ENSP00000312002,9606.ENSP00000345494,9606.ENSP00000349748,9606.ENSP00000351314,9606.ENSP00000354394,9606.ENSP00000357122,…	PSMA4,ICAM3,PSMA3,PSME2,PSMA2,CLEC4A,PIAS1,PSMA6,PSMB1,PSMA5,APPL1,ERAP1,PTPN2,HAVCR2,PLSCR1,SFPQ,PSMB10,STAT1,PYHIN1,GBP5,PSMA7,SH2D1A,ZBP1,CARD9,PSMB2,PSMB9,PSMB8,HLA-E,PSME1,PTPN6,PSMA1,RPS19,VAV1,CCL5,PLCG2,PSMB3
GO Process	GO:0043312	Neutrophil degranulation	47	484	0.48	2.08e-08	9606.ENSP00000215730,9606.ENSP00000223321,9606.ENSP00000254286,9606.ENSP00000256935,9606.ENSP00000258418,9606.ENSP00000262193,9606.ENSP00000262455,9606.ENSP00000263097,9606.ENSP00000267012,9606.ENSP00000267205,9606.ENSP00000271308,9606.ENSP00000271324,9606.ENSP00000273130,9606.ENSP00000274364,9606.ENSP00000287143,9606.ENSP00000293373,9606.ENSP00000294742,9606.ENSP00000321584,9606.ENSP00000339467,…	SNAP29,PSMA2,ACTR10,DOCK2,CAB39,PSMB1,ERP44,CNN2,BIN2,RHOF,PSMA5,CD53,DYNC1LI1,IQGAP2,PRG3,NCKAP1L,ARPC5,IMPDH2,RHOG,RAP2C,OSTF1,VAPA,ATG7,LRMP,ITGAL,DOK3,PGAM1,DPP7,SURF4,CAP1,PTAFR,PADI2,ACTR2,KCNAB2,GDI2,ITGB2,CECR1,SIRPA,PTPN6,PTPRC,TOM1,HMHA1,TBC1D10C,B2M,ITGAX,GMFG,ALDH3B1
GO Process	GO:0030098	Lymphocyte differentiation	32	242	0.61	2.09e-08	9606.ENSP00000009530,9606.ENSP00000216274,9606.ENSP00000221972,9606.ENSP00000246657,9606.ENSP00000256935,9606.ENSP00000263285,9606.ENSP00000264972,9606.ENSP00000300692,9606.ENSP00000311857,9606.ENSP00000331614,9606.ENSP00000337825,9606.ENSP00000343952,9606.ENSP00000349723,9606.ENSP00000354566,9606.ENSP00000357268,9606.ENSP00000362410,9606.ENSP00000364246,9606.ENSP00000365596,9606.ENSP00000370343,…	CD74,RIPK3,CD79A,CCR7,DOCK2,LY9,ZAP70,CD3D,PTPN2,IKZF1,LCK,GPR29,BCL11B,CD3E,SEMA4A,MAFB,PLA2G2D,GPR183,IRF4,RHOH,PTK2B,CD8A,EOMES,PTPRC,CD3G,MS4A1,CD19,ZBTB1,B2M,VAV1,PLCG2,BTK
GO Process	GO:0065007	Biological regulation	470	12171	0.08	2.1e-08	9606.ENSP00000009530,9606.ENSP00000044462,9606.ENSP00000158762,9606.ENSP00000160262,9606.ENSP00000175756,9606.ENSP00000199814,9606.ENSP00000200691,9606.ENSP00000215730,9606.ENSP00000215912,9606.ENSP00000216085,9606.ENSP00000216181,9606.ENSP00000216190,9606.ENSP00000216274,9606.ENSP00000216367,9606.ENSP00000216416,9606.ENSP00000216455,9606.ENSP00000216554,9606.ENSP00000216639,9606.ENSP00000216797,…	CD74,PSMA4,ACAP1,ICAM3,PTPN18,RBM22,MT3,SNAP29,PIK3IP1,RHBDD3,MYH9,EIF3D,RIPK3,POLE2,CNIH1,PSMA3,EIF5,VRK1,NFKBIA,PSME2,CORO1A,ZFAND1,EIF3E,CD79A,PSMA2,EDF1,RPL19,ABI3,CD38,UNC93B1,ARPC3,ARHGDIB,CLEC4A,GZMK,GNB4,DOK1,PPP3R1,PLEK,ZFAND5,FKBP15,ATAD2B,PAIP2B,CCR7,PIAS1,PARP2,DAD1,MKNK2,TRIM21,IGJ,IGHMBP2,DOCK2,RAB33A,CEP135,TSPAN31,CAB39,MYO1G,DCTN3,PREB,ARL3,LPCAT3,PSMA6,LACTB,PIK3C3,PSMB1,PRR11,R…
GO Process	GO:0030155	Regulation of cell adhesion	59	712	0.41	2.97e-08	9606.ENSP00000009530,9606.ENSP00000219150,9606.ENSP00000228945,9606.ENSP00000246657,9606.ENSP00000264192,9606.ENSP00000264972,9606.ENSP00000265131,9606.ENSP00000266557,9606.ENSP00000280357,9606.ENSP00000281171,9606.ENSP00000284273,9606.ENSP00000293373,9606.ENSP00000295685,9606.ENSP00000311857,9606.ENSP00000312002,9606.ENSP00000323280,9606.ENSP00000331544,9606.ENSP00000333919,9606.ENSP00000337825,…	CD74,CORO1A,ARHGDIB,CCR7,CYTIP,ZAP70,TNC,CD27,IL18,PTPRO,UBASH3B,NCKAP1L,ARPC2,PTPN2,HAVCR2,CD6,FBLN1,BTLA,LCK,SKAP1,GRAP2,RASAL3,CD5,SASH3,SCRIB,PIK3CG,HLA-DRB1,CD3E,TNFAIP8L2,SLK,GBP1,STK4,ZC3H12A,PTAFR,PLA2G2D,AIF1,APBB1IP,HLA-E,CD274,RHOH,MYADM,GRB2,ETS1,PTK2B,ITGB2,SIRPA,CDC42,PTPN6,HLA-DPA1,DOCK8,HLA-DMB,HLA-DPB1,PTPRC,SEMA4D,SELK,FAM49B,ZBTB1,VAV1,CCL5
GO Process	GO:0045055	Regulated exocytosis	57	697	0.4	9.54e-08	9606.ENSP00000215730,9606.ENSP00000216181,9606.ENSP00000219150,9606.ENSP00000223321,9606.ENSP00000234313,9606.ENSP00000254286,9606.ENSP00000256935,9606.ENSP00000258418,9606.ENSP00000262193,9606.ENSP00000262455,9606.ENSP00000263097,9606.ENSP00000267012,9606.ENSP00000267205,9606.ENSP00000271308,9606.ENSP00000271324,9606.ENSP00000273130,9606.ENSP00000274364,9606.ENSP00000287143,9606.ENSP00000293373,…	SNAP29,MYH9,CORO1A,PSMA2,PLEK,ACTR10,DOCK2,CAB39,PSMB1,ERP44,CNN2,BIN2,RHOF,PSMA5,CD53,DYNC1LI1,IQGAP2,PRG3,NCKAP1L,ARPC5,CTSW,IMPDH2,RHOG,RAP2C,OSTF1,VAPA,ATG7,LRMP,ITGAL,SCRIB,DOK3,PIK3CG,PGAM1,DPP7,SURF4,CAP1,PTAFR,PADI2,ACTR2,KCNAB2,GDI2,CDC37L1,ITGB2,CECR1,SIRPA,PTPN6,PTPRC,TOM1,FAM49B,MANF,HMHA1,TBC1D10C,B2M,ITGAX,GMFG,ALDH3B1,BTK
GO Process	GO:0002521	Leukocyte differentiation	37	338	0.53	9.58e-08	9606.ENSP00000009530,9606.ENSP00000216181,9606.ENSP00000216274,9606.ENSP00000221972,9606.ENSP00000246657,9606.ENSP00000256935,9606.ENSP00000263285,9606.ENSP00000264972,9606.ENSP00000300692,9606.ENSP00000306106,9606.ENSP00000311857,9606.ENSP00000331614,9606.ENSP00000337825,9606.ENSP00000343952,9606.ENSP00000349723,9606.ENSP00000353099,9606.ENSP00000354566,9606.ENSP00000357268,9606.ENSP00000362410,…	CD74,MYH9,RIPK3,CD79A,CCR7,DOCK2,LY9,ZAP70,CD3D,JAGN1,PTPN2,IKZF1,LCK,GPR29,BCL11B,HLA-DRB1,CD3E,SEMA4A,MAFB,PLA2G2D,GPR183,IRF4,RHOH,PTK2B,CDC42,CD8A,EOMES,PTPRC,CD3G,MS4A1,CD19,ZBTB1,SRP54,B2M,VAV1,PLCG2,BTK
GO Process	GO:0032940	Secretion by cell	71	979	0.35	9.58e-08	9606.ENSP00000215730,9606.ENSP00000216181,9606.ENSP00000219150,9606.ENSP00000223321,9606.ENSP00000234313,9606.ENSP00000254286,9606.ENSP00000256935,9606.ENSP00000258418,9606.ENSP00000258787,9606.ENSP00000260643,9606.ENSP00000262193,9606.ENSP00000262455,9606.ENSP00000263097,9606.ENSP00000263245,9606.ENSP00000267012,9606.ENSP00000267205,9606.ENSP00000267512,9606.ENSP00000271308,9606.ENSP00000271324,…	SNAP29,MYH9,CORO1A,PSMA2,PLEK,ACTR10,DOCK2,CAB39,MYO1G,PREB,PSMB1,ERP44,CNN2,ARFGAP3,BIN2,RHOF,RAB15,PSMA5,CD53,DYNC1LI1,IQGAP2,MIA2,NAAA,PRG3,NCKAP1L,ARPC5,JAGN1,CTSW,IMPDH2,COPG1,RHOG,RAP2C,OSTF1,VAPA,ATG7,LRMP,ITGAL,SCRIB,DOK3,PIK3CG,CYB5R4,PGAM1,DPP7,SURF4,CAP1,TOR2A,PTAFR,PADI2,ACTR2,KCNAB2,GDI2,CDC37L1,ITGB2,CECR1,SIRPA,SCFD1,PTPN6,PTPRC,TOM1,FAM49B,MANF,HMHA1,SYTL1,TBC1D10C,TNFAIP2,B2M,ITG…
GO Process	GO:1902749	Regulation of cell cycle G2/M phase transition	29	215	0.62	9.58e-08	9606.ENSP00000044462,9606.ENSP00000216455,9606.ENSP00000216802,9606.ENSP00000223321,9606.ENSP00000257287,9606.ENSP00000259632,9606.ENSP00000261479,9606.ENSP00000262193,9606.ENSP00000271308,9606.ENSP00000313752,9606.ENSP00000343412,9606.ENSP00000351314,9606.ENSP00000352408,9606.ENSP00000354791,9606.ENSP00000355812,9606.ENSP00000358474,9606.ENSP00000358921,9606.ENSP00000359910,9606.ENSP00000362334,…	PSMA4,PSMA3,PSME2,PSMA2,CEP135,DCTN3,PSMA6,PSMB1,PSMA5,SSNA1,BRE,PSMB10,BABAM1,DCTN1,FGFR1OP,BRCC3,ACTR1A,PSMA7,PSMB2,PSMB9,PSMB8,MAPRE1,PSME1,ODF2,DCTN2,PSMA1,CDK5RAP3,ALMS1,PSMB3
GO Process	GO:0050789	Regulation of biological process	446	11475	0.08	1.05e-07	9606.ENSP00000009530,9606.ENSP00000044462,9606.ENSP00000160262,9606.ENSP00000175756,9606.ENSP00000199814,9606.ENSP00000200691,9606.ENSP00000215912,9606.ENSP00000216085,9606.ENSP00000216181,9606.ENSP00000216190,9606.ENSP00000216274,9606.ENSP00000216416,9606.ENSP00000216455,9606.ENSP00000216554,9606.ENSP00000216639,9606.ENSP00000216797,9606.ENSP00000216802,9606.ENSP00000219150,9606.ENSP00000220669,…	CD74,PSMA4,ICAM3,PTPN18,RBM22,MT3,PIK3IP1,RHBDD3,MYH9,EIF3D,RIPK3,CNIH1,PSMA3,EIF5,VRK1,NFKBIA,PSME2,CORO1A,ZFAND1,EIF3E,CD79A,PSMA2,EDF1,RPL19,ABI3,CD38,UNC93B1,ARPC3,ARHGDIB,CLEC4A,GZMK,GNB4,DOK1,PPP3R1,PLEK,ZFAND5,FKBP15,ATAD2B,PAIP2B,CCR7,PIAS1,PARP2,DAD1,MKNK2,TRIM21,IGJ,IGHMBP2,DOCK2,RAB33A,CEP135,TSPAN31,CAB39,MYO1G,DCTN3,PREB,ARL3,LPCAT3,PSMA6,LACTB,PIK3C3,PSMB1,PRR11,RHBDF1,CHD5,ERP44,CE…
GO Process	GO:0080134	Regulation of response to stress	92	1437	0.3	1.06e-07	9606.ENSP00000009530,9606.ENSP00000044462,9606.ENSP00000160262,9606.ENSP00000216085,9606.ENSP00000216181,9606.ENSP00000216455,9606.ENSP00000216797,9606.ENSP00000216802,9606.ENSP00000223321,9606.ENSP00000229332,9606.ENSP00000234313,9606.ENSP00000246657,9606.ENSP00000249636,9606.ENSP00000261479,9606.ENSP00000262193,9606.ENSP00000266557,9606.ENSP00000271308,9606.ENSP00000280154,9606.ENSP00000280357,…	CD74,PSMA4,ICAM3,RHBDD3,MYH9,PSMA3,NFKBIA,PSME2,PSMA2,CLEC4A,PLEK,CCR7,PIAS1,PSMA6,PSMB1,CD27,PSMA5,PDCD4,IL18,USP15,PPM1B,UBASH3B,APPL1,ERAP1,PTPN2,HAVCR2,MID1,CD6,TRADD,BRE,PLSCR1,ATG7,ERCC6,SFPQ,PSMB10,PIK3CG,BABAM1,HLA-DRB1,STAT1,MICU1,PYHIN1,TNFAIP8L2,BRCC3,GBP5,FMR1,PSMA7,SH2D1A,ZBP1,CARD9,RAPGEF1,ZC3H12A,PSMB2,NEK6,DKK1,TXN,EPHB2,PSMB9,PSMB8,GPSM3,PLA2G2D,HLA-E,WAS,ACTR2,OPTN,PSME1,SEC13,E…
GO Process	GO:0050670	Regulation of lymphocyte proliferation	29	218	0.61	1.22e-07	9606.ENSP00000009530,9606.ENSP00000216274,9606.ENSP00000219150,9606.ENSP00000226279,9606.ENSP00000264972,9606.ENSP00000280357,9606.ENSP00000293373,9606.ENSP00000303920,9606.ENSP00000312002,9606.ENSP00000323280,9606.ENSP00000341905,9606.ENSP00000344544,9606.ENSP00000349359,9606.ENSP00000349486,9606.ENSP00000353099,9606.ENSP00000354566,9606.ENSP00000364246,9606.ENSP00000365227,9606.ENSP00000365596,…	CD74,RIPK3,CORO1A,CD38,ZAP70,IL18,NCKAP1L,MZB1,HAVCR2,CD6,RASAL3,IKZF3,SASH3,SCRIB,HLA-DRB1,CD3E,PLA2G2D,AIF1,GPR183,HLA-E,CD274,PTPN6,HLA-DPA1,HLA-DMB,HLA-DPB1,PTPRC,SELK,CCL5,BTK
GO Process	GO:0023052	Signaling	240	5239	0.15	1.4e-07	9606.ENSP00000009530,9606.ENSP00000044462,9606.ENSP00000160262,9606.ENSP00000175756,9606.ENSP00000200691,9606.ENSP00000215730,9606.ENSP00000216085,9606.ENSP00000216181,9606.ENSP00000216274,9606.ENSP00000216416,9606.ENSP00000216455,9606.ENSP00000216639,9606.ENSP00000216797,9606.ENSP00000216802,9606.ENSP00000219150,9606.ENSP00000221972,9606.ENSP00000223321,9606.ENSP00000226279,9606.ENSP00000227471,…	CD74,PSMA4,ICAM3,PTPN18,MT3,SNAP29,RHBDD3,MYH9,RIPK3,CNIH1,PSMA3,VRK1,NFKBIA,PSME2,CORO1A,CD79A,PSMA2,CD38,UNC93B1,ARPC3,ARHGDIB,CLEC4A,GNB4,DOK1,PPP3R1,PLEK,ZFAND5,CCR7,PIAS1,PARP2,MKNK2,TRIM21,DOCK2,RAB33A,CAB39,MYO1G,PREB,ARL3,PSMA6,PIK3C3,PSMB1,CELSR1,CNN2,ACTR3,STK17B,ZAP70,SUB1,TNC,CD27,ITGB7,RHOF,RAB15,IGSF6,IRF8,PSMA5,CD53,IQGAP2,DOK2,PDCD4,IL18,USP15,UBASH3B,CASP10,NAAA,MYO1E,APPL1,NCKAP…
GO Process	GO:0042590	Antigen processing and presentation of exogenous peptide antigen via MHC class I	18	80	0.84	1.49e-07	9606.ENSP00000044462,9606.ENSP00000216455,9606.ENSP00000216802,9606.ENSP00000223321,9606.ENSP00000229332,9606.ENSP00000261479,9606.ENSP00000262193,9606.ENSP00000271308,9606.ENSP00000351314,9606.ENSP00000359910,9606.ENSP00000362334,9606.ENSP00000363993,9606.ENSP00000364016,9606.ENSP00000365817,9606.ENSP00000372155,9606.ENSP00000414359,9606.ENSP00000452780,9606.ENSP00000483688	PSMA4,PSMA3,PSME2,PSMA2,CLEC4A,PSMA6,PSMB1,PSMA5,PSMB10,PSMA7,PSMB2,PSMB9,PSMB8,HLA-E,PSME1,PSMA1,B2M,PSMB3
GO Process	GO:0038095	Fc-epsilon receptor signaling pathway	21	115	0.75	1.75e-07	9606.ENSP00000044462,9606.ENSP00000216455,9606.ENSP00000216802,9606.ENSP00000223321,9606.ENSP00000234310,9606.ENSP00000261479,9606.ENSP00000262193,9606.ENSP00000271308,9606.ENSP00000339186,9606.ENSP00000351314,9606.ENSP00000359910,9606.ENSP00000362334,9606.ENSP00000363993,9606.ENSP00000364016,9606.ENSP00000372155,9606.ENSP00000376345,9606.ENSP00000414359,9606.ENSP00000472929,9606.ENSP00000482457,…	PSMA4,PSMA3,PSME2,PSMA2,PPP3R1,PSMA6,PSMB1,PSMA5,GRAP2,PSMB10,PSMA7,PSMB2,PSMB9,PSMB8,PSME1,GRB2,PSMA1,VAV1,PLCG2,BTK,PSMB3
GO Process	GO:0007015	Actin filament organization	31	254	0.58	2.05e-07	9606.ENSP00000219150,9606.ENSP00000228825,9606.ENSP00000258787,9606.ENSP00000263238,9606.ENSP00000267205,9606.ENSP00000274364,9606.ENSP00000284770,9606.ENSP00000288235,9606.ENSP00000294742,9606.ENSP00000295685,9606.ENSP00000303908,9606.ENSP00000312185,9606.ENSP00000320176,9606.ENSP00000331915,9606.ENSP00000339467,9606.ENSP00000344871,9606.ENSP00000345230,9606.ENSP00000345361,9606.ENSP00000347532,…	CORO1A,ARPC3,MYO1G,ACTR3,RHOF,IQGAP2,PDLIM3,MYO1E,ARPC5,ARPC2,TWF2,ELMO1,HCLS1,FAM101B,RHOG,MYO1F,TPM4,ARPC5L,KIAA1598,SH3BP1,CAP1,AIF1,WAS,ACTR2,EVL,PTK2B,LCP1,CDC42,ARPC4,ARPC1B,PACSIN1
GO Process	GO:0007154	Cell communication	242	5320	0.15	2.11e-07	9606.ENSP00000009530,9606.ENSP00000044462,9606.ENSP00000160262,9606.ENSP00000175756,9606.ENSP00000200691,9606.ENSP00000215730,9606.ENSP00000216085,9606.ENSP00000216181,9606.ENSP00000216274,9606.ENSP00000216416,9606.ENSP00000216455,9606.ENSP00000216639,9606.ENSP00000216797,9606.ENSP00000216802,9606.ENSP00000219150,9606.ENSP00000221972,9606.ENSP00000223321,9606.ENSP00000226279,9606.ENSP00000227471,…	CD74,PSMA4,ICAM3,PTPN18,MT3,SNAP29,RHBDD3,MYH9,RIPK3,CNIH1,PSMA3,VRK1,NFKBIA,PSME2,CORO1A,CD79A,PSMA2,CD38,UNC93B1,ARPC3,ARHGDIB,CLEC4A,GNB4,DOK1,PPP3R1,PLEK,ZFAND5,CCR7,PIAS1,PARP2,MKNK2,TRIM21,DOCK2,RAB33A,CAB39,MYO1G,PREB,ARL3,PSMA6,PIK3C3,PSMB1,CELSR1,CNN2,ACTR3,STK17B,ZAP70,SUB1,TNC,CD27,ITGB7,RHOF,RAB15,IGSF6,IRF8,PSMA5,CD53,IQGAP2,DOK2,PDCD4,IL18,USP15,UBASH3B,CASP10,NAAA,MYO1E,APPL1,NCKAP…
GO Process	GO:0061024	Membrane organization	61	796	0.37	2.18e-07	9606.ENSP00000200691,9606.ENSP00000215730,9606.ENSP00000216181,9606.ENSP00000216416,9606.ENSP00000216639,9606.ENSP00000228825,9606.ENSP00000234310,9606.ENSP00000256935,9606.ENSP00000259400,9606.ENSP00000260643,9606.ENSP00000263238,9606.ENSP00000263245,9606.ENSP00000267012,9606.ENSP00000294742,9606.ENSP00000295685,9606.ENSP00000300692,9606.ENSP00000303992,9606.ENSP00000305810,9606.ENSP00000306881,…	MT3,SNAP29,MYH9,CNIH1,VRK1,ARPC3,PPP3R1,DOCK2,STX17,PREB,ACTR3,ARFGAP3,BIN2,ARPC5,ARPC2,CD3D,TMEM43,STX18,SEC23A,ELMO1,GAK,TRIP10,PITPNB,RAB39A,TMED9,RHOG,SEC24C,PLSCR1,VAPA,LRMP,PITPNM1,ACTB,SH3BP1,DCTN1,DNM3,SEC23IP,CD2,YWHAB,ANXA7,SAR1A,NEK6,EPHB2,AIF1,ACTR2,SEC13,MYADM,GRB2,VTI1A,GAPVD1,YWHAZ,ITGB2,CDC42,ARPC4,SCFD1,PPP6C,PTPRC,FNBP1,PPP6R1,CD3G,TOR1AIP1,PACSIN1
GO Process	GO:0140352	Export from cell	72	1028	0.34	2.62e-07	9606.ENSP00000215730,9606.ENSP00000216181,9606.ENSP00000219150,9606.ENSP00000223321,9606.ENSP00000234313,9606.ENSP00000254286,9606.ENSP00000256935,9606.ENSP00000258418,9606.ENSP00000258787,9606.ENSP00000260643,9606.ENSP00000262193,9606.ENSP00000262455,9606.ENSP00000263097,9606.ENSP00000263245,9606.ENSP00000267012,9606.ENSP00000267205,9606.ENSP00000267512,9606.ENSP00000271308,9606.ENSP00000271324,…	SNAP29,MYH9,CORO1A,PSMA2,PLEK,ACTR10,DOCK2,CAB39,MYO1G,PREB,PSMB1,ERP44,CNN2,ARFGAP3,BIN2,RHOF,RAB15,PSMA5,CD53,DYNC1LI1,IQGAP2,MIA2,NAAA,PRG3,NCKAP1L,ARPC5,JAGN1,CTSW,IMPDH2,COPG1,RHOG,RAP2C,OSTF1,VAPA,ATG7,LRMP,ITGAL,SCRIB,DOK3,PIK3CG,CYB5R4,PGAM1,DPP7,SURF4,CAP1,TOR2A,PTAFR,PADI2,ACTR2,KCNAB2,GDI2,CDC37L1,ITGB2,CECR1,SIRPA,SLC8A1,SCFD1,PTPN6,PTPRC,TOM1,FAM49B,MANF,HMHA1,SYTL1,TBC1D10C,TNFAIP2,…
GO Process	GO:0044403	Symbiotic process	64	865	0.36	3.04e-07	9606.ENSP00000044462,9606.ENSP00000216190,9606.ENSP00000216455,9606.ENSP00000216797,9606.ENSP00000225430,9606.ENSP00000229332,9606.ENSP00000256935,9606.ENSP00000262193,9606.ENSP00000267082,9606.ENSP00000273130,9606.ENSP00000276420,9606.ENSP00000280377,9606.ENSP00000298767,9606.ENSP00000305556,9606.ENSP00000309334,9606.ENSP00000312185,9606.ENSP00000331544,9606.ENSP00000337825,9606.ENSP00000341524,…	PSMA4,EIF3D,PSMA3,NFKBIA,RPL19,CLEC4A,DOCK2,PSMB1,ITGB7,DYNC1LI1,DOK2,USP15,WAPAL,PCBP1,RPL15,ELMO1,FBLN1,LCK,SEPT6,DNAJB12,VAPA,RPS21,RPS17,ATG7,RPS26,ITGAL,SCRIB,PSMB10,STAT1,CD247,MGEA5,BECN1,EIF3A,FMR1,PSMA7,YWHAB,ZC3H12A,PSMB2,PSMB9,PSMB8,HLA-E,OPTN,TRIM22,SEC13,GRB2,HLA-DRA,ZMYND11,CDC42,RPS14,RPS18,PTPRC,RPL29,ALYREF,SPCS3,H2AFX,RPS13,CDK5RAP3,B2M,RPS15,RPS19,CCL5,WASF2,PSMB3,EIF3L
GO Process	GO:0046903	Secretion	75	1097	0.32	3.11e-07	9606.ENSP00000215730,9606.ENSP00000216181,9606.ENSP00000219150,9606.ENSP00000223321,9606.ENSP00000234313,9606.ENSP00000254286,9606.ENSP00000256935,9606.ENSP00000258418,9606.ENSP00000258787,9606.ENSP00000260643,9606.ENSP00000262193,9606.ENSP00000262455,9606.ENSP00000263097,9606.ENSP00000263245,9606.ENSP00000267012,9606.ENSP00000267205,9606.ENSP00000267512,9606.ENSP00000271308,9606.ENSP00000271324,…	SNAP29,MYH9,CORO1A,PSMA2,PLEK,ACTR10,DOCK2,CAB39,MYO1G,PREB,PSMB1,ERP44,CNN2,ARFGAP3,BIN2,RHOF,RAB15,PSMA5,CD53,DYNC1LI1,IQGAP2,MIA2,NAAA,PRG3,ACE,NCKAP1L,ARPC5,JAGN1,CTSW,IMPDH2,COPG1,STARD10,RHOG,RAP2C,OSTF1,VAPA,ATG7,LRMP,ITGAL,SCRIB,DOK3,PIK3CG,CYB5R4,PGAM1,DPP7,SURF4,CAP1,TOR2A,PTAFR,PLA2G2D,PADI2,ACTR2,KCNAB2,GDI2,CDC37L1,SLC26A6,ITGB2,CECR1,SIRPA,SCFD1,PTPN6,PTPRC,TOM1,FAM49B,MANF,HMHA1,SY…
GO Process	GO:0046907	Intracellular transport	94	1520	0.28	3.21e-07	9606.ENSP00000009530,9606.ENSP00000216416,9606.ENSP00000216797,9606.ENSP00000219150,9606.ENSP00000225430,9606.ENSP00000227471,9606.ENSP00000238855,9606.ENSP00000254286,9606.ENSP00000257017,9606.ENSP00000258787,9606.ENSP00000259400,9606.ENSP00000259632,9606.ENSP00000260643,9606.ENSP00000260746,9606.ENSP00000262039,9606.ENSP00000262812,9606.ENSP00000263245,9606.ENSP00000263672,9606.ENSP00000264028,…	CD74,CNIH1,NFKBIA,CORO1A,RPL19,UNC93B1,AFTPH,ACTR10,RAB33A,MYO1G,STX17,DCTN3,PREB,ARL3,PIK3C3,COPE,ARFGAP3,SPCS2,ARCN1,RAB15,DYNC1LI1,MIA2,MYO1E,APPL1,DCTN5,TBC1D2B,LMAN2,STX18,GABARAP,SEC23A,RPL15,SRP68,SSNA1,GAK,RAB39A,COPG1,TMED9,TBC1D22A,FAM53B,SRP72,SEC24C,YIF1B,MYO1F,VAPA,RPS21,RPS17,UPF2,RPS26,BICD2,SCRIB,DYNLRB1,SFPQ,SDCCAG3,ATP2A3,DCTN1,BECN1,SEC23IP,ZDHHC6,ACTR1A,TMED5,YWHAB,SAR1A,DENND…
GO Process	GO:0030036	Actin cytoskeleton organization	46	516	0.44	3.31e-07	9606.ENSP00000216181,9606.ENSP00000219150,9606.ENSP00000228825,9606.ENSP00000234313,9606.ENSP00000256935,9606.ENSP00000258787,9606.ENSP00000263097,9606.ENSP00000263238,9606.ENSP00000267205,9606.ENSP00000274364,9606.ENSP00000284770,9606.ENSP00000288235,9606.ENSP00000293373,9606.ENSP00000294742,9606.ENSP00000295685,9606.ENSP00000303908,9606.ENSP00000310901,9606.ENSP00000312185,9606.ENSP00000320117,…	MYH9,CORO1A,ARPC3,PLEK,DOCK2,MYO1G,CNN2,ACTR3,RHOF,IQGAP2,PDLIM3,MYO1E,NCKAP1L,ARPC5,ARPC2,TWF2,CSRP2,ELMO1,TRIP10,HCLS1,SETD3,FMNL1,FAM101B,RHOG,MYO1F,TPM4,ARPC5L,KIAA1598,ACTB,SH3BP1,CAP1,AIF1,WAS,ACTR2,EVL,PTK2B,LCP1,CDC42,ARPC4,ARPC1B,PARVG,CAPZB,ATP2C1,AGAP2,WASF2,PACSIN1
GO Process	GO:0002479	Antigen processing and presentation of exogenous peptide antigen via MHC class I, TAP-dependent	17	75	0.85	3.57e-07	9606.ENSP00000044462,9606.ENSP00000216455,9606.ENSP00000216802,9606.ENSP00000223321,9606.ENSP00000261479,9606.ENSP00000262193,9606.ENSP00000271308,9606.ENSP00000351314,9606.ENSP00000359910,9606.ENSP00000362334,9606.ENSP00000363993,9606.ENSP00000364016,9606.ENSP00000365817,9606.ENSP00000372155,9606.ENSP00000414359,9606.ENSP00000452780,9606.ENSP00000483688	PSMA4,PSMA3,PSME2,PSMA2,PSMA6,PSMB1,PSMA5,PSMB10,PSMA7,PSMB2,PSMB9,PSMB8,HLA-E,PSME1,PSMA1,B2M,PSMB3
GO Process	GO:0035556	Intracellular signal transduction	102	1712	0.27	3.9e-07	9606.ENSP00000044462,9606.ENSP00000200691,9606.ENSP00000216085,9606.ENSP00000216274,9606.ENSP00000216455,9606.ENSP00000216797,9606.ENSP00000216802,9606.ENSP00000223321,9606.ENSP00000228945,9606.ENSP00000233668,9606.ENSP00000234310,9606.ENSP00000234313,9606.ENSP00000246657,9606.ENSP00000250896,9606.ENSP00000256935,9606.ENSP00000257017,9606.ENSP00000258418,9606.ENSP00000260746,9606.ENSP00000261479,…	PSMA4,MT3,RHBDD3,RIPK3,PSMA3,NFKBIA,PSME2,PSMA2,ARHGDIB,DOK1,PPP3R1,PLEK,CCR7,MKNK2,DOCK2,RAB33A,CAB39,ARL3,PSMA6,PIK3C3,PSMB1,CELSR1,STK17B,ZAP70,RHOF,RAB15,PSMA5,DOK2,IL18,ELMO1,GNAI2,HCLS1,CTNNAL1,RAB39A,P2RY11,IL3RA,GRAP2,RHOG,RAP2C,TRADD,RASAL3,BRE,GPR29,KIAA1598,ERCC6,POX2,DOK3,PSMB10,PIK3CG,BABAM1,ATP2A3,TIFA,ARHGAP30,RIT1,PLEKHA1,SHOC2,BRCC3,GSTO1,SLK,NFKB2,PSMA7,CARD9,RAPGEF1,STK4,YWHAB,…
GO Process	GO:0006950	Response to stress	173	3485	0.19	4.14e-07	9606.ENSP00000009530,9606.ENSP00000044462,9606.ENSP00000200691,9606.ENSP00000216181,9606.ENSP00000216274,9606.ENSP00000216367,9606.ENSP00000216455,9606.ENSP00000216797,9606.ENSP00000216802,9606.ENSP00000219150,9606.ENSP00000223321,9606.ENSP00000226279,9606.ENSP00000227471,9606.ENSP00000229332,9606.ENSP00000234313,9606.ENSP00000246657,9606.ENSP00000249066,9606.ENSP00000250416,9606.ENSP00000254436,…	CD74,PSMA4,MT3,MYH9,RIPK3,POLE2,PSMA3,NFKBIA,PSME2,CORO1A,PSMA2,CD38,UNC93B1,CLEC4A,PLEK,CCR7,APOL2,PARP2,TRIM21,IGJ,IGHMBP2,CAB39,KIAA0368,PREB,PSMA6,PIK3C3,PSMB1,ERP44,CELSR1,EEF2K,ACTR3,LY9,LY75,GNLY,KYNU,TNC,HPS5,IRF8,PSMA5,NRBF2,IL18,UBASH3B,TRAT1,JAGN1,ISG20,GABARAP,HAVCR2,MID1,CD6,P2RY11,PTPRCAP,FBLN1,LCK,HLA-DQA1,NCCRP1,PTGES,BRE,GPR29,PLSCR1,DNAJB12,DDX21,ATG7,DDRGK1,ERCC6,AMICA1,ITGAL,S…
GO Process	GO:0008064	Regulation of actin polymerization or depolymerization	26	189	0.63	4.17e-07	9606.ENSP00000219150,9606.ENSP00000228825,9606.ENSP00000234313,9606.ENSP00000246657,9606.ENSP00000263238,9606.ENSP00000274364,9606.ENSP00000293373,9606.ENSP00000294742,9606.ENSP00000295685,9606.ENSP00000303908,9606.ENSP00000320176,9606.ENSP00000345361,9606.ENSP00000350018,9606.ENSP00000365891,9606.ENSP00000367220,9606.ENSP00000375649,9606.ENSP00000376345,9606.ENSP00000376652,9606.ENSP00000380638,…	CORO1A,ARPC3,PLEK,CCR7,ACTR3,IQGAP2,NCKAP1L,ARPC5,ARPC2,TWF2,HCLS1,ARPC5L,SH3BP1,WAS,ACTR2,MYADM,GRB2,EVL,PTK2B,ARPC4,ARPC1B,CAPZB,KIAA1211,FAM49B,GMFG,WASF2
GO Process	GO:0051716	Cellular response to stimulus	281	6489	0.13	4.95e-07	9606.ENSP00000009530,9606.ENSP00000044462,9606.ENSP00000160262,9606.ENSP00000175756,9606.ENSP00000199814,9606.ENSP00000200691,9606.ENSP00000216085,9606.ENSP00000216181,9606.ENSP00000216274,9606.ENSP00000216367,9606.ENSP00000216410,9606.ENSP00000216416,9606.ENSP00000216455,9606.ENSP00000216639,9606.ENSP00000216797,9606.ENSP00000216802,9606.ENSP00000219150,9606.ENSP00000220669,9606.ENSP00000221972,…	CD74,PSMA4,ICAM3,PTPN18,RBM22,MT3,RHBDD3,MYH9,RIPK3,POLE2,GNPNAT1,CNIH1,PSMA3,VRK1,NFKBIA,PSME2,CORO1A,ZFAND1,CD79A,PSMA2,CD38,UNC93B1,CD69,ARPC3,ARHGDIB,CLEC4A,GNB4,DOK1,PPP3R1,PLEK,ZFAND5,CCR7,PIAS1,PARP2,MKNK2,TRIM21,IGHMBP2,DOCK2,RAB33A,CAB39,MYO1G,KIAA0368,PREB,ARL3,PSMA6,PIK3C3,PSMB1,ERP44,CELSR1,EEF2K,CNN2,ACTR3,STK17B,ZAP70,SUB1,TNC,CD27,BIN2,ITGB7,RHOF,RAB15,IGSF6,IRF8,PSMA5,CD53,IQGAP2,…
GO Process	GO:0044093	Positive regulation of molecular function	107	1842	0.25	5.33e-07	9606.ENSP00000009530,9606.ENSP00000158762,9606.ENSP00000200691,9606.ENSP00000216190,9606.ENSP00000216274,9606.ENSP00000216554,9606.ENSP00000216802,9606.ENSP00000220849,9606.ENSP00000224073,9606.ENSP00000228945,9606.ENSP00000234313,9606.ENSP00000246657,9606.ENSP00000250498,9606.ENSP00000254436,9606.ENSP00000256935,9606.ENSP00000258418,9606.ENSP00000260643,9606.ENSP00000261479,9606.ENSP00000263245,…	CD74,ACAP1,MT3,EIF3D,RIPK3,EIF5,PSME2,EIF3E,EDF1,ARHGDIB,PLEK,CCR7,DAD1,TRIM21,DOCK2,CAB39,PREB,PSMA6,ARFGAP3,MIA2,IL18,CASP10,ACE,NCKAP1L,ARHGAP15,TBC1D2B,SEC23A,GNAI2,HCLS1,CWF19L1,FBLN1,EIF3C,TBC1D22A,LCK,RHOG,TRADD,RASAL3,PLSCR1,DDRGK1,ERCC6,SCRIB,SH3BP1,PIK3CG,ATP2A3,HLA-DRB1,ARHGAP30,PYHIN1,RGS10,CACUL1,GSTO1,SLK,NFKB2,FMR1,CARD9,RAPGEF1,SMAP2,STK4,YWHAB,DNAJC9,DENND1A,PTAFR,DKK1,TXN,EPHB2,…
GO Process	GO:0008104	Protein localization	119	2139	0.24	6.62e-07	9606.ENSP00000009530,9606.ENSP00000158762,9606.ENSP00000215730,9606.ENSP00000216181,9606.ENSP00000216797,9606.ENSP00000225430,9606.ENSP00000227471,9606.ENSP00000234313,9606.ENSP00000238855,9606.ENSP00000257017,9606.ENSP00000259400,9606.ENSP00000260643,9606.ENSP00000260746,9606.ENSP00000262039,9606.ENSP00000262316,9606.ENSP00000262738,9606.ENSP00000262812,9606.ENSP00000263245,9606.ENSP00000263672,…	CD74,ACAP1,SNAP29,MYH9,NFKBIA,RPL19,UNC93B1,PLEK,AFTPH,RAB33A,STX17,PREB,ARL3,PIK3C3,RHBDF1,CELSR1,COPE,ARFGAP3,SPCS2,ARCN1,LAMP3,ITGB7,RAB15,MIA2,APPL1,WAPAL,TBC1D2B,LMAN2,TWF2,STX18,JAGN1,GABARAP,SEC23A,RPL15,SRP68,MID1,SSNA1,GAK,RAB39A,SEPT1,COPG1,TMED9,SNX20,TBC1D22A,SKAP1,FAM53B,SEPT6,SRP72,SEC24C,YIF1B,VAPA,RPS21,RPS17,ATG7,UPF2,PITPNM1,RPS26,ITGAL,GOLGA4,BICD2,SCRIB,DYNLRB1,SFPQ,SDCCAG3,AC…
GO Process	GO:0030029	Actin filament-based process	49	592	0.41	8.67e-07	9606.ENSP00000216181,9606.ENSP00000219150,9606.ENSP00000228825,9606.ENSP00000234313,9606.ENSP00000256935,9606.ENSP00000258787,9606.ENSP00000263097,9606.ENSP00000263238,9606.ENSP00000267205,9606.ENSP00000274364,9606.ENSP00000284770,9606.ENSP00000288235,9606.ENSP00000293373,9606.ENSP00000294742,9606.ENSP00000295685,9606.ENSP00000303908,9606.ENSP00000310901,9606.ENSP00000312185,9606.ENSP00000320117,…	MYH9,CORO1A,ARPC3,PLEK,DOCK2,MYO1G,CNN2,ACTR3,RHOF,IQGAP2,PDLIM3,MYO1E,NCKAP1L,ARPC5,ARPC2,TWF2,CSRP2,ELMO1,TRIP10,HCLS1,SETD3,FMNL1,FAM101B,RHOG,MYO1F,TPM4,ARPC5L,KIAA1598,ACTB,SH3BP1,CAP1,AIF1,WAS,ACTR2,EVL,PTK2B,LCP1,CDC42,ARPC4,ARPC1B,PARVG,CAPZB,ATP2C1,MYL6,AGAP2,MYO9B,GMFG,WASF2,PACSIN1
GO Process	GO:0038061	NIK/NF-kappaB signaling	17	81	0.81	8.98e-07	9606.ENSP00000044462,9606.ENSP00000216274,9606.ENSP00000216455,9606.ENSP00000216802,9606.ENSP00000223321,9606.ENSP00000261479,9606.ENSP00000262193,9606.ENSP00000271308,9606.ENSP00000351314,9606.ENSP00000358983,9606.ENSP00000359910,9606.ENSP00000362334,9606.ENSP00000363993,9606.ENSP00000364016,9606.ENSP00000372155,9606.ENSP00000414359,9606.ENSP00000483688	PSMA4,RIPK3,PSMA3,PSME2,PSMA2,PSMA6,PSMB1,PSMA5,PSMB10,NFKB2,PSMA7,PSMB2,PSMB9,PSMB8,PSME1,PSMA1,PSMB3
GO Process	GO:1902750	Negative regulation of cell cycle G2/M phase transition	19	104	0.75	8.98e-07	9606.ENSP00000044462,9606.ENSP00000216455,9606.ENSP00000216802,9606.ENSP00000223321,9606.ENSP00000261479,9606.ENSP00000262193,9606.ENSP00000271308,9606.ENSP00000343412,9606.ENSP00000351314,9606.ENSP00000352408,9606.ENSP00000358474,9606.ENSP00000359910,9606.ENSP00000362334,9606.ENSP00000363993,9606.ENSP00000364016,9606.ENSP00000372155,9606.ENSP00000414359,9606.ENSP00000438886,9606.ENSP00000483688	PSMA4,PSMA3,PSME2,PSMA2,PSMA6,PSMB1,PSMA5,BRE,PSMB10,BABAM1,BRCC3,PSMA7,PSMB2,PSMB9,PSMB8,PSME1,PSMA1,CDK5RAP3,PSMB3
GO Process	GO:0002218	Activation of innate immune response	22	142	0.68	9.02e-07	9606.ENSP00000044462,9606.ENSP00000160262,9606.ENSP00000216455,9606.ENSP00000216802,9606.ENSP00000223321,9606.ENSP00000229332,9606.ENSP00000261479,9606.ENSP00000262193,9606.ENSP00000271308,9606.ENSP00000349748,9606.ENSP00000351314,9606.ENSP00000357122,9606.ENSP00000359910,9606.ENSP00000360215,9606.ENSP00000360797,9606.ENSP00000362334,9606.ENSP00000363993,9606.ENSP00000364016,9606.ENSP00000372155,…	PSMA4,ICAM3,PSMA3,PSME2,PSMA2,CLEC4A,PSMA6,PSMB1,PSMA5,SFPQ,PSMB10,PYHIN1,PSMA7,ZBP1,CARD9,PSMB2,PSMB9,PSMB8,PSME1,PSMA1,PLCG2,PSMB3
GO Process	GO:0010389	Regulation of G2/M transition of mitotic cell cycle	26	198	0.61	9.22e-07	9606.ENSP00000044462,9606.ENSP00000216455,9606.ENSP00000216802,9606.ENSP00000223321,9606.ENSP00000257287,9606.ENSP00000259632,9606.ENSP00000261479,9606.ENSP00000262193,9606.ENSP00000271308,9606.ENSP00000313752,9606.ENSP00000351314,9606.ENSP00000354791,9606.ENSP00000355812,9606.ENSP00000358921,9606.ENSP00000359910,9606.ENSP00000362334,9606.ENSP00000363993,9606.ENSP00000364016,9606.ENSP00000364721,…	PSMA4,PSMA3,PSME2,PSMA2,CEP135,DCTN3,PSMA6,PSMB1,PSMA5,SSNA1,PSMB10,DCTN1,FGFR1OP,ACTR1A,PSMA7,PSMB2,PSMB9,PSMB8,MAPRE1,PSME1,ODF2,DCTN2,PSMA1,CDK5RAP3,ALMS1,PSMB3
GO Process	GO:0033077	T cell differentiation in thymus	14	51	0.93	9.85e-07	9606.ENSP00000009530,9606.ENSP00000216274,9606.ENSP00000246657,9606.ENSP00000256935,9606.ENSP00000264972,9606.ENSP00000300692,9606.ENSP00000343952,9606.ENSP00000349723,9606.ENSP00000354566,9606.ENSP00000362410,9606.ENSP00000411355,9606.ENSP00000431445,9606.ENSP00000451000,9606.ENSP00000452780	CD74,RIPK3,CCR7,DOCK2,ZAP70,CD3D,GPR29,BCL11B,CD3E,MAFB,PTPRC,CD3G,ZBTB1,B2M
GO Process	GO:0050794	Regulation of cellular process	424	10932	0.08	1.15e-06	9606.ENSP00000009530,9606.ENSP00000044462,9606.ENSP00000160262,9606.ENSP00000175756,9606.ENSP00000199814,9606.ENSP00000200691,9606.ENSP00000215912,9606.ENSP00000216085,9606.ENSP00000216181,9606.ENSP00000216190,9606.ENSP00000216274,9606.ENSP00000216416,9606.ENSP00000216455,9606.ENSP00000216554,9606.ENSP00000216639,9606.ENSP00000216797,9606.ENSP00000216802,9606.ENSP00000219150,9606.ENSP00000220669,…	CD74,PSMA4,ICAM3,PTPN18,RBM22,MT3,PIK3IP1,RHBDD3,MYH9,EIF3D,RIPK3,CNIH1,PSMA3,EIF5,VRK1,NFKBIA,PSME2,CORO1A,ZFAND1,EIF3E,CD79A,PSMA2,EDF1,ABI3,CD38,UNC93B1,ARPC3,ARHGDIB,CLEC4A,GZMK,GNB4,DOK1,PPP3R1,PLEK,ZFAND5,FKBP15,ATAD2B,PAIP2B,CCR7,PIAS1,PARP2,DAD1,MKNK2,TRIM21,IGHMBP2,DOCK2,RAB33A,CEP135,TSPAN31,CAB39,MYO1G,DCTN3,PREB,ARL3,PSMA6,PIK3C3,PSMB1,PRR11,RHBDF1,CHD5,ERP44,CELSR1,EEF2K,CNN2,ACTR3,N…
GO Process	GO:0030833	Regulation of actin filament polymerization	24	173	0.63	1.29e-06	9606.ENSP00000219150,9606.ENSP00000228825,9606.ENSP00000246657,9606.ENSP00000263238,9606.ENSP00000274364,9606.ENSP00000293373,9606.ENSP00000294742,9606.ENSP00000295685,9606.ENSP00000303908,9606.ENSP00000320176,9606.ENSP00000345361,9606.ENSP00000365891,9606.ENSP00000367220,9606.ENSP00000375649,9606.ENSP00000376345,9606.ENSP00000376652,9606.ENSP00000380638,9606.ENSP00000388169,9606.ENSP00000389631,…	CORO1A,ARPC3,CCR7,ACTR3,IQGAP2,NCKAP1L,ARPC5,ARPC2,TWF2,HCLS1,ARPC5L,WAS,ACTR2,MYADM,GRB2,EVL,PTK2B,ARPC4,ARPC1B,CAPZB,KIAA1211,FAM49B,GMFG,WASF2
GO Process	GO:0050671	Positive regulation of lymphocyte proliferation	21	134	0.69	1.58e-06	9606.ENSP00000009530,9606.ENSP00000219150,9606.ENSP00000226279,9606.ENSP00000264972,9606.ENSP00000280357,9606.ENSP00000293373,9606.ENSP00000312002,9606.ENSP00000323280,9606.ENSP00000341905,9606.ENSP00000349359,9606.ENSP00000354566,9606.ENSP00000365227,9606.ENSP00000365596,9606.ENSP00000365817,9606.ENSP00000370989,9606.ENSP00000393566,9606.ENSP00000398890,9606.ENSP00000408146,9606.ENSP00000411355,…	CD74,CORO1A,CD38,ZAP70,IL18,NCKAP1L,HAVCR2,CD6,RASAL3,SASH3,CD3E,AIF1,GPR183,HLA-E,CD274,HLA-DPA1,HLA-DMB,HLA-DPB1,PTPRC,SELK,CCL5
GO Process	GO:0042102	Positive regulation of T cell proliferation	18	97	0.76	1.68e-06	9606.ENSP00000219150,9606.ENSP00000264972,9606.ENSP00000280357,9606.ENSP00000293373,9606.ENSP00000312002,9606.ENSP00000323280,9606.ENSP00000341905,9606.ENSP00000349359,9606.ENSP00000354566,9606.ENSP00000365227,9606.ENSP00000365817,9606.ENSP00000370989,9606.ENSP00000393566,9606.ENSP00000398890,9606.ENSP00000408146,9606.ENSP00000411355,9606.ENSP00000418813,9606.ENSP00000474412	CORO1A,ZAP70,IL18,NCKAP1L,HAVCR2,CD6,RASAL3,SASH3,CD3E,AIF1,HLA-E,CD274,HLA-DPA1,HLA-DMB,HLA-DPB1,PTPRC,SELK,CCL5
GO Process	GO:0006521	Regulation of cellular amino acid metabolic process	15	64	0.86	1.75e-06	9606.ENSP00000044462,9606.ENSP00000216455,9606.ENSP00000216802,9606.ENSP00000223321,9606.ENSP00000261479,9606.ENSP00000262193,9606.ENSP00000271308,9606.ENSP00000351314,9606.ENSP00000359910,9606.ENSP00000362334,9606.ENSP00000363993,9606.ENSP00000364016,9606.ENSP00000372155,9606.ENSP00000414359,9606.ENSP00000483688	PSMA4,PSMA3,PSME2,PSMA2,PSMA6,PSMB1,PSMA5,PSMB10,PSMA7,PSMB2,PSMB9,PSMB8,PSME1,PSMA1,PSMB3
GO Process	GO:0002223	Stimulatory C-type lectin receptor signaling pathway	19	111	0.72	2.11e-06	9606.ENSP00000044462,9606.ENSP00000160262,9606.ENSP00000216455,9606.ENSP00000216802,9606.ENSP00000223321,9606.ENSP00000229332,9606.ENSP00000261479,9606.ENSP00000262193,9606.ENSP00000271308,9606.ENSP00000351314,9606.ENSP00000359910,9606.ENSP00000360797,9606.ENSP00000362334,9606.ENSP00000363993,9606.ENSP00000364016,9606.ENSP00000372155,9606.ENSP00000414359,9606.ENSP00000482457,9606.ENSP00000483688	PSMA4,ICAM3,PSMA3,PSME2,PSMA2,CLEC4A,PSMA6,PSMB1,PSMA5,PSMB10,PSMA7,CARD9,PSMB2,PSMB9,PSMB8,PSME1,PSMA1,PLCG2,PSMB3
GO Process	GO:0090175	Regulation of establishment of planar polarity	19	111	0.72	2.11e-06	9606.ENSP00000044462,9606.ENSP00000216455,9606.ENSP00000216802,9606.ENSP00000223321,9606.ENSP00000261479,9606.ENSP00000262193,9606.ENSP00000262738,9606.ENSP00000271308,9606.ENSP00000351314,9606.ENSP00000359910,9606.ENSP00000362334,9606.ENSP00000363081,9606.ENSP00000363993,9606.ENSP00000364016,9606.ENSP00000369695,9606.ENSP00000372155,9606.ENSP00000383118,9606.ENSP00000414359,9606.ENSP00000483688	PSMA4,PSMA3,PSME2,PSMA2,PSMA6,PSMB1,CELSR1,PSMA5,PSMB10,PSMA7,PSMB2,DKK1,PSMB9,PSMB8,MLLT3,PSME1,CDC42,PSMA1,PSMB3
GO Process	GO:0010608	Posttranscriptional regulation of gene expression	47	574	0.4	2.17e-06	9606.ENSP00000044462,9606.ENSP00000216190,9606.ENSP00000216455,9606.ENSP00000216554,9606.ENSP00000216802,9606.ENSP00000220849,9606.ENSP00000223321,9606.ENSP00000244221,9606.ENSP00000250896,9606.ENSP00000261479,9606.ENSP00000262193,9606.ENSP00000263026,9606.ENSP00000271308,9606.ENSP00000287143,9606.ENSP00000290866,9606.ENSP00000332604,9606.ENSP00000351314,9606.ENSP00000358140,9606.ENSP00000359506,…	PSMA4,EIF3D,PSMA3,EIF5,PSME2,EIF3E,PSMA2,PAIP2B,MKNK2,PSMA6,PSMB1,EEF2K,PSMA5,PRG3,ACE,EIF3C,PSMB10,EIF3A,FMR1,PSMA7,SERBP1,YWHAB,ZC3H12A,PSMB2,PTAFR,PSMB9,PSMB8,SECISBP2,ZCCHC6,DNAJC1,PSME1,YWHAZ,PTK2B,NOLC1,RPS14,DAPK1,POLDIP3,MYD88,PSMA1,PTBP3,EIF3H,EIF4G2,MIF4GD,CCL5,LARP4B,PSMB3,EIF3L
GO Process	GO:0042129	Regulation of T cell proliferation	23	165	0.63	2.26e-06	9606.ENSP00000216274,9606.ENSP00000219150,9606.ENSP00000264972,9606.ENSP00000280357,9606.ENSP00000293373,9606.ENSP00000312002,9606.ENSP00000323280,9606.ENSP00000341905,9606.ENSP00000349359,9606.ENSP00000349486,9606.ENSP00000353099,9606.ENSP00000354566,9606.ENSP00000364246,9606.ENSP00000365227,9606.ENSP00000365817,9606.ENSP00000370989,9606.ENSP00000391592,9606.ENSP00000393566,9606.ENSP00000398890,…	RIPK3,CORO1A,ZAP70,IL18,NCKAP1L,HAVCR2,CD6,RASAL3,SASH3,SCRIB,HLA-DRB1,CD3E,PLA2G2D,AIF1,HLA-E,CD274,PTPN6,HLA-DPA1,HLA-DMB,HLA-DPB1,PTPRC,SELK,CCL5
GO Process	GO:0033209	Tumor necrosis factor-mediated signaling pathway	20	125	0.69	2.4e-06	9606.ENSP00000044462,9606.ENSP00000216455,9606.ENSP00000216797,9606.ENSP00000216802,9606.ENSP00000223321,9606.ENSP00000261479,9606.ENSP00000262193,9606.ENSP00000266557,9606.ENSP00000271308,9606.ENSP00000341268,9606.ENSP00000351314,9606.ENSP00000354394,9606.ENSP00000359910,9606.ENSP00000362334,9606.ENSP00000363993,9606.ENSP00000364016,9606.ENSP00000372155,9606.ENSP00000380638,9606.ENSP00000414359,…	PSMA4,PSMA3,NFKBIA,PSME2,PSMA2,PSMA6,PSMB1,CD27,PSMA5,TRADD,PSMB10,STAT1,PSMA7,PSMB2,PSMB9,PSMB8,PSME1,PTK2B,PSMA1,PSMB3
GO Process	GO:0030838	Positive regulation of actin filament polymerization	17	91	0.76	3.57e-06	9606.ENSP00000228825,9606.ENSP00000246657,9606.ENSP00000263238,9606.ENSP00000274364,9606.ENSP00000293373,9606.ENSP00000294742,9606.ENSP00000295685,9606.ENSP00000345361,9606.ENSP00000365891,9606.ENSP00000367220,9606.ENSP00000376345,9606.ENSP00000376652,9606.ENSP00000380638,9606.ENSP00000388169,9606.ENSP00000389631,9606.ENSP00000423366,9606.ENSP00000483313	ARPC3,CCR7,ACTR3,IQGAP2,NCKAP1L,ARPC5,ARPC2,ARPC5L,WAS,ACTR2,GRB2,EVL,PTK2B,ARPC4,ARPC1B,KIAA1211,WASF2
GO Process	GO:0034613	Cellular protein localization	94	1610	0.26	3.64e-06	9606.ENSP00000009530,9606.ENSP00000216797,9606.ENSP00000225430,9606.ENSP00000227471,9606.ENSP00000257017,9606.ENSP00000259400,9606.ENSP00000260643,9606.ENSP00000260746,9606.ENSP00000262039,9606.ENSP00000262738,9606.ENSP00000263245,9606.ENSP00000263672,9606.ENSP00000264028,9606.ENSP00000265598,9606.ENSP00000267082,9606.ENSP00000267512,9606.ENSP00000280082,9606.ENSP00000288266,9606.ENSP00000298767,…	CD74,NFKBIA,RPL19,UNC93B1,RAB33A,STX17,PREB,ARL3,PIK3C3,CELSR1,ARFGAP3,SPCS2,ARCN1,LAMP3,ITGB7,RAB15,MIA2,APPL1,WAPAL,TBC1D2B,TWF2,STX18,GABARAP,SEC23A,RPL15,SRP68,MID1,SSNA1,GAK,RAB39A,SEPT1,COPG1,TMED9,TBC1D22A,SKAP1,FAM53B,SEPT6,SRP72,SEC24C,YIF1B,VAPA,RPS21,RPS17,UPF2,RPS26,ITGAL,GOLGA4,BICD2,SCRIB,DYNLRB1,SFPQ,DNM3,SEC23IP,ZDHHC6,TTK,TMED5,GBP5,GBP2,GBP1,TM9SF3,KIF20B,YWHAB,SAR1A,TXN,MAPRE1,…
GO Process	GO:0007264	Small GTPase mediated signal transduction	32	316	0.5	4.93e-06	9606.ENSP00000228945,9606.ENSP00000233668,9606.ENSP00000256935,9606.ENSP00000257017,9606.ENSP00000260746,9606.ENSP00000262738,9606.ENSP00000267205,9606.ENSP00000267512,9606.ENSP00000276420,9606.ENSP00000312185,9606.ENSP00000320434,9606.ENSP00000322594,9606.ENSP00000339186,9606.ENSP00000339467,9606.ENSP00000340274,9606.ENSP00000347532,9606.ENSP00000349727,9606.ENSP00000356992,9606.ENSP00000357305,…	ARHGDIB,DOK1,DOCK2,RAB33A,ARL3,CELSR1,RHOF,RAB15,DOK2,ELMO1,CTNNAL1,RAB39A,GRAP2,RHOG,RAP2C,KIAA1598,DOK3,ARHGAP30,RIT1,SHOC2,RAPGEF1,AIF1,WAS,GDI2,RHOH,GRB2,RGS19,CDC42,DOCK8,MYO9B,VAV1,WASF2
GO Process	GO:0033238	Regulation of cellular amine metabolic process	16	82	0.78	5.12e-06	9606.ENSP00000044462,9606.ENSP00000216455,9606.ENSP00000216802,9606.ENSP00000223321,9606.ENSP00000261479,9606.ENSP00000262193,9606.ENSP00000271308,9606.ENSP00000351314,9606.ENSP00000359910,9606.ENSP00000362334,9606.ENSP00000363993,9606.ENSP00000364016,9606.ENSP00000372155,9606.ENSP00000380948,9606.ENSP00000414359,9606.ENSP00000483688	PSMA4,PSMA3,PSME2,PSMA2,PSMA6,PSMB1,PSMA5,PSMB10,PSMA7,PSMB2,PSMB9,PSMB8,PSME1,ITGB2,PSMA1,PSMB3
GO Process	GO:0060071	Wnt signaling pathway, planar cell polarity pathway	17	96	0.74	6.83e-06	9606.ENSP00000044462,9606.ENSP00000216455,9606.ENSP00000216802,9606.ENSP00000223321,9606.ENSP00000261479,9606.ENSP00000262193,9606.ENSP00000262738,9606.ENSP00000271308,9606.ENSP00000351314,9606.ENSP00000359910,9606.ENSP00000362334,9606.ENSP00000363993,9606.ENSP00000364016,9606.ENSP00000372155,9606.ENSP00000383118,9606.ENSP00000414359,9606.ENSP00000483688	PSMA4,PSMA3,PSME2,PSMA2,PSMA6,PSMB1,CELSR1,PSMA5,PSMB10,PSMA7,PSMB2,PSMB9,PSMB8,PSME1,CDC42,PSMA1,PSMB3
GO Process	GO:0070498	interleukin-1-mediated signaling pathway	17	96	0.74	6.83e-06	9606.ENSP00000044462,9606.ENSP00000216455,9606.ENSP00000216797,9606.ENSP00000216802,9606.ENSP00000223321,9606.ENSP00000261479,9606.ENSP00000262193,9606.ENSP00000271308,9606.ENSP00000351314,9606.ENSP00000359910,9606.ENSP00000362334,9606.ENSP00000363993,9606.ENSP00000364016,9606.ENSP00000372155,9606.ENSP00000401399,9606.ENSP00000414359,9606.ENSP00000483688	PSMA4,PSMA3,NFKBIA,PSME2,PSMA2,PSMA6,PSMB1,PSMA5,PSMB10,PSMA7,PSMB2,PSMB9,PSMB8,PSME1,MYD88,PSMA1,PSMB3
GO Process	GO:1902036	Regulation of hematopoietic stem cell differentiation	15	74	0.8	8.34e-06	9606.ENSP00000044462,9606.ENSP00000216455,9606.ENSP00000216802,9606.ENSP00000223321,9606.ENSP00000261479,9606.ENSP00000262193,9606.ENSP00000271308,9606.ENSP00000351314,9606.ENSP00000359910,9606.ENSP00000362334,9606.ENSP00000363993,9606.ENSP00000364016,9606.ENSP00000372155,9606.ENSP00000414359,9606.ENSP00000483688	PSMA4,PSMA3,PSME2,PSMA2,PSMA6,PSMB1,PSMA5,PSMB10,PSMA7,PSMB2,PSMB9,PSMB8,PSME1,PSMA1,PSMB3
GO Process	GO:0006897	Endocytosis	38	433	0.43	8.85e-06	9606.ENSP00000216181,9606.ENSP00000238256,9606.ENSP00000254801,9606.ENSP00000256935,9606.ENSP00000262039,9606.ENSP00000263636,9606.ENSP00000267012,9606.ENSP00000280082,9606.ENSP00000288235,9606.ENSP00000312185,9606.ENSP00000314499,9606.ENSP00000320117,9606.ENSP00000323280,9606.ENSP00000339467,9606.ENSP00000342681,9606.ENSP00000349486,9606.ENSP00000349960,9606.ENSP00000350018,9606.ENSP00000352121,…	MYH9,FKBP15,IGJ,DOCK2,PIK3C3,LY75,BIN2,MIA2,MYO1E,ELMO1,GAK,TRIP10,CD6,RHOG,CD5,SCRIB,ACTB,SH3BP1,PIK3CG,BECN1,DNM3,CAP1,DENND1A,AIF1,WAS,SNX2,DENND1C,GRB2,GAPVD1,ITGB2,CDC42,NECAP2,MAPKAPK3,ARHGAP27,FNBP1,TOM1,WASF2,PACSIN1
GO Process	GO:0034314	Arp2/3 complex-mediated actin nucleation	9	19	1.17	8.85e-06	9606.ENSP00000228825,9606.ENSP00000263238,9606.ENSP00000274364,9606.ENSP00000294742,9606.ENSP00000295685,9606.ENSP00000345361,9606.ENSP00000367220,9606.ENSP00000388169,9606.ENSP00000389631	ARPC3,ACTR3,IQGAP2,ARPC5,ARPC2,ARPC5L,ACTR2,ARPC4,ARPC1B
GO Process	GO:0009605	Response to external stimulus	121	2310	0.21	9.91e-06	9606.ENSP00000216274,9606.ENSP00000216797,9606.ENSP00000219150,9606.ENSP00000223321,9606.ENSP00000227471,9606.ENSP00000229332,9606.ENSP00000233668,9606.ENSP00000246657,9606.ENSP00000250498,9606.ENSP00000254436,9606.ENSP00000254801,9606.ENSP00000256935,9606.ENSP00000262039,9606.ENSP00000263097,9606.ENSP00000263238,9606.ENSP00000263285,9606.ENSP00000263863,9606.ENSP00000264170,9606.ENSP00000265131,…	RIPK3,NFKBIA,CORO1A,PSMA2,UNC93B1,CLEC4A,DOK1,CCR7,DAD1,TRIM21,IGJ,DOCK2,PIK3C3,CNN2,ACTR3,LY9,GNLY,KYNU,TNC,BIN2,IRF8,GZMA,DOK2,PDCD4,IL18,PTPRO,NCKAP1L,ERAP1,JAGN1,ISG20,GABARAP,HAVCR2,MID1,GNAI2,HMGCS1,CD6,HLA-DQA1,RHOG,PTGES,GPR29,IKZF3,PLSCR1,DDX21,ATG7,AMICA1,PITPNM1,SCRIB,BCL11B,SFPQ,PIK3CG,HLA-DRB1,MPEG1,STAT1,CD3E,TIFA,HMGN2,BECN1,SLAMF7,SEMA4A,TNFAIP8L2,HIST2H2BE,NFKB2,GBP5,GBP2,GBP1,FM…
GO Process	GO:0050790	Regulation of catalytic activity	124	2386	0.21	9.97e-06	9606.ENSP00000009530,9606.ENSP00000158762,9606.ENSP00000200691,9606.ENSP00000215912,9606.ENSP00000216274,9606.ENSP00000216455,9606.ENSP00000216554,9606.ENSP00000216802,9606.ENSP00000228945,9606.ENSP00000231009,9606.ENSP00000234313,9606.ENSP00000238256,9606.ENSP00000246657,9606.ENSP00000250498,9606.ENSP00000256935,9606.ENSP00000258418,9606.ENSP00000260643,9606.ENSP00000263245,9606.ENSP00000264474,…	CD74,ACAP1,MT3,PIK3IP1,RIPK3,PSMA3,EIF5,PSME2,ARHGDIB,GZMK,PLEK,FKBP15,CCR7,DAD1,DOCK2,CAB39,PREB,ARFGAP3,CSTA,LAMP3,CD27,GZMA,IQGAP2,NRBF2,MIA2,PDCD4,IL18,PTPRO,UBASH3B,CASP10,ACE,NCKAP1L,ARHGAP15,COL6A3,TBC1D2B,SEC23A,PTPN2,GNAI2,P2RY11,CWF19L1,FBLN1,TBC1D22A,LCK,RHOG,RAP2C,TRADD,RASAL3,PLSCR1,DDRGK1,ERCC6,SCRIB,ACTB,SH3BP1,PIK3CG,ATP2A3,HLA-DRB1,FGFR1OP,ARHGAP30,RGS10,CACUL1,SHOC2,BRCC3,SLK,CA…
GO Process	GO:1901532	Regulation of hematopoietic progenitor cell differentiation	16	87	0.75	9.97e-06	9606.ENSP00000044462,9606.ENSP00000216455,9606.ENSP00000216802,9606.ENSP00000223321,9606.ENSP00000261479,9606.ENSP00000262193,9606.ENSP00000271308,9606.ENSP00000351314,9606.ENSP00000359910,9606.ENSP00000362334,9606.ENSP00000363993,9606.ENSP00000364016,9606.ENSP00000372155,9606.ENSP00000414359,9606.ENSP00000451000,9606.ENSP00000483688	PSMA4,PSMA3,PSME2,PSMA2,PSMA6,PSMB1,PSMA5,PSMB10,PSMA7,PSMB2,PSMB9,PSMB8,PSME1,PSMA1,ZBTB1,PSMB3
GO Process	GO:1903706	Regulation of hemopoiesis	41	493	0.41	1.04e-05	9606.ENSP00000009530,9606.ENSP00000044462,9606.ENSP00000216455,9606.ENSP00000216797,9606.ENSP00000216802,9606.ENSP00000223321,9606.ENSP00000261479,9606.ENSP00000262193,9606.ENSP00000264972,9606.ENSP00000266557,9606.ENSP00000271308,9606.ENSP00000280357,9606.ENSP00000284273,9606.ENSP00000290866,9606.ENSP00000293373,9606.ENSP00000311857,9606.ENSP00000320176,9606.ENSP00000344544,9606.ENSP00000349359,…	CD74,PSMA4,PSMA3,NFKBIA,PSME2,PSMA2,PSMA6,PSMB1,ZAP70,CD27,PSMA5,IL18,UBASH3B,ACE,NCKAP1L,PTPN2,HCLS1,IKZF3,SASH3,PSMB10,HLA-DRB1,STAT1,CD2,PSMA7,ZC3H12A,PSMB2,MAFB,PSMB9,PSMB8,IRF4,RHOH,PSME1,ETS1,PTK2B,PTPN6,PTPRC,PSMA1,ZBTB1,B2M,BTK,PSMB3
GO Process	GO:0043368	Positive T cell selection	10	27	1.06	1.06e-05	9606.ENSP00000009530,9606.ENSP00000256935,9606.ENSP00000263285,9606.ENSP00000264972,9606.ENSP00000300692,9606.ENSP00000349723,9606.ENSP00000354566,9606.ENSP00000370343,9606.ENSP00000411355,9606.ENSP00000431445	CD74,DOCK2,LY9,ZAP70,CD3D,BCL11B,CD3E,IRF4,PTPRC,CD3G
GO Process	GO:0070555	Response to interleukin-1	24	199	0.57	1.18e-05	9606.ENSP00000044462,9606.ENSP00000216455,9606.ENSP00000216797,9606.ENSP00000216802,9606.ENSP00000223321,9606.ENSP00000226279,9606.ENSP00000261479,9606.ENSP00000262193,9606.ENSP00000271308,9606.ENSP00000351314,9606.ENSP00000359497,9606.ENSP00000359504,9606.ENSP00000359910,9606.ENSP00000362179,9606.ENSP00000362334,9606.ENSP00000363993,9606.ENSP00000364016,9606.ENSP00000372155,9606.ENSP00000376436,…	PSMA4,PSMA3,NFKBIA,PSME2,PSMA2,CD38,PSMA6,PSMB1,PSMA5,PSMB10,GBP2,GBP1,PSMA7,ZC3H12A,PSMB2,PSMB9,PSMB8,PSME1,ETS1,SIRPA,MYD88,PSMA1,CCL5,PSMB3
GO Process	GO:0033036	Macromolecule localization	127	2473	0.2	1.23e-05	9606.ENSP00000009530,9606.ENSP00000158762,9606.ENSP00000215730,9606.ENSP00000216181,9606.ENSP00000216797,9606.ENSP00000225430,9606.ENSP00000227471,9606.ENSP00000234313,9606.ENSP00000238855,9606.ENSP00000249066,9606.ENSP00000257017,9606.ENSP00000259400,9606.ENSP00000260643,9606.ENSP00000260746,9606.ENSP00000262039,9606.ENSP00000262316,9606.ENSP00000262738,9606.ENSP00000262812,9606.ENSP00000263245,…	CD74,ACAP1,SNAP29,MYH9,NFKBIA,RPL19,UNC93B1,PLEK,AFTPH,APOL2,RAB33A,STX17,PREB,ARL3,PIK3C3,RHBDF1,CELSR1,COPE,ARFGAP3,SPCS2,ARCN1,LAMP3,ITGB7,RAB15,MIA2,APPL1,SLCO2B1,ACE,WAPAL,TBC1D2B,LMAN2,TWF2,STX18,JAGN1,GABARAP,SEC23A,RPL15,SRP68,MID1,SSNA1,GAK,PITPNB,RAB39A,SEPT1,COPG1,TMED9,SNX20,STARD10,TBC1D22A,SKAP1,FAM53B,SEPT6,SRP72,SEC24C,YIF1B,PLSCR1,VAPA,RPS21,RPS17,ATG7,UPF2,PITPNM1,RPS26,ITGAL,GO…
GO Process	GO:0032271	Regulation of protein polymerization	26	232	0.54	1.33e-05	9606.ENSP00000219150,9606.ENSP00000228825,9606.ENSP00000246657,9606.ENSP00000263238,9606.ENSP00000274364,9606.ENSP00000293373,9606.ENSP00000294742,9606.ENSP00000295685,9606.ENSP00000303908,9606.ENSP00000320176,9606.ENSP00000345361,9606.ENSP00000354791,9606.ENSP00000364721,9606.ENSP00000365891,9606.ENSP00000367220,9606.ENSP00000375649,9606.ENSP00000376345,9606.ENSP00000376652,9606.ENSP00000380638,…	CORO1A,ARPC3,CCR7,ACTR3,IQGAP2,NCKAP1L,ARPC5,ARPC2,TWF2,HCLS1,ARPC5L,DCTN1,MAPRE1,WAS,ACTR2,MYADM,GRB2,EVL,PTK2B,ARPC4,ARPC1B,CAPZB,KIAA1211,FAM49B,GMFG,WASF2
GO Process	GO:0032273	Positive regulation of protein polymerization	19	128	0.66	1.33e-05	9606.ENSP00000228825,9606.ENSP00000246657,9606.ENSP00000263238,9606.ENSP00000274364,9606.ENSP00000293373,9606.ENSP00000294742,9606.ENSP00000295685,9606.ENSP00000345361,9606.ENSP00000354791,9606.ENSP00000364721,9606.ENSP00000365891,9606.ENSP00000367220,9606.ENSP00000376345,9606.ENSP00000376652,9606.ENSP00000380638,9606.ENSP00000388169,9606.ENSP00000389631,9606.ENSP00000423366,9606.ENSP00000483313	ARPC3,CCR7,ACTR3,IQGAP2,NCKAP1L,ARPC5,ARPC2,ARPC5L,DCTN1,MAPRE1,WAS,ACTR2,GRB2,EVL,PTK2B,ARPC4,ARPC1B,KIAA1211,WASF2
GO Process	GO:0050900	Leukocyte migration	31	316	0.48	1.37e-05	9606.ENSP00000009530,9606.ENSP00000216181,9606.ENSP00000219150,9606.ENSP00000246657,9606.ENSP00000254801,9606.ENSP00000258787,9606.ENSP00000264972,9606.ENSP00000267082,9606.ENSP00000276420,9606.ENSP00000281171,9606.ENSP00000293373,9606.ENSP00000306106,9606.ENSP00000337825,9606.ENSP00000343952,9606.ENSP00000348635,9606.ENSP00000349252,9606.ENSP00000352121,9606.ENSP00000358490,9606.ENSP00000365596,…	CD74,MYH9,CORO1A,CCR7,IGJ,MYO1G,ZAP70,ITGB7,DOK2,PTPRO,NCKAP1L,JAGN1,LCK,GPR29,AMICA1,ITGAL,PIK3CG,CD2,GPR183,GRB2,ITGB2,SIRPA,CDC42,PTPN6,DOCK8,SRP54,ITGAX,RPS19,VAV1,CCL5,CD48
GO Process	GO:0061418	Regulation of transcription from RNA polymerase II promoter in response to hypoxia	15	78	0.77	1.41e-05	9606.ENSP00000044462,9606.ENSP00000216455,9606.ENSP00000216802,9606.ENSP00000223321,9606.ENSP00000261479,9606.ENSP00000262193,9606.ENSP00000271308,9606.ENSP00000351314,9606.ENSP00000359910,9606.ENSP00000362334,9606.ENSP00000363993,9606.ENSP00000364016,9606.ENSP00000372155,9606.ENSP00000414359,9606.ENSP00000483688	PSMA4,PSMA3,PSME2,PSMA2,PSMA6,PSMB1,PSMA5,PSMB10,PSMA7,PSMB2,PSMB9,PSMB8,PSME1,PSMA1,PSMB3
GO Process	GO:0001817	Regulation of cytokine production	53	742	0.34	1.49e-05	9606.ENSP00000009530,9606.ENSP00000216274,9606.ENSP00000229332,9606.ENSP00000246657,9606.ENSP00000254436,9606.ENSP00000263285,9606.ENSP00000268638,9606.ENSP00000280154,9606.ENSP00000280357,9606.ENSP00000280377,9606.ENSP00000282412,9606.ENSP00000287143,9606.ENSP00000288266,9606.ENSP00000293373,9606.ENSP00000312002,9606.ENSP00000323280,9606.ENSP00000331544,9606.ENSP00000346120,9606.ENSP00000349359,…	CD74,RIPK3,CLEC4A,CCR7,TRIM21,LY9,IRF8,PDCD4,IL18,USP15,PPM1B,PRG3,APPL1,NCKAP1L,HAVCR2,CD6,FBLN1,DDX21,SASH3,SCRIB,HLA-DRB1,STAT1,CD3E,PYHIN1,CD2,NFKB2,GBP5,GBP1,ZBP1,CARD9,ZC3H12A,PTAFR,GPSM3,AIF1,HLA-E,ALOX15B,IRF4,CD274,CARD8,SIRPA,PTPN6,HLA-DPA1,MYD88,HLA-DPB1,PTPRC,BAP1,SELK,FAM49B,UBE2J1,B2M,ZBTB45,PLCG2,BTK
GO Process	GO:0045010	Actin nucleation	10	29	1.03	1.74e-05	9606.ENSP00000228825,9606.ENSP00000263238,9606.ENSP00000274364,9606.ENSP00000294742,9606.ENSP00000295685,9606.ENSP00000345361,9606.ENSP00000367220,9606.ENSP00000376652,9606.ENSP00000388169,9606.ENSP00000389631	ARPC3,ACTR3,IQGAP2,ARPC5,ARPC2,ARPC5L,ACTR2,EVL,ARPC4,ARPC1B
GO Process	GO:0071347	Cellular response to interleukin-1	22	174	0.59	1.77e-05	9606.ENSP00000044462,9606.ENSP00000216455,9606.ENSP00000216797,9606.ENSP00000216802,9606.ENSP00000223321,9606.ENSP00000261479,9606.ENSP00000262193,9606.ENSP00000271308,9606.ENSP00000351314,9606.ENSP00000359497,9606.ENSP00000359504,9606.ENSP00000359910,9606.ENSP00000362179,9606.ENSP00000362334,9606.ENSP00000363993,9606.ENSP00000364016,9606.ENSP00000372155,9606.ENSP00000382941,9606.ENSP00000401399,…	PSMA4,PSMA3,NFKBIA,PSME2,PSMA2,PSMA6,PSMB1,PSMA5,PSMB10,GBP2,GBP1,PSMA7,ZC3H12A,PSMB2,PSMB9,PSMB8,PSME1,SIRPA,MYD88,PSMA1,CCL5,PSMB3
GO Process	GO:0010972	Negative regulation of G2/M transition of mitotic cell cycle	16	92	0.73	1.82e-05	9606.ENSP00000044462,9606.ENSP00000216455,9606.ENSP00000216802,9606.ENSP00000223321,9606.ENSP00000261479,9606.ENSP00000262193,9606.ENSP00000271308,9606.ENSP00000351314,9606.ENSP00000359910,9606.ENSP00000362334,9606.ENSP00000363993,9606.ENSP00000364016,9606.ENSP00000372155,9606.ENSP00000414359,9606.ENSP00000438886,9606.ENSP00000483688	PSMA4,PSMA3,PSME2,PSMA2,PSMA6,PSMB1,PSMA5,PSMB10,PSMA7,PSMB2,PSMB9,PSMB8,PSME1,PSMA1,CDK5RAP3,PSMB3
GO Process	GO:0043085	Positive regulation of catalytic activity	86	1489	0.25	1.99e-05	9606.ENSP00000009530,9606.ENSP00000158762,9606.ENSP00000200691,9606.ENSP00000216274,9606.ENSP00000216554,9606.ENSP00000216802,9606.ENSP00000228945,9606.ENSP00000234313,9606.ENSP00000246657,9606.ENSP00000250498,9606.ENSP00000256935,9606.ENSP00000258418,9606.ENSP00000260643,9606.ENSP00000263245,9606.ENSP00000280082,9606.ENSP00000280357,9606.ENSP00000286186,9606.ENSP00000290866,9606.ENSP00000293373,…	CD74,ACAP1,MT3,RIPK3,EIF5,PSME2,ARHGDIB,PLEK,CCR7,DAD1,DOCK2,CAB39,PREB,ARFGAP3,MIA2,IL18,CASP10,ACE,NCKAP1L,ARHGAP15,TBC1D2B,SEC23A,GNAI2,CWF19L1,FBLN1,TBC1D22A,LCK,RHOG,TRADD,RASAL3,PLSCR1,DDRGK1,ERCC6,SCRIB,SH3BP1,PIK3CG,ATP2A3,HLA-DRB1,ARHGAP30,RGS10,CACUL1,SLK,CARD9,RAPGEF1,SMAP2,STK4,YWHAB,DNAJC9,DENND1A,PTAFR,DKK1,TXN,EPHB2,CCNY,DNAJC1,GDI2,PSME1,CARD8,LGMN,GAPVD1,MOB1B,PTK2B,ITGB2,CDC42,D…
GO Process	GO:0031146	SCF-dependent proteasomal ubiquitin-dependent protein catabolic process	16	93	0.73	2.04e-05	9606.ENSP00000044462,9606.ENSP00000216455,9606.ENSP00000216802,9606.ENSP00000223321,9606.ENSP00000261479,9606.ENSP00000262193,9606.ENSP00000271308,9606.ENSP00000342137,9606.ENSP00000351314,9606.ENSP00000359910,9606.ENSP00000362334,9606.ENSP00000363993,9606.ENSP00000364016,9606.ENSP00000372155,9606.ENSP00000414359,9606.ENSP00000483688	PSMA4,PSMA3,PSME2,PSMA2,PSMA6,PSMB1,PSMA5,NCCRP1,PSMB10,PSMA7,PSMB2,PSMB9,PSMB8,PSME1,PSMA1,PSMB3
GO Process	GO:0051345	Positive regulation of hydrolase activity	54	772	0.33	2.05e-05	9606.ENSP00000158762,9606.ENSP00000216274,9606.ENSP00000216554,9606.ENSP00000216802,9606.ENSP00000228945,9606.ENSP00000234313,9606.ENSP00000246657,9606.ENSP00000256935,9606.ENSP00000260643,9606.ENSP00000263245,9606.ENSP00000286186,9606.ENSP00000293373,9606.ENSP00000295095,9606.ENSP00000300584,9606.ENSP00000306881,9606.ENSP00000331544,9606.ENSP00000336724,9606.ENSP00000337825,9606.ENSP00000339467,…	ACAP1,RIPK3,EIF5,PSME2,ARHGDIB,PLEK,CCR7,DOCK2,PREB,ARFGAP3,CASP10,NCKAP1L,ARHGAP15,TBC1D2B,SEC23A,FBLN1,TBC1D22A,LCK,RHOG,TRADD,RASAL3,PLSCR1,DDRGK1,SCRIB,SH3BP1,ATP2A3,ARHGAP30,RGS10,CARD9,RAPGEF1,SMAP2,DNAJC9,DENND1A,PTAFR,DNAJC1,GDI2,PSME1,CARD8,LGMN,GAPVD1,PTK2B,DAPK1,RGS14,DOCK8,ARHGAP27,PTPRC,SEMA4D,TOR1AIP1,HMHA1,TBC1D10C,AGAP2,MYO9B,VAV1,CCL5
GO Process	GO:0048585	Negative regulation of response to stimulus	92	1636	0.24	2.2e-05	9606.ENSP00000009530,9606.ENSP00000044462,9606.ENSP00000175756,9606.ENSP00000215912,9606.ENSP00000216455,9606.ENSP00000216797,9606.ENSP00000216802,9606.ENSP00000223321,9606.ENSP00000234313,9606.ENSP00000261479,9606.ENSP00000262193,9606.ENSP00000271308,9606.ENSP00000280154,9606.ENSP00000281171,9606.ENSP00000282412,9606.ENSP00000284273,9606.ENSP00000285670,9606.ENSP00000288266,9606.ENSP00000306106,…	CD74,PSMA4,PTPN18,PIK3IP1,PSMA3,NFKBIA,PSME2,PSMA2,PLEK,PSMA6,PSMB1,PSMA5,PDCD4,PTPRO,PPM1B,UBASH3B,SAMSN1,APPL1,JAGN1,PTPN2,HAVCR2,GNAI2,FBLN1,TRADD,RASAL3,ATG7,ERCC6,SH3BP1,PSMB10,HLA-DRB1,STAT1,CD3E,SEMA4A,TNFAIP8L2,PLEKHA1,RGS10,EIF3A,GSTO1,GBP1,PSMA7,SH2D1A,RNF113A,RAPGEF1,STK4,YWHAB,ZC3H12A,PSMB2,DKK1,TXN,EPHB2,PSMB9,PSMB8,PADI2,AIF1,TLE1,HLA-E,OPTN,CAAP1,MLLT3,IRF4,RHOH,PSME1,MYADM,CARD8,G…
GO Process	GO:0110053	Regulation of actin filament organization	28	273	0.5	2.23e-05	9606.ENSP00000219150,9606.ENSP00000228825,9606.ENSP00000234313,9606.ENSP00000246657,9606.ENSP00000263238,9606.ENSP00000274364,9606.ENSP00000293373,9606.ENSP00000294742,9606.ENSP00000295685,9606.ENSP00000303908,9606.ENSP00000320176,9606.ENSP00000345361,9606.ENSP00000350018,9606.ENSP00000365891,9606.ENSP00000367220,9606.ENSP00000375649,9606.ENSP00000376345,9606.ENSP00000376652,9606.ENSP00000380638,…	CORO1A,ARPC3,PLEK,CCR7,ACTR3,IQGAP2,NCKAP1L,ARPC5,ARPC2,TWF2,HCLS1,ARPC5L,SH3BP1,WAS,ACTR2,MYADM,GRB2,EVL,PTK2B,CDC42,ARPC4,ARPC1B,CAPZB,KIAA1211,FAM49B,GMFG,ALMS1,WASF2
GO Process	GO:0031145	Anaphase-promoting complex-dependent catabolic process	15	83	0.75	2.69e-05	9606.ENSP00000044462,9606.ENSP00000216455,9606.ENSP00000216802,9606.ENSP00000223321,9606.ENSP00000261479,9606.ENSP00000262193,9606.ENSP00000271308,9606.ENSP00000351314,9606.ENSP00000359910,9606.ENSP00000362334,9606.ENSP00000363993,9606.ENSP00000364016,9606.ENSP00000372155,9606.ENSP00000414359,9606.ENSP00000483688	PSMA4,PSMA3,PSME2,PSMA2,PSMA6,PSMB1,PSMA5,PSMB10,PSMA7,PSMB2,PSMB9,PSMB8,PSME1,PSMA1,PSMB3
GO Process	GO:0045058	T cell selection	11	40	0.93	2.78e-05	9606.ENSP00000009530,9606.ENSP00000246657,9606.ENSP00000256935,9606.ENSP00000263285,9606.ENSP00000264972,9606.ENSP00000300692,9606.ENSP00000349723,9606.ENSP00000354566,9606.ENSP00000370343,9606.ENSP00000411355,9606.ENSP00000431445	CD74,CCR7,DOCK2,LY9,ZAP70,CD3D,BCL11B,CD3E,IRF4,PTPRC,CD3G
GO Process	GO:0010033	Response to organic substance	146	3011	0.18	2.93e-05	9606.ENSP00000009530,9606.ENSP00000044462,9606.ENSP00000175756,9606.ENSP00000200691,9606.ENSP00000216410,9606.ENSP00000216455,9606.ENSP00000216797,9606.ENSP00000216802,9606.ENSP00000219150,9606.ENSP00000223321,9606.ENSP00000226279,9606.ENSP00000228825,9606.ENSP00000233668,9606.ENSP00000246657,9606.ENSP00000249636,9606.ENSP00000254436,9606.ENSP00000258418,9606.ENSP00000259335,9606.ENSP00000260643,…	CD74,PSMA4,PTPN18,MT3,GNPNAT1,PSMA3,NFKBIA,PSME2,CORO1A,PSMA2,CD38,ARPC3,DOK1,CCR7,PIAS1,TRIM21,CAB39,KIAA0368,PREB,PSMA6,PIK3C3,PSMB1,ERP44,EEF2K,CNN2,ACTR3,KYNU,TNC,LAMP3,CD27,IRF8,PSMA5,PDCD4,IL18,USP15,APPL1,TWF2,JAGN1,ISG20,PTPN7,PTPN2,HAVCR2,MID1,GNAI2,HCLS1,TALDO1,IMPDH2,HMGCS1,CD6,P2RY11,IL3RA,SKAP1,HLA-DQA1,TRADD,NCCRP1,PTGES,GPR29,PLSCR1,DNAJB12,DDX21,ATG7,ACTB,RAD23B,PSMB10,PIK3CG,HLA-…
GO Process	GO:0051656	Establishment of organelle localization	34	385	0.44	3.16e-05	9606.ENSP00000215730,9606.ENSP00000216181,9606.ENSP00000216416,9606.ENSP00000254286,9606.ENSP00000258787,9606.ENSP00000260643,9606.ENSP00000263238,9606.ENSP00000263245,9606.ENSP00000273853,9606.ENSP00000288235,9606.ENSP00000306881,9606.ENSP00000325002,9606.ENSP00000330945,9606.ENSP00000343405,9606.ENSP00000344871,9606.ENSP00000346442,9606.ENSP00000349351,9606.ENSP00000349486,9606.ENSP00000352121,…	SNAP29,MYH9,CNIH1,ACTR10,MYO1G,PREB,ACTR3,ARFGAP3,CENPC,MYO1E,SEC23A,COPG1,TMED9,SEC24C,MYO1F,LRMP,BICD2,SCRIB,PIK3CG,DCTN1,BECN1,DNM3,SEC23IP,ACTR1A,ACTR2,SEC13,YWHAZ,CDC42,SCFD1,PPP6C,DCTN2,PPP6R1,RPS15,BTK
GO Process	GO:0051640	Organelle localization	45	598	0.37	3.18e-05	9606.ENSP00000215730,9606.ENSP00000216181,9606.ENSP00000216416,9606.ENSP00000234313,9606.ENSP00000254286,9606.ENSP00000257287,9606.ENSP00000258787,9606.ENSP00000259400,9606.ENSP00000259632,9606.ENSP00000260643,9606.ENSP00000263238,9606.ENSP00000263245,9606.ENSP00000264028,9606.ENSP00000267512,9606.ENSP00000273853,9606.ENSP00000288235,9606.ENSP00000306881,9606.ENSP00000313752,9606.ENSP00000325002,…	SNAP29,MYH9,CNIH1,PLEK,ACTR10,CEP135,MYO1G,STX17,DCTN3,PREB,ACTR3,ARFGAP3,ARCN1,RAB15,CENPC,MYO1E,SEC23A,SSNA1,COPG1,TMED9,SEC24C,MYO1F,LRMP,BICD2,SCRIB,PIK3CG,DCTN1,BECN1,FGFR1OP,DNM3,SEC23IP,ACTR1A,MAPRE1,ACTR2,SEC13,YWHAZ,CDC42,SCFD1,PPP6C,ODF2,DCTN2,PPP6R1,RPS15,ALMS1,BTK
GO Process	GO:0015031	Protein transport	85	1486	0.25	3.28e-05	9606.ENSP00000009530,9606.ENSP00000158762,9606.ENSP00000215730,9606.ENSP00000216181,9606.ENSP00000216797,9606.ENSP00000225430,9606.ENSP00000227471,9606.ENSP00000234313,9606.ENSP00000238855,9606.ENSP00000257017,9606.ENSP00000259400,9606.ENSP00000260643,9606.ENSP00000260746,9606.ENSP00000262316,9606.ENSP00000262812,9606.ENSP00000263245,9606.ENSP00000263672,9606.ENSP00000264028,9606.ENSP00000267512,…	CD74,ACAP1,SNAP29,MYH9,NFKBIA,RPL19,UNC93B1,PLEK,AFTPH,RAB33A,STX17,PREB,ARL3,RHBDF1,COPE,ARFGAP3,SPCS2,ARCN1,RAB15,MIA2,APPL1,TBC1D2B,LMAN2,STX18,JAGN1,GABARAP,SEC23A,RPL15,SRP68,SSNA1,RAB39A,COPG1,TMED9,SNX20,TBC1D22A,FAM53B,SRP72,SEC24C,YIF1B,RPS21,RPS17,ATG7,UPF2,PITPNM1,RPS26,GOLGA4,BICD2,SCRIB,DYNLRB1,SFPQ,SDCCAG3,DNM3,SEC23IP,ZDHHC6,CYB5R4,TMED5,YWHAB,SAR1A,DENND1A,SNX30,RRBP1,OPTN,SNX2,GD…
GO Process	GO:0050853	B cell receptor signaling pathway	11	41	0.92	3.33e-05	9606.ENSP00000221972,9606.ENSP00000226279,9606.ENSP00000293373,9606.ENSP00000337825,9606.ENSP00000357986,9606.ENSP00000391592,9606.ENSP00000411355,9606.ENSP00000433277,9606.ENSP00000437940,9606.ENSP00000482457,9606.ENSP00000483570	CD79A,CD38,NCKAP1L,LCK,PLEKHA1,PTPN6,PTPRC,MS4A1,CD19,PLCG2,BTK
GO Process	GO:0070887	Cellular response to chemical stimulus	142	2919	0.18	3.64e-05	9606.ENSP00000009530,9606.ENSP00000044462,9606.ENSP00000175756,9606.ENSP00000199814,9606.ENSP00000200691,9606.ENSP00000216274,9606.ENSP00000216410,9606.ENSP00000216455,9606.ENSP00000216797,9606.ENSP00000216802,9606.ENSP00000219150,9606.ENSP00000220669,9606.ENSP00000223321,9606.ENSP00000228434,9606.ENSP00000228825,9606.ENSP00000233668,9606.ENSP00000246657,9606.ENSP00000249636,9606.ENSP00000250896,…	CD74,PSMA4,PTPN18,RBM22,MT3,RIPK3,GNPNAT1,PSMA3,NFKBIA,PSME2,CORO1A,ZFAND1,PSMA2,CD69,ARPC3,DOK1,CCR7,PIAS1,MKNK2,TRIM21,CAB39,PREB,PSMA6,PSMB1,EEF2K,CNN2,ACTR3,TNC,CD27,BIN2,IRF8,PSMA5,PDCD4,IL18,USP15,PTPRO,APPL1,NCKAP1L,TWF2,JAGN1,ISG20,PTPN7,PTPN2,HAVCR2,MID1,GNAI2,HCLS1,TALDO1,IMPDH2,HMGCS1,CD6,P2RY11,IL3RA,SKAP1,HLA-DQA1,RHOG,TRADD,GPR29,DNAJB12,NFYA,ATG7,AMICA1,POX2,ACTB,RAD23B,PSMB10,PIK3…
GO Process	GO:0015833	Peptide transport	86	1518	0.24	4.01e-05	9606.ENSP00000009530,9606.ENSP00000158762,9606.ENSP00000215730,9606.ENSP00000216181,9606.ENSP00000216797,9606.ENSP00000225430,9606.ENSP00000227471,9606.ENSP00000234313,9606.ENSP00000238855,9606.ENSP00000257017,9606.ENSP00000259400,9606.ENSP00000260643,9606.ENSP00000260746,9606.ENSP00000262316,9606.ENSP00000262812,9606.ENSP00000263245,9606.ENSP00000263672,9606.ENSP00000264028,9606.ENSP00000267512,…	CD74,ACAP1,SNAP29,MYH9,NFKBIA,RPL19,UNC93B1,PLEK,AFTPH,RAB33A,STX17,PREB,ARL3,RHBDF1,COPE,ARFGAP3,SPCS2,ARCN1,RAB15,MIA2,APPL1,TBC1D2B,LMAN2,STX18,JAGN1,GABARAP,SEC23A,RPL15,SRP68,SSNA1,RAB39A,COPG1,TMED9,SNX20,TBC1D22A,FAM53B,SRP72,SEC24C,YIF1B,RPS21,RPS17,ATG7,UPF2,PITPNM1,RPS26,GOLGA4,BICD2,SCRIB,DYNLRB1,SFPQ,SDCCAG3,DNM3,SEC23IP,ZDHHC6,CYB5R4,TMED5,YWHAB,SAR1A,TOR2A,DENND1A,SNX30,RRBP1,OPTN,S…
GO Process	GO:0032970	Regulation of actin filament-based process	34	390	0.43	4.02e-05	9606.ENSP00000216181,9606.ENSP00000219150,9606.ENSP00000228825,9606.ENSP00000228945,9606.ENSP00000234313,9606.ENSP00000246657,9606.ENSP00000262738,9606.ENSP00000263097,9606.ENSP00000263238,9606.ENSP00000274364,9606.ENSP00000293373,9606.ENSP00000294742,9606.ENSP00000295685,9606.ENSP00000303908,9606.ENSP00000320176,9606.ENSP00000339467,9606.ENSP00000345361,9606.ENSP00000350018,9606.ENSP00000356632,…	MYH9,CORO1A,ARPC3,ARHGDIB,PLEK,CCR7,CELSR1,CNN2,ACTR3,IQGAP2,NCKAP1L,ARPC5,ARPC2,TWF2,HCLS1,RHOG,ARPC5L,SH3BP1,ABRACL,WAS,ACTR2,MYADM,GRB2,EVL,PTK2B,CDC42,ARPC4,ARPC1B,CAPZB,KIAA1211,FAM49B,GMFG,ALMS1,WASF2
GO Process	GO:0006413	Translational initiation	19	141	0.62	4.47e-05	9606.ENSP00000216190,9606.ENSP00000216554,9606.ENSP00000220849,9606.ENSP00000225430,9606.ENSP00000309334,9606.ENSP00000332604,9606.ENSP00000345957,9606.ENSP00000346046,9606.ENSP00000348849,9606.ENSP00000358140,9606.ENSP00000385958,9606.ENSP00000393241,9606.ENSP00000418868,9606.ENSP00000429931,9606.ENSP00000433664,9606.ENSP00000435777,9606.ENSP00000467466,9606.ENSP00000470972,9606.ENSP00000485663	EIF3D,EIF5,EIF3E,RPL19,RPL15,EIF3C,RPS21,RPS17,RPS26,EIF3A,RPS14,RPS18,RPL29,EIF3H,EIF4G2,RPS13,RPS15,RPS19,EIF3L
GO Process	GO:0045059	Positive thymic T cell selection	7	11	1.29	4.47e-05	9606.ENSP00000009530,9606.ENSP00000256935,9606.ENSP00000264972,9606.ENSP00000300692,9606.ENSP00000354566,9606.ENSP00000411355,9606.ENSP00000431445	CD74,DOCK2,ZAP70,CD3D,CD3E,PTPRC,CD3G
GO Process	GO:0042886	Amide transport	87	1553	0.24	5.22e-05	9606.ENSP00000009530,9606.ENSP00000158762,9606.ENSP00000215730,9606.ENSP00000216181,9606.ENSP00000216797,9606.ENSP00000225430,9606.ENSP00000227471,9606.ENSP00000234313,9606.ENSP00000238855,9606.ENSP00000257017,9606.ENSP00000259400,9606.ENSP00000260643,9606.ENSP00000260746,9606.ENSP00000262316,9606.ENSP00000262812,9606.ENSP00000263245,9606.ENSP00000263672,9606.ENSP00000264028,9606.ENSP00000267512,…	CD74,ACAP1,SNAP29,MYH9,NFKBIA,RPL19,UNC93B1,PLEK,AFTPH,RAB33A,STX17,PREB,ARL3,RHBDF1,COPE,ARFGAP3,SPCS2,ARCN1,RAB15,MIA2,APPL1,TBC1D2B,LMAN2,STX18,JAGN1,GABARAP,SEC23A,RPL15,SRP68,SSNA1,RAB39A,COPG1,TMED9,SNX20,TBC1D22A,FAM53B,SRP72,SEC24C,YIF1B,RPS21,RPS17,ATG7,UPF2,PITPNM1,RPS26,GOLGA4,BICD2,SCRIB,DYNLRB1,SFPQ,SDCCAG3,DNM3,SEC23IP,ZDHHC6,CYB5R4,TMED5,YWHAB,SAR1A,TOR2A,DENND1A,SNX30,RRBP1,OPTN,S…
GO Process	GO:1901987	Regulation of cell cycle phase transition	37	452	0.4	5.22e-05	9606.ENSP00000044462,9606.ENSP00000216455,9606.ENSP00000216802,9606.ENSP00000223321,9606.ENSP00000257287,9606.ENSP00000259632,9606.ENSP00000261479,9606.ENSP00000262193,9606.ENSP00000271308,9606.ENSP00000273130,9606.ENSP00000288266,9606.ENSP00000313752,9606.ENSP00000343412,9606.ENSP00000346483,9606.ENSP00000351314,9606.ENSP00000352408,9606.ENSP00000354791,9606.ENSP00000355812,9606.ENSP00000358474,…	PSMA4,PSMA3,PSME2,PSMA2,CEP135,DCTN3,PSMA6,PSMB1,PSMA5,DYNC1LI1,APPL1,SSNA1,BRE,DDRGK1,PSMB10,BABAM1,DCTN1,FGFR1OP,BRCC3,TTK,ACTR1A,PSMA7,PSMB2,NEK6,PSMB9,PSMB8,MAPRE1,AIF1,PSME1,PTPN6,ODF2,DCTN2,PSMA1,PLRG1,CDK5RAP3,ALMS1,PSMB3
GO Process	GO:0035567	Non-canonical Wnt signaling pathway	18	130	0.63	6.03e-05	9606.ENSP00000044462,9606.ENSP00000216455,9606.ENSP00000216802,9606.ENSP00000223321,9606.ENSP00000234310,9606.ENSP00000261479,9606.ENSP00000262193,9606.ENSP00000262738,9606.ENSP00000271308,9606.ENSP00000351314,9606.ENSP00000359910,9606.ENSP00000362334,9606.ENSP00000363993,9606.ENSP00000364016,9606.ENSP00000372155,9606.ENSP00000383118,9606.ENSP00000414359,9606.ENSP00000483688	PSMA4,PSMA3,PSME2,PSMA2,PPP3R1,PSMA6,PSMB1,CELSR1,PSMA5,PSMB10,PSMA7,PSMB2,PSMB9,PSMB8,PSME1,CDC42,PSMA1,PSMB3
GO Process	GO:0045184	Establishment of protein localization	87	1564	0.24	6.79e-05	9606.ENSP00000009530,9606.ENSP00000158762,9606.ENSP00000215730,9606.ENSP00000216181,9606.ENSP00000216797,9606.ENSP00000225430,9606.ENSP00000227471,9606.ENSP00000234313,9606.ENSP00000238855,9606.ENSP00000257017,9606.ENSP00000259400,9606.ENSP00000260643,9606.ENSP00000260746,9606.ENSP00000262316,9606.ENSP00000262812,9606.ENSP00000263245,9606.ENSP00000263672,9606.ENSP00000264028,9606.ENSP00000265598,…	CD74,ACAP1,SNAP29,MYH9,NFKBIA,RPL19,UNC93B1,PLEK,AFTPH,RAB33A,STX17,PREB,ARL3,RHBDF1,COPE,ARFGAP3,SPCS2,ARCN1,LAMP3,RAB15,MIA2,APPL1,TBC1D2B,LMAN2,STX18,JAGN1,GABARAP,SEC23A,RPL15,SRP68,SSNA1,RAB39A,COPG1,TMED9,SNX20,TBC1D22A,FAM53B,SRP72,SEC24C,YIF1B,RPS21,RPS17,ATG7,UPF2,PITPNM1,RPS26,GOLGA4,BICD2,SCRIB,DYNLRB1,SFPQ,SDCCAG3,DNM3,PLEKHA1,SEC23IP,ZDHHC6,CYB5R4,TMED5,YWHAB,SAR1A,DENND1A,SNX30,RRBP…
GO Process	GO:0032535	Regulation of cellular component size	33	383	0.43	7.21e-05	9606.ENSP00000200691,9606.ENSP00000219150,9606.ENSP00000228825,9606.ENSP00000234313,9606.ENSP00000246657,9606.ENSP00000263238,9606.ENSP00000274364,9606.ENSP00000293373,9606.ENSP00000294742,9606.ENSP00000295685,9606.ENSP00000303908,9606.ENSP00000320176,9606.ENSP00000345361,9606.ENSP00000347532,9606.ENSP00000349305,9606.ENSP00000350018,9606.ENSP00000357268,9606.ENSP00000362010,9606.ENSP00000365891,…	MT3,CORO1A,ARPC3,PLEK,CCR7,ACTR3,IQGAP2,NCKAP1L,ARPC5,ARPC2,TWF2,HCLS1,ARPC5L,KIAA1598,GOLGA4,SH3BP1,SEMA4A,ANXA7,WAS,ACTR2,MYADM,GRB2,EVL,PTK2B,ARPC4,ARPC1B,CAPZB,SEMA4D,KIAA1211,FAM49B,GMFG,VAV1,WASF2
GO Process	GO:0045061	Thymic T cell selection	8	19	1.11	7.45e-05	9606.ENSP00000009530,9606.ENSP00000246657,9606.ENSP00000256935,9606.ENSP00000264972,9606.ENSP00000300692,9606.ENSP00000354566,9606.ENSP00000411355,9606.ENSP00000431445	CD74,CCR7,DOCK2,ZAP70,CD3D,CD3E,PTPRC,CD3G
GO Process	GO:0051336	Regulation of hydrolase activity	75	1284	0.26	7.52e-05	9606.ENSP00000158762,9606.ENSP00000200691,9606.ENSP00000216274,9606.ENSP00000216455,9606.ENSP00000216554,9606.ENSP00000216802,9606.ENSP00000228945,9606.ENSP00000234313,9606.ENSP00000238256,9606.ENSP00000246657,9606.ENSP00000256935,9606.ENSP00000260643,9606.ENSP00000263245,9606.ENSP00000264474,9606.ENSP00000265598,9606.ENSP00000266557,9606.ENSP00000274306,9606.ENSP00000274364,9606.ENSP00000286186,…	ACAP1,MT3,RIPK3,PSMA3,EIF5,PSME2,ARHGDIB,PLEK,FKBP15,CCR7,DOCK2,PREB,ARFGAP3,CSTA,LAMP3,CD27,GZMA,IQGAP2,CASP10,NCKAP1L,ARHGAP15,COL6A3,TBC1D2B,SEC23A,GNAI2,FBLN1,TBC1D22A,LCK,RHOG,TRADD,RASAL3,PLSCR1,DDRGK1,SCRIB,SH3BP1,ATP2A3,ARHGAP30,RGS10,SHOC2,CARD9,RAPGEF1,SMAP2,DNAJC9,DENND1A,PTAFR,PSMB9,PSMB8,DNAJC1,CAAP1,GDI2,RHOH,PSME1,CARD8,LGMN,GAPVD1,PTK2B,DAPK1,RGS14,DOCK8,PPP2R2D,ARHGAP27,PTPRC,PPP…
GO Process	GO:0001819	Positive regulation of cytokine production	37	461	0.39	7.79e-05	9606.ENSP00000009530,9606.ENSP00000246657,9606.ENSP00000263285,9606.ENSP00000268638,9606.ENSP00000280357,9606.ENSP00000280377,9606.ENSP00000287143,9606.ENSP00000288266,9606.ENSP00000312002,9606.ENSP00000323280,9606.ENSP00000346120,9606.ENSP00000349359,9606.ENSP00000349486,9606.ENSP00000354394,9606.ENSP00000354566,9606.ENSP00000357122,9606.ENSP00000358490,9606.ENSP00000358983,9606.ENSP00000359488,…	CD74,CCR7,LY9,IRF8,IL18,USP15,PRG3,APPL1,HAVCR2,CD6,DDX21,SASH3,SCRIB,STAT1,CD3E,PYHIN1,CD2,NFKB2,GBP5,ZBP1,CARD9,PTAFR,GPSM3,AIF1,HLA-E,ALOX15B,IRF4,CD274,CARD8,HLA-DPA1,MYD88,HLA-DPB1,PTPRC,SELK,FAM49B,B2M,PLCG2
GO Process	GO:0032956	Regulation of actin cytoskeleton organization	31	348	0.44	7.85e-05	9606.ENSP00000219150,9606.ENSP00000228825,9606.ENSP00000228945,9606.ENSP00000234313,9606.ENSP00000246657,9606.ENSP00000262738,9606.ENSP00000263238,9606.ENSP00000274364,9606.ENSP00000293373,9606.ENSP00000294742,9606.ENSP00000295685,9606.ENSP00000303908,9606.ENSP00000320176,9606.ENSP00000339467,9606.ENSP00000345361,9606.ENSP00000350018,9606.ENSP00000365891,9606.ENSP00000367220,9606.ENSP00000375649,…	CORO1A,ARPC3,ARHGDIB,PLEK,CCR7,CELSR1,ACTR3,IQGAP2,NCKAP1L,ARPC5,ARPC2,TWF2,HCLS1,RHOG,ARPC5L,SH3BP1,WAS,ACTR2,MYADM,GRB2,EVL,PTK2B,CDC42,ARPC4,ARPC1B,CAPZB,KIAA1211,FAM49B,GMFG,ALMS1,WASF2
GO Process	GO:0048519	Negative regulation of biological process	230	5389	0.12	8.31e-05	9606.ENSP00000009530,9606.ENSP00000044462,9606.ENSP00000175756,9606.ENSP00000200691,9606.ENSP00000215912,9606.ENSP00000216085,9606.ENSP00000216181,9606.ENSP00000216455,9606.ENSP00000216797,9606.ENSP00000216802,9606.ENSP00000219150,9606.ENSP00000220849,9606.ENSP00000223321,9606.ENSP00000225430,9606.ENSP00000226279,9606.ENSP00000228945,9606.ENSP00000229332,9606.ENSP00000231009,9606.ENSP00000234313,…	CD74,PSMA4,PTPN18,MT3,PIK3IP1,RHBDD3,MYH9,PSMA3,NFKBIA,PSME2,CORO1A,EIF3E,PSMA2,RPL19,CD38,ARHGDIB,CLEC4A,GZMK,PLEK,FKBP15,ATAD2B,PAIP2B,CCR7,PIAS1,PARP2,DAD1,TRIM21,IGHMBP2,CAB39,PSMA6,PSMB1,PRR11,RHBDF1,CHD5,EEF2K,NOVA2,TCF25,CSTA,SUB1,TNC,LAMP3,CD27,IRF8,PSMA5,GZMA,IQGAP2,FUOM,PDCD4,IL18,PTPRO,PPM1B,UBASH3B,SAMSN1,PRG3,ATAD2,APPL1,ACE,NCKAP1L,COL6A3,TRAT1,WAPAL,LIN37,TWF2,JAGN1,ISG20,H2AFV,RPL…
GO Process	GO:0032649	Regulation of interferon-gamma production	16	106	0.67	8.46e-05	9606.ENSP00000216274,9606.ENSP00000246657,9606.ENSP00000268638,9606.ENSP00000280357,9606.ENSP00000312002,9606.ENSP00000349359,9606.ENSP00000349486,9606.ENSP00000353099,9606.ENSP00000354566,9606.ENSP00000358490,9606.ENSP00000362179,9606.ENSP00000370989,9606.ENSP00000382941,9606.ENSP00000393566,9606.ENSP00000408146,9606.ENSP00000429150	RIPK3,CCR7,IRF8,IL18,HAVCR2,SASH3,SCRIB,HLA-DRB1,CD3E,CD2,ZC3H12A,CD274,SIRPA,HLA-DPA1,HLA-DPB1,FAM49B
GO Process	GO:0043547	Positive regulation of GTPase activity	34	407	0.41	9.12e-05	9606.ENSP00000158762,9606.ENSP00000216554,9606.ENSP00000228945,9606.ENSP00000246657,9606.ENSP00000256935,9606.ENSP00000260643,9606.ENSP00000263245,9606.ENSP00000293373,9606.ENSP00000295095,9606.ENSP00000300584,9606.ENSP00000306881,9606.ENSP00000336724,9606.ENSP00000339467,9606.ENSP00000341905,9606.ENSP00000349486,9606.ENSP00000350018,9606.ENSP00000356992,9606.ENSP00000358099,9606.ENSP00000361263,…	ACAP1,EIF5,ARHGDIB,CCR7,DOCK2,PREB,ARFGAP3,NCKAP1L,ARHGAP15,TBC1D2B,SEC23A,TBC1D22A,RHOG,RASAL3,SCRIB,SH3BP1,ARHGAP30,RGS10,RAPGEF1,SMAP2,DENND1A,GDI2,GAPVD1,PTK2B,RGS14,DOCK8,ARHGAP27,SEMA4D,HMHA1,TBC1D10C,AGAP2,MYO9B,VAV1,CCL5
GO Process	GO:1905330	Regulation of morphogenesis of an epithelium	21	180	0.56	9.22e-05	9606.ENSP00000044462,9606.ENSP00000216455,9606.ENSP00000216802,9606.ENSP00000223321,9606.ENSP00000261479,9606.ENSP00000262193,9606.ENSP00000262738,9606.ENSP00000271308,9606.ENSP00000351314,9606.ENSP00000354394,9606.ENSP00000359910,9606.ENSP00000362334,9606.ENSP00000363081,9606.ENSP00000363993,9606.ENSP00000364016,9606.ENSP00000369695,9606.ENSP00000372155,9606.ENSP00000383118,9606.ENSP00000414359,…	PSMA4,PSMA3,PSME2,PSMA2,PSMA6,PSMB1,CELSR1,PSMA5,PSMB10,STAT1,PSMA7,PSMB2,DKK1,PSMB9,PSMB8,MLLT3,PSME1,CDC42,PSMA1,ITGAX,PSMB3
GO Process	GO:0016043	Cellular component organization	231	5447	0.12	0.00012	9606.ENSP00000009530,9606.ENSP00000160262,9606.ENSP00000200691,9606.ENSP00000215730,9606.ENSP00000216181,9606.ENSP00000216190,9606.ENSP00000216274,9606.ENSP00000216367,9606.ENSP00000216416,9606.ENSP00000216554,9606.ENSP00000216639,9606.ENSP00000219150,9606.ENSP00000220669,9606.ENSP00000220849,9606.ENSP00000228825,9606.ENSP00000233668,9606.ENSP00000234310,9606.ENSP00000234313,9606.ENSP00000246657,…	CD74,ICAM3,MT3,SNAP29,MYH9,EIF3D,RIPK3,POLE2,CNIH1,EIF5,VRK1,CORO1A,ZFAND1,EIF3E,ARPC3,DOK1,PPP3R1,PLEK,CCR7,PIAS1,ACTR10,IGJ,IGHMBP2,DOCK2,CEP135,MYO1G,KIAA0368,STX17,DCTN3,PREB,ARL3,PIK3C3,CHD5,TEP1,CNN2,CCDC6,ACTR3,ARFGAP3,TNC,HPS5,BIN2,ITGB7,RHOF,DYNC1LI1,CENPC,IQGAP2,DOK2,USP15,PTPRO,PDLIM3,ATAD2,MYO1E,NCKAP1L,ARPC5,COL6A3,ARPC2,WAPAL,CD3D,LMAN2,TWF2,MZB1,TMEM43,STX18,JAGN1,GABARAP,SEC23A,H2…
GO Process	GO:0043488	Regulation of mRNA stability	21	183	0.55	0.00012	9606.ENSP00000044462,9606.ENSP00000216455,9606.ENSP00000216802,9606.ENSP00000223321,9606.ENSP00000261479,9606.ENSP00000262193,9606.ENSP00000271308,9606.ENSP00000351314,9606.ENSP00000359506,9606.ENSP00000359910,9606.ENSP00000360034,9606.ENSP00000361930,9606.ENSP00000362179,9606.ENSP00000362334,9606.ENSP00000363993,9606.ENSP00000364016,9606.ENSP00000372155,9606.ENSP00000379287,9606.ENSP00000401399,…	PSMA4,PSMA3,PSME2,PSMA2,PSMA6,PSMB1,PSMA5,PSMB10,FMR1,PSMA7,SERBP1,YWHAB,ZC3H12A,PSMB2,PSMB9,PSMB8,PSME1,YWHAZ,MYD88,PSMA1,PSMB3
GO Process	GO:0090090	Negative regulation of canonical Wnt signaling pathway	21	183	0.55	0.00012	9606.ENSP00000044462,9606.ENSP00000216455,9606.ENSP00000216802,9606.ENSP00000223321,9606.ENSP00000261479,9606.ENSP00000262193,9606.ENSP00000271308,9606.ENSP00000281171,9606.ENSP00000351314,9606.ENSP00000359910,9606.ENSP00000361263,9606.ENSP00000361892,9606.ENSP00000362334,9606.ENSP00000363081,9606.ENSP00000363993,9606.ENSP00000364016,9606.ENSP00000365682,9606.ENSP00000369695,9606.ENSP00000372155,…	PSMA4,PSMA3,PSME2,PSMA2,PSMA6,PSMB1,PSMA5,PTPRO,PSMB10,PSMA7,RAPGEF1,STK4,PSMB2,DKK1,PSMB9,PSMB8,TLE1,MLLT3,PSME1,PSMA1,PSMB3
GO Process	GO:0043122	Regulation of I-kappaB kinase/NF-kappaB signaling	25	251	0.49	0.00013	9606.ENSP00000009530,9606.ENSP00000246657,9606.ENSP00000254436,9606.ENSP00000282412,9606.ENSP00000286186,9606.ENSP00000341268,9606.ENSP00000345656,9606.ENSP00000346120,9606.ENSP00000346483,9606.ENSP00000353099,9606.ENSP00000354394,9606.ENSP00000354911,9606.ENSP00000360797,9606.ENSP00000360860,9606.ENSP00000362179,9606.ENSP00000362702,9606.ENSP00000365682,9606.ENSP00000368022,9606.ENSP00000369299,…	CD74,CCR7,TRIM21,PPM1B,CASP10,TRADD,VAPA,DDX21,DDRGK1,HLA-DRB1,STAT1,TIFA,CARD9,IFIT5,ZC3H12A,NEK6,TLE1,OPTN,TRIM22,RHOH,CARD8,ZMYND11,SIRPA,MYD88,ATP2C1
GO Process	GO:0043620	Regulation of DNA-templated transcription in response to stress	17	124	0.63	0.00013	9606.ENSP00000044462,9606.ENSP00000200691,9606.ENSP00000216455,9606.ENSP00000216802,9606.ENSP00000223321,9606.ENSP00000261479,9606.ENSP00000262193,9606.ENSP00000271308,9606.ENSP00000351314,9606.ENSP00000359910,9606.ENSP00000362334,9606.ENSP00000363993,9606.ENSP00000364016,9606.ENSP00000372155,9606.ENSP00000386229,9606.ENSP00000414359,9606.ENSP00000483688	PSMA4,MT3,PSMA3,PSME2,PSMA2,PSMA6,PSMB1,PSMA5,PSMB10,PSMA7,PSMB2,PSMB9,PSMB8,PSME1,RGS14,PSMA1,PSMB3
GO Process	GO:0045047	Protein targeting to ER	16	110	0.65	0.00013	9606.ENSP00000225430,9606.ENSP00000263672,9606.ENSP00000309334,9606.ENSP00000312066,9606.ENSP00000342181,9606.ENSP00000345957,9606.ENSP00000346046,9606.ENSP00000348849,9606.ENSP00000385958,9606.ENSP00000393241,9606.ENSP00000418868,9606.ENSP00000427463,9606.ENSP00000435777,9606.ENSP00000451818,9606.ENSP00000467466,9606.ENSP00000470972	RPL19,SPCS2,RPL15,SRP68,SRP72,RPS21,RPS17,RPS26,RPS14,RPS18,RPL29,SPCS3,RPS13,SRP54,RPS15,RPS19
GO Process	GO:0002181	Cytoplasmic translation	13	72	0.75	0.00014	9606.ENSP00000216190,9606.ENSP00000216554,9606.ENSP00000220849,9606.ENSP00000225430,9606.ENSP00000309334,9606.ENSP00000332604,9606.ENSP00000345957,9606.ENSP00000348849,9606.ENSP00000358140,9606.ENSP00000397843,9606.ENSP00000418868,9606.ENSP00000429931,9606.ENSP00000485663	EIF3D,EIF5,EIF3E,RPL19,RPL15,EIF3C,RPS21,RPS26,EIF3A,TMA7,RPL29,EIF3H,EIF3L
GO Process	GO:0070972	Protein localization to endoplasmic reticulum	18	140	0.6	0.00014	9606.ENSP00000225430,9606.ENSP00000263672,9606.ENSP00000280082,9606.ENSP00000309334,9606.ENSP00000312066,9606.ENSP00000342181,9606.ENSP00000345656,9606.ENSP00000345957,9606.ENSP00000346046,9606.ENSP00000348849,9606.ENSP00000385958,9606.ENSP00000393241,9606.ENSP00000418868,9606.ENSP00000427463,9606.ENSP00000435777,9606.ENSP00000451818,9606.ENSP00000467466,9606.ENSP00000470972	RPL19,SPCS2,MIA2,RPL15,SRP68,SRP72,VAPA,RPS21,RPS17,RPS26,RPS14,RPS18,RPL29,SPCS3,RPS13,SRP54,RPS15,RPS19
GO Process	GO:0007010	Cytoskeleton organization	67	1126	0.26	0.00015	9606.ENSP00000216181,9606.ENSP00000219150,9606.ENSP00000228825,9606.ENSP00000234313,9606.ENSP00000254286,9606.ENSP00000256935,9606.ENSP00000257287,9606.ENSP00000258787,9606.ENSP00000263097,9606.ENSP00000263102,9606.ENSP00000263238,9606.ENSP00000267205,9606.ENSP00000273130,9606.ENSP00000274364,9606.ENSP00000284770,9606.ENSP00000288235,9606.ENSP00000293373,9606.ENSP00000294742,9606.ENSP00000295685,…	MYH9,CORO1A,ARPC3,PLEK,ACTR10,DOCK2,CEP135,MYO1G,CNN2,CCDC6,ACTR3,RHOF,DYNC1LI1,IQGAP2,PDLIM3,MYO1E,NCKAP1L,ARPC5,ARPC2,TWF2,GABARAP,CSRP2,ELMO1,MID1,TRIP10,HCLS1,TACC3,SETD3,FMNL1,FAM101B,SKAP1,RHOG,MYO1F,TPM4,ARPC5L,KIAA1598,BICD2,ACTB,SH3BP1,HLA-DRB1,DCTN1,FGFR1OP,SLK,TTK,ACTR1A,CAP1,NEK6,MAPRE1,AIF1,WAS,ACTR2,EVL,PTK2B,LCP1,CDC42,RGS14,ARPC4,ARPC1B,PARVG,CAPZB,ODF2,DCTN2,ATP2C1,AGAP2,WASF2,PA…
GO Process	GO:0023057	Negative regulation of signaling	78	1385	0.24	0.00016	9606.ENSP00000009530,9606.ENSP00000044462,9606.ENSP00000175756,9606.ENSP00000215912,9606.ENSP00000216455,9606.ENSP00000216797,9606.ENSP00000216802,9606.ENSP00000223321,9606.ENSP00000226279,9606.ENSP00000234313,9606.ENSP00000261479,9606.ENSP00000262193,9606.ENSP00000271308,9606.ENSP00000280154,9606.ENSP00000281171,9606.ENSP00000282412,9606.ENSP00000284273,9606.ENSP00000288266,9606.ENSP00000295756,…	CD74,PSMA4,PTPN18,PIK3IP1,PSMA3,NFKBIA,PSME2,PSMA2,CD38,PLEK,PSMA6,PSMB1,PSMA5,PDCD4,PTPRO,PPM1B,UBASH3B,APPL1,TRAT1,JAGN1,PTPN2,GNAI2,FBLN1,TRADD,RASAL3,SH3BP1,PSMB10,STAT1,CD3E,PLEKHA1,RGS10,EIF3A,GSTO1,GBP1,FMR1,PSMA7,SH2D1A,RNF113A,RAPGEF1,STK4,YWHAB,ZC3H12A,PSMB2,DKK1,EPHB2,PSMB9,PSMB8,PADI2,TLE1,OPTN,CAAP1,MLLT3,IRF4,RHOH,PSME1,MYADM,CARD8,GRB2,LGMN,RGS19,HERC4,LBH,PTK2B,ZMYND11,SIRPA,CDC42…
GO Process	GO:0009968	Negative regulation of signal transduction	73	1271	0.25	0.00017	9606.ENSP00000009530,9606.ENSP00000044462,9606.ENSP00000175756,9606.ENSP00000215912,9606.ENSP00000216455,9606.ENSP00000216797,9606.ENSP00000216802,9606.ENSP00000223321,9606.ENSP00000234313,9606.ENSP00000261479,9606.ENSP00000262193,9606.ENSP00000271308,9606.ENSP00000280154,9606.ENSP00000281171,9606.ENSP00000282412,9606.ENSP00000284273,9606.ENSP00000288266,9606.ENSP00000311857,9606.ENSP00000312999,…	CD74,PSMA4,PTPN18,PIK3IP1,PSMA3,NFKBIA,PSME2,PSMA2,PLEK,PSMA6,PSMB1,PSMA5,PDCD4,PTPRO,PPM1B,UBASH3B,APPL1,PTPN2,GNAI2,FBLN1,TRADD,RASAL3,SH3BP1,PSMB10,STAT1,CD3E,PLEKHA1,RGS10,EIF3A,GSTO1,GBP1,PSMA7,SH2D1A,RNF113A,RAPGEF1,STK4,YWHAB,ZC3H12A,PSMB2,DKK1,EPHB2,PSMB9,PSMB8,PADI2,TLE1,OPTN,CAAP1,MLLT3,IRF4,RHOH,PSME1,MYADM,CARD8,GRB2,LGMN,RGS19,HERC4,LBH,ZMYND11,SIRPA,CDC42,RGS14,PTPN6,PTPRC,PSMA1,FAM…
GO Process	GO:0061013	Regulation of mRNA catabolic process	22	205	0.52	0.00017	9606.ENSP00000044462,9606.ENSP00000216455,9606.ENSP00000216802,9606.ENSP00000223321,9606.ENSP00000261479,9606.ENSP00000262193,9606.ENSP00000271308,9606.ENSP00000351314,9606.ENSP00000359506,9606.ENSP00000359910,9606.ENSP00000360034,9606.ENSP00000361930,9606.ENSP00000362179,9606.ENSP00000362334,9606.ENSP00000363993,9606.ENSP00000364016,9606.ENSP00000364965,9606.ENSP00000372155,9606.ENSP00000379287,…	PSMA4,PSMA3,PSME2,PSMA2,PSMA6,PSMB1,PSMA5,PSMB10,FMR1,PSMA7,SERBP1,YWHAB,ZC3H12A,PSMB2,PSMB9,PSMB8,SECISBP2,PSME1,YWHAZ,MYD88,PSMA1,PSMB3
GO Process	GO:0097435	Supramolecular fiber organization	37	480	0.38	0.00017	9606.ENSP00000216274,9606.ENSP00000219150,9606.ENSP00000228825,9606.ENSP00000258787,9606.ENSP00000263238,9606.ENSP00000267205,9606.ENSP00000274364,9606.ENSP00000284770,9606.ENSP00000288235,9606.ENSP00000294742,9606.ENSP00000295685,9606.ENSP00000303908,9606.ENSP00000312185,9606.ENSP00000320176,9606.ENSP00000331915,9606.ENSP00000339467,9606.ENSP00000344871,9606.ENSP00000345230,9606.ENSP00000345361,…	RIPK3,CORO1A,ARPC3,MYO1G,ACTR3,RHOF,IQGAP2,PDLIM3,MYO1E,ARPC5,ARPC2,TWF2,ELMO1,HCLS1,FAM101B,RHOG,MYO1F,TPM4,ARPC5L,KIAA1598,SH3BP1,DCTN1,SLK,CAP1,MAPRE1,AIF1,WAS,ACTR2,EVL,PTK2B,LCP1,CDC42,ARPC4,ARPC1B,B2M,PACSIN1,EPPK1
GO Process	GO:0071310	Cellular response to organic substance	117	2369	0.18	0.00021	9606.ENSP00000009530,9606.ENSP00000044462,9606.ENSP00000175756,9606.ENSP00000200691,9606.ENSP00000216410,9606.ENSP00000216455,9606.ENSP00000216797,9606.ENSP00000216802,9606.ENSP00000219150,9606.ENSP00000223321,9606.ENSP00000228825,9606.ENSP00000233668,9606.ENSP00000246657,9606.ENSP00000249636,9606.ENSP00000254436,9606.ENSP00000260643,9606.ENSP00000261479,9606.ENSP00000262193,9606.ENSP00000263026,…	CD74,PSMA4,PTPN18,MT3,GNPNAT1,PSMA3,NFKBIA,PSME2,CORO1A,PSMA2,ARPC3,DOK1,CCR7,PIAS1,TRIM21,PREB,PSMA6,PSMB1,EEF2K,CNN2,ACTR3,TNC,CD27,IRF8,PSMA5,PDCD4,IL18,USP15,APPL1,TWF2,JAGN1,ISG20,PTPN7,PTPN2,HAVCR2,MID1,HCLS1,TALDO1,IMPDH2,HMGCS1,CD6,P2RY11,IL3RA,SKAP1,HLA-DQA1,TRADD,GPR29,DNAJB12,ATG7,ACTB,RAD23B,PSMB10,PIK3CG,HLA-DRB1,STAT1,DCTN1,PYHIN1,SHOC2,GSTO1,GBP5,GBP2,GBP1,PSMA7,NDOR1,RAPGEF1,ZC3H1…
GO Process	GO:1902903	Regulation of supramolecular fiber organization	31	368	0.42	0.00021	9606.ENSP00000219150,9606.ENSP00000228825,9606.ENSP00000234313,9606.ENSP00000246657,9606.ENSP00000263238,9606.ENSP00000274364,9606.ENSP00000293373,9606.ENSP00000294742,9606.ENSP00000295685,9606.ENSP00000303908,9606.ENSP00000312678,9606.ENSP00000320176,9606.ENSP00000345361,9606.ENSP00000350018,9606.ENSP00000354791,9606.ENSP00000364721,9606.ENSP00000365891,9606.ENSP00000367220,9606.ENSP00000375649,…	CORO1A,ARPC3,PLEK,CCR7,ACTR3,IQGAP2,NCKAP1L,ARPC5,ARPC2,TWF2,MID1,HCLS1,ARPC5L,SH3BP1,DCTN1,MAPRE1,WAS,ACTR2,MYADM,GRB2,EVL,PTK2B,CDC42,ARPC4,ARPC1B,CAPZB,KIAA1211,FAM49B,GMFG,ALMS1,WASF2
GO Process	GO:0006928	Movement of cell or subcellular component	82	1501	0.23	0.00024	9606.ENSP00000009530,9606.ENSP00000216181,9606.ENSP00000219150,9606.ENSP00000228825,9606.ENSP00000233668,9606.ENSP00000237937,9606.ENSP00000246657,9606.ENSP00000254286,9606.ENSP00000254801,9606.ENSP00000258787,9606.ENSP00000260746,9606.ENSP00000262316,9606.ENSP00000262738,9606.ENSP00000263238,9606.ENSP00000264972,9606.ENSP00000267012,9606.ENSP00000267082,9606.ENSP00000267205,9606.ENSP00000273130,…	CD74,MYH9,CORO1A,ARPC3,DOK1,ZFAND5,CCR7,ACTR10,IGJ,MYO1G,ARL3,RHBDF1,CELSR1,ACTR3,ZAP70,BIN2,ITGB7,RHOF,DYNC1LI1,DOK2,PTPRO,MYO1E,NCKAP1L,ARPC5,ARPC2,JAGN1,ELMO1,SSNA1,COPG1,FMNL1,LCK,SKAP1,RHOG,GPR29,MYO1F,TPM4,ARPC5L,KIAA1598,AMICA1,ITGAL,BICD2,SCRIB,DYNLRB1,BCL11B,SFPQ,ACTB,SH3BP1,PIK3CG,DCTN1,SEMA4A,CD2,ACTR1A,KIF20B,CAP1,SGPL1,EPHB2,MAPRE1,GPR183,WAS,ACTR2,GRB2,ETS1,EVL,PTK2B,ITGB2,LCP1,SIRP…
GO Process	GO:0048523	Negative regulation of cellular process	209	4874	0.12	0.00024	9606.ENSP00000009530,9606.ENSP00000044462,9606.ENSP00000175756,9606.ENSP00000200691,9606.ENSP00000215912,9606.ENSP00000216085,9606.ENSP00000216181,9606.ENSP00000216455,9606.ENSP00000216797,9606.ENSP00000216802,9606.ENSP00000219150,9606.ENSP00000220849,9606.ENSP00000223321,9606.ENSP00000226279,9606.ENSP00000228945,9606.ENSP00000234313,9606.ENSP00000238256,9606.ENSP00000238789,9606.ENSP00000244221,…	CD74,PSMA4,PTPN18,MT3,PIK3IP1,RHBDD3,MYH9,PSMA3,NFKBIA,PSME2,CORO1A,EIF3E,PSMA2,CD38,ARHGDIB,PLEK,FKBP15,ATAD2B,PAIP2B,CCR7,PIAS1,PARP2,DAD1,TRIM21,IGHMBP2,CAB39,PSMA6,PSMB1,PRR11,RHBDF1,CHD5,EEF2K,TCF25,CSTA,SUB1,TNC,LAMP3,CD27,IRF8,PSMA5,GZMA,FUOM,PDCD4,IL18,PTPRO,PPM1B,UBASH3B,SAMSN1,PRG3,ATAD2,APPL1,ACE,NCKAP1L,COL6A3,TRAT1,WAPAL,LIN37,TWF2,JAGN1,H2AFV,PTPN2,HAVCR2,MID1,GNAI2,GAK,BASP1,HCLS1,…
GO Process	GO:0001732	Formation of cytoplasmic translation initiation complex	7	16	1.13	0.00025	9606.ENSP00000216190,9606.ENSP00000216554,9606.ENSP00000220849,9606.ENSP00000332604,9606.ENSP00000358140,9606.ENSP00000429931,9606.ENSP00000485663	EIF3D,EIF5,EIF3E,EIF3C,EIF3A,EIF3H,EIF3L
GO Process	GO:0010648	Negative regulation of cell communication	77	1382	0.24	0.00025	9606.ENSP00000009530,9606.ENSP00000044462,9606.ENSP00000175756,9606.ENSP00000215912,9606.ENSP00000216455,9606.ENSP00000216797,9606.ENSP00000216802,9606.ENSP00000223321,9606.ENSP00000226279,9606.ENSP00000234313,9606.ENSP00000261479,9606.ENSP00000262193,9606.ENSP00000271308,9606.ENSP00000280154,9606.ENSP00000281171,9606.ENSP00000282412,9606.ENSP00000284273,9606.ENSP00000288266,9606.ENSP00000306106,…	CD74,PSMA4,PTPN18,PIK3IP1,PSMA3,NFKBIA,PSME2,PSMA2,CD38,PLEK,PSMA6,PSMB1,PSMA5,PDCD4,PTPRO,PPM1B,UBASH3B,APPL1,JAGN1,PTPN2,GNAI2,FBLN1,TRADD,RASAL3,SH3BP1,PSMB10,STAT1,CD3E,PLEKHA1,RGS10,EIF3A,GSTO1,GBP1,FMR1,PSMA7,SH2D1A,RNF113A,RAPGEF1,STK4,YWHAB,ZC3H12A,PSMB2,DKK1,EPHB2,PSMB9,PSMB8,PADI2,TLE1,OPTN,CAAP1,MLLT3,IRF4,RHOH,PSME1,MYADM,CARD8,GRB2,LGMN,RGS19,HERC4,LBH,PTK2B,ZMYND11,SIRPA,CDC42,RGS14…
GO Process	GO:0071356	Cellular response to tumor necrosis factor	24	245	0.48	0.00025	9606.ENSP00000044462,9606.ENSP00000216455,9606.ENSP00000216797,9606.ENSP00000216802,9606.ENSP00000223321,9606.ENSP00000261479,9606.ENSP00000262193,9606.ENSP00000266557,9606.ENSP00000271308,9606.ENSP00000341268,9606.ENSP00000351314,9606.ENSP00000354394,9606.ENSP00000359497,9606.ENSP00000359504,9606.ENSP00000359910,9606.ENSP00000362179,9606.ENSP00000362334,9606.ENSP00000363993,9606.ENSP00000364016,…	PSMA4,PSMA3,NFKBIA,PSME2,PSMA2,PSMA6,PSMB1,CD27,PSMA5,TRADD,PSMB10,STAT1,GBP2,GBP1,PSMA7,ZC3H12A,PSMB2,PSMB9,PSMB8,PSME1,PTK2B,PSMA1,CCL5,PSMB3
GO Process	GO:0016477	Cell migration	56	896	0.29	0.00026	9606.ENSP00000009530,9606.ENSP00000216181,9606.ENSP00000219150,9606.ENSP00000237937,9606.ENSP00000246657,9606.ENSP00000254801,9606.ENSP00000258787,9606.ENSP00000262316,9606.ENSP00000262738,9606.ENSP00000264972,9606.ENSP00000267012,9606.ENSP00000267082,9606.ENSP00000267205,9606.ENSP00000276420,9606.ENSP00000281171,9606.ENSP00000293373,9606.ENSP00000294742,9606.ENSP00000306106,9606.ENSP00000312185,…	CD74,MYH9,CORO1A,ZFAND5,CCR7,IGJ,MYO1G,RHBDF1,CELSR1,ZAP70,BIN2,ITGB7,RHOF,DOK2,PTPRO,NCKAP1L,ARPC5,JAGN1,ELMO1,FMNL1,LCK,SKAP1,RHOG,GPR29,ARPC5L,KIAA1598,AMICA1,ITGAL,SCRIB,BCL11B,SH3BP1,PIK3CG,SEMA4A,CD2,CAP1,SGPL1,MAPRE1,GPR183,GRB2,PTK2B,ITGB2,LCP1,SIRPA,CDC42,PTPN6,DOCK8,TOP2B,PTPRC,SEMA4D,SRP54,ITGAX,RPS19,VAV1,CCL5,WASF2,CD48
GO Process	GO:0016579	Protein deubiquitination	26	281	0.46	0.00026	9606.ENSP00000044462,9606.ENSP00000216455,9606.ENSP00000216797,9606.ENSP00000216802,9606.ENSP00000223321,9606.ENSP00000261479,9606.ENSP00000262193,9606.ENSP00000271308,9606.ENSP00000280377,9606.ENSP00000309163,9606.ENSP00000343412,9606.ENSP00000349960,9606.ENSP00000350708,9606.ENSP00000351314,9606.ENSP00000352408,9606.ENSP00000355231,9606.ENSP00000358474,9606.ENSP00000359910,9606.ENSP00000362179,…	PSMA4,PSMA3,NFKBIA,PSME2,PSMA2,PSMA6,PSMB1,PSMA5,USP15,RCE1,BRE,ACTB,RAD23B,PSMB10,BABAM1,BECN1,BRCC3,PSMA7,ZC3H12A,PSMB2,PSMB9,PSMB8,PSME1,PSMA1,BAP1,PSMB3
GO Process	GO:0043618	Regulation of transcription from RNA polymerase II promoter in response to stress	16	118	0.62	0.00026	9606.ENSP00000044462,9606.ENSP00000200691,9606.ENSP00000216455,9606.ENSP00000216802,9606.ENSP00000223321,9606.ENSP00000261479,9606.ENSP00000262193,9606.ENSP00000271308,9606.ENSP00000351314,9606.ENSP00000359910,9606.ENSP00000362334,9606.ENSP00000363993,9606.ENSP00000364016,9606.ENSP00000372155,9606.ENSP00000414359,9606.ENSP00000483688	PSMA4,MT3,PSMA3,PSME2,PSMA2,PSMA6,PSMB1,PSMA5,PSMB10,PSMA7,PSMB2,PSMB9,PSMB8,PSME1,PSMA1,PSMB3
GO Process	GO:0006903	Vesicle targeting	14	91	0.68	0.00028	9606.ENSP00000215730,9606.ENSP00000216416,9606.ENSP00000260643,9606.ENSP00000263245,9606.ENSP00000306881,9606.ENSP00000330945,9606.ENSP00000343405,9606.ENSP00000346442,9606.ENSP00000349486,9606.ENSP00000358071,9606.ENSP00000373312,9606.ENSP00000390783,9606.ENSP00000392147,9606.ENSP00000414202	SNAP29,CNIH1,PREB,ARFGAP3,SEC23A,TMED9,SEC24C,LRMP,SCRIB,SEC23IP,SEC13,SCFD1,PPP6C,PPP6R1
GO Process	GO:0007265	Ras protein signal transduction	23	230	0.49	0.00028	9606.ENSP00000228945,9606.ENSP00000233668,9606.ENSP00000257017,9606.ENSP00000262738,9606.ENSP00000267512,9606.ENSP00000276420,9606.ENSP00000312185,9606.ENSP00000320434,9606.ENSP00000322594,9606.ENSP00000339186,9606.ENSP00000339467,9606.ENSP00000340274,9606.ENSP00000347532,9606.ENSP00000349727,9606.ENSP00000357305,9606.ENSP00000358464,9606.ENSP00000361263,9606.ENSP00000365227,9606.ENSP00000365891,…	ARHGDIB,DOK1,RAB33A,CELSR1,RAB15,DOK2,ELMO1,CTNNAL1,RAB39A,GRAP2,RHOG,RAP2C,KIAA1598,DOK3,RIT1,SHOC2,RAPGEF1,AIF1,WAS,GRB2,CDC42,MYO9B,WASF2
GO Process	GO:0009967	Positive regulation of signal transduction	88	1654	0.22	0.00028	9606.ENSP00000009530,9606.ENSP00000044462,9606.ENSP00000200691,9606.ENSP00000216274,9606.ENSP00000216455,9606.ENSP00000216802,9606.ENSP00000223321,9606.ENSP00000233668,9606.ENSP00000234310,9606.ENSP00000246657,9606.ENSP00000254436,9606.ENSP00000261479,9606.ENSP00000262193,9606.ENSP00000262450,9606.ENSP00000264972,9606.ENSP00000266557,9606.ENSP00000271308,9606.ENSP00000280154,9606.ENSP00000280357,…	CD74,PSMA4,MT3,RIPK3,PSMA3,PSME2,PSMA2,DOK1,PPP3R1,CCR7,TRIM21,PSMA6,PSMB1,CHD5,ZAP70,CD27,PSMA5,PDCD4,IL18,USP15,PPM1B,CASP10,TRAT1,PTPN2,HAVCR2,MID1,GNAI2,HCLS1,STARD10,LCK,FAM53B,RHOG,TRADD,VAPA,DDX21,DDRGK1,ERCC6,SFPQ,PSMB10,PIK3CG,HLA-DRB1,CD3E,TIFA,BECN1,PYHIN1,SHOC2,GSTO1,TTK,PSMA7,ZBP1,CARD9,IFIT5,RAPGEF1,STK4,YWHAB,ZC3H12A,PSMB2,TOR2A,NEK6,DKK1,TXN,EPHB2,PSMB9,PSMB8,GPR183,TRIM22,ALOX15B…
GO Process	GO:0048194	Golgi vesicle budding	13	78	0.71	0.00028	9606.ENSP00000216416,9606.ENSP00000260643,9606.ENSP00000263245,9606.ENSP00000306881,9606.ENSP00000330945,9606.ENSP00000343405,9606.ENSP00000345656,9606.ENSP00000358071,9606.ENSP00000362339,9606.ENSP00000373312,9606.ENSP00000390783,9606.ENSP00000392147,9606.ENSP00000414202	CNIH1,PREB,ARFGAP3,SEC23A,TMED9,SEC24C,VAPA,SEC23IP,SAR1A,SEC13,SCFD1,PPP6C,PPP6R1
GO Process	GO:0071840	Cellular component organization or biogenesis	235	5633	0.11	0.00028	9606.ENSP00000009530,9606.ENSP00000160262,9606.ENSP00000200691,9606.ENSP00000215730,9606.ENSP00000216181,9606.ENSP00000216190,9606.ENSP00000216274,9606.ENSP00000216367,9606.ENSP00000216416,9606.ENSP00000216554,9606.ENSP00000216639,9606.ENSP00000219150,9606.ENSP00000220669,9606.ENSP00000220849,9606.ENSP00000228825,9606.ENSP00000233668,9606.ENSP00000234310,9606.ENSP00000234313,9606.ENSP00000246657,…	CD74,ICAM3,MT3,SNAP29,MYH9,EIF3D,RIPK3,POLE2,CNIH1,EIF5,VRK1,CORO1A,ZFAND1,EIF3E,ARPC3,DOK1,PPP3R1,PLEK,CCR7,PIAS1,ACTR10,IGJ,IGHMBP2,DOCK2,CEP135,MYO1G,KIAA0368,STX17,DCTN3,PREB,ARL3,PIK3C3,CHD5,TEP1,CNN2,CCDC6,ACTR3,ARFGAP3,TNC,HPS5,BIN2,ITGB7,RHOF,DYNC1LI1,CENPC,IQGAP2,DOK2,USP15,PTPRO,PDLIM3,ATAD2,MYO1E,NCKAP1L,ARPC5,COL6A3,ARPC2,WAPAL,CD3D,LMAN2,TWF2,MZB1,TMEM43,STX18,JAGN1,ISG20,GABARAP,SEC…
GO Process	GO:2000736	Regulation of stem cell differentiation	16	119	0.62	0.00028	9606.ENSP00000044462,9606.ENSP00000216455,9606.ENSP00000216802,9606.ENSP00000223321,9606.ENSP00000261479,9606.ENSP00000262193,9606.ENSP00000271308,9606.ENSP00000351314,9606.ENSP00000359910,9606.ENSP00000362334,9606.ENSP00000363993,9606.ENSP00000364016,9606.ENSP00000372155,9606.ENSP00000378733,9606.ENSP00000414359,9606.ENSP00000483688	PSMA4,PSMA3,PSME2,PSMA2,PSMA6,PSMB1,PSMA5,PSMB10,PSMA7,PSMB2,PSMB9,PSMB8,PSME1,LBH,PSMA1,PSMB3
GO Process	GO:0023014	Signal transduction by protein phosphorylation	32	395	0.4	0.00029	9606.ENSP00000044462,9606.ENSP00000200691,9606.ENSP00000216085,9606.ENSP00000216455,9606.ENSP00000216802,9606.ENSP00000223321,9606.ENSP00000258418,9606.ENSP00000261479,9606.ENSP00000262193,9606.ENSP00000271308,9606.ENSP00000280357,9606.ENSP00000327890,9606.ENSP00000341905,9606.ENSP00000348089,9606.ENSP00000351314,9606.ENSP00000358770,9606.ENSP00000359910,9606.ENSP00000361892,9606.ENSP00000361930,…	PSMA4,MT3,RHBDD3,PSMA3,PSME2,PSMA2,CAB39,PSMA6,PSMB1,PSMA5,IL18,IL3RA,RASAL3,ERCC6,PSMB10,SLK,PSMA7,STK4,YWHAB,PSMB2,PSMB9,PSMB8,PSME1,GRB2,YWHAZ,PTK2B,MAPKAPK3,PSMA1,NEK1,MAP4K1,CCL5,PSMB3
GO Process	GO:1902531	Regulation of intracellular signal transduction	94	1807	0.21	0.0003	9606.ENSP00000009530,9606.ENSP00000200691,9606.ENSP00000215912,9606.ENSP00000216274,9606.ENSP00000216797,9606.ENSP00000228945,9606.ENSP00000234313,9606.ENSP00000246657,9606.ENSP00000254436,9606.ENSP00000262450,9606.ENSP00000264972,9606.ENSP00000266557,9606.ENSP00000267205,9606.ENSP00000280154,9606.ENSP00000280357,9606.ENSP00000280377,9606.ENSP00000282412,9606.ENSP00000286186,9606.ENSP00000295095,…	CD74,MT3,PIK3IP1,RIPK3,NFKBIA,ARHGDIB,PLEK,CCR7,TRIM21,CHD5,ZAP70,CD27,RHOF,PDCD4,IL18,USP15,PPM1B,CASP10,ARHGAP15,TRAT1,PTPN2,HAVCR2,MID1,GNAI2,TRIP10,HCLS1,FBLN1,LCK,RHOG,TRADD,RASAL3,VAPA,DDX21,DDRGK1,ERCC6,SFPQ,SH3BP1,PIK3CG,HLA-DRB1,STAT1,CD3E,TIFA,BECN1,ARHGAP30,PYHIN1,PLEKHA1,EIF3A,SHOC2,GSTO1,GBP1,CARD9,IFIT5,RAPGEF1,ZC3H12A,TOR2A,NEK6,DENND1A,DKK1,TXN,EPHB2,GPR183,TLE1,OPTN,TRIM22,GDI2,R…
GO Process	GO:1901990	Regulation of mitotic cell cycle phase transition	33	416	0.39	0.00031	9606.ENSP00000044462,9606.ENSP00000216455,9606.ENSP00000216802,9606.ENSP00000223321,9606.ENSP00000257287,9606.ENSP00000259632,9606.ENSP00000261479,9606.ENSP00000262193,9606.ENSP00000271308,9606.ENSP00000273130,9606.ENSP00000288266,9606.ENSP00000313752,9606.ENSP00000351314,9606.ENSP00000354791,9606.ENSP00000355812,9606.ENSP00000358813,9606.ENSP00000358921,9606.ENSP00000359910,9606.ENSP00000362334,…	PSMA4,PSMA3,PSME2,PSMA2,CEP135,DCTN3,PSMA6,PSMB1,PSMA5,DYNC1LI1,APPL1,SSNA1,PSMB10,DCTN1,FGFR1OP,TTK,ACTR1A,PSMA7,PSMB2,NEK6,PSMB9,PSMB8,MAPRE1,AIF1,PSME1,PTPN6,ODF2,DCTN2,PSMA1,PLRG1,CDK5RAP3,ALMS1,PSMB3
GO Process	GO:1902905	Positive regulation of supramolecular fiber organization	21	198	0.52	0.00031	9606.ENSP00000228825,9606.ENSP00000234313,9606.ENSP00000246657,9606.ENSP00000263238,9606.ENSP00000274364,9606.ENSP00000293373,9606.ENSP00000294742,9606.ENSP00000295685,9606.ENSP00000345361,9606.ENSP00000354791,9606.ENSP00000364721,9606.ENSP00000365891,9606.ENSP00000367220,9606.ENSP00000376345,9606.ENSP00000376652,9606.ENSP00000380638,9606.ENSP00000383118,9606.ENSP00000388169,9606.ENSP00000389631,…	ARPC3,PLEK,CCR7,ACTR3,IQGAP2,NCKAP1L,ARPC5,ARPC2,ARPC5L,DCTN1,MAPRE1,WAS,ACTR2,GRB2,EVL,PTK2B,CDC42,ARPC4,ARPC1B,KIAA1211,WASF2
GO Process	GO:0048870	Cell motility	61	1018	0.27	0.00032	9606.ENSP00000009530,9606.ENSP00000216181,9606.ENSP00000219150,9606.ENSP00000228825,9606.ENSP00000237937,9606.ENSP00000246657,9606.ENSP00000254801,9606.ENSP00000258787,9606.ENSP00000262316,9606.ENSP00000262738,9606.ENSP00000263238,9606.ENSP00000264972,9606.ENSP00000267012,9606.ENSP00000267082,9606.ENSP00000267205,9606.ENSP00000276420,9606.ENSP00000281171,9606.ENSP00000293373,9606.ENSP00000294742,…	CD74,MYH9,CORO1A,ARPC3,ZFAND5,CCR7,IGJ,MYO1G,RHBDF1,CELSR1,ACTR3,ZAP70,BIN2,ITGB7,RHOF,DOK2,PTPRO,NCKAP1L,ARPC5,ARPC2,JAGN1,ELMO1,FMNL1,LCK,SKAP1,RHOG,GPR29,ARPC5L,KIAA1598,AMICA1,ITGAL,SCRIB,BCL11B,ACTB,SH3BP1,PIK3CG,SEMA4A,CD2,CAP1,SGPL1,MAPRE1,GPR183,GRB2,ETS1,PTK2B,ITGB2,LCP1,SIRPA,CDC42,PTPN6,DOCK8,TOP2B,PTPRC,SEMA4D,SRP54,ITGAX,RPS19,VAV1,CCL5,WASF2,CD48
GO Process	GO:0006886	Intracellular protein transport	60	999	0.27	0.00035	9606.ENSP00000009530,9606.ENSP00000216797,9606.ENSP00000225430,9606.ENSP00000227471,9606.ENSP00000257017,9606.ENSP00000259400,9606.ENSP00000260643,9606.ENSP00000260746,9606.ENSP00000263245,9606.ENSP00000263672,9606.ENSP00000264028,9606.ENSP00000267512,9606.ENSP00000280082,9606.ENSP00000288266,9606.ENSP00000300584,9606.ENSP00000305810,9606.ENSP00000306866,9606.ENSP00000306881,9606.ENSP00000309334,…	CD74,NFKBIA,RPL19,UNC93B1,RAB33A,STX17,PREB,ARL3,ARFGAP3,SPCS2,ARCN1,RAB15,MIA2,APPL1,TBC1D2B,STX18,GABARAP,SEC23A,RPL15,SRP68,SSNA1,RAB39A,COPG1,TMED9,TBC1D22A,FAM53B,SRP72,SEC24C,YIF1B,RPS21,RPS17,UPF2,RPS26,SCRIB,DYNLRB1,SFPQ,SEC23IP,ZDHHC6,TMED5,YWHAB,SAR1A,SNX2,SEC13,VTI1A,YWHAZ,RPS14,SCFD1,RPS18,POLDIP3,TOM1,RPL29,ALYREF,SPCS3,RPS13,SYTL1,TBC1D10C,SRP54,SRSF5,RPS15,RPS19
GO Process	GO:0043087	Regulation of GTPase activity	36	480	0.37	0.00037	9606.ENSP00000158762,9606.ENSP00000216554,9606.ENSP00000228945,9606.ENSP00000246657,9606.ENSP00000256935,9606.ENSP00000260643,9606.ENSP00000263245,9606.ENSP00000274364,9606.ENSP00000293373,9606.ENSP00000295095,9606.ENSP00000300584,9606.ENSP00000306881,9606.ENSP00000336724,9606.ENSP00000339467,9606.ENSP00000341905,9606.ENSP00000349486,9606.ENSP00000350018,9606.ENSP00000356992,9606.ENSP00000358099,…	ACAP1,EIF5,ARHGDIB,CCR7,DOCK2,PREB,ARFGAP3,IQGAP2,NCKAP1L,ARHGAP15,TBC1D2B,SEC23A,TBC1D22A,RHOG,RASAL3,SCRIB,SH3BP1,ARHGAP30,RGS10,RAPGEF1,SMAP2,DENND1A,GDI2,RHOH,GAPVD1,PTK2B,RGS14,DOCK8,ARHGAP27,SEMA4D,HMHA1,TBC1D10C,AGAP2,MYO9B,VAV1,CCL5
GO Process	GO:0030178	Negative regulation of Wnt signaling pathway	22	218	0.49	0.00038	9606.ENSP00000044462,9606.ENSP00000216455,9606.ENSP00000216802,9606.ENSP00000223321,9606.ENSP00000261479,9606.ENSP00000262193,9606.ENSP00000271308,9606.ENSP00000281171,9606.ENSP00000351314,9606.ENSP00000359910,9606.ENSP00000361263,9606.ENSP00000361892,9606.ENSP00000362334,9606.ENSP00000363081,9606.ENSP00000363993,9606.ENSP00000364016,9606.ENSP00000365682,9606.ENSP00000369695,9606.ENSP00000372155,…	PSMA4,PSMA3,PSME2,PSMA2,PSMA6,PSMB1,PSMA5,PTPRO,PSMB10,PSMA7,RAPGEF1,STK4,PSMB2,DKK1,PSMB9,PSMB8,TLE1,MLLT3,PSME1,PSMA1,RNF213,PSMB3
GO Process	GO:0042221	Response to chemical	188	4333	0.13	0.00043	9606.ENSP00000009530,9606.ENSP00000044462,9606.ENSP00000175756,9606.ENSP00000199814,9606.ENSP00000200691,9606.ENSP00000216085,9606.ENSP00000216274,9606.ENSP00000216410,9606.ENSP00000216455,9606.ENSP00000216797,9606.ENSP00000216802,9606.ENSP00000219150,9606.ENSP00000220669,9606.ENSP00000223321,9606.ENSP00000226279,9606.ENSP00000228434,9606.ENSP00000228825,9606.ENSP00000233668,9606.ENSP00000237530,…	CD74,PSMA4,PTPN18,RBM22,MT3,RHBDD3,RIPK3,GNPNAT1,PSMA3,NFKBIA,PSME2,CORO1A,ZFAND1,PSMA2,CD38,CD69,ARPC3,DOK1,RPN2,CCR7,PIAS1,DAD1,MKNK2,TRIM21,DOCK2,CAB39,KIAA0368,PREB,PSMA6,PIK3C3,PSMB1,ERP44,EEF2K,CNN2,ACTR3,KYNU,TNC,LAMP3,CD27,BIN2,IRF8,PSMA5,DOK2,PDCD4,IL18,USP15,PTPRO,APPL1,NCKAP1L,HAAO,WAPAL,TWF2,JAGN1,ISG20,PTPN7,PTPN2,HAVCR2,SRP68,MID1,GNAI2,HCLS1,TALDO1,IMPDH2,HMGCS1,CD6,P2RY11,IL3RA,LC…
GO Process	GO:0051495	Positive regulation of cytoskeleton organization	22	220	0.49	0.00043	9606.ENSP00000228825,9606.ENSP00000234313,9606.ENSP00000246657,9606.ENSP00000263238,9606.ENSP00000274364,9606.ENSP00000293373,9606.ENSP00000294742,9606.ENSP00000295685,9606.ENSP00000320176,9606.ENSP00000345361,9606.ENSP00000354791,9606.ENSP00000364721,9606.ENSP00000365891,9606.ENSP00000367220,9606.ENSP00000376345,9606.ENSP00000376652,9606.ENSP00000380638,9606.ENSP00000383118,9606.ENSP00000388169,…	ARPC3,PLEK,CCR7,ACTR3,IQGAP2,NCKAP1L,ARPC5,ARPC2,HCLS1,ARPC5L,DCTN1,MAPRE1,WAS,ACTR2,GRB2,EVL,PTK2B,CDC42,ARPC4,ARPC1B,KIAA1211,WASF2
GO Process	GO:0045060	Negative thymic T cell selection	6	11	1.23	0.00044	9606.ENSP00000009530,9606.ENSP00000246657,9606.ENSP00000256935,9606.ENSP00000264972,9606.ENSP00000354566,9606.ENSP00000411355	CD74,CCR7,DOCK2,ZAP70,CD3E,PTPRC
GO Process	GO:0006614	SRP-dependent cotranslational protein targeting to membrane	14	96	0.65	0.00045	9606.ENSP00000225430,9606.ENSP00000309334,9606.ENSP00000312066,9606.ENSP00000342181,9606.ENSP00000345957,9606.ENSP00000346046,9606.ENSP00000348849,9606.ENSP00000385958,9606.ENSP00000393241,9606.ENSP00000418868,9606.ENSP00000435777,9606.ENSP00000451818,9606.ENSP00000467466,9606.ENSP00000470972	RPL19,RPL15,SRP68,SRP72,RPS21,RPS17,RPS26,RPS14,RPS18,RPL29,RPS13,SRP54,RPS15,RPS19
GO Process	GO:0007346	Regulation of mitotic cell cycle	45	676	0.31	0.00049	9606.ENSP00000044462,9606.ENSP00000216455,9606.ENSP00000216802,9606.ENSP00000223321,9606.ENSP00000257287,9606.ENSP00000259632,9606.ENSP00000261479,9606.ENSP00000262193,9606.ENSP00000271308,9606.ENSP00000273130,9606.ENSP00000288266,9606.ENSP00000313752,9606.ENSP00000326550,9606.ENSP00000349486,9606.ENSP00000351314,9606.ENSP00000354791,9606.ENSP00000355231,9606.ENSP00000355812,9606.ENSP00000357643,…	PSMA4,PSMA3,PSME2,PSMA2,CEP135,DCTN3,PSMA6,PSMB1,PSMA5,DYNC1LI1,APPL1,SSNA1,TACC3,SCRIB,PSMB10,DCTN1,BECN1,FGFR1OP,MKI67,SLK,TTK,ACTR1A,PSMA7,KIF20B,STK4,PSMB2,NEK6,PSMB9,PSMB8,MAPRE1,AIF1,PSME1,LGMN,CDC42,PTPN6,TOP2B,ODF2,DCTN2,PSMA1,PLRG1,NEK1,CDK5RAP3,MAP4K1,ALMS1,PSMB3
GO Process	GO:0050727	Regulation of inflammatory response	29	351	0.41	0.00053	9606.ENSP00000216085,9606.ENSP00000216797,9606.ENSP00000246657,9606.ENSP00000261479,9606.ENSP00000280154,9606.ENSP00000280357,9606.ENSP00000288266,9606.ENSP00000311857,9606.ENSP00000323280,9606.ENSP00000341268,9606.ENSP00000352121,9606.ENSP00000353099,9606.ENSP00000357906,9606.ENSP00000359488,9606.ENSP00000360215,9606.ENSP00000362179,9606.ENSP00000364180,9606.ENSP00000364246,9606.ENSP00000365817,…	RHBDD3,NFKBIA,CCR7,PSMA6,PDCD4,IL18,APPL1,PTPN2,CD6,TRADD,PIK3CG,HLA-DRB1,TNFAIP8L2,GBP5,ZBP1,ZC3H12A,GPSM3,PLA2G2D,HLA-E,ETS1,SIRPA,MYD88,PTPRC,PSMA1,BAP1,RPS19,CCL5,AOAH,BTK
GO Process	GO:0043254	Regulation of protein-containing complex assembly	34	451	0.37	0.00058	9606.ENSP00000219150,9606.ENSP00000228825,9606.ENSP00000234313,9606.ENSP00000246657,9606.ENSP00000260643,9606.ENSP00000263238,9606.ENSP00000274364,9606.ENSP00000293373,9606.ENSP00000294742,9606.ENSP00000295685,9606.ENSP00000303908,9606.ENSP00000320176,9606.ENSP00000338171,9606.ENSP00000345361,9606.ENSP00000354791,9606.ENSP00000359488,9606.ENSP00000362339,9606.ENSP00000363081,9606.ENSP00000364721,…	CORO1A,ARPC3,PLEK,CCR7,PREB,ACTR3,IQGAP2,NCKAP1L,ARPC5,ARPC2,TWF2,HCLS1,SKAP1,ARPC5L,DCTN1,GBP5,SAR1A,DKK1,MAPRE1,WAS,ACTR2,MYADM,GRB2,EVL,PTK2B,LCP1,CDC42,ARPC4,ARPC1B,CAPZB,KIAA1211,FAM49B,GMFG,WASF2
GO Process	GO:0051726	Regulation of cell cycle	69	1230	0.24	0.00059	9606.ENSP00000044462,9606.ENSP00000216455,9606.ENSP00000216802,9606.ENSP00000223321,9606.ENSP00000254436,9606.ENSP00000257287,9606.ENSP00000258418,9606.ENSP00000259632,9606.ENSP00000261479,9606.ENSP00000262039,9606.ENSP00000262193,9606.ENSP00000262293,9606.ENSP00000271308,9606.ENSP00000273130,9606.ENSP00000280154,9606.ENSP00000288266,9606.ENSP00000298767,9606.ENSP00000301159,9606.ENSP00000313752,…	PSMA4,PSMA3,PSME2,PSMA2,TRIM21,CEP135,CAB39,DCTN3,PSMA6,PIK3C3,PSMB1,PRR11,PSMA5,DYNC1LI1,PDCD4,APPL1,WAPAL,LIN37,SSNA1,TACC3,BRE,DDRGK1,ERCC6,SCRIB,SFPQ,SDCCAG3,ACTB,PSMB10,BABAM1,DCTN1,BECN1,FGFR1OP,MKI67,BRCC3,SLK,TTK,ACTR1A,PSMA7,KIF20B,STK4,PSMB2,NEK6,CCNY,PSMB9,PSMB8,MAPRE1,AIF1,ALOX15B,PSME1,ETS1,LGMN,WDR6,CDC42,PTPN6,TOP2B,ODF2,DCTN2,PTPRC,PSMA1,BAP1,PLRG1,NEK1,EIF4G2,H2AFX,CDK5RAP3,SRSF5…
GO Process	GO:0090066	Regulation of anatomical structure size	37	516	0.35	0.00067	9606.ENSP00000200691,9606.ENSP00000219150,9606.ENSP00000226279,9606.ENSP00000228825,9606.ENSP00000234313,9606.ENSP00000246657,9606.ENSP00000263238,9606.ENSP00000274364,9606.ENSP00000290866,9606.ENSP00000293373,9606.ENSP00000294742,9606.ENSP00000295685,9606.ENSP00000303908,9606.ENSP00000320176,9606.ENSP00000345361,9606.ENSP00000347532,9606.ENSP00000349305,9606.ENSP00000350018,9606.ENSP00000357268,…	MT3,CORO1A,CD38,ARPC3,PLEK,CCR7,ACTR3,IQGAP2,ACE,NCKAP1L,ARPC5,ARPC2,TWF2,HCLS1,ARPC5L,KIAA1598,GOLGA4,SH3BP1,SEMA4A,ANXA7,PTAFR,WAS,ACTR2,MYADM,GRB2,EVL,PTK2B,SLC8A1,ARPC4,ARPC1B,CAPZB,SEMA4D,KIAA1211,FAM49B,GMFG,VAV1,WASF2
GO Process	GO:1903311	Regulation of mRNA metabolic process	28	338	0.41	0.0007	9606.ENSP00000044462,9606.ENSP00000216455,9606.ENSP00000216802,9606.ENSP00000223321,9606.ENSP00000261479,9606.ENSP00000262193,9606.ENSP00000263257,9606.ENSP00000271308,9606.ENSP00000351314,9606.ENSP00000359506,9606.ENSP00000359910,9606.ENSP00000360034,9606.ENSP00000361524,9606.ENSP00000361930,9606.ENSP00000362179,9606.ENSP00000362334,9606.ENSP00000363993,9606.ENSP00000364016,9606.ENSP00000364965,…	PSMA4,PSMA3,PSME2,PSMA2,PSMA6,PSMB1,NOVA2,PSMA5,PSMB10,FMR1,PSMA7,SERBP1,C9orf78,YWHAB,ZC3H12A,PSMB2,PSMB9,PSMB8,SECISBP2,PSME1,YWHAZ,MYD88,PSMA1,PTBP3,SFSWAP,CELF2,SRSF5,PSMB3
GO Process	GO:0023056	Positive regulation of signaling	93	1831	0.2	0.00076	9606.ENSP00000009530,9606.ENSP00000044462,9606.ENSP00000200691,9606.ENSP00000216274,9606.ENSP00000216455,9606.ENSP00000216802,9606.ENSP00000223321,9606.ENSP00000226279,9606.ENSP00000233668,9606.ENSP00000234310,9606.ENSP00000246657,9606.ENSP00000254436,9606.ENSP00000261479,9606.ENSP00000262193,9606.ENSP00000262450,9606.ENSP00000264972,9606.ENSP00000266557,9606.ENSP00000271308,9606.ENSP00000280154,…	CD74,PSMA4,MT3,RIPK3,PSMA3,PSME2,PSMA2,CD38,DOK1,PPP3R1,CCR7,TRIM21,PSMA6,PSMB1,CHD5,ZAP70,CD27,PSMA5,PDCD4,IL18,USP15,PPM1B,CASP10,TRAT1,PTPN2,HAVCR2,MID1,GNAI2,HCLS1,STARD10,LCK,FAM53B,RHOG,TRADD,VAPA,DDX21,DDRGK1,ERCC6,SCRIB,SFPQ,PSMB10,PIK3CG,HLA-DRB1,CD3E,TIFA,BECN1,PYHIN1,SHOC2,GSTO1,TTK,FMR1,PSMA7,ZBP1,CARD9,IFIT5,RAPGEF1,STK4,YWHAB,ZC3H12A,PSMB2,TOR2A,NEK6,DKK1,TXN,EPHB2,PSMB9,PSMB8,GPR18…
GO Process	GO:0019080	Viral gene expression	16	132	0.57	0.00083	9606.ENSP00000216190,9606.ENSP00000225430,9606.ENSP00000309334,9606.ENSP00000345957,9606.ENSP00000346046,9606.ENSP00000348849,9606.ENSP00000358140,9606.ENSP00000373312,9606.ENSP00000385958,9606.ENSP00000393241,9606.ENSP00000418868,9606.ENSP00000427463,9606.ENSP00000435777,9606.ENSP00000467466,9606.ENSP00000470972,9606.ENSP00000485663	EIF3D,RPL19,RPL15,RPS21,RPS17,RPS26,EIF3A,SEC13,RPS14,RPS18,RPL29,SPCS3,RPS13,RPS15,RPS19,EIF3L
GO Process	GO:0031334	Positive regulation of protein-containing complex assembly	23	249	0.46	0.00083	9606.ENSP00000228825,9606.ENSP00000234313,9606.ENSP00000246657,9606.ENSP00000263238,9606.ENSP00000274364,9606.ENSP00000293373,9606.ENSP00000294742,9606.ENSP00000295685,9606.ENSP00000338171,9606.ENSP00000345361,9606.ENSP00000354791,9606.ENSP00000359488,9606.ENSP00000364721,9606.ENSP00000365891,9606.ENSP00000367220,9606.ENSP00000376345,9606.ENSP00000376652,9606.ENSP00000380638,9606.ENSP00000381581,…	ARPC3,PLEK,CCR7,ACTR3,IQGAP2,NCKAP1L,ARPC5,ARPC2,SKAP1,ARPC5L,DCTN1,GBP5,MAPRE1,WAS,ACTR2,GRB2,EVL,PTK2B,LCP1,ARPC4,ARPC1B,KIAA1211,WASF2
GO Process	GO:0090263	Positive regulation of canonical Wnt signaling pathway	17	148	0.55	0.00085	9606.ENSP00000044462,9606.ENSP00000216455,9606.ENSP00000216802,9606.ENSP00000223321,9606.ENSP00000261479,9606.ENSP00000262193,9606.ENSP00000271308,9606.ENSP00000282412,9606.ENSP00000338532,9606.ENSP00000351314,9606.ENSP00000359910,9606.ENSP00000362334,9606.ENSP00000363993,9606.ENSP00000364016,9606.ENSP00000372155,9606.ENSP00000414359,9606.ENSP00000483688	PSMA4,PSMA3,PSME2,PSMA2,PSMA6,PSMB1,PSMA5,PPM1B,FAM53B,PSMB10,PSMA7,PSMB2,PSMB9,PSMB8,PSME1,PSMA1,PSMB3
GO Process	GO:0006900	Vesicle budding from membrane	14	103	0.62	0.00087	9606.ENSP00000216416,9606.ENSP00000260643,9606.ENSP00000263245,9606.ENSP00000306881,9606.ENSP00000330945,9606.ENSP00000343405,9606.ENSP00000345656,9606.ENSP00000356705,9606.ENSP00000358071,9606.ENSP00000362339,9606.ENSP00000373312,9606.ENSP00000390783,9606.ENSP00000392147,9606.ENSP00000414202	CNIH1,PREB,ARFGAP3,SEC23A,TMED9,SEC24C,VAPA,DNM3,SEC23IP,SAR1A,SEC13,SCFD1,PPP6C,PPP6R1
GO Process	GO:0006996	Organelle organization	154	3450	0.14	0.00091	9606.ENSP00000200691,9606.ENSP00000215730,9606.ENSP00000216181,9606.ENSP00000216367,9606.ENSP00000216416,9606.ENSP00000216639,9606.ENSP00000219150,9606.ENSP00000220669,9606.ENSP00000228825,9606.ENSP00000234310,9606.ENSP00000234313,9606.ENSP00000254286,9606.ENSP00000255078,9606.ENSP00000256935,9606.ENSP00000257287,9606.ENSP00000258787,9606.ENSP00000259400,9606.ENSP00000259632,9606.ENSP00000260643,…	MT3,SNAP29,MYH9,POLE2,CNIH1,VRK1,CORO1A,ZFAND1,ARPC3,PPP3R1,PLEK,ACTR10,IGHMBP2,DOCK2,CEP135,MYO1G,STX17,DCTN3,PREB,ARL3,PIK3C3,CHD5,TEP1,CNN2,CCDC6,ACTR3,ARFGAP3,HPS5,BIN2,RHOF,DYNC1LI1,CENPC,IQGAP2,USP15,PDLIM3,ATAD2,MYO1E,NCKAP1L,ARPC5,ARPC2,WAPAL,LMAN2,TWF2,TMEM43,STX18,JAGN1,GABARAP,SEC23A,H2AFV,CSRP2,ELMO1,MID1,SSNA1,GAK,TRIP10,HCLS1,PITPNB,RAB39A,TACC3,SETD3,FMNL1,TMED9,IKZF1,FAM101B,SKAP1…
GO Process	GO:0060255	Regulation of macromolecule metabolic process	258	6407	0.1	0.00093	9606.ENSP00000009530,9606.ENSP00000044462,9606.ENSP00000199814,9606.ENSP00000200691,9606.ENSP00000216085,9606.ENSP00000216181,9606.ENSP00000216190,9606.ENSP00000216274,9606.ENSP00000216455,9606.ENSP00000216554,9606.ENSP00000216797,9606.ENSP00000216802,9606.ENSP00000220849,9606.ENSP00000223321,9606.ENSP00000224073,9606.ENSP00000225430,9606.ENSP00000226279,9606.ENSP00000229332,9606.ENSP00000234310,…	CD74,PSMA4,RBM22,MT3,RHBDD3,MYH9,EIF3D,RIPK3,PSMA3,EIF5,NFKBIA,PSME2,EIF3E,PSMA2,EDF1,RPL19,CD38,CLEC4A,PPP3R1,ATAD2B,PAIP2B,CCR7,PIAS1,MKNK2,TRIM21,IGHMBP2,CAB39,PSMA6,PSMB1,RHBDF1,CHD5,EEF2K,ACTR3,NOVA2,LY9,TCF25,CSTA,SUB1,TNC,LAMP3,CD27,TMPO,IRF8,PSMA5,GZMA,PDCD4,IL18,USP15,PTPRO,PPM1B,UBASH3B,SAMSN1,C10orf12,CASP10,PRG3,ATAD2,APPL1,ACE,NCKAP1L,COL6A3,TRAT1,WAPAL,CD3D,LIN37,MZB1,PCBP1,H2AFV,RP…
GO Process	GO:0030177	Positive regulation of Wnt signaling pathway	19	182	0.51	0.00094	9606.ENSP00000044462,9606.ENSP00000216455,9606.ENSP00000216802,9606.ENSP00000223321,9606.ENSP00000261479,9606.ENSP00000262193,9606.ENSP00000271308,9606.ENSP00000282412,9606.ENSP00000338532,9606.ENSP00000351314,9606.ENSP00000359910,9606.ENSP00000362334,9606.ENSP00000363081,9606.ENSP00000363993,9606.ENSP00000364016,9606.ENSP00000369695,9606.ENSP00000372155,9606.ENSP00000414359,9606.ENSP00000483688	PSMA4,PSMA3,PSME2,PSMA2,PSMA6,PSMB1,PSMA5,PPM1B,FAM53B,PSMB10,PSMA7,PSMB2,DKK1,PSMB9,PSMB8,MLLT3,PSME1,PSMA1,PSMB3
GO Process	GO:0009966	Regulation of signal transduction	141	3107	0.15	0.001	9606.ENSP00000009530,9606.ENSP00000044462,9606.ENSP00000175756,9606.ENSP00000200691,9606.ENSP00000215912,9606.ENSP00000216274,9606.ENSP00000216455,9606.ENSP00000216797,9606.ENSP00000216802,9606.ENSP00000223321,9606.ENSP00000228945,9606.ENSP00000233668,9606.ENSP00000234310,9606.ENSP00000234313,9606.ENSP00000246657,9606.ENSP00000249636,9606.ENSP00000254436,9606.ENSP00000261479,9606.ENSP00000262193,…	CD74,PSMA4,PTPN18,MT3,PIK3IP1,RIPK3,PSMA3,NFKBIA,PSME2,PSMA2,ARHGDIB,DOK1,PPP3R1,PLEK,CCR7,PIAS1,TRIM21,PSMA6,PSMB1,RHBDF1,CHD5,ZAP70,CD27,RHOF,PSMA5,PDCD4,IL18,USP15,PTPRO,PPM1B,UBASH3B,CASP10,APPL1,ARHGAP15,TRAT1,MZB1,PTPN2,HAVCR2,MID1,GNAI2,TRIP10,HCLS1,FBLN1,STARD10,LCK,FAM53B,RHOG,TRADD,RASAL3,PLSCR1,VAPA,DDX21,DDRGK1,ERCC6,SFPQ,SH3BP1,PSMB10,PIK3CG,HLA-DRB1,STAT1,CD3E,TIFA,BECN1,ARHGAP30,PY…
GO Process	GO:0010647	Positive regulation of cell communication	92	1823	0.19	0.001	9606.ENSP00000009530,9606.ENSP00000044462,9606.ENSP00000200691,9606.ENSP00000216274,9606.ENSP00000216455,9606.ENSP00000216802,9606.ENSP00000223321,9606.ENSP00000226279,9606.ENSP00000233668,9606.ENSP00000234310,9606.ENSP00000246657,9606.ENSP00000254436,9606.ENSP00000261479,9606.ENSP00000262193,9606.ENSP00000262450,9606.ENSP00000264972,9606.ENSP00000266557,9606.ENSP00000271308,9606.ENSP00000280154,…	CD74,PSMA4,MT3,RIPK3,PSMA3,PSME2,PSMA2,CD38,DOK1,PPP3R1,CCR7,TRIM21,PSMA6,PSMB1,CHD5,ZAP70,CD27,PSMA5,PDCD4,IL18,USP15,PPM1B,CASP10,TRAT1,PTPN2,HAVCR2,MID1,GNAI2,HCLS1,STARD10,LCK,FAM53B,RHOG,TRADD,VAPA,DDX21,DDRGK1,ERCC6,SFPQ,PSMB10,PIK3CG,HLA-DRB1,CD3E,TIFA,BECN1,PYHIN1,SHOC2,GSTO1,TTK,FMR1,PSMA7,ZBP1,CARD9,IFIT5,RAPGEF1,STK4,YWHAB,ZC3H12A,PSMB2,TOR2A,NEK6,DKK1,TXN,EPHB2,PSMB9,PSMB8,GPR183,TRIM…
GO Process	GO:0046631	Alpha-beta T cell activation	11	66	0.71	0.0013	9606.ENSP00000229332,9606.ENSP00000256935,9606.ENSP00000263285,9606.ENSP00000264972,9606.ENSP00000349723,9606.ENSP00000357268,9606.ENSP00000364246,9606.ENSP00000365596,9606.ENSP00000365817,9606.ENSP00000370343,9606.ENSP00000388620	CLEC4A,DOCK2,LY9,ZAP70,BCL11B,SEMA4A,PLA2G2D,GPR183,HLA-E,IRF4,EOMES
GO Process	GO:0007169	Transmembrane receptor protein tyrosine kinase signaling pathway	36	518	0.33	0.0015	9606.ENSP00000175756,9606.ENSP00000228825,9606.ENSP00000233668,9606.ENSP00000237937,9606.ENSP00000263238,9606.ENSP00000276420,9606.ENSP00000284273,9606.ENSP00000288235,9606.ENSP00000288266,9606.ENSP00000293373,9606.ENSP00000294742,9606.ENSP00000295685,9606.ENSP00000295756,9606.ENSP00000311857,9606.ENSP00000312027,9606.ENSP00000312185,9606.ENSP00000337825,9606.ENSP00000341268,9606.ENSP00000349960,…	PTPN18,ARPC3,DOK1,ZFAND5,ACTR3,DOK2,UBASH3B,MYO1E,APPL1,NCKAP1L,ARPC5,ARPC2,TRAT1,PTPN2,CD7,ELMO1,LCK,TRADD,ACTB,CD3E,PLEKHA1,SHOC2,RAPGEF1,SGPL1,EPHB2,ACTR2,GRB2,PTK2B,CDC42,RGS14,CD8A,ARPC4,ARPC1B,MAPKAPK3,VAV1,WASF2
GO Process	GO:0031295	T cell costimulation	10	55	0.75	0.0015	9606.ENSP00000333919,9606.ENSP00000337825,9606.ENSP00000339186,9606.ENSP00000342681,9606.ENSP00000354566,9606.ENSP00000370989,9606.ENSP00000376345,9606.ENSP00000383118,9606.ENSP00000391592,9606.ENSP00000472929	BTLA,LCK,GRAP2,CD5,CD3E,CD274,GRB2,CDC42,PTPN6,VAV1
GO Process	GO:0006901	Vesicle coating	11	68	0.7	0.0016	9606.ENSP00000216416,9606.ENSP00000260643,9606.ENSP00000263245,9606.ENSP00000306881,9606.ENSP00000330945,9606.ENSP00000343405,9606.ENSP00000358071,9606.ENSP00000373312,9606.ENSP00000390783,9606.ENSP00000392147,9606.ENSP00000414202	CNIH1,PREB,ARFGAP3,SEC23A,TMED9,SEC24C,SEC23IP,SEC13,SCFD1,PPP6C,PPP6R1
GO Process	GO:0010468	Regulation of gene expression	201	4813	0.11	0.0018	9606.ENSP00000009530,9606.ENSP00000044462,9606.ENSP00000199814,9606.ENSP00000200691,9606.ENSP00000216181,9606.ENSP00000216190,9606.ENSP00000216274,9606.ENSP00000216455,9606.ENSP00000216554,9606.ENSP00000216797,9606.ENSP00000216802,9606.ENSP00000220849,9606.ENSP00000223321,9606.ENSP00000224073,9606.ENSP00000225430,9606.ENSP00000226279,9606.ENSP00000229332,9606.ENSP00000234310,9606.ENSP00000238789,…	CD74,PSMA4,RBM22,MT3,MYH9,EIF3D,RIPK3,PSMA3,EIF5,NFKBIA,PSME2,EIF3E,PSMA2,EDF1,RPL19,CD38,CLEC4A,PPP3R1,ATAD2B,PAIP2B,CCR7,PIAS1,MKNK2,TRIM21,IGHMBP2,PSMA6,PSMB1,CHD5,EEF2K,ACTR3,NOVA2,LY9,TCF25,SUB1,TNC,LAMP3,TMPO,IRF8,PSMA5,PDCD4,IL18,USP15,PPM1B,C10orf12,PRG3,ATAD2,APPL1,ACE,NCKAP1L,CD3D,LIN37,PCBP1,H2AFV,RPL15,PTPN2,HAVCR2,BASP1,HCLS1,CD6,AKAP17A,SETD3,FBLN1,IKZF1,EIF3C,SKAP1,RHOG,HIST1H1C,TR…
GO Process	GO:0036336	Dendritic cell migration	7	24	0.95	0.0018	9606.ENSP00000246657,9606.ENSP00000343952,9606.ENSP00000352121,9606.ENSP00000365596,9606.ENSP00000383118,9606.ENSP00000394888,9606.ENSP00000474412	CCR7,GPR29,PIK3CG,GPR183,CDC42,DOCK8,CCL5
GO Process	GO:1902533	Positive regulation of intracellular signal transduction	59	1041	0.24	0.0018	9606.ENSP00000009530,9606.ENSP00000200691,9606.ENSP00000216274,9606.ENSP00000246657,9606.ENSP00000254436,9606.ENSP00000262450,9606.ENSP00000264972,9606.ENSP00000266557,9606.ENSP00000280154,9606.ENSP00000280357,9606.ENSP00000280377,9606.ENSP00000286186,9606.ENSP00000295756,9606.ENSP00000311857,9606.ENSP00000312002,9606.ENSP00000312678,9606.ENSP00000312999,9606.ENSP00000320176,9606.ENSP00000337825,…	CD74,MT3,RIPK3,CCR7,TRIM21,CHD5,ZAP70,CD27,PDCD4,IL18,USP15,CASP10,TRAT1,PTPN2,HAVCR2,MID1,GNAI2,HCLS1,LCK,RHOG,TRADD,VAPA,DDX21,DDRGK1,ERCC6,SFPQ,PIK3CG,HLA-DRB1,CD3E,TIFA,BECN1,PYHIN1,SHOC2,GSTO1,CARD9,IFIT5,RAPGEF1,ZC3H12A,TOR2A,NEK6,DKK1,TXN,GPR183,TRIM22,SEC13,GRB2,PTK2B,CDC42,PTPN6,MAPKAPK3,MYD88,PTPRC,SEMA4D,ATP2C1,CD19,CDK5RAP3,MAP4K1,VAV1,CCL5
GO Process	GO:0002285	Lymphocyte activation involved in immune response	14	112	0.59	0.0019	9606.ENSP00000009530,9606.ENSP00000219150,9606.ENSP00000263285,9606.ENSP00000343952,9606.ENSP00000349252,9606.ENSP00000357268,9606.ENSP00000365411,9606.ENSP00000365596,9606.ENSP00000370343,9606.ENSP00000380638,9606.ENSP00000381581,9606.ENSP00000388620,9606.ENSP00000437940,9606.ENSP00000482457	CD74,CORO1A,LY9,GPR29,ITGAL,SEMA4A,APBB1IP,GPR183,IRF4,PTK2B,LCP1,EOMES,CD19,PLCG2
GO Process	GO:0019222	Regulation of metabolic process	274	6948	0.09	0.0019	9606.ENSP00000009530,9606.ENSP00000044462,9606.ENSP00000199814,9606.ENSP00000200691,9606.ENSP00000215912,9606.ENSP00000216085,9606.ENSP00000216181,9606.ENSP00000216190,9606.ENSP00000216274,9606.ENSP00000216455,9606.ENSP00000216554,9606.ENSP00000216797,9606.ENSP00000216802,9606.ENSP00000220849,9606.ENSP00000223321,9606.ENSP00000224073,9606.ENSP00000225430,9606.ENSP00000226279,9606.ENSP00000229332,…	CD74,PSMA4,RBM22,MT3,PIK3IP1,RHBDD3,MYH9,EIF3D,RIPK3,PSMA3,EIF5,NFKBIA,PSME2,EIF3E,PSMA2,EDF1,RPL19,CD38,CLEC4A,GZMK,PPP3R1,PLEK,FKBP15,ATAD2B,PAIP2B,CCR7,PIAS1,MKNK2,TRIM21,IGJ,IGHMBP2,CAB39,PSMA6,LACTB,PSMB1,RHBDF1,CHD5,EEF2K,ACTR3,NOVA2,LY9,TCF25,CSTA,SUB1,TNC,LAMP3,CD27,TMPO,IRF8,PSMA5,GZMA,NRBF2,PDCD4,IL18,USP15,PTPRO,PPM1B,UBASH3B,SAMSN1,C10orf12,CASP10,PRG3,ATAD2,APPL1,ACE,NCKAP1L,COL6A3,T…
GO Process	GO:0051648	Vesicle localization	20	210	0.47	0.0019	9606.ENSP00000215730,9606.ENSP00000216416,9606.ENSP00000258787,9606.ENSP00000260643,9606.ENSP00000263245,9606.ENSP00000288235,9606.ENSP00000306881,9606.ENSP00000330945,9606.ENSP00000343405,9606.ENSP00000344871,9606.ENSP00000346442,9606.ENSP00000349486,9606.ENSP00000352121,9606.ENSP00000356705,9606.ENSP00000358071,9606.ENSP00000373312,9606.ENSP00000390783,9606.ENSP00000392147,9606.ENSP00000408910,…	SNAP29,CNIH1,MYO1G,PREB,ARFGAP3,MYO1E,SEC23A,TMED9,SEC24C,MYO1F,LRMP,SCRIB,PIK3CG,DNM3,SEC23IP,SEC13,SCFD1,PPP6C,DCTN2,PPP6R1
GO Process	GO:0050729	Positive regulation of inflammatory response	16	144	0.54	0.002	9606.ENSP00000216797,9606.ENSP00000246657,9606.ENSP00000280154,9606.ENSP00000280357,9606.ENSP00000288266,9606.ENSP00000323280,9606.ENSP00000341268,9606.ENSP00000352121,9606.ENSP00000359488,9606.ENSP00000360215,9606.ENSP00000364180,9606.ENSP00000365817,9606.ENSP00000376436,9606.ENSP00000401399,9606.ENSP00000470972,9606.ENSP00000483570	NFKBIA,CCR7,PDCD4,IL18,APPL1,CD6,TRADD,PIK3CG,GBP5,ZBP1,GPSM3,HLA-E,ETS1,MYD88,RPS19,BTK
GO Process	GO:0070373	Negative regulation of ERK1 and ERK2 cascade	11	70	0.69	0.002	9606.ENSP00000311857,9606.ENSP00000331544,9606.ENSP00000358140,9606.ENSP00000359504,9606.ENSP00000361263,9606.ENSP00000363763,9606.ENSP00000382941,9606.ENSP00000386229,9606.ENSP00000411355,9606.ENSP00000443654,9606.ENSP00000475915	PTPN2,FBLN1,EIF3A,GBP1,RAPGEF1,EPHB2,SIRPA,RGS14,PTPRC,TBC1D10C,CNKSR3
GO Process	GO:0090114	COPII-coated vesicle budding	11	70	0.69	0.002	9606.ENSP00000216416,9606.ENSP00000260643,9606.ENSP00000306881,9606.ENSP00000343405,9606.ENSP00000345656,9606.ENSP00000358071,9606.ENSP00000362339,9606.ENSP00000373312,9606.ENSP00000390783,9606.ENSP00000392147,9606.ENSP00000414202	CNIH1,PREB,SEC23A,SEC24C,VAPA,SEC23IP,SAR1A,SEC13,SCFD1,PPP6C,PPP6R1
GO Process	GO:0010591	Regulation of lamellipodium assembly	8	35	0.85	0.0022	9606.ENSP00000263238,9606.ENSP00000295685,9606.ENSP00000303908,9606.ENSP00000365891,9606.ENSP00000367220,9606.ENSP00000383118,9606.ENSP00000401010,9606.ENSP00000483313	ACTR3,ARPC2,TWF2,WAS,ACTR2,CDC42,CAPZB,WASF2
GO Process	GO:0048199	Vesicle targeting, to, from or within Golgi	11	71	0.68	0.0022	9606.ENSP00000216416,9606.ENSP00000260643,9606.ENSP00000263245,9606.ENSP00000306881,9606.ENSP00000330945,9606.ENSP00000343405,9606.ENSP00000358071,9606.ENSP00000373312,9606.ENSP00000390783,9606.ENSP00000392147,9606.ENSP00000414202	CNIH1,PREB,ARFGAP3,SEC23A,TMED9,SEC24C,SEC23IP,SEC13,SCFD1,PPP6C,PPP6R1
GO Process	GO:1900015	Regulation of cytokine production involved in inflammatory response	9	46	0.78	0.0022	9606.ENSP00000280154,9606.ENSP00000288266,9606.ENSP00000323280,9606.ENSP00000359488,9606.ENSP00000362179,9606.ENSP00000364180,9606.ENSP00000382941,9606.ENSP00000401399,9606.ENSP00000417132	PDCD4,APPL1,CD6,GBP5,ZC3H12A,GPSM3,SIRPA,MYD88,BAP1
GO Process	GO:0007163	Establishment or maintenance of cell polarity	19	197	0.47	0.0024	9606.ENSP00000216181,9606.ENSP00000246657,9606.ENSP00000254286,9606.ENSP00000256935,9606.ENSP00000263238,9606.ENSP00000293373,9606.ENSP00000294742,9606.ENSP00000339467,9606.ENSP00000347532,9606.ENSP00000349486,9606.ENSP00000349960,9606.ENSP00000350018,9606.ENSP00000354791,9606.ENSP00000358921,9606.ENSP00000361883,9606.ENSP00000367220,9606.ENSP00000383118,9606.ENSP00000391583,9606.ENSP00000431445	MYH9,CCR7,ACTR10,DOCK2,ACTR3,NCKAP1L,ARPC5,RHOG,KIAA1598,SCRIB,ACTB,SH3BP1,DCTN1,ACTR1A,CAP1,ACTR2,CDC42,PARVG,CD3G
GO Process	GO:0043124	Negative regulation of I-kappaB kinase/NF-kappaB signaling	9	47	0.77	0.0025	9606.ENSP00000282412,9606.ENSP00000354394,9606.ENSP00000362179,9606.ENSP00000365682,9606.ENSP00000368022,9606.ENSP00000371219,9606.ENSP00000375767,9606.ENSP00000381053,9606.ENSP00000382941	PPM1B,STAT1,ZC3H12A,TLE1,OPTN,RHOH,CARD8,ZMYND11,SIRPA
GO Process	GO:0051668	Localization within membrane	12	86	0.63	0.0025	9606.ENSP00000256935,9606.ENSP00000267082,9606.ENSP00000306881,9606.ENSP00000313752,9606.ENSP00000343405,9606.ENSP00000349252,9606.ENSP00000349486,9606.ENSP00000358490,9606.ENSP00000362339,9606.ENSP00000373312,9606.ENSP00000380948,9606.ENSP00000411355	DOCK2,ITGB7,SEC23A,SSNA1,SEC24C,ITGAL,SCRIB,CD2,SAR1A,SEC13,ITGB2,PTPRC
GO Process	GO:0002503	Peptide antigen assembly with MHC class II protein complex	4	4	1.49	0.0026	9606.ENSP00000353099,9606.ENSP00000363976,9606.ENSP00000378786,9606.ENSP00000398890	HLA-DRB1,HLA-DMA,HLA-DRA,HLA-DMB
GO Process	GO:0071705	Nitrogen compound transport	90	1823	0.18	0.0026	9606.ENSP00000009530,9606.ENSP00000158762,9606.ENSP00000215730,9606.ENSP00000216181,9606.ENSP00000216797,9606.ENSP00000225430,9606.ENSP00000227471,9606.ENSP00000234313,9606.ENSP00000238855,9606.ENSP00000257017,9606.ENSP00000259400,9606.ENSP00000260643,9606.ENSP00000260746,9606.ENSP00000262316,9606.ENSP00000262812,9606.ENSP00000263245,9606.ENSP00000263672,9606.ENSP00000264028,9606.ENSP00000267512,…	CD74,ACAP1,SNAP29,MYH9,NFKBIA,RPL19,UNC93B1,PLEK,AFTPH,RAB33A,STX17,PREB,ARL3,RHBDF1,COPE,ARFGAP3,SPCS2,ARCN1,RAB15,MIA2,APPL1,TBC1D2B,LMAN2,STX18,JAGN1,GABARAP,SEC23A,RPL15,SRP68,SSNA1,RAB39A,COPG1,TMED9,SNX20,TBC1D22A,FAM53B,SRP72,SEC24C,YIF1B,RPS21,RPS17,ATG7,UPF2,PITPNM1,RPS26,GOLGA4,BICD2,SCRIB,DYNLRB1,SFPQ,SDCCAG3,DNM3,SEC23IP,ZDHHC6,CYB5R4,TMED5,FMR1,YWHAB,SAR1A,TOR2A,DENND1A,SNX30,RRBP1,O…
GO Process	GO:0000165	MAPK cascade	28	370	0.37	0.0027	9606.ENSP00000044462,9606.ENSP00000200691,9606.ENSP00000216085,9606.ENSP00000216455,9606.ENSP00000216802,9606.ENSP00000223321,9606.ENSP00000261479,9606.ENSP00000262193,9606.ENSP00000271308,9606.ENSP00000280357,9606.ENSP00000327890,9606.ENSP00000341905,9606.ENSP00000348089,9606.ENSP00000351314,9606.ENSP00000359910,9606.ENSP00000361930,9606.ENSP00000362334,9606.ENSP00000363993,9606.ENSP00000364016,…	PSMA4,MT3,RHBDD3,PSMA3,PSME2,PSMA2,PSMA6,PSMB1,PSMA5,IL18,IL3RA,RASAL3,ERCC6,PSMB10,PSMA7,YWHAB,PSMB2,PSMB9,PSMB8,PSME1,GRB2,YWHAZ,PTK2B,MAPKAPK3,PSMA1,MAP4K1,CCL5,PSMB3
GO Process	GO:0002819	Regulation of adaptive immune response	17	165	0.5	0.0027	9606.ENSP00000216274,9606.ENSP00000280357,9606.ENSP00000285670,9606.ENSP00000312002,9606.ENSP00000338171,9606.ENSP00000349359,9606.ENSP00000362179,9606.ENSP00000365817,9606.ENSP00000365891,9606.ENSP00000370989,9606.ENSP00000391592,9606.ENSP00000411355,9606.ENSP00000429150,9606.ENSP00000451000,9606.ENSP00000452780,9606.ENSP00000483570,9606.ENSP00000484431	RIPK3,IL18,SAMSN1,HAVCR2,SKAP1,SASH3,ZC3H12A,HLA-E,WAS,CD274,PTPN6,PTPRC,FAM49B,ZBTB1,B2M,BTK,CD48
GO Process	GO:0040011	Locomotion	67	1251	0.22	0.0027	9606.ENSP00000009530,9606.ENSP00000216181,9606.ENSP00000219150,9606.ENSP00000228825,9606.ENSP00000233668,9606.ENSP00000237937,9606.ENSP00000246657,9606.ENSP00000254801,9606.ENSP00000256935,9606.ENSP00000258787,9606.ENSP00000262316,9606.ENSP00000262738,9606.ENSP00000263238,9606.ENSP00000264972,9606.ENSP00000267012,9606.ENSP00000267082,9606.ENSP00000267205,9606.ENSP00000276420,9606.ENSP00000281171,…	CD74,MYH9,CORO1A,ARPC3,DOK1,ZFAND5,CCR7,IGJ,DOCK2,MYO1G,RHBDF1,CELSR1,ACTR3,ZAP70,BIN2,ITGB7,RHOF,DOK2,PTPRO,NCKAP1L,ARPC5,ARPC2,JAGN1,ELMO1,FMNL1,LCK,SKAP1,RHOG,GPR29,ARPC5L,KIAA1598,AMICA1,ITGAL,SCRIB,BCL11B,ACTB,SH3BP1,PIK3CG,SEMA4A,CD2,CAP1,SGPL1,PTAFR,EPHB2,MAPRE1,GPR183,GRB2,ETS1,EVL,TYMP,PTK2B,ITGB2,LCP1,SIRPA,CDC42,PTPN6,DOCK8,TOP2B,PTPRC,SEMA4D,SRP54,ITGAX,RPS19,VAV1,CCL5,WASF2,CD48
GO Process	GO:0060828	Regulation of canonical Wnt signaling pathway	24	291	0.41	0.0027	9606.ENSP00000044462,9606.ENSP00000216455,9606.ENSP00000216802,9606.ENSP00000223321,9606.ENSP00000261479,9606.ENSP00000262193,9606.ENSP00000271308,9606.ENSP00000281171,9606.ENSP00000282412,9606.ENSP00000338532,9606.ENSP00000351314,9606.ENSP00000359910,9606.ENSP00000361263,9606.ENSP00000361892,9606.ENSP00000362334,9606.ENSP00000363081,9606.ENSP00000363836,9606.ENSP00000363993,9606.ENSP00000364016,…	PSMA4,PSMA3,PSME2,PSMA2,PSMA6,PSMB1,PSMA5,PTPRO,PPM1B,FAM53B,PSMB10,PSMA7,RAPGEF1,STK4,PSMB2,DKK1,CCNY,PSMB9,PSMB8,TLE1,MLLT3,PSME1,PSMA1,PSMB3
GO Process	GO:0051650	Establishment of vesicle localization	19	200	0.47	0.0028	9606.ENSP00000215730,9606.ENSP00000216416,9606.ENSP00000258787,9606.ENSP00000260643,9606.ENSP00000263245,9606.ENSP00000288235,9606.ENSP00000306881,9606.ENSP00000330945,9606.ENSP00000343405,9606.ENSP00000344871,9606.ENSP00000346442,9606.ENSP00000349486,9606.ENSP00000356705,9606.ENSP00000358071,9606.ENSP00000373312,9606.ENSP00000390783,9606.ENSP00000392147,9606.ENSP00000408910,9606.ENSP00000414202	SNAP29,CNIH1,MYO1G,PREB,ARFGAP3,MYO1E,SEC23A,TMED9,SEC24C,MYO1F,LRMP,SCRIB,DNM3,SEC23IP,SEC13,SCFD1,PPP6C,DCTN2,PPP6R1
GO Process	GO:0010564	Regulation of cell cycle process	46	760	0.27	0.003	9606.ENSP00000044462,9606.ENSP00000216455,9606.ENSP00000216802,9606.ENSP00000223321,9606.ENSP00000257287,9606.ENSP00000259632,9606.ENSP00000261479,9606.ENSP00000262039,9606.ENSP00000262193,9606.ENSP00000271308,9606.ENSP00000273130,9606.ENSP00000288266,9606.ENSP00000298767,9606.ENSP00000313752,9606.ENSP00000326550,9606.ENSP00000343412,9606.ENSP00000346483,9606.ENSP00000349748,9606.ENSP00000349929,…	PSMA4,PSMA3,PSME2,PSMA2,CEP135,DCTN3,PSMA6,PIK3C3,PSMB1,PSMA5,DYNC1LI1,APPL1,WAPAL,SSNA1,TACC3,BRE,DDRGK1,SFPQ,SDCCAG3,PSMB10,BABAM1,DCTN1,BECN1,FGFR1OP,MKI67,BRCC3,TTK,ACTR1A,PSMA7,KIF20B,PSMB2,NEK6,PSMB9,PSMB8,MAPRE1,AIF1,PSME1,CDC42,PTPN6,ODF2,DCTN2,PSMA1,PLRG1,CDK5RAP3,ALMS1,PSMB3
GO Process	GO:0071349	Cellular response to interleukin-12	9	49	0.75	0.0032	9606.ENSP00000216802,9606.ENSP00000263097,9606.ENSP00000280154,9606.ENSP00000321259,9606.ENSP00000358727,9606.ENSP00000376134,9606.ENSP00000381581,9606.ENSP00000382941,9606.ENSP00000383118	PSME2,CNN2,PDCD4,TALDO1,GSTO1,STAT4,LCP1,SIRPA,CDC42
GO Process	GO:0002697	Regulation of immune effector process	30	418	0.35	0.0036	9606.ENSP00000009530,9606.ENSP00000216274,9606.ENSP00000280357,9606.ENSP00000280377,9606.ENSP00000282412,9606.ENSP00000288266,9606.ENSP00000303920,9606.ENSP00000312002,9606.ENSP00000346120,9606.ENSP00000349359,9606.ENSP00000354394,9606.ENSP00000360181,9606.ENSP00000361263,9606.ENSP00000362179,9606.ENSP00000362965,9606.ENSP00000365817,9606.ENSP00000365891,9606.ENSP00000370343,9606.ENSP00000380948,…	CD74,RIPK3,IL18,USP15,PPM1B,APPL1,MZB1,HAVCR2,DDX21,SASH3,STAT1,SH2D1A,RAPGEF1,ZC3H12A,PTAFR,HLA-E,WAS,IRF4,ITGB2,PTPN6,HLA-DMB,PTPRC,SELK,FAM49B,CD19,ZBTB1,B2M,RPS19,VAV1,BTK
GO Process	GO:0032879	Regulation of localization	124	2740	0.15	0.0037	9606.ENSP00000009530,9606.ENSP00000199814,9606.ENSP00000216085,9606.ENSP00000216274,9606.ENSP00000216797,9606.ENSP00000219150,9606.ENSP00000220669,9606.ENSP00000225941,9606.ENSP00000226279,9606.ENSP00000228945,9606.ENSP00000234310,9606.ENSP00000246657,9606.ENSP00000254436,9606.ENSP00000256935,9606.ENSP00000257287,9606.ENSP00000258418,9606.ENSP00000260643,9606.ENSP00000262039,9606.ENSP00000262316,…	CD74,RBM22,RHBDD3,RIPK3,NFKBIA,CORO1A,ZFAND1,ABI3,CD38,ARHGDIB,PPP3R1,CCR7,TRIM21,DOCK2,CEP135,CAB39,PREB,PIK3C3,RHBDF1,EEF2K,RBM27,RAB15,PTPRO,UBASH3B,APPL1,ACE,NCKAP1L,TRAT1,ELP6,WAPAL,LMAN2,STX18,JAGN1,PTPN2,GNAI2,HCLS1,SEPT1,FBLN1,LCK,RHOG,RAP2C,TRADD,GPR29,DDRGK1,KIAA1598,SCRIB,SDCCAG3,ACTB,SH3BP1,PIK3CG,HLA-DRB1,CD247,BECN1,FGFR1OP,DNM3,PYHIN1,SEMA4A,UFL1,GSTO1,SLK,GBP1,FMR1,KIF20B,RAPGEF1,…
GO Process	GO:0051493	Regulation of cytoskeleton organization	36	546	0.31	0.0038	9606.ENSP00000219150,9606.ENSP00000228825,9606.ENSP00000228945,9606.ENSP00000234313,9606.ENSP00000246657,9606.ENSP00000262738,9606.ENSP00000263238,9606.ENSP00000274364,9606.ENSP00000293373,9606.ENSP00000294742,9606.ENSP00000295685,9606.ENSP00000303908,9606.ENSP00000312678,9606.ENSP00000320176,9606.ENSP00000326550,9606.ENSP00000339467,9606.ENSP00000345361,9606.ENSP00000349351,9606.ENSP00000350018,…	CORO1A,ARPC3,ARHGDIB,PLEK,CCR7,CELSR1,ACTR3,IQGAP2,NCKAP1L,ARPC5,ARPC2,TWF2,MID1,HCLS1,TACC3,RHOG,ARPC5L,BICD2,SH3BP1,DCTN1,MAPRE1,WAS,ACTR2,MYADM,GRB2,EVL,PTK2B,CDC42,ARPC4,ARPC1B,CAPZB,KIAA1211,FAM49B,GMFG,ALMS1,WASF2
GO Process	GO:0051239	Regulation of multicellular organismal process	141	3227	0.13	0.0053	9606.ENSP00000009530,9606.ENSP00000044462,9606.ENSP00000200691,9606.ENSP00000216274,9606.ENSP00000216455,9606.ENSP00000216797,9606.ENSP00000216802,9606.ENSP00000223321,9606.ENSP00000226279,9606.ENSP00000228945,9606.ENSP00000229332,9606.ENSP00000234313,9606.ENSP00000246657,9606.ENSP00000250416,9606.ENSP00000254436,9606.ENSP00000261479,9606.ENSP00000262193,9606.ENSP00000262738,9606.ENSP00000263026,…	CD74,PSMA4,MT3,RIPK3,PSMA3,NFKBIA,PSME2,PSMA2,CD38,ARHGDIB,CLEC4A,PLEK,CCR7,PARP2,TRIM21,PSMA6,PSMB1,CELSR1,EEF2K,NOVA2,LY9,ZAP70,CD27,IRF8,PSMA5,FUOM,PDCD4,IL18,USP15,PTPRO,PPM1B,UBASH3B,PRG3,APPL1,ACE,NCKAP1L,ERAP1,TWF2,PTPN2,HAVCR2,GNAI2,GAK,BASP1,HCLS1,CD6,SETD3,FBLN1,FAM101B,TRADD,GPR29,IKZF3,DDX21,KIAA1598,GOLGA4,SASH3,SCRIB,BCL11B,SH3BP1,PSMB10,PIK3CG,ATP2A3,HLA-DRB1,STAT1,CD3E,DNM3,PYHIN1…
GO Process	GO:0060337	Type I interferon signaling pathway	10	67	0.66	0.0059	9606.ENSP00000268638,9606.ENSP00000306565,9606.ENSP00000354394,9606.ENSP00000359497,9606.ENSP00000364016,9606.ENSP00000365817,9606.ENSP00000370343,9606.ENSP00000377218,9606.ENSP00000380073,9606.ENSP00000401399	IRF8,ISG20,STAT1,GBP2,PSMB8,HLA-E,IRF4,IRF2,IRF9,MYD88
GO Process	GO:0032268	Regulation of cellular protein metabolic process	121	2693	0.14	0.0061	9606.ENSP00000009530,9606.ENSP00000200691,9606.ENSP00000216181,9606.ENSP00000216190,9606.ENSP00000216274,9606.ENSP00000216554,9606.ENSP00000216797,9606.ENSP00000216802,9606.ENSP00000220849,9606.ENSP00000244221,9606.ENSP00000246657,9606.ENSP00000249636,9606.ENSP00000250896,9606.ENSP00000254436,9606.ENSP00000258418,9606.ENSP00000262316,9606.ENSP00000263026,9606.ENSP00000264474,9606.ENSP00000265598,…	CD74,MT3,MYH9,EIF3D,RIPK3,EIF5,NFKBIA,PSME2,EIF3E,PAIP2B,CCR7,PIAS1,MKNK2,TRIM21,CAB39,RHBDF1,EEF2K,CSTA,LAMP3,CD27,PDCD4,IL18,PTPRO,UBASH3B,SAMSN1,CASP10,PRG3,ACE,NCKAP1L,COL6A3,PTPN2,HAVCR2,MID1,GNAI2,HCLS1,CDCA2,FBLN1,EIF3C,LCK,RAP2C,TRADD,ATG7,DDRGK1,ERCC6,ACTB,RAD23B,PIK3CG,ATP2A3,HLA-DRB1,CD3E,FGFR1OP,PYHIN1,EIF3A,CACUL1,UFL1,SHOC2,SLK,TTK,GBP1,FMR1,CARD9,RAPGEF1,STK4,YWHAB,ZC3H12A,PTAFR,DK…
GO Process	GO:0050864	Regulation of B cell activation	14	128	0.53	0.0063	9606.ENSP00000009530,9606.ENSP00000226279,9606.ENSP00000266557,9606.ENSP00000285670,9606.ENSP00000293373,9606.ENSP00000303920,9606.ENSP00000344544,9606.ENSP00000349359,9606.ENSP00000365596,9606.ENSP00000391592,9606.ENSP00000411355,9606.ENSP00000437940,9606.ENSP00000443654,9606.ENSP00000483570	CD74,CD38,CD27,SAMSN1,NCKAP1L,MZB1,IKZF3,SASH3,GPR183,PTPN6,PTPRC,CD19,TBC1D10C,BTK
GO Process	GO:0046641	Positive regulation of alpha-beta T cell proliferation	6	21	0.95	0.0064	9606.ENSP00000264972,9606.ENSP00000280357,9606.ENSP00000341905,9606.ENSP00000354566,9606.ENSP00000365817,9606.ENSP00000411355	ZAP70,IL18,RASAL3,CD3E,HLA-E,PTPRC
GO Process	GO:0071453	Cellular response to oxygen levels	19	216	0.43	0.0067	9606.ENSP00000044462,9606.ENSP00000200691,9606.ENSP00000216455,9606.ENSP00000216802,9606.ENSP00000223321,9606.ENSP00000261479,9606.ENSP00000262193,9606.ENSP00000263026,9606.ENSP00000271308,9606.ENSP00000346437,9606.ENSP00000351314,9606.ENSP00000359910,9606.ENSP00000362334,9606.ENSP00000363993,9606.ENSP00000364016,9606.ENSP00000372155,9606.ENSP00000384763,9606.ENSP00000414359,9606.ENSP00000483688	PSMA4,MT3,PSMA3,PSME2,PSMA2,PSMA6,PSMB1,EEF2K,PSMA5,ATG7,PSMB10,PSMA7,PSMB2,PSMB9,PSMB8,PSME1,SLC8A1,PSMA1,PSMB3
GO Process	GO:1901988	Negative regulation of cell cycle phase transition	20	235	0.42	0.0068	9606.ENSP00000044462,9606.ENSP00000216455,9606.ENSP00000216802,9606.ENSP00000223321,9606.ENSP00000261479,9606.ENSP00000262193,9606.ENSP00000271308,9606.ENSP00000343412,9606.ENSP00000351314,9606.ENSP00000352408,9606.ENSP00000358474,9606.ENSP00000358813,9606.ENSP00000359910,9606.ENSP00000362334,9606.ENSP00000363993,9606.ENSP00000364016,9606.ENSP00000372155,9606.ENSP00000414359,9606.ENSP00000438886,…	PSMA4,PSMA3,PSME2,PSMA2,PSMA6,PSMB1,PSMA5,BRE,PSMB10,BABAM1,BRCC3,TTK,PSMA7,PSMB2,PSMB9,PSMB8,PSME1,PSMA1,CDK5RAP3,PSMB3
GO Process	GO:0006911	Phagocytosis, engulfment	8	43	0.76	0.007	9606.ENSP00000216181,9606.ENSP00000267012,9606.ENSP00000312185,9606.ENSP00000339467,9606.ENSP00000350018,9606.ENSP00000365227,9606.ENSP00000380948,9606.ENSP00000383118	MYH9,BIN2,ELMO1,RHOG,SH3BP1,AIF1,ITGB2,CDC42
GO Process	GO:0030335	Positive regulation of cell migration	34	522	0.3	0.007	9606.ENSP00000009530,9606.ENSP00000219150,9606.ENSP00000246657,9606.ENSP00000293373,9606.ENSP00000296149,9606.ENSP00000312999,9606.ENSP00000331544,9606.ENSP00000341268,9606.ENSP00000343952,9606.ENSP00000346483,9606.ENSP00000347532,9606.ENSP00000355812,9606.ENSP00000357268,9606.ENSP00000360793,9606.ENSP00000361892,9606.ENSP00000362179,9606.ENSP00000362965,9606.ENSP00000364180,9606.ENSP00000364721,…	CD74,CORO1A,CCR7,NCKAP1L,ELP6,GNAI2,FBLN1,TRADD,GPR29,DDRGK1,KIAA1598,FGFR1OP,SEMA4A,KIF20B,STK4,ZC3H12A,PTAFR,GPSM3,MAPRE1,AIF1,CD274,MYADM,ETS1,LGMN,PTK2B,SLC8A1,DOCK8,PTPRC,SEMA4D,SELK,ITGAX,CCL5,CAMK1D,PLCG2
GO Process	GO:0036294	Cellular response to decreased oxygen levels	18	199	0.45	0.0071	9606.ENSP00000044462,9606.ENSP00000200691,9606.ENSP00000216455,9606.ENSP00000216802,9606.ENSP00000223321,9606.ENSP00000261479,9606.ENSP00000262193,9606.ENSP00000263026,9606.ENSP00000271308,9606.ENSP00000351314,9606.ENSP00000359910,9606.ENSP00000362334,9606.ENSP00000363993,9606.ENSP00000364016,9606.ENSP00000372155,9606.ENSP00000384763,9606.ENSP00000414359,9606.ENSP00000483688	PSMA4,MT3,PSMA3,PSME2,PSMA2,PSMA6,PSMB1,EEF2K,PSMA5,PSMB10,PSMA7,PSMB2,PSMB9,PSMB8,PSME1,SLC8A1,PSMA1,PSMB3
GO Process	GO:0030334	Regulation of cell migration	49	865	0.24	0.0074	9606.ENSP00000009530,9606.ENSP00000216274,9606.ENSP00000219150,9606.ENSP00000225941,9606.ENSP00000228945,9606.ENSP00000246657,9606.ENSP00000288266,9606.ENSP00000290866,9606.ENSP00000293373,9606.ENSP00000296149,9606.ENSP00000312999,9606.ENSP00000331544,9606.ENSP00000339467,9606.ENSP00000340274,9606.ENSP00000341268,9606.ENSP00000343952,9606.ENSP00000346483,9606.ENSP00000347532,9606.ENSP00000350018,…	CD74,RIPK3,CORO1A,ABI3,ARHGDIB,CCR7,APPL1,ACE,NCKAP1L,ELP6,GNAI2,FBLN1,RHOG,RAP2C,TRADD,GPR29,DDRGK1,KIAA1598,SH3BP1,FGFR1OP,SEMA4A,SLK,KIF20B,STK4,ZC3H12A,PTAFR,GPSM3,PADI2,MAPRE1,AIF1,GPR183,ALOX15B,CD274,MYADM,ETS1,EVL,LGMN,PTK2B,SLC8A1,DOCK8,PTPRC,SEMA4D,SELK,FAM49B,ITGAX,CCL5,CAMK1D,PLCG2,EPPK1
GO Process	GO:0046640	Regulation of alpha-beta T cell proliferation	7	32	0.83	0.0074	9606.ENSP00000264972,9606.ENSP00000280357,9606.ENSP00000341905,9606.ENSP00000354566,9606.ENSP00000365817,9606.ENSP00000370989,9606.ENSP00000411355	ZAP70,IL18,RASAL3,CD3E,HLA-E,CD274,PTPRC
GO Process	GO:0072678	T cell migration	7	32	0.83	0.0074	9606.ENSP00000258787,9606.ENSP00000264972,9606.ENSP00000267082,9606.ENSP00000343952,9606.ENSP00000349252,9606.ENSP00000352121,9606.ENSP00000365596	MYO1G,ZAP70,ITGB7,GPR29,ITGAL,PIK3CG,GPR183
GO Process	GO:0006890	Retrograde vesicle-mediated transport, Golgi to endoplasmic reticulum	11	84	0.61	0.0075	9606.ENSP00000262812,9606.ENSP00000263245,9606.ENSP00000264028,9606.ENSP00000303366,9606.ENSP00000305810,9606.ENSP00000321266,9606.ENSP00000325002,9606.ENSP00000330945,9606.ENSP00000349351,9606.ENSP00000361057,9606.ENSP00000390783	COPE,ARFGAP3,ARCN1,LMAN2,STX18,PITPNB,COPG1,TMED9,BICD2,SURF4,SCFD1
GO Process	GO:0006612	Protein targeting to membrane	16	165	0.48	0.0076	9606.ENSP00000225430,9606.ENSP00000309334,9606.ENSP00000312066,9606.ENSP00000342181,9606.ENSP00000343435,9606.ENSP00000345957,9606.ENSP00000346046,9606.ENSP00000348849,9606.ENSP00000358413,9606.ENSP00000385958,9606.ENSP00000393241,9606.ENSP00000418868,9606.ENSP00000435777,9606.ENSP00000451818,9606.ENSP00000467466,9606.ENSP00000470972	RPL19,RPL15,SRP68,SRP72,YIF1B,RPS21,RPS17,RPS26,ZDHHC6,RPS14,RPS18,RPL29,RPS13,SRP54,RPS15,RPS19
GO Process	GO:0032729	Positive regulation of interferon-gamma production	10	70	0.65	0.0077	9606.ENSP00000268638,9606.ENSP00000280357,9606.ENSP00000312002,9606.ENSP00000349359,9606.ENSP00000349486,9606.ENSP00000354566,9606.ENSP00000358490,9606.ENSP00000393566,9606.ENSP00000408146,9606.ENSP00000429150	IRF8,IL18,HAVCR2,SASH3,SCRIB,CD3E,CD2,HLA-DPA1,HLA-DPB1,FAM49B
GO Process	GO:2000027	Regulation of animal organ morphogenesis	21	257	0.4	0.0077	9606.ENSP00000044462,9606.ENSP00000216455,9606.ENSP00000216802,9606.ENSP00000223321,9606.ENSP00000261479,9606.ENSP00000262193,9606.ENSP00000262738,9606.ENSP00000271308,9606.ENSP00000319281,9606.ENSP00000351314,9606.ENSP00000354394,9606.ENSP00000359910,9606.ENSP00000362334,9606.ENSP00000363081,9606.ENSP00000363993,9606.ENSP00000364016,9606.ENSP00000369695,9606.ENSP00000372155,9606.ENSP00000383118,…	PSMA4,PSMA3,PSME2,PSMA2,PSMA6,PSMB1,CELSR1,PSMA5,BASP1,PSMB10,STAT1,PSMA7,PSMB2,DKK1,PSMB9,PSMB8,MLLT3,PSME1,CDC42,PSMA1,PSMB3
GO Process	GO:0033043	Regulation of organelle organization	67	1306	0.2	0.008	9606.ENSP00000219150,9606.ENSP00000228825,9606.ENSP00000228945,9606.ENSP00000234310,9606.ENSP00000234313,9606.ENSP00000238789,9606.ENSP00000246657,9606.ENSP00000257287,9606.ENSP00000260643,9606.ENSP00000262738,9606.ENSP00000263238,9606.ENSP00000273130,9606.ENSP00000274364,9606.ENSP00000287394,9606.ENSP00000293373,9606.ENSP00000294742,9606.ENSP00000295685,9606.ENSP00000298767,9606.ENSP00000303908,…	CORO1A,ARPC3,ARHGDIB,PPP3R1,PLEK,ATAD2B,CCR7,CEP135,PREB,CELSR1,ACTR3,DYNC1LI1,IQGAP2,ATAD2,NCKAP1L,ARPC5,ARPC2,WAPAL,TWF2,STX18,MID1,HCLS1,TACC3,TMED9,RHOG,HIST1H1C,ARPC5L,BICD2,SFPQ,SDCCAG3,SH3BP1,DCTN1,BECN1,MKI67,ZDHHC6,TTK,FMR1,KIF20B,SURF4,YWHAB,SAR1A,NEK6,PADI2,MAPRE1,WAS,ACTR2,OPTN,MLLT3,MYADM,GRB2,EVL,YWHAZ,PTK2B,LCP1,CDC42,ARPC4,ARPC1B,SCFD1,UBE2L3,CAPZB,ODF2,BAP1,KIAA1211,FAM49B,GMFG,A…
GO Process	GO:0030099	Myeloid cell differentiation	19	221	0.42	0.0084	9606.ENSP00000216181,9606.ENSP00000246657,9606.ENSP00000268638,9606.ENSP00000293373,9606.ENSP00000306106,9606.ENSP00000311857,9606.ENSP00000320176,9606.ENSP00000331614,9606.ENSP00000347602,9606.ENSP00000353099,9606.ENSP00000365596,9606.ENSP00000370343,9606.ENSP00000383118,9606.ENSP00000385958,9606.ENSP00000391592,9606.ENSP00000414921,9606.ENSP00000451818,9606.ENSP00000470972,9606.ENSP00000483313	MYH9,CCR7,IRF8,NCKAP1L,JAGN1,PTPN2,HCLS1,IKZF1,ARID4A,HLA-DRB1,GPR183,IRF4,CDC42,RPS14,PTPN6,PTBP3,SRP54,RPS19,WASF2
GO Process	GO:0051246	Regulation of protein metabolic process	125	2828	0.14	0.0085	9606.ENSP00000009530,9606.ENSP00000200691,9606.ENSP00000216085,9606.ENSP00000216181,9606.ENSP00000216190,9606.ENSP00000216274,9606.ENSP00000216455,9606.ENSP00000216554,9606.ENSP00000216797,9606.ENSP00000216802,9606.ENSP00000220849,9606.ENSP00000244221,9606.ENSP00000246657,9606.ENSP00000249636,9606.ENSP00000250896,9606.ENSP00000254436,9606.ENSP00000258418,9606.ENSP00000262316,9606.ENSP00000263026,…	CD74,MT3,RHBDD3,MYH9,EIF3D,RIPK3,PSMA3,EIF5,NFKBIA,PSME2,EIF3E,PAIP2B,CCR7,PIAS1,MKNK2,TRIM21,CAB39,RHBDF1,EEF2K,CSTA,LAMP3,CD27,PDCD4,IL18,PTPRO,UBASH3B,SAMSN1,CASP10,PRG3,ACE,NCKAP1L,COL6A3,PTPN2,HAVCR2,MID1,GNAI2,HCLS1,CDCA2,FBLN1,EIF3C,LCK,RAP2C,TRADD,ATG7,DDRGK1,ERCC6,ACTB,RAD23B,PIK3CG,ATP2A3,HLA-DRB1,CD3E,FGFR1OP,PYHIN1,EIF3A,CACUL1,UFL1,SHOC2,SLK,TTK,GBP1,FMR1,CARD9,RAPGEF1,STK4,YWHAB,ZC3…
GO Process	GO:0009226	Nucleotide-sugar biosynthetic process	6	23	0.91	0.0092	9606.ENSP00000216410,9606.ENSP00000295448,9606.ENSP00000309092,9606.ENSP00000318318,9606.ENSP00000423674,9606.ENSP00000477639	GNPNAT1,GNPDA2,GMPPB,MPI,GNPDA1,NAGK
GO Process	GO:0002699	Positive regulation of immune effector process	19	223	0.42	0.0093	9606.ENSP00000009530,9606.ENSP00000280357,9606.ENSP00000280377,9606.ENSP00000303920,9606.ENSP00000346120,9606.ENSP00000349359,9606.ENSP00000360181,9606.ENSP00000361263,9606.ENSP00000362965,9606.ENSP00000365817,9606.ENSP00000380948,9606.ENSP00000398890,9606.ENSP00000411355,9606.ENSP00000429150,9606.ENSP00000451000,9606.ENSP00000452780,9606.ENSP00000470972,9606.ENSP00000472929,9606.ENSP00000483570	CD74,IL18,USP15,MZB1,DDX21,SASH3,SH2D1A,RAPGEF1,PTAFR,HLA-E,ITGB2,HLA-DMB,PTPRC,FAM49B,ZBTB1,B2M,RPS19,VAV1,BTK
GO Process	GO:0000184	Nuclear-transcribed mRNA catabolic process, nonsense-mediated decay	13	119	0.53	0.0102	9606.ENSP00000220849,9606.ENSP00000225430,9606.ENSP00000309334,9606.ENSP00000345957,9606.ENSP00000346046,9606.ENSP00000348708,9606.ENSP00000348849,9606.ENSP00000385958,9606.ENSP00000393241,9606.ENSP00000418868,9606.ENSP00000435777,9606.ENSP00000467466,9606.ENSP00000470972	EIF3E,RPL19,RPL15,RPS21,RPS17,UPF2,RPS26,RPS14,RPS18,RPL29,RPS13,RPS15,RPS19
GO Process	GO:0070358	Actin polymerization-dependent cell motility	4	7	1.25	0.0102	9606.ENSP00000228825,9606.ENSP00000263238,9606.ENSP00000293373,9606.ENSP00000295685	ARPC3,ACTR3,NCKAP1L,ARPC2
GO Process	GO:0071456	Cellular response to hypoxia	17	189	0.44	0.0107	9606.ENSP00000044462,9606.ENSP00000200691,9606.ENSP00000216455,9606.ENSP00000216802,9606.ENSP00000223321,9606.ENSP00000261479,9606.ENSP00000262193,9606.ENSP00000271308,9606.ENSP00000351314,9606.ENSP00000359910,9606.ENSP00000362334,9606.ENSP00000363993,9606.ENSP00000364016,9606.ENSP00000372155,9606.ENSP00000384763,9606.ENSP00000414359,9606.ENSP00000483688	PSMA4,MT3,PSMA3,PSME2,PSMA2,PSMA6,PSMB1,PSMA5,PSMB10,PSMA7,PSMB2,PSMB9,PSMB8,PSME1,SLC8A1,PSMA1,PSMB3
GO Process	GO:0035722	interleukin-12-mediated signaling pathway	8	47	0.72	0.0113	9606.ENSP00000216802,9606.ENSP00000263097,9606.ENSP00000280154,9606.ENSP00000321259,9606.ENSP00000358727,9606.ENSP00000376134,9606.ENSP00000381581,9606.ENSP00000383118	PSME2,CNN2,PDCD4,TALDO1,GSTO1,STAT4,LCP1,CDC42
GO Process	GO:0044248	Cellular catabolic process	84	1758	0.17	0.0113	9606.ENSP00000044462,9606.ENSP00000200691,9606.ENSP00000215730,9606.ENSP00000216455,9606.ENSP00000216802,9606.ENSP00000220849,9606.ENSP00000223321,9606.ENSP00000225430,9606.ENSP00000242784,9606.ENSP00000259335,9606.ENSP00000259400,9606.ENSP00000261479,9606.ENSP00000262039,9606.ENSP00000262193,9606.ENSP00000264170,9606.ENSP00000268638,9606.ENSP00000271308,9606.ENSP00000274306,9606.ENSP00000277746,…	PSMA4,MT3,SNAP29,PSMA3,PSME2,EIF3E,PSMA2,RPL19,C19orf43,KIAA0368,STX17,PSMA6,PIK3C3,PSMB1,KYNU,IRF8,PSMA5,GZMA,NRBF2,USP15,ACE,HAAO,GNPDA2,MTMR14,ERAP1,ISG20,GABARAP,RPL15,CTSW,WDFY4,RAB39A,NCCRP1,DNAJB12,RPS21,RPS17,ATG7,UPF2,RPS26,POX2,RAD23B,PSMB10,MGEA5,BECN1,CACUL1,GSTO1,PSMA7,AKR1A1,ANXA7,ZC3H12A,SGPL1,PSMB2,PSMB9,PSMB8,ZCCHC6,OPTN,GLDC,PSME1,VTI1A,LGMN,RGS19,TYMP,CECR1,DERL3,RPS14,RPS18,CC…
GO Process	GO:0051272	Positive regulation of cellular component movement	35	561	0.29	0.0114	9606.ENSP00000009530,9606.ENSP00000219150,9606.ENSP00000246657,9606.ENSP00000293373,9606.ENSP00000296149,9606.ENSP00000312999,9606.ENSP00000331544,9606.ENSP00000341268,9606.ENSP00000343952,9606.ENSP00000346483,9606.ENSP00000347532,9606.ENSP00000355812,9606.ENSP00000357268,9606.ENSP00000360793,9606.ENSP00000361892,9606.ENSP00000362179,9606.ENSP00000362965,9606.ENSP00000364180,9606.ENSP00000364721,…	CD74,CORO1A,CCR7,NCKAP1L,ELP6,GNAI2,FBLN1,TRADD,GPR29,DDRGK1,KIAA1598,FGFR1OP,SEMA4A,KIF20B,STK4,ZC3H12A,PTAFR,GPSM3,MAPRE1,AIF1,CD274,MYADM,ETS1,LGMN,PTK2B,SLC8A1,DOCK8,PTPRC,SEMA4D,SELK,ITGAX,RPS19,CCL5,CAMK1D,PLCG2
GO Process	GO:0072657	Protein localization to membrane	32	495	0.3	0.0114	9606.ENSP00000225430,9606.ENSP00000260746,9606.ENSP00000267082,9606.ENSP00000267512,9606.ENSP00000306881,9606.ENSP00000309334,9606.ENSP00000312066,9606.ENSP00000313752,9606.ENSP00000314499,9606.ENSP00000338171,9606.ENSP00000342181,9606.ENSP00000343435,9606.ENSP00000345957,9606.ENSP00000346046,9606.ENSP00000348849,9606.ENSP00000349252,9606.ENSP00000349305,9606.ENSP00000349486,9606.ENSP00000358413,…	RPL19,ARL3,ITGB7,RAB15,SEC23A,RPL15,SRP68,SSNA1,GAK,SKAP1,SRP72,YIF1B,RPS21,RPS17,RPS26,ITGAL,GOLGA4,SCRIB,ZDHHC6,TM9SF3,OPTN,MYADM,ITGB2,RPS14,RPS18,RPL29,FYB,RPS13,SRP54,RPS15,RPS19,PACSIN1
GO Process	GO:0051607	Defense response to virus	18	210	0.42	0.0121	9606.ENSP00000216274,9606.ENSP00000227471,9606.ENSP00000306565,9606.ENSP00000345494,9606.ENSP00000346120,9606.ENSP00000346437,9606.ENSP00000354394,9606.ENSP00000355231,9606.ENSP00000359504,9606.ENSP00000360215,9606.ENSP00000360797,9606.ENSP00000360860,9606.ENSP00000362179,9606.ENSP00000369299,9606.ENSP00000377218,9606.ENSP00000380073,9606.ENSP00000381053,9606.ENSP00000411355	RIPK3,UNC93B1,ISG20,PLSCR1,DDX21,ATG7,STAT1,BECN1,GBP1,ZBP1,CARD9,IFIT5,ZC3H12A,TRIM22,IRF2,IRF9,ZMYND11,PTPRC
GO Process	GO:0044089	Positive regulation of cellular component biogenesis	34	542	0.29	0.0125	9606.ENSP00000228825,9606.ENSP00000234313,9606.ENSP00000246657,9606.ENSP00000257287,9606.ENSP00000263026,9606.ENSP00000263238,9606.ENSP00000274364,9606.ENSP00000293373,9606.ENSP00000294742,9606.ENSP00000295685,9606.ENSP00000303908,9606.ENSP00000305810,9606.ENSP00000338171,9606.ENSP00000345361,9606.ENSP00000349929,9606.ENSP00000354791,9606.ENSP00000356705,9606.ENSP00000357268,9606.ENSP00000359488,…	ARPC3,PLEK,CCR7,CEP135,EEF2K,ACTR3,IQGAP2,NCKAP1L,ARPC5,ARPC2,TWF2,STX18,SKAP1,ARPC5L,SDCCAG3,DCTN1,DNM3,SEMA4A,GBP5,FMR1,EPHB2,MAPRE1,WAS,ACTR2,GRB2,EVL,PTK2B,LCP1,CDC42,ARPC4,ARPC1B,SEMA4D,KIAA1211,WASF2
GO Process	GO:0016071	mRNA metabolic process	40	678	0.26	0.0126	9606.ENSP00000199814,9606.ENSP00000220849,9606.ENSP00000225430,9606.ENSP00000252137,9606.ENSP00000263257,9606.ENSP00000265271,9606.ENSP00000266022,9606.ENSP00000293677,9606.ENSP00000305556,9606.ENSP00000309334,9606.ENSP00000324827,9606.ENSP00000326411,9606.ENSP00000344241,9606.ENSP00000345957,9606.ENSP00000346046,9606.ENSP00000348708,9606.ENSP00000348849,9606.ENSP00000349748,9606.ENSP00000358616,…	RBM22,EIF3E,RPL19,DGCR14,NOVA2,RBM27,RBM6,RAVER1,PCBP1,RPL15,AKAP17A,CWF19L1,ZMAT5,RPS21,RPS17,UPF2,RPS26,SFPQ,SMNDC1,FMR1,RNF113A,ZC3H12A,ZCCHC6,ADARB2,PCBP3,RPS14,RPS18,POLDIP3,PTBP3,RPL29,ALYREF,PLRG1,RNH1,RPS13,SFSWAP,CELF2,ZBTB1,SRSF5,RPS15,RPS19
GO Process	GO:0010638	Positive regulation of organelle organization	38	633	0.27	0.0128	9606.ENSP00000228825,9606.ENSP00000234310,9606.ENSP00000234313,9606.ENSP00000246657,9606.ENSP00000257287,9606.ENSP00000263238,9606.ENSP00000274364,9606.ENSP00000293373,9606.ENSP00000294742,9606.ENSP00000295685,9606.ENSP00000305810,9606.ENSP00000320176,9606.ENSP00000330945,9606.ENSP00000345361,9606.ENSP00000349748,9606.ENSP00000349929,9606.ENSP00000354791,9606.ENSP00000355231,9606.ENSP00000358413,…	ARPC3,PPP3R1,PLEK,CCR7,CEP135,ACTR3,IQGAP2,NCKAP1L,ARPC5,ARPC2,STX18,HCLS1,TMED9,ARPC5L,SFPQ,SDCCAG3,DCTN1,BECN1,ZDHHC6,FMR1,SURF4,YWHAB,MAPRE1,WAS,ACTR2,OPTN,GRB2,EVL,YWHAZ,PTK2B,LCP1,CDC42,ARPC4,ARPC1B,UBE2L3,BAP1,KIAA1211,WASF2
GO Process	GO:0010592	Positive regulation of lamellipodium assembly	6	25	0.87	0.013	9606.ENSP00000263238,9606.ENSP00000295685,9606.ENSP00000303908,9606.ENSP00000367220,9606.ENSP00000383118,9606.ENSP00000483313	ACTR3,ARPC2,TWF2,ACTR2,CDC42,WASF2
GO Process	GO:0009893	Positive regulation of metabolic process	162	3893	0.11	0.0135	9606.ENSP00000009530,9606.ENSP00000199814,9606.ENSP00000200691,9606.ENSP00000216085,9606.ENSP00000216181,9606.ENSP00000216190,9606.ENSP00000216274,9606.ENSP00000216797,9606.ENSP00000216802,9606.ENSP00000220849,9606.ENSP00000224073,9606.ENSP00000226279,9606.ENSP00000234310,9606.ENSP00000234313,9606.ENSP00000238789,9606.ENSP00000246657,9606.ENSP00000249636,9606.ENSP00000254436,9606.ENSP00000254801,…	CD74,RBM22,MT3,RHBDD3,MYH9,EIF3D,RIPK3,NFKBIA,PSME2,EIF3E,EDF1,CD38,PPP3R1,PLEK,ATAD2B,CCR7,PIAS1,TRIM21,IGJ,CAB39,ACTR3,LY9,SUB1,TNC,LAMP3,CD27,IRF8,IL18,USP15,CASP10,PRG3,ATAD2,APPL1,ACE,NCKAP1L,CD3D,MZB1,PCBP1,PTPN2,HAVCR2,MID1,GNAI2,HCLS1,CD6,SETD3,CDCA2,FBLN1,IKZF1,EIF3C,LCK,SKAP1,RHOG,HIST1H1C,RAP2C,TRADD,BRE,IKZF3,PLSCR1,NFYA,DDX21,ATG7,DDRGK1,ARID4A,ERCC6,SASH3,SCRIB,BCL11B,SFPQ,ACTB,PIK3…
GO Process	GO:0001768	Establishment of T cell polarity	4	8	1.19	0.0143	9606.ENSP00000216181,9606.ENSP00000246657,9606.ENSP00000256935,9606.ENSP00000349486	MYH9,CCR7,DOCK2,SCRIB
GO Process	GO:1902416	Positive regulation of mRNA binding	4	8	1.19	0.0143	9606.ENSP00000216190,9606.ENSP00000220849,9606.ENSP00000332604,9606.ENSP00000359506	EIF3D,EIF3E,EIF3C,FMR1
GO Process	GO:0070372	Regulation of ERK1 and ERK2 cascade	22	292	0.37	0.0146	9606.ENSP00000009530,9606.ENSP00000200691,9606.ENSP00000246657,9606.ENSP00000311857,9606.ENSP00000312002,9606.ENSP00000312999,9606.ENSP00000331544,9606.ENSP00000353099,9606.ENSP00000358140,9606.ENSP00000359504,9606.ENSP00000361263,9606.ENSP00000363763,9606.ENSP00000365596,9606.ENSP00000379287,9606.ENSP00000380638,9606.ENSP00000382941,9606.ENSP00000386229,9606.ENSP00000391592,9606.ENSP00000411355,…	CD74,MT3,CCR7,PTPN2,HAVCR2,GNAI2,FBLN1,HLA-DRB1,EIF3A,GBP1,RAPGEF1,EPHB2,GPR183,YWHAZ,PTK2B,SIRPA,RGS14,PTPN6,PTPRC,TBC1D10C,CCL5,CNKSR3
GO Process	GO:0040012	Regulation of locomotion	52	969	0.22	0.0148	9606.ENSP00000009530,9606.ENSP00000216274,9606.ENSP00000219150,9606.ENSP00000225941,9606.ENSP00000228945,9606.ENSP00000246657,9606.ENSP00000281171,9606.ENSP00000288266,9606.ENSP00000290866,9606.ENSP00000293373,9606.ENSP00000296149,9606.ENSP00000311857,9606.ENSP00000312999,9606.ENSP00000331544,9606.ENSP00000339467,9606.ENSP00000340274,9606.ENSP00000341268,9606.ENSP00000343952,9606.ENSP00000346483,…	CD74,RIPK3,CORO1A,ABI3,ARHGDIB,CCR7,PTPRO,APPL1,ACE,NCKAP1L,ELP6,PTPN2,GNAI2,FBLN1,RHOG,RAP2C,TRADD,GPR29,DDRGK1,KIAA1598,SH3BP1,FGFR1OP,SEMA4A,SLK,KIF20B,STK4,ZC3H12A,PTAFR,GPSM3,PADI2,MAPRE1,AIF1,GPR183,WAS,ALOX15B,CD274,MYADM,ETS1,EVL,LGMN,PTK2B,SLC8A1,DOCK8,PTPRC,SEMA4D,SELK,FAM49B,ITGAX,CCL5,CAMK1D,PLCG2,EPPK1
GO Process	GO:0071702	Organic substance transport	99	2173	0.15	0.0152	9606.ENSP00000009530,9606.ENSP00000158762,9606.ENSP00000215730,9606.ENSP00000216181,9606.ENSP00000216797,9606.ENSP00000225430,9606.ENSP00000227471,9606.ENSP00000234313,9606.ENSP00000238855,9606.ENSP00000249066,9606.ENSP00000257017,9606.ENSP00000259400,9606.ENSP00000260643,9606.ENSP00000260746,9606.ENSP00000262316,9606.ENSP00000262812,9606.ENSP00000263245,9606.ENSP00000263672,9606.ENSP00000264028,…	CD74,ACAP1,SNAP29,MYH9,NFKBIA,RPL19,UNC93B1,PLEK,AFTPH,APOL2,RAB33A,STX17,PREB,ARL3,RHBDF1,COPE,ARFGAP3,SPCS2,ARCN1,RAB15,MIA2,APPL1,SLCO2B1,ACE,SLC4A7,TBC1D2B,LMAN2,STX18,JAGN1,GABARAP,SEC23A,RPL15,SRP68,SSNA1,PITPNB,RAB39A,COPG1,TMED9,SNX20,STARD10,TBC1D22A,FAM53B,SRP72,SEC24C,YIF1B,PLSCR1,RPS21,RPS17,ATG7,UPF2,PITPNM1,RPS26,GOLGA4,BICD2,SCRIB,DYNLRB1,SFPQ,SDCCAG3,DNM3,SEC23IP,ZDHHC6,CYB5R4,TME…
GO Process	GO:0045619	Regulation of lymphocyte differentiation	16	178	0.44	0.0153	9606.ENSP00000009530,9606.ENSP00000264972,9606.ENSP00000266557,9606.ENSP00000280357,9606.ENSP00000293373,9606.ENSP00000311857,9606.ENSP00000344544,9606.ENSP00000349359,9606.ENSP00000358490,9606.ENSP00000362179,9606.ENSP00000370343,9606.ENSP00000371219,9606.ENSP00000391592,9606.ENSP00000411355,9606.ENSP00000451000,9606.ENSP00000483570	CD74,ZAP70,CD27,IL18,NCKAP1L,PTPN2,IKZF3,SASH3,CD2,ZC3H12A,IRF4,RHOH,PTPN6,PTPRC,ZBTB1,BTK
GO Process	GO:0030888	Regulation of B cell proliferation	9	64	0.64	0.0162	9606.ENSP00000009530,9606.ENSP00000226279,9606.ENSP00000293373,9606.ENSP00000303920,9606.ENSP00000344544,9606.ENSP00000349359,9606.ENSP00000365596,9606.ENSP00000411355,9606.ENSP00000483570	CD74,CD38,NCKAP1L,MZB1,IKZF3,SASH3,GPR183,PTPRC,BTK
GO Process	GO:0048208	COPII vesicle coating	9	64	0.64	0.0162	9606.ENSP00000216416,9606.ENSP00000260643,9606.ENSP00000306881,9606.ENSP00000343405,9606.ENSP00000358071,9606.ENSP00000373312,9606.ENSP00000390783,9606.ENSP00000392147,9606.ENSP00000414202	CNIH1,PREB,SEC23A,SEC24C,SEC23IP,SEC13,SCFD1,PPP6C,PPP6R1
GO Process	GO:1902532	Negative regulation of intracellular signal transduction	32	508	0.29	0.0166	9606.ENSP00000009530,9606.ENSP00000215912,9606.ENSP00000234313,9606.ENSP00000280154,9606.ENSP00000282412,9606.ENSP00000311857,9606.ENSP00000312999,9606.ENSP00000331544,9606.ENSP00000341905,9606.ENSP00000350018,9606.ENSP00000354394,9606.ENSP00000357986,9606.ENSP00000358140,9606.ENSP00000358727,9606.ENSP00000359504,9606.ENSP00000361263,9606.ENSP00000362179,9606.ENSP00000363763,9606.ENSP00000365682,…	CD74,PIK3IP1,PLEK,PDCD4,PPM1B,PTPN2,GNAI2,FBLN1,RASAL3,SH3BP1,STAT1,PLEKHA1,EIF3A,GSTO1,GBP1,RAPGEF1,ZC3H12A,EPHB2,TLE1,OPTN,RHOH,MYADM,CARD8,ZMYND11,SIRPA,RGS14,PTPN6,PTPRC,FAM49B,CDK5RAP3,TBC1D10C,CNKSR3
GO Process	GO:0006468	Protein phosphorylation	51	952	0.22	0.0171	9606.ENSP00000044462,9606.ENSP00000200691,9606.ENSP00000216085,9606.ENSP00000216274,9606.ENSP00000216455,9606.ENSP00000216639,9606.ENSP00000216802,9606.ENSP00000223321,9606.ENSP00000250896,9606.ENSP00000258418,9606.ENSP00000261479,9606.ENSP00000262039,9606.ENSP00000262193,9606.ENSP00000263026,9606.ENSP00000263955,9606.ENSP00000264972,9606.ENSP00000271308,9606.ENSP00000280357,9606.ENSP00000280377,…	PSMA4,MT3,RHBDD3,RIPK3,PSMA3,VRK1,PSME2,PSMA2,MKNK2,CAB39,PSMA6,PIK3C3,PSMB1,EEF2K,STK17B,ZAP70,PSMA5,IL18,USP15,GAK,IL3RA,LCK,RASAL3,ERCC6,PSMB10,PIK3CG,SLK,TTK,PSMA7,STK4,YWHAB,PSMB2,NEK6,EPHB2,PSMB9,PSMB8,PSME1,GRB2,YWHAZ,PTK2B,DAPK1,PTPN6,MAPKAPK3,PSMA1,NEK1,MAP4K1,GMFG,CCL5,CAMK1D,BTK,PSMB3
GO Process	GO:2000145	Regulation of cell motility	50	929	0.22	0.0175	9606.ENSP00000009530,9606.ENSP00000216274,9606.ENSP00000219150,9606.ENSP00000225941,9606.ENSP00000228945,9606.ENSP00000246657,9606.ENSP00000288266,9606.ENSP00000290866,9606.ENSP00000293373,9606.ENSP00000296149,9606.ENSP00000312999,9606.ENSP00000331544,9606.ENSP00000339467,9606.ENSP00000340274,9606.ENSP00000341268,9606.ENSP00000343952,9606.ENSP00000346483,9606.ENSP00000347532,9606.ENSP00000350018,…	CD74,RIPK3,CORO1A,ABI3,ARHGDIB,CCR7,APPL1,ACE,NCKAP1L,ELP6,GNAI2,FBLN1,RHOG,RAP2C,TRADD,GPR29,DDRGK1,KIAA1598,SH3BP1,FGFR1OP,SEMA4A,SLK,KIF20B,STK4,ZC3H12A,PTAFR,GPSM3,PADI2,MAPRE1,AIF1,GPR183,WAS,ALOX15B,CD274,MYADM,ETS1,EVL,LGMN,PTK2B,SLC8A1,DOCK8,PTPRC,SEMA4D,SELK,FAM49B,ITGAX,CCL5,CAMK1D,PLCG2,EPPK1
GO Process	GO:0002695	Negative regulation of leukocyte activation	16	181	0.44	0.0177	9606.ENSP00000009530,9606.ENSP00000216085,9606.ENSP00000285670,9606.ENSP00000311857,9606.ENSP00000312002,9606.ENSP00000349486,9606.ENSP00000353099,9606.ENSP00000357906,9606.ENSP00000362179,9606.ENSP00000364246,9606.ENSP00000370989,9606.ENSP00000391592,9606.ENSP00000411355,9606.ENSP00000443654,9606.ENSP00000462309,9606.ENSP00000483570	CD74,RHBDD3,SAMSN1,PTPN2,HAVCR2,SCRIB,HLA-DRB1,TNFAIP8L2,ZC3H12A,PLA2G2D,CD274,PTPN6,PTPRC,TBC1D10C,CD300LF,BTK
GO Process	GO:0002861	Regulation of inflammatory response to antigenic stimulus	6	27	0.84	0.0177	9606.ENSP00000246657,9606.ENSP00000353099,9606.ENSP00000364246,9606.ENSP00000365817,9606.ENSP00000414359,9606.ENSP00000483570	CCR7,HLA-DRB1,PLA2G2D,HLA-E,PSMA1,BTK
GO Process	GO:0120032	Regulation of plasma membrane bounded cell projection assembly	16	181	0.44	0.0177	9606.ENSP00000246657,9606.ENSP00000257287,9606.ENSP00000263238,9606.ENSP00000295685,9606.ENSP00000303908,9606.ENSP00000339467,9606.ENSP00000349929,9606.ENSP00000356705,9606.ENSP00000359506,9606.ENSP00000365891,9606.ENSP00000367220,9606.ENSP00000376652,9606.ENSP00000383118,9606.ENSP00000401010,9606.ENSP00000403453,9606.ENSP00000483313	CCR7,CEP135,ACTR3,ARPC2,TWF2,RHOG,SDCCAG3,DNM3,FMR1,WAS,ACTR2,EVL,CDC42,CAPZB,ODF2,WASF2
GO Process	GO:0006793	Phosphorus metabolic process	97	2134	0.15	0.0182	9606.ENSP00000044462,9606.ENSP00000175756,9606.ENSP00000200691,9606.ENSP00000216085,9606.ENSP00000216274,9606.ENSP00000216410,9606.ENSP00000216455,9606.ENSP00000216639,9606.ENSP00000216802,9606.ENSP00000223321,9606.ENSP00000234310,9606.ENSP00000234313,9606.ENSP00000250896,9606.ENSP00000258418,9606.ENSP00000261407,9606.ENSP00000261479,9606.ENSP00000262039,9606.ENSP00000262193,9606.ENSP00000263026,…	PSMA4,PTPN18,MT3,RHBDD3,RIPK3,GNPNAT1,PSMA3,VRK1,PSME2,PSMA2,PPP3R1,PLEK,MKNK2,CAB39,LPCAT3,PSMA6,PIK3C3,PSMB1,EEF2K,STK17B,KYNU,ZAP70,PSMA5,IL18,USP15,PTPRO,PPM1B,UBASH3B,ADK,HAAO,GNPDA2,MTMR14,UBLCP1,MVD,PTPN7,PTPN2,GAK,GIMAP7,TALDO1,IMPDH2,HMGCS1,NADSYN1,IL3RA,STARD10,LCK,RASAL3,PLSCR1,ERCC6,PITPNM1,PSMB10,PIK3CG,NMRK1,LHPP,PLEKHA1,SLK,TTK,PSMA7,PGAM1,AKR1A1,STK4,YWHAB,PPA1,PSMB2,NEK6,PTAFR,EP…
GO Process	GO:0046634	Regulation of alpha-beta T cell activation	11	96	0.55	0.0188	9606.ENSP00000264972,9606.ENSP00000280357,9606.ENSP00000293373,9606.ENSP00000341905,9606.ENSP00000349359,9606.ENSP00000354566,9606.ENSP00000362179,9606.ENSP00000365817,9606.ENSP00000370343,9606.ENSP00000370989,9606.ENSP00000411355	ZAP70,IL18,NCKAP1L,RASAL3,SASH3,CD3E,ZC3H12A,HLA-E,IRF4,CD274,PTPRC
GO Process	GO:0002286	T cell activation involved in immune response	9	66	0.62	0.0191	9606.ENSP00000009530,9606.ENSP00000263285,9606.ENSP00000349252,9606.ENSP00000357268,9606.ENSP00000365411,9606.ENSP00000365596,9606.ENSP00000370343,9606.ENSP00000381581,9606.ENSP00000388620	CD74,LY9,ITGAL,SEMA4A,APBB1IP,GPR183,IRF4,LCP1,EOMES
GO Process	GO:0050854	Regulation of antigen receptor-mediated signaling pathway	9	66	0.62	0.0191	9606.ENSP00000246657,9606.ENSP00000295756,9606.ENSP00000311857,9606.ENSP00000337825,9606.ENSP00000359504,9606.ENSP00000360181,9606.ENSP00000391592,9606.ENSP00000411355,9606.ENSP00000437940	CCR7,TRAT1,PTPN2,LCK,GBP1,SH2D1A,PTPN6,PTPRC,CD19
GO Process	GO:0050866	Negative regulation of cell activation	17	202	0.42	0.0196	9606.ENSP00000009530,9606.ENSP00000216085,9606.ENSP00000284273,9606.ENSP00000285670,9606.ENSP00000311857,9606.ENSP00000312002,9606.ENSP00000349486,9606.ENSP00000353099,9606.ENSP00000357906,9606.ENSP00000362179,9606.ENSP00000364246,9606.ENSP00000370989,9606.ENSP00000391592,9606.ENSP00000411355,9606.ENSP00000443654,9606.ENSP00000462309,9606.ENSP00000483570	CD74,RHBDD3,UBASH3B,SAMSN1,PTPN2,HAVCR2,SCRIB,HLA-DRB1,TNFAIP8L2,ZC3H12A,PLA2G2D,CD274,PTPN6,PTPRC,TBC1D10C,CD300LF,BTK
GO Process	GO:0046632	Alpha-beta T cell differentiation	8	53	0.67	0.0209	9606.ENSP00000263285,9606.ENSP00000264972,9606.ENSP00000349723,9606.ENSP00000357268,9606.ENSP00000364246,9606.ENSP00000365596,9606.ENSP00000370343,9606.ENSP00000388620	LY9,ZAP70,BCL11B,SEMA4A,PLA2G2D,GPR183,IRF4,EOMES
GO Process	GO:0006470	Protein dephosphorylation	17	204	0.41	0.0215	9606.ENSP00000175756,9606.ENSP00000234310,9606.ENSP00000281171,9606.ENSP00000282412,9606.ENSP00000284273,9606.ENSP00000296003,9606.ENSP00000296786,9606.ENSP00000309116,9606.ENSP00000311857,9606.ENSP00000337825,9606.ENSP00000357835,9606.ENSP00000387046,9606.ENSP00000391592,9606.ENSP00000392147,9606.ENSP00000399970,9606.ENSP00000411355,9606.ENSP00000423602	PTPN18,PPP3R1,PTPRO,PPM1B,UBASH3B,MTMR14,UBLCP1,PTPN7,PTPN2,LCK,LHPP,PPM1M,PTPN6,PPP6C,PPP2R2D,PTPRC,DAPP1
GO Process	GO:0006412	Translation	25	366	0.32	0.0221	9606.ENSP00000216190,9606.ENSP00000216554,9606.ENSP00000220849,9606.ENSP00000225430,9606.ENSP00000255078,9606.ENSP00000263026,9606.ENSP00000309334,9606.ENSP00000332604,9606.ENSP00000345957,9606.ENSP00000346046,9606.ENSP00000348849,9606.ENSP00000358140,9606.ENSP00000362329,9606.ENSP00000364965,9606.ENSP00000367038,9606.ENSP00000385958,9606.ENSP00000393241,9606.ENSP00000397843,9606.ENSP00000418868,…	EIF3D,EIF5,EIF3E,RPL19,IGHMBP2,EEF2K,RPL15,EIF3C,RPS21,RPS17,RPS26,EIF3A,PPA1,SECISBP2,RRBP1,RPS14,RPS18,TMA7,RPL29,EIF3H,EIF4G2,RPS13,RPS15,RPS19,EIF3L
GO Process	GO:0019083	Viral transcription	12	115	0.51	0.0223	9606.ENSP00000225430,9606.ENSP00000309334,9606.ENSP00000345957,9606.ENSP00000346046,9606.ENSP00000348849,9606.ENSP00000373312,9606.ENSP00000385958,9606.ENSP00000393241,9606.ENSP00000418868,9606.ENSP00000435777,9606.ENSP00000467466,9606.ENSP00000470972	RPL19,RPL15,RPS21,RPS17,RPS26,SEC13,RPS14,RPS18,RPL29,RPS13,RPS15,RPS19
GO Process	GO:0006915	Apoptotic process	49	918	0.22	0.0225	9606.ENSP00000200691,9606.ENSP00000216274,9606.ENSP00000216797,9606.ENSP00000226279,9606.ENSP00000250416,9606.ENSP00000250498,9606.ENSP00000250896,9606.ENSP00000263384,9606.ENSP00000263955,9606.ENSP00000266557,9606.ENSP00000274306,9606.ENSP00000280154,9606.ENSP00000286186,9606.ENSP00000288266,9606.ENSP00000303920,9606.ENSP00000306866,9606.ENSP00000312185,9606.ENSP00000341268,9606.ENSP00000342681,…	MT3,RIPK3,NFKBIA,CD38,PARP2,DAD1,MKNK2,FAM32A,STK17B,CD27,GZMA,PDCD4,CASP10,APPL1,MZB1,GABARAP,ELMO1,TRADD,CD5,BRE,PLSCR1,ERCC6,SCRIB,POX2,PIK3CG,ATP2A3,CD3E,BECN1,CD2,SMNDC1,SLK,STK4,ZC3H12A,SGPL1,NEK6,CAAP1,ALOX15B,CARD8,PTK2B,ITGB2,DAPK1,MYD88,SELK,TNFAIP8,NAIP,API5,CDK5RAP3,RASSF5,BTK
GO Process	GO:0032943	Mononuclear cell proliferation	10	83	0.57	0.0225	9606.ENSP00000221972,9606.ENSP00000256935,9606.ENSP00000290866,9606.ENSP00000321584,9606.ENSP00000351314,9606.ENSP00000352121,9606.ENSP00000394888,9606.ENSP00000411355,9606.ENSP00000433277,9606.ENSP00000437940	CD79A,DOCK2,ACE,IMPDH2,PSMB10,PIK3CG,DOCK8,PTPRC,MS4A1,CD19
GO Process	GO:0002822	Regulation of adaptive immune response based on somatic recombination of immune receptors built from immunoglobulin superfamily domains	14	150	0.46	0.0227	9606.ENSP00000216274,9606.ENSP00000280357,9606.ENSP00000312002,9606.ENSP00000349359,9606.ENSP00000362179,9606.ENSP00000365817,9606.ENSP00000365891,9606.ENSP00000370989,9606.ENSP00000391592,9606.ENSP00000411355,9606.ENSP00000429150,9606.ENSP00000451000,9606.ENSP00000452780,9606.ENSP00000483570	RIPK3,IL18,HAVCR2,SASH3,ZC3H12A,HLA-E,WAS,CD274,PTPN6,PTPRC,FAM49B,ZBTB1,B2M,BTK
GO Process	GO:0043409	Negative regulation of MAPK cascade	15	168	0.44	0.0227	9606.ENSP00000280154,9606.ENSP00000311857,9606.ENSP00000331544,9606.ENSP00000358140,9606.ENSP00000359504,9606.ENSP00000361263,9606.ENSP00000363763,9606.ENSP00000381053,9606.ENSP00000382941,9606.ENSP00000386229,9606.ENSP00000391592,9606.ENSP00000411355,9606.ENSP00000438886,9606.ENSP00000443654,9606.ENSP00000475915	PDCD4,PTPN2,FBLN1,EIF3A,GBP1,RAPGEF1,EPHB2,ZMYND11,SIRPA,RGS14,PTPN6,PTPRC,CDK5RAP3,TBC1D10C,CNKSR3
GO Process	GO:0008219	Cell death	56	1091	0.2	0.0228	9606.ENSP00000200691,9606.ENSP00000216274,9606.ENSP00000216797,9606.ENSP00000226279,9606.ENSP00000250416,9606.ENSP00000250498,9606.ENSP00000250896,9606.ENSP00000263384,9606.ENSP00000263955,9606.ENSP00000264474,9606.ENSP00000266557,9606.ENSP00000274306,9606.ENSP00000280154,9606.ENSP00000286186,9606.ENSP00000288266,9606.ENSP00000303920,9606.ENSP00000306866,9606.ENSP00000312185,9606.ENSP00000341268,…	MT3,RIPK3,NFKBIA,CD38,PARP2,DAD1,MKNK2,FAM32A,STK17B,CSTA,CD27,GZMA,PDCD4,CASP10,APPL1,MZB1,GABARAP,ELMO1,TRADD,CD5,BRE,PLSCR1,VAPA,ERCC6,SCRIB,POX2,PIK3CG,ATP2A3,CD3E,BECN1,CD2,SMNDC1,SLK,ZBP1,NDOR1,STK4,ZC3H12A,SGPL1,NEK6,OPTN,CAAP1,ALOX15B,CARD8,KRT80,PTK2B,ITGB2,DAPK1,MYD88,SELK,TNFAIP8,NAIP,API5,EIF4G2,CDK5RAP3,RASSF5,BTK
GO Process	GO:0008284	Positive regulation of cell population proliferation	49	919	0.22	0.0228	9606.ENSP00000009530,9606.ENSP00000219150,9606.ENSP00000226279,9606.ENSP00000257910,9606.ENSP00000264972,9606.ENSP00000265131,9606.ENSP00000280357,9606.ENSP00000293373,9606.ENSP00000298767,9606.ENSP00000301012,9606.ENSP00000303920,9606.ENSP00000312002,9606.ENSP00000312999,9606.ENSP00000320176,9606.ENSP00000323280,9606.ENSP00000331544,9606.ENSP00000339467,9606.ENSP00000341905,9606.ENSP00000342137,…	CD74,CORO1A,CD38,TSPAN31,ZAP70,TNC,IL18,NCKAP1L,WAPAL,MVD,MZB1,HAVCR2,GNAI2,HCLS1,CD6,FBLN1,RHOG,RASAL3,NCCRP1,DDRGK1,AMICA1,SASH3,STAT1,CD3E,FGFR1OP,CACUL1,UFL1,TTK,KIF20B,TOR2A,PTAFR,AIF1,GPR183,HLA-E,CD274,ETS1,LGMN,LBH,PTK2B,CDC42,NOLC1,PTPN6,HLA-DPA1,HLA-DMB,HLA-DPB1,PTPRC,SELK,ITGAX,CCL5
GO Process	GO:0023051	Regulation of signaling	148	3553	0.11	0.023	9606.ENSP00000009530,9606.ENSP00000044462,9606.ENSP00000175756,9606.ENSP00000200691,9606.ENSP00000215912,9606.ENSP00000216274,9606.ENSP00000216455,9606.ENSP00000216797,9606.ENSP00000216802,9606.ENSP00000223321,9606.ENSP00000226279,9606.ENSP00000228945,9606.ENSP00000233668,9606.ENSP00000234310,9606.ENSP00000234313,9606.ENSP00000246657,9606.ENSP00000249636,9606.ENSP00000254436,9606.ENSP00000261479,…	CD74,PSMA4,PTPN18,MT3,PIK3IP1,RIPK3,PSMA3,NFKBIA,PSME2,PSMA2,CD38,ARHGDIB,DOK1,PPP3R1,PLEK,CCR7,PIAS1,TRIM21,PSMA6,PSMB1,RHBDF1,CHD5,ZAP70,CD27,RHOF,PSMA5,PDCD4,IL18,USP15,PTPRO,PPM1B,UBASH3B,CASP10,APPL1,ARHGAP15,TRAT1,MZB1,JAGN1,PTPN2,HAVCR2,MID1,GNAI2,TRIP10,HCLS1,FBLN1,STARD10,LCK,FAM53B,RHOG,TRADD,RASAL3,PLSCR1,VAPA,DDX21,DDRGK1,ERCC6,SCRIB,SFPQ,SH3BP1,PSMB10,PIK3CG,ATP2A3,HLA-DRB1,STAT1,CD3…
GO Process	GO:0032673	Regulation of interleukin-4 production	6	29	0.81	0.023	9606.ENSP00000312002,9606.ENSP00000349359,9606.ENSP00000353099,9606.ENSP00000354566,9606.ENSP00000365817,9606.ENSP00000370343	HAVCR2,SASH3,HLA-DRB1,CD3E,HLA-E,IRF4
GO Process	GO:0043043	Peptide biosynthetic process	26	389	0.32	0.023	9606.ENSP00000216190,9606.ENSP00000216554,9606.ENSP00000220849,9606.ENSP00000225430,9606.ENSP00000255078,9606.ENSP00000263026,9606.ENSP00000309334,9606.ENSP00000325548,9606.ENSP00000332604,9606.ENSP00000345957,9606.ENSP00000346046,9606.ENSP00000348849,9606.ENSP00000358140,9606.ENSP00000362329,9606.ENSP00000364965,9606.ENSP00000367038,9606.ENSP00000385958,9606.ENSP00000393241,9606.ENSP00000397843,…	EIF3D,EIF5,EIF3E,RPL19,IGHMBP2,EEF2K,RPL15,CNDP2,EIF3C,RPS21,RPS17,RPS26,EIF3A,PPA1,SECISBP2,RRBP1,RPS14,RPS18,TMA7,RPL29,EIF3H,EIF4G2,RPS13,RPS15,RPS19,EIF3L
GO Process	GO:0050690	Regulation of defense response to virus by virus	6	29	0.81	0.023	9606.ENSP00000256935,9606.ENSP00000312185,9606.ENSP00000337825,9606.ENSP00000349486,9606.ENSP00000354782,9606.ENSP00000452780	DOCK2,ELMO1,LCK,SCRIB,CD247,B2M
GO Process	GO:0002224	Toll-like receptor signaling pathway	11	100	0.53	0.0241	9606.ENSP00000216797,9606.ENSP00000227471,9606.ENSP00000262039,9606.ENSP00000312002,9606.ENSP00000361926,9606.ENSP00000376911,9606.ENSP00000380948,9606.ENSP00000396467,9606.ENSP00000401399,9606.ENSP00000462309,9606.ENSP00000483570	NFKBIA,UNC93B1,PIK3C3,HAVCR2,CNPY3,LGMN,ITGB2,MAPKAPK3,MYD88,CD300LF,BTK
GO Process	GO:0030111	Regulation of Wnt signaling pathway	25	370	0.32	0.0246	9606.ENSP00000044462,9606.ENSP00000216455,9606.ENSP00000216802,9606.ENSP00000223321,9606.ENSP00000261479,9606.ENSP00000262193,9606.ENSP00000271308,9606.ENSP00000281171,9606.ENSP00000282412,9606.ENSP00000338532,9606.ENSP00000351314,9606.ENSP00000359910,9606.ENSP00000361263,9606.ENSP00000361892,9606.ENSP00000362334,9606.ENSP00000363081,9606.ENSP00000363836,9606.ENSP00000363993,9606.ENSP00000364016,…	PSMA4,PSMA3,PSME2,PSMA2,PSMA6,PSMB1,PSMA5,PTPRO,PPM1B,FAM53B,PSMB10,PSMA7,RAPGEF1,STK4,PSMB2,DKK1,CCNY,PSMB9,PSMB8,TLE1,MLLT3,PSME1,PSMA1,RNF213,PSMB3
GO Process	GO:0140056	Organelle localization by membrane tethering	15	170	0.44	0.0247	9606.ENSP00000215730,9606.ENSP00000234313,9606.ENSP00000257287,9606.ENSP00000259400,9606.ENSP00000259632,9606.ENSP00000267512,9606.ENSP00000313752,9606.ENSP00000354791,9606.ENSP00000355812,9606.ENSP00000358921,9606.ENSP00000364721,9606.ENSP00000390783,9606.ENSP00000403453,9606.ENSP00000408910,9606.ENSP00000482968	SNAP29,PLEK,CEP135,STX17,DCTN3,RAB15,SSNA1,DCTN1,FGFR1OP,ACTR1A,MAPRE1,SCFD1,ODF2,DCTN2,ALMS1
GO Process	GO:0002706	Regulation of lymphocyte mediated immunity	14	152	0.45	0.0249	9606.ENSP00000216274,9606.ENSP00000280357,9606.ENSP00000312002,9606.ENSP00000349359,9606.ENSP00000360181,9606.ENSP00000365817,9606.ENSP00000365891,9606.ENSP00000391592,9606.ENSP00000411355,9606.ENSP00000429150,9606.ENSP00000451000,9606.ENSP00000452780,9606.ENSP00000472929,9606.ENSP00000483570	RIPK3,IL18,HAVCR2,SASH3,SH2D1A,HLA-E,WAS,PTPN6,PTPRC,FAM49B,ZBTB1,B2M,VAV1,BTK
GO Process	GO:0051250	Negative regulation of lymphocyte activation	14	152	0.45	0.0249	9606.ENSP00000009530,9606.ENSP00000216085,9606.ENSP00000285670,9606.ENSP00000311857,9606.ENSP00000312002,9606.ENSP00000349486,9606.ENSP00000353099,9606.ENSP00000357906,9606.ENSP00000362179,9606.ENSP00000364246,9606.ENSP00000370989,9606.ENSP00000391592,9606.ENSP00000443654,9606.ENSP00000483570	CD74,RHBDD3,SAMSN1,PTPN2,HAVCR2,SCRIB,HLA-DRB1,TNFAIP8L2,ZC3H12A,PLA2G2D,CD274,PTPN6,TBC1D10C,BTK
GO Process	GO:0002407	Dendritic cell chemotaxis	5	19	0.91	0.0251	9606.ENSP00000246657,9606.ENSP00000343952,9606.ENSP00000352121,9606.ENSP00000365596,9606.ENSP00000474412	CCR7,GPR29,PIK3CG,GPR183,CCL5
GO Process	GO:0006044	N-acetylglucosamine metabolic process	5	19	0.91	0.0251	9606.ENSP00000216410,9606.ENSP00000295448,9606.ENSP00000354850,9606.ENSP00000423674,9606.ENSP00000477639	GNPNAT1,GNPDA2,MGEA5,GNPDA1,NAGK
GO Process	GO:0002703	Regulation of leukocyte mediated immunity	17	209	0.4	0.0261	9606.ENSP00000216274,9606.ENSP00000280357,9606.ENSP00000312002,9606.ENSP00000346120,9606.ENSP00000349359,9606.ENSP00000360181,9606.ENSP00000362965,9606.ENSP00000365817,9606.ENSP00000365891,9606.ENSP00000380948,9606.ENSP00000391592,9606.ENSP00000411355,9606.ENSP00000429150,9606.ENSP00000451000,9606.ENSP00000452780,9606.ENSP00000472929,9606.ENSP00000483570	RIPK3,IL18,HAVCR2,DDX21,SASH3,SH2D1A,PTAFR,HLA-E,WAS,ITGB2,PTPN6,PTPRC,FAM49B,ZBTB1,B2M,VAV1,BTK
GO Process	GO:0010565	Regulation of cellular ketone metabolic process	16	190	0.42	0.0261	9606.ENSP00000009530,9606.ENSP00000044462,9606.ENSP00000216455,9606.ENSP00000216802,9606.ENSP00000223321,9606.ENSP00000261479,9606.ENSP00000262193,9606.ENSP00000271308,9606.ENSP00000351314,9606.ENSP00000359910,9606.ENSP00000362334,9606.ENSP00000363993,9606.ENSP00000364016,9606.ENSP00000372155,9606.ENSP00000414359,9606.ENSP00000483688	CD74,PSMA4,PSMA3,PSME2,PSMA2,PSMA6,PSMB1,PSMA5,PSMB10,PSMA7,PSMB2,PSMB9,PSMB8,PSME1,PSMA1,PSMB3
GO Process	GO:0016055	Wnt signaling pathway	24	351	0.33	0.0261	9606.ENSP00000044462,9606.ENSP00000216455,9606.ENSP00000216639,9606.ENSP00000216802,9606.ENSP00000223321,9606.ENSP00000234310,9606.ENSP00000261479,9606.ENSP00000262193,9606.ENSP00000262738,9606.ENSP00000271308,9606.ENSP00000338532,9606.ENSP00000351314,9606.ENSP00000359910,9606.ENSP00000362334,9606.ENSP00000363081,9606.ENSP00000363836,9606.ENSP00000363993,9606.ENSP00000364016,9606.ENSP00000365682,…	PSMA4,PSMA3,VRK1,PSME2,PSMA2,PPP3R1,PSMA6,PSMB1,CELSR1,PSMA5,FAM53B,PSMB10,PSMA7,PSMB2,DKK1,CCNY,PSMB9,PSMB8,TLE1,PSME1,CDC42,PSMA1,PLCG2,PSMB3
GO Process	GO:1903900	Regulation of viral life cycle	14	153	0.45	0.0261	9606.ENSP00000009530,9606.ENSP00000254436,9606.ENSP00000265598,9606.ENSP00000306565,9606.ENSP00000345494,9606.ENSP00000345656,9606.ENSP00000353099,9606.ENSP00000359506,9606.ENSP00000360860,9606.ENSP00000362179,9606.ENSP00000369299,9606.ENSP00000396704,9606.ENSP00000410446,9606.ENSP00000474412	CD74,TRIM21,LAMP3,ISG20,PLSCR1,VAPA,HLA-DRB1,FMR1,IFIT5,ZC3H12A,TRIM22,TOP2B,TRIM26,CCL5
GO Process	GO:0044770	Cell cycle phase transition	21	289	0.35	0.0265	9606.ENSP00000216367,9606.ENSP00000249636,9606.ENSP00000257287,9606.ENSP00000259632,9606.ENSP00000313752,9606.ENSP00000326550,9606.ENSP00000354791,9606.ENSP00000355812,9606.ENSP00000358147,9606.ENSP00000358921,9606.ENSP00000363286,9606.ENSP00000363836,9606.ENSP00000364721,9606.ENSP00000368022,9606.ENSP00000392147,9606.ENSP00000399970,9606.ENSP00000400906,9606.ENSP00000403453,9606.ENSP00000408910,…	POLE2,PIAS1,CEP135,DCTN3,SSNA1,TACC3,DCTN1,FGFR1OP,CACUL1,ACTR1A,POLE3,CCNY,MAPRE1,OPTN,PPP6C,PPP2R2D,UBE2L3,ODF2,DCTN2,PTPRC,ALMS1
GO Process	GO:0010646	Regulation of cell communication	146	3514	0.11	0.0268	9606.ENSP00000009530,9606.ENSP00000044462,9606.ENSP00000175756,9606.ENSP00000200691,9606.ENSP00000215912,9606.ENSP00000216274,9606.ENSP00000216455,9606.ENSP00000216797,9606.ENSP00000216802,9606.ENSP00000223321,9606.ENSP00000226279,9606.ENSP00000228945,9606.ENSP00000233668,9606.ENSP00000234310,9606.ENSP00000234313,9606.ENSP00000246657,9606.ENSP00000249636,9606.ENSP00000254436,9606.ENSP00000261479,…	CD74,PSMA4,PTPN18,MT3,PIK3IP1,RIPK3,PSMA3,NFKBIA,PSME2,PSMA2,CD38,ARHGDIB,DOK1,PPP3R1,PLEK,CCR7,PIAS1,TRIM21,PSMA6,PSMB1,RHBDF1,CHD5,ZAP70,CD27,RHOF,PSMA5,PDCD4,IL18,USP15,PTPRO,PPM1B,UBASH3B,CASP10,APPL1,ARHGAP15,TRAT1,MZB1,JAGN1,PTPN2,HAVCR2,MID1,GNAI2,TRIP10,HCLS1,FBLN1,STARD10,LCK,FAM53B,RHOG,TRADD,RASAL3,PLSCR1,VAPA,DDX21,DDRGK1,ERCC6,SFPQ,SH3BP1,PSMB10,PIK3CG,HLA-DRB1,STAT1,CD3E,TIFA,BECN1,…
GO Process	GO:0060341	Regulation of cellular localization	53	1027	0.2	0.0268	9606.ENSP00000199814,9606.ENSP00000219150,9606.ENSP00000220669,9606.ENSP00000234310,9606.ENSP00000246657,9606.ENSP00000260643,9606.ENSP00000265271,9606.ENSP00000284273,9606.ENSP00000288266,9606.ENSP00000298767,9606.ENSP00000305810,9606.ENSP00000306106,9606.ENSP00000320176,9606.ENSP00000337825,9606.ENSP00000339467,9606.ENSP00000346483,9606.ENSP00000349486,9606.ENSP00000349929,9606.ENSP00000349960,…	RBM22,CORO1A,ZFAND1,PPP3R1,CCR7,PREB,RBM27,UBASH3B,APPL1,WAPAL,STX18,JAGN1,HCLS1,LCK,RHOG,DDRGK1,SCRIB,SDCCAG3,ACTB,HLA-DRB1,CD247,BECN1,DNM3,PYHIN1,GSTO1,GBP1,FMR1,KIF20B,YWHAB,ZC3H12A,SAR1A,PTAFR,TXN,EPHB2,KCNAB2,YWHAZ,PTK2B,ITGB2,LCP1,CDC42,DERL3,SLC8A1,NOLC1,SCFD1,PTPN6,UBE2L3,PTPRC,BAP1,CD19,CDK5RAP3,UBE2J1,RASSF5,PLCG2
GO Process	GO:0070228	Regulation of lymphocyte apoptotic process	8	56	0.65	0.0268	9606.ENSP00000009530,9606.ENSP00000216274,9606.ENSP00000266557,9606.ENSP00000370989,9606.ENSP00000394888,9606.ENSP00000431445,9606.ENSP00000474412,9606.ENSP00000483570	CD74,RIPK3,CD27,CD274,DOCK8,CD3G,CCL5,BTK
GO Process	GO:0048013	Ephrin receptor signaling pathway	10	86	0.56	0.027	9606.ENSP00000228825,9606.ENSP00000263238,9606.ENSP00000294742,9606.ENSP00000295685,9606.ENSP00000349960,9606.ENSP00000363763,9606.ENSP00000367220,9606.ENSP00000383118,9606.ENSP00000388169,9606.ENSP00000389631	ARPC3,ACTR3,ARPC5,ARPC2,ACTB,EPHB2,ACTR2,CDC42,ARPC4,ARPC1B
GO Process	GO:0002709	Regulation of T cell mediated immunity	9	71	0.59	0.0279	9606.ENSP00000216274,9606.ENSP00000280357,9606.ENSP00000349359,9606.ENSP00000365817,9606.ENSP00000365891,9606.ENSP00000411355,9606.ENSP00000429150,9606.ENSP00000451000,9606.ENSP00000452780	RIPK3,IL18,SASH3,HLA-E,WAS,PTPRC,FAM49B,ZBTB1,B2M
GO Process	GO:0050856	Regulation of T cell receptor signaling pathway	7	43	0.7	0.0281	9606.ENSP00000246657,9606.ENSP00000295756,9606.ENSP00000311857,9606.ENSP00000337825,9606.ENSP00000359504,9606.ENSP00000360181,9606.ENSP00000391592	CCR7,TRAT1,PTPN2,LCK,GBP1,SH2D1A,PTPN6
[truncated: 812 more rows]

## Sheet: upregulated in V600E cohort 1
#category	term ID	term description	observed gene count	background gene count	strength	false discovery rate	matching proteins in your network (IDs)	matching proteins in your network (labels)
[truncated: 62 more rows]

## Sheet: Downregulated in V600E cohort 1
#category	term ID	term description	observed gene count	background gene count	strength	false discovery rate	matching proteins in your network (IDs)	matching proteins in your network (labels)
[truncated: 72 more rows]
