# Supplementary material for: Mitochondrial dysfunction and immune suppression in BRAF V600E‐mutated metastatic melanoma
Source: Clin Transl Med. 2024 Jul 19;14(7):e1773. doi: 10.1002/ctm2.1773 (PMC11259597; doi:10.1002/ctm2.1773)
Supplement: Supplementary file 5 — Supporting Information [file CTM2-14-e1773-s013.xlsx]

## Sheet: Upregulated BRAF V600E cohort 2
Protein	Uniprot ID	Gene	MCODE Score	MCODE Node status	MCODE Clusters	Score	Number of nodes	Number of edges
9606.ENSP00000305459	Q96MW5	COG8	6.37778	Clustered	Cluster 1	9.111	10	41
9606.ENSP00000417354	O00461	GOLIM4	7	Clustered	Cluster 1
9606.ENSP00000397441	Q9Y2V7	COG6	6.37778	Clustered	Cluster 1
9606.ENSP00000272322	Q9P1Q0	VPS54	7	Clustered	Cluster 1
9606.ENSP00000318821	Q96CN9	GCC1	7	Clustered	Cluster 1
9606.ENSP00000315775	Q9H9E3	COG4	6.37778	Clustered	Cluster 1
9606.ENSP00000306496	Q9H082	RAB33B	7	Seed	Cluster 1
9606.ENSP00000305442	P83436	COG7	6.37778	Clustered	Cluster 1
9606.ENSP00000297135	Q9UP83	COG5	6.37778	Clustered	Cluster 1
9606.ENSP00000299886	Q8WTW3	COG1	6.37778	Clustered	Cluster 1
9606.ENSP00000380904	P05423	POLR3D	6.80556	Clustered	Cluster 2	9	19	81
9606.ENSP00000378736	O75575	CRCP	6.80556	Clustered	Cluster 2
9606.ENSP00000264414	Q13618	CUL3	8	Clustered	Cluster 2
9606.ENSP00000304102	Q7L5N1	COPS6	8	Clustered	Cluster 2
9606.ENSP00000361446	O14802	POLR3A	6.80556	Clustered	Cluster 2
9606.ENSP00000228347	Q9NW08	POLR3B	6.80556	Clustered	Cluster 2
9606.ENSP00000334564	Q9BUI4	POLR3C	6.80556	Clustered	Cluster 2
9606.ENSP00000396843	Q9UPK0	NFIC	7	Clustered	Cluster 2
9606.ENSP00000299853	Q9NVU0	POLR3E	6.80556	Clustered	Cluster 2
9606.ENSP00000326804	Q13616	CUL1	8	Clustered	Cluster 2
9606.ENSP00000444136	Q9H9Y6	POLR1B	7	Clustered	Cluster 2
9606.ENSP00000350512	Q92905	COPS5	8	Clustered	Cluster 2
9606.ENSP00000366828	Q9H1D9	POLR3F	6.80556	Clustered	Cluster 2
9606.ENSP00000264389	Q9BT78	COPS4	8	Clustered	Cluster 2
9606.ENSP00000376167	Q13098	GPS1	8	Clustered	Cluster 2
9606.ENSP00000268717	Q9UNS2	COPS3	8	Clustered	Cluster 2
9606.ENSP00000438115	Q9UBW8	COPS7A	8	Seed	Cluster 2
9606.ENSP00000264515	Q15291	RBBP5	7	Clustered	Cluster 2
9606.ENSP00000346340	Q99627	COPS8	8	Clustered	Cluster 2
9606.ENSP00000414237	Q9H0H0	INTS2	4	Clustered	Cluster 3	5	5	10
9606.ENSP00000385722	Q8N201	INTS1	4	Seed	Cluster 3
9606.ENSP00000434466	Q96HW7	INTS4	4	Clustered	Cluster 3
9606.ENSP00000445001	Q5TA54	CPSF3L	4	Clustered	Cluster 3
9606.ENSP00000429065	Q9NV88	INTS9	4	Clustered	Cluster 3
9606.ENSP00000351015	P21359	NF1	3.73333	Clustered	Cluster 4	4.25	9	17
9606.ENSP00000222381	P27169	PON1	4	Clustered	Cluster 4
9606.ENSP00000299084	Q7Z699	SPRED1	3.73333	Clustered	Cluster 4
9606.ENSP00000465356	P02654	APOC1	4	Clustered	Cluster 4
9606.ENSP00000310572	P62195	PSMC5	4	Clustered	Cluster 4
9606.ENSP00000348753	Q7Z698	SPRED2	3.73333	Clustered	Cluster 4
9606.ENSP00000371532	P98155	VLDLR	4	Seed	Cluster 4
9606.ENSP00000236850	P02647	APOA1	4	Clustered	Cluster 4
9606.ENSP00000365081	O95445	APOM	4	Clustered	Cluster 4

## Sheet: Downregulated BRAFV600E cohort2
Protein	Uniprot ID	Gene	MCODE Score	MCODE Node status	MCODE Clusters	Score	Number of nodes	Number of edges
9606.ENSP00000274306	P12544	GZMA	13.7368	Clustered	Cluster 1	17.541	62	535
9606.ENSP00000354394	P42224	STAT1	13.5	Clustered	Cluster 1
9606.ENSP00000339398	Q08AS3	HLA-DQA1	15.4386	Clustered	Cluster 1
9606.ENSP00000401399	Q99836	MYD88	14.4485	Clustered	Cluster 1
9606.ENSP00000362334	P49721	PSMB2	14.2105	Clustered	Cluster 1
9606.ENSP00000393241	P62269	RPS18	13.6912	Clustered	Cluster 1
9606.ENSP00000358140	Q14152	EIF3A	13.6912	Clustered	Cluster 1
9606.ENSP00000353099	Q5Y7B9	HLA-DRB1	15.4386	Seed	Cluster 1
9606.ENSP00000339186	O75791	GRAP2	13.6912	Clustered	Cluster 1
9606.ENSP00000221972	P11912	CD79A	14.2292	Clustered	Cluster 1
9606.ENSP00000332604	Q99613	EIF3C	13.6912	Clustered	Cluster 1
9606.ENSP00000312027	P09564	CD7	14.5098	Clustered	Cluster 1
9606.ENSP00000359910	O14818	PSMA7	14.2105	Clustered	Cluster 1
9606.ENSP00000216190	O15371	EIF3D	13.6912	Clustered	Cluster 1
9606.ENSP00000437940	P15391	CD19	12.8649	Clustered	Cluster 1
9606.ENSP00000342681	P06127	CD5	14.1667	Clustered	Cluster 1
9606.ENSP00000483688	P49720	PSMB3	14.2105	Clustered	Cluster 1
9606.ENSP00000261479	P60900	PSMA6	14.2105	Clustered	Cluster 1
9606.ENSP00000331614	Q13422	IKZF1	15.4386	Clustered	Cluster 1
9606.ENSP00000348849	P62854	RPS26	13.6912	Clustered	Cluster 1
9606.ENSP00000271308	P28066	PSMA5	14.2105	Clustered	Cluster 1
9606.ENSP00000312002	Q8TDQ0	HAVCR2	13.6579	Clustered	Cluster 1
9606.ENSP00000216455	P25788	PSMA3	14.2105	Clustered	Cluster 1
9606.ENSP00000470972	P39019	RPS19	13.6912	Clustered	Cluster 1
9606.ENSP00000296786	Q8WVY7	UBLCP1	15	Clustered	Cluster 1
9606.ENSP00000364016	P28062	PSMB8	14.2105	Clustered	Cluster 1
9606.ENSP00000363993	P28065	PSMB9	14.2105	Clustered	Cluster 1
9606.ENSP00000385958	P62263	RPS14	13.6912	Clustered	Cluster 1
9606.ENSP00000429931	O15372	EIF3H	13.6912	Clustered	Cluster 1
9606.ENSP00000220849	P60228	EIF3E	13.6912	Clustered	Cluster 1
9606.ENSP00000358474	Q16107	BRCC3	15	Clustered	Cluster 1
9606.ENSP00000408146	Q9XS11	HLA-DPB1	15.4386	Clustered	Cluster 1
9606.ENSP00000435777	P62277	RPS13	13.6912	Clustered	Cluster 1
9606.ENSP00000345957	P63220	RPS21	13.6912	Clustered	Cluster 1
9606.ENSP00000393566	Q5EY03	HLA-DPA1	14.6078	Clustered	Cluster 1
9606.ENSP00000216554	P55010	EIF5	14	Clustered	Cluster 1
9606.ENSP00000431445	P09693	CD3G	15.4386	Clustered	Cluster 1
9606.ENSP00000216797	P25963	NFKBIA	15	Clustered	Cluster 1
9606.ENSP00000259335	Q5VYK3	KIAA0368	13	Clustered	Cluster 1
9606.ENSP00000364076	P01906	HLA-DQA2	14.6078	Clustered	Cluster 1
9606.ENSP00000358490	P06729	CD2	13.0927	Clustered	Cluster 1
9606.ENSP00000266557	P26842	CD27	13.6921	Clustered	Cluster 1
9606.ENSP00000228434	Q07108	CD69	13.0857	Clustered	Cluster 1
9606.ENSP00000226279	P28907	CD38	12.8079	Clustered	Cluster 1
9606.ENSP00000370989	Q9NZQ7	CD274	14.2277	Clustered	Cluster 1
9606.ENSP00000485663	Q9Y262	EIF3L	13.8833	Clustered	Cluster 1
9606.ENSP00000309334	P61313	RPL15	13.8833	Clustered	Cluster 1
9606.ENSP00000433277	P11836	MS4A1	13.7667	Clustered	Cluster 1
9606.ENSP00000378786	P01903	HLA-DRA	15.4386	Clustered	Cluster 1
9606.ENSP00000467466	P62841	RPS15	13.6912	Clustered	Cluster 1
9606.ENSP00000414359	P25786	PSMA1	14.2105	Clustered	Cluster 1
9606.ENSP00000225430	P84098	RPL19	14	Clustered	Cluster 1
9606.ENSP00000044462	P25789	PSMA4	14.2105	Clustered	Cluster 1
9606.ENSP00000372155	Q06323	PSME1	15	Clustered	Cluster 1
9606.ENSP00000454623	P20702	ITGAX	12.6138	Clustered	Cluster 1
9606.ENSP00000238789	Q9ULI0	ATAD2B	15	Clustered	Cluster 1
9606.ENSP00000351314	P40306	PSMB10	14.2105	Clustered	Cluster 1
9606.ENSP00000216802	Q9UL46	PSME2	15	Clustered	Cluster 1
9606.ENSP00000391592	P29350	PTPN6	15	Clustered	Cluster 1
9606.ENSP00000346046	P08708	RPS17	13.6912	Clustered	Cluster 1
9606.ENSP00000262193	P20618	PSMB1	14.2105	Clustered	Cluster 1
9606.ENSP00000223321	P25787	PSMA2	14.2105	Clustered	Cluster 1
9606.ENSP00000354782	P20963	CD247	10.9192	Clustered	Cluster 2	11.333	43	238
9606.ENSP00000388169	P59998	ARPC4	11.0294	Clustered	Cluster 2
9606.ENSP00000391583	Q9HBI0	PARVG	10.386	Clustered	Cluster 2
9606.ENSP00000354566	P07766	CD3E	12.1943	Clustered	Cluster 2
9606.ENSP00000256935	Q92608	DOCK2	11.95	Clustered	Cluster 2
9606.ENSP00000474412	P13501	CCL5	11.1067	Clustered	Cluster 2
9606.ENSP00000370343	Q15306	IRF4	12.0606	Clustered	Cluster 2
9606.ENSP00000216181	P35579	MYH9	12	Clustered	Cluster 2
9606.ENSP00000484431	P09326	CD48	11.066	Clustered	Cluster 2
9606.ENSP00000323280	P30203	CD6	12.35	Seed	Cluster 2
9606.ENSP00000349359	O75995	SASH3	10.5238	Clustered	Cluster 2
9606.ENSP00000288235	Q12965	MYO1E	12	Clustered	Cluster 2
9606.ENSP00000333919	Q7Z6A9	BTLA	10.8529	Clustered	Cluster 2
9606.ENSP00000401010	P47756	CAPZB	12	Clustered	Cluster 2
9606.ENSP00000246657	P32248	CCR7	12.3429	Clustered	Cluster 2
9606.ENSP00000465039	Q92918	MAP4K1	11	Clustered	Cluster 2
9606.ENSP00000344871	O00160	MYO1F	11	Clustered	Cluster 2
9606.ENSP00000306881	Q15436	SEC23A	11	Clustered	Cluster 2
9606.ENSP00000338171	Q86WV1	SKAP1	10.2456	Clustered	Cluster 2
9606.ENSP00000009530	Q8WLP6	CD74	11.0158	Clustered	Cluster 2
9606.ENSP00000373312	P55735	SEC13	11	Clustered	Cluster 2
9606.ENSP00000386559	P01732	CD8A	12.33	Clustered	Cluster 2
9606.ENSP00000267082	P26010	ITGB7	11.2	Clustered	Cluster 2
9606.ENSP00000327890	P26951	IL3RA	11.4	Clustered	Cluster 2
9606.ENSP00000295685	O15144	ARPC2	10.1053	Clustered	Cluster 2
9606.ENSP00000472929	P15498	VAV1	10.1173	Clustered	Cluster 2
9606.ENSP00000363976	P28067	HLA-DMA	10.9	Clustered	Cluster 2
9606.ENSP00000389631	O15143	ARPC1B	10.1053	Clustered	Cluster 2
9606.ENSP00000219150	P31146	CORO1A	10.5108	Clustered	Cluster 2
9606.ENSP00000482457	P16885	PLCG2	10.0173	Clustered	Cluster 2
9606.ENSP00000337825	Q9NYT8	LCK	11.6237	Clustered	Cluster 2
9606.ENSP00000320176	P14317	HCLS1	11.0133	Clustered	Cluster 2
9606.ENSP00000294742	O15511	ARPC5	10.0421	Clustered	Cluster 2
9606.ENSP00000343405	P53992	SEC24C	11	Clustered	Cluster 2
9606.ENSP00000280357	Q14116	IL18	10.5263	Clustered	Cluster 2
9606.ENSP00000388620	O95936	EOMES	12	Clustered	Cluster 2
9606.ENSP00000452780	P61769	B2M	12.2703	Clustered	Cluster 2
9606.ENSP00000264972	P43403	ZAP70	10.2606	Clustered	Cluster 2
9606.ENSP00000300692	P04234	CD3D	12.3314	Clustered	Cluster 2
9606.ENSP00000483313	Q9Y6W5	WASF2	12	Clustered	Cluster 2
9606.ENSP00000356992	Q7Z6I6	ARHGAP30	11.6044	Clustered	Cluster 2
9606.ENSP00000228825	O15145	ARPC3	10.1053	Clustered	Cluster 2
9606.ENSP00000380948	P05107	ITGB2	10.7852	Clustered	Cluster 2
9606.ENSP00000228945	P52566	ARHGDIB	8.59091	Clustered	Cluster 3	8.286	50	203
9606.ENSP00000365411	Q7Z5R6	APBB1IP	9.1	Clustered	Cluster 3
9606.ENSP00000394888	Q8WUY2	DOCK8	8.74854	Clustered	Cluster 3
9606.ENSP00000254286	Q9NZ32	ACTR10	8.59091	Clustered	Cluster 3
9606.ENSP00000380638	Q14289	PTK2B	7.84314	Clustered	Cluster 3
9606.ENSP00000345230	K7ENT6	TPM4	8	Clustered	Cluster 3
9606.ENSP00000263285	Q9HBG7	LY9	9.31429	Clustered	Cluster 3
9606.ENSP00000360181	O60880	SH2D1A	8.81287	Clustered	Cluster 3
9606.ENSP00000325589	Q14761	PTPRCAP	8.83636	Clustered	Cluster 3
9606.ENSP00000471457	Q13459	MYO9B	9.23077	Clustered	Cluster 3
9606.ENSP00000276420	O60496	DOK2	9.35897	Clustered	Cluster 3
9606.ENSP00000341905	Q86YV0	RASAL3	9.46324	Clustered	Cluster 3
9606.ENSP00000343952	P51684	GPR29	9.625	Seed	Cluster 3
9606.ENSP00000411355	P08575	PTPRC	8.67428	Clustered	Cluster 3
9606.ENSP00000273130	Q9Y6G9	DYNC1LI1	8.83636	Clustered	Cluster 3
9606.ENSP00000361883	Q01518	CAP1	8	Clustered	Cluster 3
9606.ENSP00000258787	B0I1T2	MYO1G	7.82609	Clustered	Cluster 3
9606.ENSP00000263636	O60449	LY75	8.45455	Clustered	Cluster 3
9606.ENSP00000365891	P42768	WAS	8.23887	Clustered	Cluster 3
9606.ENSP00000271324	P19397	CD53	8.28889	Clustered	Cluster 3
9606.ENSP00000263238	P61158	ACTR3	9.04348	Clustered	Cluster 3
9606.ENSP00000382941	Q9UDX2	SIRPA	7.82222	Clustered	Cluster 3
9606.ENSP00000352121	P48736	PIK3CG	9.61538	Clustered	Cluster 3
9606.ENSP00000231009	P49863	GZMK	9.61538	Clustered	Cluster 3
9606.ENSP00000259632	O75935	DCTN3	9	Clustered	Cluster 3
9606.ENSP00000398890	P28068	HLA-DMB	9.04762	Clustered	Cluster 3
9606.ENSP00000268638	Q02556	IRF8	8.04923	Clustered	Cluster 3
9606.ENSP00000293373	P55160	NCKAP1L	8.16667	Clustered	Cluster 3
9606.ENSP00000365817	P13747	HLA-E	8.98396	Clustered	Cluster 3
9606.ENSP00000408910	Q13561	DCTN2	8.59091	Clustered	Cluster 3
9606.ENSP00000306565	Q96AZ6	ISG20	7.82222	Clustered	Cluster 3
9606.ENSP00000357022	Q9NQ25	SLAMF7	8.45455	Clustered	Cluster 3
9606.ENSP00000360860	Q13325	IFIT5	7.82222	Clustered	Cluster 3
9606.ENSP00000295756	Q6PIZ9	TRAT1	9.23077	Clustered	Cluster 3
9606.ENSP00000367220	P61160	ACTR2	9.04348	Clustered	Cluster 3
9606.ENSP00000320563	Q6ZS81	WDFY4	9.07018	Clustered	Cluster 3
9606.ENSP00000349351	Q8TD16	BICD2	8.83636	Clustered	Cluster 3
9606.ENSP00000267012	Q9UBW5	BIN2	8.74211	Clustered	Cluster 3
9606.ENSP00000414906	Q9UJW0	DCTN4	8.59091	Clustered	Cluster 3
9606.ENSP00000376345	P62993	GRB2	7.98106	Clustered	Cluster 3
9606.ENSP00000264192	O60759	CYTIP	9.08571	Clustered	Cluster 3
9606.ENSP00000377218	P14316	IRF2	7.82222	Clustered	Cluster 3
9606.ENSP00000234313	P08567	PLEK	9.11095	Clustered	Cluster 3
9606.ENSP00000483570	Q06187	BTK	9.24734	Clustered	Cluster 3
9606.ENSP00000349252	P20701	ITGAL	9.48198	Clustered	Cluster 3
9606.ENSP00000263863	P22749	GNLY	9.48718	Clustered	Cluster 3
9606.ENSP00000300087	Q9BTE1	DCTN5	8.59091	Clustered	Cluster 3
9606.ENSP00000354791	Q9UIU1	DCTN1	8.59091	Clustered	Cluster 3
9606.ENSP00000349679	Q9NP97	DYNLRB1	9	Clustered	Cluster 3
9606.ENSP00000346442	Q12912	LRMP	7.82222	Clustered	Cluster 3
9606.ENSP00000326550	Q9Y6A5	TACC3	4	Clustered	Cluster 4	4.333	7	13
9606.ENSP00000328228	Q69YH5	CDCA2	4	Clustered	Cluster 4
9606.ENSP00000216367	P56282	POLE2	4	Seed	Cluster 4
9606.ENSP00000287394	Q6PL18	ATAD2	4	Clustered	Cluster 4
9606.ENSP00000360793	Q9H6Q9	KIF20B	3.2381	Clustered	Cluster 4
9606.ENSP00000363763	P29323	EPHB2	4	Clustered	Cluster 4
9606.ENSP00000358813	P33981	TTK	3.2381	Clustered	Cluster 4

## Sheet: Upregulated BRAFV600E cohort1
Protein	Uniprot ID	Gene	MCODE Score	MCODE Node status	MCODE Clusters	Score	Number of nodes	Number of edges
9606.ENSP00000346001	P39023	RPL3	4	Clustered	Cluster 1	5	5	10
9606.ENSP00000363676	P62913	RPL11	4	Clustered	Cluster 1
9606.ENSP00000451818	P61011	SRP54	4	Seed	Cluster 1
9606.ENSP00000464342	Q9Y3U8	RPL36	4	Clustered	Cluster 1
9606.ENSP00000419087	O95178	NDUFB2	3	Clustered	Cluster 2	4.5	5	9
9606.ENSP00000276689	Q9Y6M9	NDUFB9	2.7	Clustered	Cluster 2
9606.ENSP00000252102	O43678	NDUFA2	2.7	Clustered	Cluster 2
9606.ENSP00000229379	P12074	COX6A1	2.7	Clustered	Cluster 2
9606.ENSP00000354632	Q8WCX6	MT-ATP6	3	Seed	Cluster 2
