# Supplementary material for: Mitochondrial dysfunction and immune suppression in BRAF V600E‐mutated metastatic melanoma
Source: Clin Transl Med. 2024 Jul 19;14(7):e1773. doi: 10.1002/ctm2.1773 (PMC11259597; doi:10.1002/ctm2.1773)
Supplement: Supplementary file 6 — Supporting Information [file CTM2-14-e1773-s004.xlsx]

## Sheet: BRAF Mut analysis
Characteristics of the TCGA melanoma cohort for BRAF mutation analysis
Characteristic	BRAF WT	BRAF V600E	p-value1
	N = 70	N = 67
Age, Median (IQR)	58 (47 – 67)	47 (37 – 57)	0.0002
Unknown	0	2
Gender, n (%)			0.1161
Female	22 (32)	32 (46)
Male	47 (68)	37 (54)
1Mann-Whitney test; Fisher's exact test

## Sheet: MSS analysis
Characteristics of the TCGA melanoma cohort for MSS analysis.
Characteristic	Censored	Patient died from melanoma	p-value1
	N = 91	N = 70
Age, Median (IQR)	56 (47 – 70)	58 (48 – 71)	0.26
Unknown	1	0
Gender, n (%)			0.62
Female	36 (40)	25 (36)
Male	55 (60)	45 (64)
Stage, n (%)			0.37
Stage III	25 (27)	14 (20)
Stage IIIA	5 (5.5)	9 (13)
Stage IIIB	21 (23)	14 (20)
Stage IIIC	27 (30)	25 (36)
Stage IV	13 (14)	8 (11)
1Wilcoxon rank sum test; Pearson's Chi-squared test
