# Supplementary material for: Mitochondrial dysfunction and immune suppression in BRAF V600E‐mutated metastatic melanoma
Source: Clin Transl Med. 2024 Jul 19;14(7):e1773. doi: 10.1002/ctm2.1773 (PMC11259597; doi:10.1002/ctm2.1773)
Supplement: Supplementary file 7 — Supporting Information [file CTM2-14-e1773-s010.xlsx]

## Sheet: Sheet1
Entrez_Gene_Id	UniProt	Gene	-Log Student's T-test p-value V600E_wt	Student's T-test q-value V600E_wt	Student's T-test Difference V600E_wt	Student's T-test Test statistic V600E_wt	Significant
100133144			0.0719472	0.930165	0.0368627	0.194534
100134869			0.203246	0.812369	0.0924869	0.492235
10357			0.12393	0.882007	-0.0339197	-0.316968
10431			0.851752	0.374437	-0.125821	-1.48169
155060			0.097846	0.905016	0.0408136	0.256067
390284			0.216823	0.800444	0.0503223	0.518692
57714			0.39802	0.649586	-0.128559	-0.844347
645851			0.10835	0.895573	-0.0391889	-0.282084
652919			0.182108	0.829738	-0.0853885	-0.445888
653553			1.20484	0.239132	0.276455	1.87857
8225			1.9645	0.0814781	0.298023	2.58219	+
90288			0.760044	0.421174	-0.275254	-1.40576
1	P04217	A1BG	0.965466	0.323509	0.237572	1.61639
87769	Q9BVM4	GGACT A2LD1	0.240694	0.779132	0.0842032	0.562736
2	P01023	A2M CPAMD5 FWP007	3.29937	0.0113898	0.883604	3.56355	+
144568	A8K2U0	A2ML1 CPAMD9	0.0534271	0.947148	-0.112649	-0.147559
53947	Q9NPC4	A4GALT A14GALT A4GALT1	3.67728	0.00634903	0.867886	3.80774	+
8086	Q9NRG9	AAAS ADRACALA GL003	1.75804	0.110158	0.177162	2.4057	+
65985	Q86V21	AACS ACSF1	0.83625	0.381201	0.189522	1.46273
729522			0.178629	0.833109	-0.293112	-0.44153
51166	Q8N5Z0	AADAT KAT2	0.216285	0.800921	0.112616	0.514494
79719	Q6PD74	AAGAB	0.518255	0.562484	0.071291	1.0334
22848	Q2M2I8	AAK1 KIAA1048	0.0988232	0.904003	-0.0209375	-0.258396
14	Q13685	AAMP	0.646619	0.48398	0.0846987	1.21712
16	P49588	AARS1 AARS	0.562264	0.5365	0.119256	1.09826
57505	Q5JTZ9	AARS2 AARSL KIAA1270	0.412909	0.637042	-0.101626	-0.868811
80755	Q9BTE6	AARSD1	0.576017	0.526668	-0.0924947	-1.11811
132949	Q4L235	AASDH ACSF4 U26 HSPC318	1.43312	0.175731	-0.222628	-2.1073	+
60496	Q9NRN7	AASDHPPT CGI-80 HAH-P HSPC223 x0005	0.824356	0.387598	0.168312	1.44808
10157	Q9UDR5	AASS	2.47099	0.0382641	0.470884	2.98218	+
26574	Q9NY61	AATF CHE1 DED HSPC277	0.341648	0.695652	-0.0521117	-0.74861
9625	Q6ZMQ8	AATK AATYK KIAA0641 LMR1 LMTK1	0.0337519	0.967881	-0.0286589	-0.0940226
18	P80404	ABAT GABAT	0.167242	0.842484	-0.0988023	-0.412805
10349	Q8WWZ4	ABCA10	1.09751	0.276004	0.599235	1.78006
19	O95477	ABCA1 ABC1 CERP	0.335387	0.700441	0.141828	0.737652
79963			2.45881	0.0388628	-0.442659	-2.97303	+
154664	Q86UQ4	ABCA13	1.69702	0.120826	0.792115	2.36821	+
650655			0.740562	0.431121	-0.367656	-1.34746
20	Q9BZC7	ABCA2 ABC2 KIAA1062	0.697432	0.455146	0.245129	1.28563
21	Q99758	ABCA3 ABC3	0.174008	0.837052	-0.115052	-0.427237
24	P78363	ABCA4 ABCR	0.219131	0.798289	0.325449	0.524346
23461	Q8WWZ7	ABCA5 KIAA1888	0.243686	0.77676	-0.126283	-0.568573
23460	Q8N139	ABCA6	3.71087	0.00606268	1.5662	3.84786	+
10347	Q8IZY2	ABCA7	0.149746	0.856656	0.0745143	0.374833
10351	O94911	ABCA8 KIAA0822	1.20509	0.239106	1.06719	1.88418
10350	Q8IUA7	ABCA9	1.48187	0.163588	0.740553	2.15757	+
23456	Q9NRK6	ABCB10	1.71992	0.117524	-0.334337	-2.37209	+
5243	P08183	ABCB1 MDR1 PGY1	0.802826	0.398417	-0.33442	-1.42174
5244	P21439	ABCB4 MDR3 PGY3	0.203345	0.812247	-0.171386	-0.488371
340273	Q2M3G0	ABCB5	0.481897	0.587115	-0.461929	-0.979334
10058	Q9NP58	ABCB6 MTABC3 PRP UMAT	0.109378	0.894718	0.0404079	0.283312
22	O75027	ABCB7 ABC7	0.23173	0.786856	-0.0500174	-0.545182
11194	Q9NUT2	ABCB8 MABC1 MITOSUR	6.69579	0	0.638966	5.47175	+
23457	Q9NP78	ABCB9 KIAA1520	1.00868	0.307905	0.287979	1.66572
89845	Q5T3U5	ABCC10 MRP7 SIMRP7	2.57585	0.032872	-0.306594	-3.06016	+
85320	Q96J66	ABCC11 MRP8	0.76801	0.417105	0.659541	1.38196
4363	P33527	ABCC1 MRP MRP1	0.132303	0.872765	-0.0476274	-0.335985
1244	Q92887	ABCC2 CMOAT CMOAT1 CMRP MRP2	1.32229	0.203076	-0.941329	-2.00386	+
8714	O15438	ABCC3 CMOAT2 MLP2 MRP3	0.609523	0.506233	0.319548	1.16606
10257	O15439	ABCC4 MRP4	0.408387	0.640512	0.199317	0.861435
10057	O15440	ABCC5 MRP5	0.89367	0.354582	-0.175048	-1.53222
10060	O60706	ABCC9 SUR2	2.32964	0.0468881	0.706597	2.875	+
215	P33897	ABCD1 ALD	0.108917	0.895041	-0.0643793	-0.282232
225	Q9UBJ2	ABCD2 ALD1 ALDL1 ALDR ALDRP	0.242408	0.777737	0.140992	0.566926
5825	P28288	ABCD3 PMP70 PXMP1	1.38747	0.186729	-0.251311	-2.06297	+
5826	O14678	ABCD4 PXMP1L	0.0772204	0.923905	-0.0162859	-0.205985
6059	P61221	ABCE1 RLI RNASEL1 RNASELI RNS4I OK/SW-cl.40	0.766768	0.417891	-0.135761	-1.37581
23	Q8NE71	ABCF1 ABC50	4.39235	0.00228889	-0.381038	-4.24008	+
10061	Q9UG63	ABCF2 HUSSY-18	5.46657	0.000610169	0.382226	4.8395	+
55324	Q9NUQ8	ABCF3	0.213754	0.803251	-0.0401876	-0.509389
9619	P45844	ABCG1 ABC8 WHT1	1.53347	0.152303	0.529771	2.20267	+
9429	Q9UNQ0	ABCG2 ABCP BCRP BCRP1 MXR	1.48382	0.163314	0.497539	2.15676	+
64137	Q9H172	ABCG4 WHITE2	0.529558	0.554974	-0.432884	-1.08414
64240	Q9H222	ABCG5	1.00654	0.308733	-0.5292	-1.69736
55347	Q9NUJ1	ABHD10	1.11223	0.270921	0.172192	1.78021
83451	Q8NFV4	ABHD11 WBSCR21 PP1226	2.43065	0.0403745	0.363132	2.95178	+
26090	Q8N2K0	ABHD12 C20orf22	3.00043	0.0179377	0.333502	3.36219	+
145447	Q7Z5M8	ABHD12B C14orf29	0.0368179	0.964478	-0.0438777	-0.10265
84945	Q7L211	ABHD13 C13orf6	0.424624	0.628933	-0.0917875	-0.887836
25864	Q9BUJ0	ABHD14A UNQ1913/PRO4373	1.94543	0.0836989	0.373046	2.56626	+
84836	Q96IU4	ABHD14B CIB	2.06029	0.0703771	-0.334074	-2.66117	+
116236	Q6UXT9	ABHD15 UNQ6510/PRO21435	0.504804	0.570767	0.127899	1.01315
84696	Q96SE0	ABHD1 LABH1	0.454915	0.605986	-0.261878	-0.947283
11057	P08910	ABHD2 LABH2	3.65037	0.00676423	0.742896	3.79003	+
171586	Q8WU67	ABHD3	0.642346	0.486646	-0.149043	-1.21126
63874	Q8TB40	ABHD4	0.608414	0.507051	-0.143803	-1.16412
51099	Q8WTS1	ABHD5 NCIE2 CGI-58	0.300238	0.728434	-0.0586275	-0.674817
57406	Q9BV23	ABHD6	0.399072	0.64883	-0.149634	-0.846087
79575	Q96I13	ABHD8	1.49215	0.161164	0.292887	2.16366	+
10006	Q8IZP0	ABI1 SSH3BP1	1.69911	0.120657	-0.239647	-2.3536	+
10152	Q9NYB9	ABI2 ARGBPIA	0.00950578	0.990915	-0.00299942	-0.0271865
51225	Q9P2A4	ABI3 NESH	1.0369	0.297284	0.38792	1.69742
25890	Q7Z7G0	ABI3BP NESHBP TARSH	0.454292	0.606625	0.310414	0.935466
25	P00519	ABL1 ABL JTK7	0.0774049	0.923969	-0.0221912	-0.206441
27	P42684	ABL2 ABLL ARG	5.56831	0.000734694	-0.70629	-4.89373	+
3983	O14639	ABLIM1 ABLIM KIAA0059 LIMAB1	0.223881	0.793789	-0.138684	-0.529651
84448	Q6H8Q1	ABLIM2 KIAA1808	0.0293529	0.972473	-0.0196507	-0.0821872
22885	O94929	ABLIM3 KIAA0843 HMFN1661	1.88668	0.0909918	0.619772	2.51672	+
26	P19801	AOC1 ABP1 DAO1	1.70105	0.120239	-0.751034	-2.43976	+
29	Q12979	ABR	0.520524	0.561048	-0.137407	-1.0368
29777	Q9ULW3	ABT1	4.04069	0.00358621	-0.330017	-4.03114	+
80325	Q969K4	ABTB1 BPOZ PP2259	1.26534	0.219421	0.259263	1.94099
25841	Q8N961	ABTB2	0.77425	0.413159	0.248463	1.38533
30	P09110	ACAA1 ACAA PTHIO	0.553522	0.541607	0.105161	1.08554
10449	P42765	ACAA2	1.50197	0.159378	-0.220443	-2.17294	+
31	Q13085	ACACA ACAC ACC1 ACCA	0.185282	0.826101	-0.0466431	-0.45098
32	O00763	ACACB ACC2 ACCB	0.59588	0.514371	0.224697	1.14644
80724	Q6JQN1	ACAD10	0.215901	0.80104	0.0524708	0.513705
84129	Q709F0	ACAD11	0.295399	0.732874	0.092755	0.665984
27034	Q9UKU7	ACAD8 ARC42 IBD	0.821461	0.389087	0.144711	1.4445
28976	Q9H845	ACAD9	0.42521	0.628681	0.0627746	0.888783
34	P11310	ACADM	0.943872	0.332809	-0.180666	-1.59138
35	P16219	ACADS	1.85609	0.0955799	0.445916	2.49087	+
36	P45954	ACADSB	1.24663	0.22593	-0.282331	-1.92184
37	P49748	ACADVL VLCAD	4.43107	0.00215909	0.44048	4.26265	+
176	P16112	ACAN AGC1 CSPG1 MSK16	1.64666	0.129762	0.785345	2.31064	+
9744	Q15027	ACAP1 CENTB1 KIAA0050	0.0119028	0.988707	-0.0112577	-0.0339557
23527	Q15057	ACAP2 CENTB2 KIAA0041	0.639074	0.488615	-0.124293	-1.20676
116983	Q96P50	ACAP3 CENTB5 KIAA1716	0.824104	0.387695	0.223206	1.44777
38	P24752	ACAT1 ACAT MAT	1.09009	0.279242	0.201368	1.75615
39	Q9BWD1	ACAT2 ACTL	0.00771938	0.992156	0.00356364	0.0221218
64746	Q9H3P7	ACBD3 GCP60 GOCAP1 GOLPH1	1.54479	0.149913	-0.227556	-2.21306	+
79777	Q8NC06	ACBD4 HMFT0700	0.0533961	0.947099	0.0234051	0.145777
91452	Q5T8D3	ACBD5 KIAA1996	1.12926	0.264533	-0.227663	-1.79857
84320	Q9BR61	ACBD6	2.57154	0.0329494	-0.245224	-3.05698	+
414149	Q8N6N7	ACBD7	0.0735413	0.928837	0.0371306	0.197029
41	P78348	ASIC1 ACCN2 BNAC2	0.197603	0.816195	-0.11623	-0.476614
9311	Q9UHC3	ASIC3 ACCN3 SLNAC1 TNAC1	0.257232	0.763993	-0.13535	-0.595375
55515	Q96FT7	ASIC4 ACCN4	0.0802499	0.92214	0.100913	0.214858
84680	Q96QU6	ACCS PHACS	0.586234	0.520493	0.182871	1.13273
390110	Q4AC99	ACCSL	0.087502	0.915569	0.0656626	0.231845
65057	Q96AP0	ACD PIP1 PTOP TINT1 TPP1	0.381376	0.661267	0.0874429	0.816606
1636	P12821	ACE DCP DCP1	3.46345	0.00914537	0.726257	3.67066	+
340485	Q5QJU3	ACER2 ASAH3L PP11646	0.383741	0.659695	-0.105082	-0.820851
55331	Q9NUN7	ACER3 APHC PHCA	0.521368	0.560498	0.154611	1.03806
43	P22303	ACHE	0.19748	0.816228	-0.125729	-0.476399
22985	Q9UKV3	ACIN1 ACINUS KIAA0670	1.08403	0.280683	-0.0992038	-1.74952
47	P53396	ACLY	0.190646	0.820994	-0.0374744	-0.462152
57001	Q9NRP4	SDHAF3 ACN9 DC11	1.09266	0.277999	0.25388	1.75895
48	P21399	ACO1 IREB1	0.843862	0.377268	0.179923	1.47206
50	Q99798	ACO2	0.0956886	0.907509	0.0297602	0.250912
26027	Q8WXI4	ACOT11 BFIT KIAA0707 THEA	1.26768	0.218908	0.517532	1.94539
55856	Q9NPJ3	ACOT13 THEM2 HT012 PNAS-27	0.175463	0.836517	-0.0396998	-0.430316
641371	Q86TX2	ACOT1 CTE1	0.217973	0.799481	-0.0739494	-0.517862
10965	P49753	ACOT2 PTE2 PTE2A	0.145577	0.860374	-0.0492962	-0.365636
122970	Q8N9L9	ACOT4 PTE2B PTEIB	1.32664	0.202054	-0.394677	-2.0052	+
11332	O00154	ACOT7 BACH	0.603386	0.510151	0.190051	1.15705
10005	O14734	ACOT8 ACTEIII PTE1	1.13251	0.2632	0.157955	1.80206
23597	Q9Y305	ACOT9 CGI-16	0.361129	0.678882	0.0644239	0.782277
51	Q15067	ACOX1 ACOX	0.283721	0.742572	-0.0601966	-0.644474
8309	Q99424	ACOX2	0.573966	0.528083	0.370474	1.11754
8310	O15254	ACOX3 BRCOX PRCOX	1.23932	0.228104	-0.145545	-1.91432
52	P24666	ACP1	1.02385	0.302323	-0.15068	-1.68282
53	P11117	ACP2	3.29095	0.0114925	0.344417	3.55799	+
54	P13686	ACP5	0.84402	0.37746	0.366189	1.47226
51205	Q9NPH0	ACP6 ACPL1 LPAP UNQ205/PRO231	1.00264	0.310465	0.321337	1.65889
92370	Q8TE99	PXYLP1 ACPL2 HEL124 XYLP UNQ370/PRO706	0.533136	0.553427	0.146119	1.05557
55	P15309	ACP3 ACPP	0.487156	0.583728	0.484901	0.989926
84519	Q8NEB7	ACRBP	0.00995066	0.990592	-0.00467758	-0.0284533
93953	Q96QF7	GCNA ACRC	0.276314	0.748345	-0.0916758	-0.631351
23205	Q96GR2	ACSBG1 BGM KIAA0631 LPD	1.45696	0.169394	0.783436	2.13651	+
80221	Q96CM8	ACSF2 UNQ493/PRO1009	0.27836	0.74644	-0.137126	-0.634506
197322	Q4G176	ACSF3 PSEC0197	0.240444	0.779324	0.0592863	0.56225
2180	P33121	ACSL1 FACL1 FACL2 LACS LACS1 LACS2	0.0514549	0.949338	0.0205771	0.140751
2181	O95573	ACSL3 ACS3 FACL3 LACS3	1.17262	0.250335	0.30245	1.84475
2182	O60488	ACSL4 ACS4 FACL4 LACS4	0.398052	0.649599	0.11821	0.8444
51703	Q9ULC5	ACSL5 ACS5 FACL5 UNQ633/PRO1250	0.528576	0.555575	0.302772	1.04883
23305	Q9UKU0	ACSL6 ACS2 FACL6 KIAA0837 LACS5	0.0443301	0.956042	0.0433042	0.122641
6296	Q53FZ2	ACSM3 SAH	0.0726939	0.929389	-0.0472971	-0.195049
54988	Q6NUN0	ACSM5 MACS3	1.05323	0.292598	0.445601	1.73124
84532	Q9NUB1	ACSS1 ACAS2L KIAA1846	0.32385	0.709443	0.147129	0.717279
55902	Q9NR19	ACSS2 ACAS2	4.01581	0.00364706	0.545668	4.01608	+
79611	Q9H6R3	ACSS3	0.35401	0.684319	-0.322594	-0.77094
58	P68133	ACTA1 ACTA	0.00946385	0.990954	0.0156173	0.0273972
59	P62736	ACTA2 ACTSA ACTVS GIG46	2.28084	0.0497111	0.539929	2.83685	+
60	P60709	ACTB	0.398955	0.648878	0.0784	0.845893
70	P68032	ACTC1 ACTC	0.0547147	0.945859	0.0813091	0.15057
71	P63261	ACTG1 ACTG	3.12881	0.0148213	-0.296043	-3.4497	+
72	P63267	ACTG2 ACTA3 ACTL3 ACTSG	0.510918	0.567561	0.2829	1.02244
86	O96019	ACTL6A BAF53 BAF53A INO80K	0.102346	0.901095	-0.0215955	-0.266762
81569	Q9H568	ACTL8	0.0248108	0.976261	0.052206	0.0704879
87	P12814	ACTN1	0.0584926	0.942931	0.0305548	0.158883
88	P35609	ACTN2	1.11551	0.269874	0.572197	1.79664
81	O43707	ACTN4	2.02605	0.0743082	0.278581	2.63313	+
55860	Q9NZ32	ACTR10 ACTR11 ARP11	1.60035	0.138423	-0.179145	-2.26438	+
10121	P61163	ACTR1A CTRN1	1.8285	0.0997933	-0.206774	-2.46695	+
10120	P42025	ACTR1B CTRN2	1.73373	0.114693	0.220284	2.38431	+
10097	P61160	ACTR2 ARP2	0.925069	0.340805	-0.128854	-1.56939
10096	P61158	ACTR3 ARP3	0.517788	0.562557	-0.0949108	-1.0327
57180	Q9P1U1	ACTR3B ARP11 ARP4	3.73637	0.0059233	0.606116	3.84406	+
653857	Q9C0K3	ACTR3C ARP11	0.360844	0.679164	0.225587	0.786106
79913	Q9H9F9	ACTR5 ARP5	1.53858	0.151185	-0.19192	-2.20728	+
64431	Q9GZN1	ACTR6 CDA12	0.155794	0.852167	0.0360677	0.388062
93973	Q9H981	ACTR8 ARP8 INO80N	2.19067	0.0581178	-0.195929	-2.766	+
90	Q04771	ACVR1 ACVRLK2	2.31547	0.0476201	0.337362	2.86371	+
91	P36896	ACVR1B ACVRLK4 ALK4	0.186645	0.824599	0.0334201	0.453827
130399	Q8NER5	ACVR1C ALK7	0.229597	0.788796	0.14922	0.541252
92	P27037	ACVR2A ACVR2	1.42525	0.177294	-0.242688	-2.09971	+
93	Q13705	ACVR2B	4.16262	0.00301277	-0.632051	-4.10441	+
94	P37023	ACVRL1 ACVRLK1 ALK1	2.82388	0.0230817	0.576216	3.23909	+
95	Q03154	ACY1	0.22267	0.794612	-0.0710446	-0.527242
91703	Q96HD9	ACY3 ASPA2	0.209847	0.806753	-0.142125	-0.502752
97	P07311	ACYP1 ACYPE	0.166567	0.842887	-0.054581	-0.411352
98	P14621	ACYP2 ACYP	1.13778	0.261322	0.225699	1.8077
100	P00813	ADA ADA1	0.178289	0.833338	-0.0718772	-0.436293
161823	Q6DHV7	ADAL ADAL1	0.50552	0.570246	0.13237	1.01423
102	O14672	ADAM10 KUZ MADM	0.395893	0.651201	-0.115992	-0.840825
4185	O75078	ADAM11 MDC	0.678915	0.465992	-0.420808	-1.26233
8038	O43184	ADAM12 MLTN UNQ346/PRO545	1.42907	0.17644	0.528499	2.10339	+
8751	Q13444	ADAM15 MDC15	1.21672	0.234942	0.238161	1.89094
6868	P78536	ADAM17 CSVP TACE	0.443752	0.614786	-0.108773	-0.918488
8728	Q9H013	ADAM19 MLTNB FKSG34	1.48563	0.162723	0.651988	2.15749	+
8747	Q9UKJ8	ADAM21	0.3048	0.724243	0.183501	0.690654
53616	Q9P0K1	ADAM22 MDC2	0.365976	0.674677	0.180545	0.791138
8745	O75077	ADAM23 MDC3	0.0106194	0.989938	-0.0111453	-0.0303457
10863	Q9UKQ2	ADAM28 ADAM23 MDCL	0.0516411	0.949103	0.0386577	0.141273
80332	Q9BZ11	ADAM33 C20orf153 UNQ873/PRO1891	0.709206	0.448022	-0.438674	-1.30629
8755			0.0676233	0.934217	0.0874395	0.18205
101	P78325	ADAM8 MS2	1.49721	0.160174	0.609283	2.16845	+
8754	Q13443	ADAM9 KIAA0021 MCMP MDC9 MLTNG	0.274009	0.750444	0.107011	0.626374
27299	O15204	ADAMDEC1	0.606464	0.507995	0.399831	1.1623
81794	Q9H324	ADAMTS10	0.0931179	0.90998	0.066149	0.244792
81792	P58397	ADAMTS12 UNQ1918/PRO4389	1.51856	0.155351	0.551341	2.19031	+
11093	Q76LX8	ADAMTS13 C9orf8 UNQ6102/PRO20085	0.0637915	0.937401	-0.0339647	-0.17239
140766	Q8WXS8	ADAMTS14	0.437391	0.619448	0.261422	0.908684
170689	Q8TE58	ADAMTS15	0.157039	0.85147	0.133632	0.391527
170690	Q8TE57	ADAMTS16 KIAA2029	0.101233	0.902005	-0.120059	-0.264366
170691	Q8TE56	ADAMTS17	0.268158	0.755769	-0.154198	-0.615479
170692	Q8TE60	ADAMTS18 ADAMTS21	0.422846	0.630653	-0.434416	-0.909035
9510	Q9UHI8	ADAMTS1 KIAA1346 METH1	0.911075	0.346926	0.344455	1.55289
80070	P59510	ADAMTS20	0.0460332	0.954212	-0.065052	-0.127998
9509	O95450	ADAMTS2 PCINP PCPNI	0.0912788	0.911252	0.0704583	0.240314
9508	O15072	ADAMTS3 KIAA0366	0.488311	0.582717	0.304385	0.988917
9507	O75173	ADAMTS4 KIAA0688 UNQ769/PRO1563	4.38279	0.00229508	1.16814	4.23449	+
11096	Q9UNA0	ADAMTS5 ADAMTS11 ADMP2	3.0949	0.015595	0.785745	3.42844	+
11174	Q9UKP5	ADAMTS6	0.742982	0.429737	0.382217	1.3474
11173	Q9UKP4	ADAMTS7	1.44253	0.173103	0.556007	2.11635	+
11095	Q9UP79	ADAMTS8 METH2	0.55702	0.539802	-0.548374	-1.1026
56999	Q9P2N4	ADAMTS9 KIAA1312	2.88831	0.0209242	0.897238	3.2844	+
92949	Q8N6G6	ADAMTSL1 ADAMTSR1 C9orf94 UNQ528/PRO1071	0.579762	0.524563	0.330529	1.12379
9719	Q86TH1	ADAMTSL2 KIAA0605	1.35617	0.19487	0.496413	2.03261	+
57188	P82987	ADAMTSL3 KIAA1233	1.01492	0.305898	0.375914	1.67435
54507	Q6UY14	ADAMTSL4 TSRC1 PP1396 UNQ2803/PRO34012	1.17724	0.249219	0.357407	1.84963
339366	Q6ZMM2	ADAMTSL5 THSD6	0.0176094	0.983048	0.0115426	0.0499382
11033	O75689	ADAP1 CENTA1	0.243262	0.77685	-0.136017	-0.567759
55803	Q9NPF8	ADAP2 CENTA2	0.577796	0.525624	0.224696	1.12066
103	P55265	ADAR ADAR1 DSRAD G1P1 IFI4	2.75591	0.0255139	-0.256108	-3.19078	+
104	P78563	ADARB1 ADAR2 DRADA2 RED1	0.558219	0.539302	-0.17356	-1.09238
105	Q9NS39	ADARB2 ADAR3 RED2	1.37151	0.190658	0.763913	2.12192	+
23536	Q9BUB4	ADAT1	0.470197	0.595885	0.118495	0.960062
134637	Q7Z6V5	ADAT2 DEADC1	0.559134	0.538603	-0.159969	-1.09371
113179	Q96EY9	ADAT3 TAD3	0.572657	0.529135	-0.174998	-1.11337
113451	Q96A70	AZIN2 ADC KIAA1945 ODCP	2.04023	0.0726693	-0.387537	-2.64477	+
57143	Q86TW2	ADCK1	0.876271	0.362475	0.186716	1.51138
90956	Q7Z695	ADCK2 AARF	4.21794	0.00280889	0.427016	4.13736	+
79934	Q96D53	COQ8B ADCK4	1.1142	0.270262	0.189091	1.78233
203054	Q3MIX3	ADCK5	0.921628	0.34215	0.221842	1.56534
107	Q08828	ADCY1	1.14101	0.260518	0.69836	1.81116
108	Q08462	ADCY2 KIAA1060	0.268443	0.755541	0.329622	0.617256
109	O60266	ADCY3 KIAA0511	1.00212	0.310573	0.256957	1.6583
196883	Q8NFM4	ADCY4	0.842077	0.377943	0.323141	1.47006
111	O95622	ADCY5	0.52222	0.560042	-0.338478	-1.04391
112	O43306	ADCY6 KIAA0422	1.17712	0.249214	0.321748	1.8495
113	P51828	ADCY7 KIAA0037	0.629119	0.494792	0.258073	1.19301
114	P40145	ADCY8	0.0331308	0.968677	0.140719	0.0938596
115	O60503	ADCY9 KIAA0520	1.90935	0.0878382	-0.350417	-2.53592	+
118	P35611	ADD1 ADDA	0.910767	0.347061	-0.105831	-1.55253
119	P35612	ADD2 ADDB	0.0242036	0.977074	-0.0260249	-0.0681681
120	Q9UEY8	ADD3 ADDL	0.633436	0.491827	-0.181566	-1.19898
125	P00325	ADH1B ADH2	0.148923	0.857251	-0.16175	-0.373772
128	P11766	ADH5 ADHX FDH	0.580545	0.524378	-0.0941965	-1.1246
137872	Q8IWW8	ADHFE1 HMFT2263	1.06713	0.287319	-0.350828	-1.73133
55256	Q9BV57	ADI1 MTCBP1 HMFT1638	0.0931231	0.91003	-0.0284923	-0.244756
9370	Q15848	ADIPOQ ACDC ACRP30 APM1 GBP28	1.26381	0.219972	1.55601	1.99626
51094	Q96A54	ADIPOR1 PAQR1 TESBP1A CGI-45	1.0219	0.302838	-0.145073	-1.68062
79602	Q86V24	ADIPOR2 PAQR2	0.83491	0.381703	-0.147958	-1.46109
132	P55263	ADK	3.97479	0.00401455	-0.436894	-3.99115	+
133	P35318	ADM AM	2.01047	0.0756717	0.704147	2.6203	+
79924	Q7Z4H4	ADM2 AM2	0.664813	0.473761	0.311301	1.24216
22850	Q6IQ32	ADNP2 KIAA0863 ZNF508	3.58594	0.00760804	-0.316296	-3.74919	+
23394	Q9H2P0	ADNP ADNP1 KIAA0784	2.03287	0.0733526	-0.240551	-2.63873	+
84890	Q96SZ5	ADO C10orf22	3.11689	0.0151161	-0.310873	-3.44164	+
134	P30542	ADORA1	1.51629	0.155766	0.637741	2.18817	+
135	P29274	ADORA2A ADORA2	0.259763	0.761937	0.129317	0.599463
136	P29275	ADORA2B	0.806323	0.396746	0.385971	1.42623
140	P0DMS8	ADORA3	0.541723	0.548015	0.218987	1.06831
83440	Q9BRR6	ADPGK PSEC0260	2.20841	0.0564063	0.206444	2.78004	+
141	P54922	ADPRH ARH1	1.77424	0.106986	0.367946	2.41988	+
113622	Q8NDY3	ADPRHL1 ARH2	0.121874	0.883958	-0.0991707	-0.312727
54936	Q9NX46	ADPRS ADPRHL2 ARH3	0.0460612	0.954218	0.0110115	0.126687
147	P35368	ADRA1B	0.430813	0.62505	-0.235658	-0.898908
146	P25100	ADRA1D ADRA1A	0.00301354	0.99707	0.0039912	0.00878781
150	P08913	ADRA2A ADRA2R ADRAR	0.492507	0.579789	0.297964	0.994788
151	P18089	ADRA2B ADRA2L1 ADRA2RL1	1.34921	0.196622	0.731337	2.05669	+
152	P18825	ADRA2C ADRA2L2 ADRA2RL2	0.607358	0.507654	-0.466679	-1.16417
153	P08588	ADRB1 ADRB1R B1AR	0.629925	0.494252	0.850987	1.21421
154	P07550	ADRB2 ADRB2R B2AR	0.679143	0.466058	-0.243961	-1.26227
156	P25098	GRK2 ADRBK1 BARK BARK1	0.25774	0.763659	0.0705199	0.595605
157	P35626	GRK3 ADRBK2 BARK2	2.23761	0.0537679	-0.636336	-2.80305	+
11047	Q16186	ADRM1 GP110	1.08973	0.279283	0.206046	1.75576
158	P30566	ADSL AMPS	0.493071	0.579582	-0.0971809	-0.995313
159	P30520	ADSS2 ADSS	2.10399	0.0661335	-0.261355	-2.69664	+
122622	Q8N142	ADSS1 ADSSL1	0.0187159	0.98215	-0.0117949	-0.0529878
165	Q8IUX7	AEBP1 ACLP	2.52041	0.0355751	0.676297	3.01911	+
121536	Q6ZN18	AEBP2	0.633957	0.491418	-0.119465	-1.1997
64782	Q8WTP8	AEN ISG20L1 SBBI58	0.430319	0.625395	0.115903	0.897015
166	Q08117	TLE5 AES GRG GRG5	0.372612	0.668915	0.106282	0.801828
60312	Q8N556	AFAP1 AFAP	1.08652	0.280005	0.347897	1.75224
134265	Q8TED9	AFAP1L1	1.30739	0.207204	0.36057	1.98357	+
84632	Q8N4X5	AFAP1L2 KIAA1914 XB130	1.50014	0.159641	0.698525	2.17121	+
4299	P51825	AFF1 AF4 FEL MLLT2 PBM1	0.183908	0.82757	-0.0479487	-0.448106
2334	P51816	AFF2 FMR2 OX19	1.49097	0.16134	-0.698728	-2.1686	+
3899	P51826	AFF3 LAF4	1.33553	0.199366	-0.61949	-2.01173	+
27125	Q9UHB7	AFF4 AF5Q31 MCEF HSPC092	1.13805	0.261278	-0.209201	-1.80799
172			0.146898	0.859041	0.044142	0.368554
10939	Q9Y4W6	AFG3L2	2.65177	0.0294269	-0.378932	-3.11572	+
125061	Q63HM1	AFMID	1.10403	0.273372	-0.174112	-1.77132
54812	Q6ULP2	AFTPH AFTH	0.0152705	0.98548	-0.00433293	-0.0433944
387763	Q7Z7L8	C11orf96 AG2	0.0631952	0.938058	-0.0368763	-0.170864
175	P20933	AGA	1.59685	0.139036	0.291901	2.26116	+
119385	Q8TF27	AGAP11 KIAA1975	0.385994	0.658374	-0.268509	-0.828666
116987	Q9UPQ3	AGAP1 CENTG2 KIAA1099	0.216543	0.80071	-0.0699338	-0.514994
116986	Q99490	AGAP2 CENTG1 KIAA0167	0.426981	0.628071	0.210914	0.891661
116988	Q96P47	AGAP3 CENTG3	4.22543	0.00275	0.550134	4.14181	+
119016	Q96P64	AGAP4 AGAP8 CTGLF1 CTGLF5 MRIP2	0.891765	0.355009	-0.22532	-1.52995
729092	A6NIR3	AGAP5 CTGLF2	0.956226	0.327213	-0.198492	-1.6092
414189	Q5VW22	AGAP6 CTGLF3	0.419431	0.632524	-0.148836	-0.879447
653268			0.763525	0.419759	-0.33923	-1.38947
728404			1.01008	0.307188	-0.25234	-1.67238
79841	Q5U5Z8	AGBL2 CCP2	1.02619	0.301452	-0.266821	-1.69875
340351	Q8NEM8	AGBL3 CCP3	0.926666	0.340167	-0.206896	-1.65018
60509	Q8NDL9	AGBL5 CCP5	0.844501	0.377432	-0.153673	-1.47285
177	Q15109	AGER RAGE	0.246873	0.774107	-0.105579	-0.57487
3267	P52594	AGFG1 HRB RAB RIP	0.205184	0.810843	0.0494198	0.492036
3268	O95081	AGFG2 HRBL RABR	1.67607	0.124037	0.251845	2.333	+
55109	Q8N302	AGGF1 GPATC7 GPATCH7 VG5Q	0.302944	0.726073	-0.0707025	-0.679737
55750	Q53H12	AGK MULK	7.47516	0	0.537682	5.85084	+
178	P35573	AGL GDE	1.12763	0.265127	-0.242068	-1.79681
79814	Q9BSE5	AGMAT	0.448846	0.610155	-0.198166	-0.927028
10554	Q99943	AGPAT1 G15	2.40445	0.0420961	-0.314767	-2.93192	+
10555	O15120	AGPAT2	0.0340015	0.967875	0.0167338	0.094693
56894	Q9NRZ7	AGPAT3 LPAAT3 UNQ759/PRO1490	0.0484268	0.952647	-0.015418	-0.132874
56895	Q9NRZ5	AGPAT4 UNQ499/PRO1016	0.164344	0.844441	0.106219	0.406599
55326	Q9NUQ2	AGPAT5	0.41625	0.634766	-0.109	-0.874257
137964	Q86UL3	GPAT4 AGPAT6 TSARG7 UNQ551/PRO1108	0.0777009	0.923825	-0.0237436	-0.207172
84803	Q53EU6	GPAT3 AGPAT9 MAG1 HMFN0839 UNQ2753/PRO6492	0.551115	0.542282	0.33344	1.08261
123688	A2RU49	HYKK AGPHD1	0.196723	0.816597	-0.069316	-0.474744
8540	O00116	AGPS AAG5	0.571035	0.530454	-0.105364	-1.11094
375790	O00468	AGRN AGRIN	2.56878	0.0329279	0.539788	3.05494	+
183	P01019	AGT SERPINA8	0.288927	0.739095	0.301245	0.65462
23287	Q9UPW5	AGTPBP1 CCP1 KIAA1035 NNA1	2.81822	0.0233712	-0.392468	-3.23508	+
185	P30556	AGTR1 AGTR1A AGTR1B AT2R1 AT2R1B	0.201137	0.813368	0.278427	0.486263
57085	Q6RW13	AGTRAP ATRAP	1.59869	0.138769	0.285945	2.26285	+
64850	Q8TBG4	ETNPPL AGXT2L1	1.50884	0.157758	0.932976	2.20169	+
85007	Q8IUZ5	PHYKPL AGXT2L2 PP9286	0.998997	0.311232	0.214166	1.65475
25909	Q8WYP5	AHCTF1 ELYS TMBS62 MSTP108	1.82758	0.0997368	-0.262803	-2.46617	+
191	P23526	AHCY SAHH	0.269062	0.755109	-0.0760504	-0.617078
10768	O43865	AHCYL1 DCAL IRBIT XPVKONA	3.00019	0.0179293	-0.337785	-3.36203	+
23382	Q96HN2	AHCYL2 KIAA0828	0.965564	0.323501	0.337803	1.61651
27245	Q5TGY3	AHDC1	0.155938	0.852202	0.0441465	0.388376
54806	Q8N157	AHI1	0.0958986	0.907269	-0.0392386	-0.251414
113146	Q8IVF2	AHNAK2 C14orf78 KIAA2019	1.09743	0.275996	-0.719243	-1.76415
79026	Q09666	AHNAK PM227	0.0838298	0.919285	0.0429259	0.22223
196	P35869	AHR BHLHE76	2.11731	0.0648961	0.548745	2.70738	+
57491	A9YTQ3	AHRR BHLHE77 KIAA1234	0.865916	0.366688	-0.398048	-1.49942
10598	O95433	AHSA1 C14orf3 HSPC322	0.129769	0.875332	-0.0319332	-0.330255
130872			0.665623	0.473271	0.236672	1.243
57379	Q9GZX7	AICDA AID	1.11694	0.269707	-0.992631	-1.83121
64853	Q96BJ3	AIDA C1orf80	1.1205	0.268089	-0.153047	-1.78914
199	P55008	AIF1 G1 IBA1	1.01427	0.305721	0.428407	1.67203
83543	Q9BQI0	AIF1L C9orf58 IBA2 UNQ672/PRO1306	0.00449588	0.995535	0.00408739	0.0129312
9131	O95831	AIFM1 AIF PDCD8	0.541926	0.547834	0.0982203	1.06854
84883	Q9BRQ8	AIFM2 AMID PRG3	0.080046	0.922383	0.0343102	0.212953
150209	Q96NN9	AIFM3 AIFL	0.35739	0.68135	-0.166908	-0.776707
51390	Q9NVV5	AIG1 CGI-103	0.0304472	0.970882	0.0119804	0.0851133
202	Q9Y4K1	CRYBG1 AIM1	0.707735	0.449106	0.383551	1.29931
9447	O14862	AIM2	1.966	0.0813766	0.81012	2.5887	+
9255	Q12904	AIMP1 EMAP2 SCYE1	0.0281033	0.973755	-0.00618175	-0.0787572
7965	Q13155	AIMP2 JTV1 PRO0992	0.00944363	0.990871	-0.00273495	-0.0270107
9049	O00170	AIP XAP2	0.185827	0.825574	0.0473847	0.452119
55966	Q9UKB5	AJAP1 MOT8 SHREW1	0.489188	0.582155	-0.853304	-1.00353
203	P00568	AK1	0.514813	0.565072	0.13017	1.02824
204	P54819	AK2 ADK2	1.84665	0.0969503	-0.237898	-2.48256	+
50808	Q9UIJ7	AK3 AK3L1 AK6 AKL3L	0.511883	0.566834	0.141159	1.02383
205	P27144	AK4 AK3 AK3L1	0.141363	0.864347	0.0853697	0.356293
26289	Q9Y6K8	AK5	0.421167	0.631882	-0.343757	-0.883984
122481	Q96M32	AK7	0.439012	0.618625	-0.232295	-0.91583
11216	O43572	AKAP10	0.0739792	0.928312	0.0225781	0.197948
11215	Q9UKA4	AKAP11 AKAP220 KIAA0629	0.412815	0.637035	-0.111741	-0.868658
9590	Q02952	AKAP12 AKAP250	1.37386	0.190195	0.570522	2.04964	+
11214	Q12802	AKAP13 BRX HT31 LBC	0.436391	0.619845	0.100829	0.906751
8165	Q92667	AKAP1 AKAP149 PRKA1	2.80132	0.0237685	-0.331493	-3.22311	+
11217			0.230012	0.78844	0.101795	0.541794
10566	O75969	AKAP3 AKAP110 SOB1	0.525958	0.557151	-0.188655	-1.04603
9495	P24588	AKAP5 AKAP79	0.058076	0.942877	-0.042617	-0.157834
9472	Q13023	AKAP6 AKAP100 KIAA0311	2.06974	0.0694602	1.07867	2.66914	+
9465	O43687	AKAP7 AKAP15 AKAP18	0.845059	0.377307	-0.203816	-1.47353
10270	O43823	AKAP8 AKAP95	2.10693	0.0658852	-0.159026	-2.69901	+
26993	Q9ULX6	AKAP8L NAKAP NAKAP95 HRIHFB2018	0.928973	0.339204	-0.102695	-1.57397
10142	Q99996	AKAP9 AKAP350 AKAP450 KIAA0803	0.309818	0.720655	0.122012	0.692172
221264	Q5TCS8	AK9 AKD1 AKD2 C6orf199 C6orf224	0.524095	0.558776	-0.166712	-1.04219
79647	Q9H9L7	AKIRIN1 C1orf108	0.677524	0.46669	-0.116071	-1.25905
55122	Q53H80	AKIRIN2 C6orf166	0.461291	0.601826	-0.0864318	-0.946162
80709	Q7Z591	AKNA KIAA1968	0.0246558	0.976362	-0.014201	-0.0693515
10327	P14550	AKR1A1 ALDR1 ALR	0.672814	0.469468	0.135652	1.25271
231	P15121	AKR1B1 ALDR1 ALR2	1.187	0.245113	0.268631	1.8599
1645	Q04828	AKR1C1 DDH DDH1	1.62993	0.132956	0.805868	2.30534	+
1646	P52895	AKR1C2 DDH2	2.64617	0.0295865	1.15478	3.19311	+
8644	P42330	AKR1C3 DDH1 HSD17B5 KIAA0119 PGFS	1.16383	0.253292	0.546835	1.83993
83592	Q96JD6	AKR1E2 AKR1CL2 AKRDC1	0.301785	0.726841	0.147066	0.678485
8574	O43488	AKR7A2 AFAR AFAR1 AKR7	1.30744	0.207233	0.212035	1.98363	+
22977	O95154	AKR7A3 AFAR2	0.0433695	0.95749	-0.036853	-0.120055
246181	Q8NHP1	AKR7L AFAR3 AKR7A4	0.374977	0.666683	0.115113	0.814994
207	P31749	AKT1 PKB RAC	0.00997721	0.990716	0.00290775	0.0285198
84335	Q96B36	AKT1S1 PRAS40	0.808664	0.395569	0.141976	1.42861
208	P31751	AKT2	0.269561	0.754429	0.051268	0.618018
10000	Q9Y243	AKT3 PKBG	2.87027	0.0215434	-0.422238	-3.27176	+
64400	Q9H8T0	AKTIP FTS	0.406645	0.64203	0.10004	0.858559
210	P13716	ALAD	8.12723e-05	1	-2.03342e-05	-0.000234941
211	P13196	ALAS1 ALAS3 ALASH OK/SW-cl.121	0.00993175	0.990573	0.00282421	0.0283913
214	Q13740	ALCAM MEMD	0.15704	0.851532	-0.100681	-0.390775
126133	Q8IZ83	ALDH16A1	0.437066	0.619598	0.118998	0.90783
5832	P54886	ALDH18A1 GSAS P5CS PYCS	0.518214	0.562472	-0.0866176	-1.03334
216	P00352	ALDH1A1 ALDC ALDH1 PUMB1	0.861043	0.369243	0.504296	1.49299
8854	O94788	ALDH1A2 RALDH2	0.658435	0.476731	-0.493903	-1.23763
220	P47895	ALDH1A3 ALDH6	4.71671	0.00133333	1.88905	4.42674	+
219	P30837	ALDH1B1 ALDH5 ALDHX	1.00523	0.309265	0.426281	1.66182
10840	O75891	ALDH1L1 FTHFD	0.261463	0.760645	0.303937	0.604768
160428	Q3SY69	ALDH1L2	0.306659	0.72289	0.204078	0.686468
217	P05091	ALDH2 ALDM	0.375944	0.665844	0.233197	0.80746
218	P30838	ALDH3A1 ALDH3	0.211174	0.805584	-0.168469	-0.506649
224	P51648	ALDH3A2 ALDH10 FALDH	0.293486	0.73488	0.086619	0.662479
221	P43353	ALDH3B1 ALDH7	1.0326	0.299281	-0.329466	-1.69261
222			0.0911478	0.911346	-0.166219	-0.240462
8659	P30038	ALDH4A1 ALDH4 P5CDH	1.06724	0.287314	0.303013	1.73108
7915	P51649	ALDH5A1 SSADH	0.0152058	0.985442	0.0100684	0.0432148
4329	Q02252	ALDH6A1 MMSDH	0.239138	0.78039	-0.0943686	-0.559703
501	P49419	ALDH7A1 ATQ1	0.114765	0.890193	0.0483748	0.295862
64577	Q9H2A2	ALDH8A1 ALDH12	0.25527	0.766237	0.136269	0.597483
223	P49189	ALDH9A1 ALDH4 ALDH7 ALDH9	0.890294	0.355293	-0.163773	-1.52819
226	P04075	ALDOA ALDA	0.808416	0.39568	0.182255	1.4283
230	P09972	ALDOC ALDC	2.95945	0.0187828	0.908957	3.33495	+
84920	Q5BKT4	ALG10 ALG10A	0.790374	0.404773	-0.148883	-1.40571
144245	Q5I7T1	ALG10B KCR1	0.299768	0.72892	-0.0938063	-0.673961
440138	Q2TAA5	ALG11 GT8	0.611635	0.505088	0.146303	1.16943
79087	Q9BV10	ALG12 PP14673	2.69805	0.0276303	0.272786	3.14924	+
79868	Q9NP73	ALG13 CXorf45 GLT28D1 MDS031	1.00073	0.310923	0.163418	1.65672
199857	Q96F25	ALG14	0.0952219	0.908143	-0.0251018	-0.249794
56052	Q9BT22	ALG1 HMAT1 HMT1 PSEC0061 UNQ861/PRO1870	1.00727	0.308405	0.142644	1.66413
200810	Q6GMV1	ALG1L	0.234203	0.78433	-0.123647	-0.553616
85365	Q9H553	ALG2 UNQ666/PRO1298	0.183048	0.828578	0.0347503	0.446304
10195	Q92685	ALG3 NOT NOT56L	0.555444	0.54044	0.12551	1.08834
29880	Q9Y673	ALG5 HSPC149	0.322697	0.710666	0.0726079	0.715229
29929	Q9Y672	ALG6 My046	0.962019	0.324989	-0.163003	-1.61242
79053	Q9BVK2	ALG8 HUSSY-02	0.724885	0.439028	-0.190285	-1.32177
79796	Q9H6U8	ALG9 DIBD1	0.365835	0.674617	0.0810364	0.790316
238	Q9UM73	ALK	0.272162	0.751987	0.208219	0.623126
8846	Q13686	ALKBH1 ABH ABH1 ALKBH	1.46862	0.166418	-0.161622	-2.14132	+
121642	Q6NS38	ALKBH2 ABH2	1.28615	0.213011	-0.199885	-1.96215
221120	Q96Q83	ALKBH3 ABH3 DEPC1	0.389757	0.655164	0.0665059	0.830628
54784	Q9NXW9	ALKBH4 ABH4	1.61374	0.13582	0.233571	2.27662	+
54890	Q6P6C2	ALKBH5 ABH5 OFOXD1	0.960506	0.325586	0.119686	1.61067
84964	Q3KRA9	ALKBH6 ABH6	0.908112	0.348291	0.166564	1.54939
84266	Q9BT30	ALKBH7 ABH7 SPATA11 UNQ6002/PRO34564	0.149965	0.856558	0.0460493	0.375309
91801	Q96BT7	ALKBH8 ABH8	0.322761	0.710628	-0.102841	-0.715343
7840	Q8TCU4	ALMS1 KIAA0328	1.56841	0.144614	-0.203113	-2.23498	+
200420			0.0768786	0.924341	0.0442178	0.20667
246	P16050	ALOX15 LOG15	0.0884915	0.914664	0.225714	0.235708
247	O15296	ALOX15B	0.463533	0.600657	0.316224	0.951334
240	P09917	ALOX5 LOG5	1.04545	0.294298	0.470068	1.70703
241	P20292	ALOX5AP FLAP	1.5818	0.142003	0.617473	2.24769	+
80216	Q96QP1	ALPK1 KIAA1527 LAK	0.263977	0.759126	0.0905876	0.607467
115701	Q86TB3	ALPK2 HAK	0.281699	0.744029	-0.188191	-0.64138
57538	Q96L96	ALPK3 KIAA1330 MAK	3.09193	0.0156211	0.740962	3.42473	+
249	P05186	ALPL	1.85119	0.0962712	0.632683	2.48645	+
57679	Q96Q42	ALS2 ALS2CR6 KIAA1563	0.845766	0.377523	-0.138504	-1.47439
259173	Q60I27	ALS2CL	0.291709	0.736568	-0.138076	-0.659439
151254	Q53TS8	C2CD6 ALS2CR11	0.218629	0.798722	0.0954909	0.519514
130540	Q96Q35	FLACC1 ALS2CR12	0.0186588	0.982215	-0.012304	-0.0530464
65062	Q96Q45	TMEM237 ALS2CR4	0.361312	0.678729	0.0907096	0.782589
79800	Q8N187	CARF ALS2CR8	0.275115	0.749554	-0.103736	-0.628455
8092	Q15699	ALX1 CART1	0.132972	0.872038	0.0639664	0.337508
257	O95076	ALX3	0.310372	0.71999	-0.113058	-0.693253
23600	Q9UHK6	AMACR	1.39677	0.184346	0.331702	2.07206	+
55626	Q9C0C7	AMBRA1 KIAA1736	0.131303	0.874204	0.034851	0.333725
262	P17707	AMD1 AMD	1.02391	0.302346	0.265661	1.68288
144193	Q96NU7	AMDHD1 HMFT1272	0.84883	0.375868	0.438158	1.48968
51005	Q9Y303	AMDHD2 CGI-14	0.561868	0.53685	0.175881	1.09768
267	Q9UKV5	AMFR RNF45	1.52338	0.154398	0.215911	2.19307	+
268	P03971	AMH MIF	0.35714	0.681344	0.274105	0.782127
120425	Q86YT9	JAML AMICA1 UNQ722/PRO1387	0.147315	0.858682	0.095905	0.369503
57463	Q86WK6	AMIGO1 ALI2 AMIGO KIAA1163	0.249961	0.771128	0.115234	0.580783
347902	Q86SJ2	AMIGO2 ALI1	0.0199432	0.981041	0.0154898	0.0563879
386724	Q86WK7	AMIGO3 ALI3 KIAA1851 UNQ6084/PRO20089	0.972382	0.320788	0.227096	1.62435
9949	Q9Y4X0	AMMECR1	0.7283	0.437451	0.157916	1.32623
83607	Q6DCA0	AMMECR1L	2.16096	0.060609	-0.270097	-2.74237	+
196394	Q8IY45	AMN1	0.137312	0.867729	0.0463496	0.347243
154796	Q4VCS5	AMOT KIAA1071	0.0181376	0.982396	-0.0148362	-0.0513798
154810	Q8IY63	AMOTL1	0.965862	0.323471	0.318222	1.61685
51421	Q9Y2J4	AMOTL2 KIAA0989	2.20583	0.0567256	-0.464742	-2.77801	+
270	P23109	AMPD1	0.299489	0.729137	0.217548	0.678932
271	Q01433	AMPD2	0.178322	0.833346	0.0440836	0.436361
272	Q01432	AMPD3	0.769271	0.416092	0.29895	1.37916
273	P49418	AMPH AMPH1	1.07195	0.285787	-0.764907	-1.747
275	P48728	AMT GCST	0.367975	0.67287	0.169891	0.7941
280	P19961	AMY2B	0.268191	0.755783	-0.144457	-0.615663
155185	Q400G9	AMZ1 KIAA1950	0.939631	0.334321	-0.562837	-1.61349
51321	Q86W34	AMZ2 BM-014	1.23342	0.229919	-0.18651	-1.90823
201283			1.04834	0.293617	-0.20793	-1.71017
10393	Q9UM13	ANAPC10 APC10	0.150368	0.85636	0.0295392	0.376195
51529	Q9NYG5	ANAPC11 HSPC214	0.626466	0.496578	0.128043	1.18933
25847	Q9BS18	ANAPC13	0.0660064	0.935746	0.0143876	0.177976
119504	Q96DE5	ANAPC16 C10orf104 CENP-27	2.6181	0.0310116	-0.254837	-3.09116	+
64682	Q9H1A4	ANAPC1 TSG24	1.20959	0.237051	-0.209209	-1.88353
29882	Q9UJX6	ANAPC2 APC2 KIAA1406	0.210752	0.805791	0.0447502	0.50333
29945	Q9UJX5	ANAPC4 APC4	0.597289	0.513608	-0.116307	-1.14843
51433	Q9UJX4	ANAPC5 APC5	0.130976	0.874239	0.0245286	0.332986
51434	Q9UJX3	ANAPC7 APC7	0.158612	0.850312	-0.0275783	-0.394189
283	P03950	ANG RNASE5	0.336641	0.70001	0.119533	0.739853
23357	Q9UNK9	ANGEL1 KIAA0759	1.22317	0.232859	0.183978	1.89763
90806	Q5VTE6	ANGEL2 KIAA0759L	1.77066	0.107616	-0.232928	-2.41676	+
284	Q15389	ANGPT1 KIAA0003	2.67373	0.0286694	1.22804	3.14293	+
285	O15123	ANGPT2	2.98478	0.0183135	1.00537	3.35142	+
9068	O95841	ANGPTL1 ANG3 ANGPT3 ARP1 PSEC0154 UNQ162/PRO188	1.15819	0.255679	0.507399	1.83701
23452	Q9UKU9	ANGPTL2 ARP2 UNQ170/PRO196	2.58645	0.0322689	0.840845	3.06796	+
51129	Q9BY76	ANGPTL4 ARP4 HFARP PGAR PP1158 PSEC0166 UNQ171/PRO197	3.4956	0.00872311	1.16908	3.69276	+
83854	Q8NI99	ANGPTL6 AGF ARP5 UNQ152/PRO178	0.166512	0.842865	-0.0752786	-0.411675
10218	O43827	ANGPTL7 CDT6 UNQ313/PRO356	0.0176634	0.98299	-0.02539	-0.0501056
286	P16157	ANK1 ANK	0.212164	0.804521	-0.129008	-0.506867
287	Q01484	ANK2 ANKB	0.231196	0.787109	-0.124051	-0.54413
288	Q12955	ANK3	0.855797	0.372257	0.579117	1.4916
150709	Q7Z5J8	ANKAR	0.837253	0.380818	0.184119	1.46536
348094	Q495B1	ANKDD1A	1.11437	0.270205	0.262185	1.78252
162282	Q8N957	ANKFN1	1.44875	0.171767	0.948589	2.32551	+
51479	Q9P2R3	ANKFY1 ANKHZN KIAA1255	0.376424	0.66545	-0.0860282	-0.808271
56172	Q9HCJ1	ANKH KIAA1581 UNQ241/PRO274	2.90868	0.0202	0.94581	3.29863	+
54882			1.62571	0.133826	-0.230053	-2.28753	+
404734			0.719585	0.442058	-0.145166	-1.31484
54467	Q9P2G1	ANKIB1 KIAA1386	0.9825	0.317002	0.181807	1.63595
126549	Q8NAG6	ANKLE1 ANKRD41 LEM3	1.19925	0.240838	-0.504366	-1.87639
23141	Q86XL3	ANKLE2 KIAA0692 LEM4	0.115929	0.889228	-0.021281	-0.29856
51281	Q9P2S6	ANKMY1 TSAL1 ZMYND13	0.485218	0.584876	-0.112781	-0.983283
57037	Q8IV38	ANKMY2	0.397904	0.649632	0.0891478	0.844155
57763	Q9H9E1	ANKRA2 ANKRA	0.237202	0.782337	-0.0653248	-0.555919
55608	Q9NXR5	ANKRD10	0.145948	0.859825	-0.0533322	-0.366457
29123	Q6UB99	ANKRD11 ANCO1	0.211235	0.805656	0.0390683	0.504307
23253	Q6UB98	ANKRD12 ANCO2 KIAA0874	1.07267	0.285427	-0.286421	-1.73706
27063	Q15327	ANKRD1 C193 CARP HA1A2	0.0431122	0.957643	-0.109411	-0.120887
88455	Q8IZ07	ANKRD13A ANKRD13	0.0689857	0.9333	-0.0190928	-0.185473
124930	Q86YJ7	ANKRD13B	0.210912	0.805608	-0.0949862	-0.503654
81573	Q8N6S4	ANKRD13C	1.92664	0.0860906	-0.250138	-2.55049	+
338692	Q6ZTN6	ANKRD13D	0.334079	0.701099	0.0861515	0.735355
54522	Q6P6B7	ANKRD16	0.398116	0.649558	-0.0772394	-0.844506
26057	O75179	ANKRD17 GTAR KIAA0697	1.53219	0.152449	-0.195949	-2.20131	+
138649			0.631644	0.493027	0.165597	1.1965
441425			0.665348	0.473452	0.221601	1.24708
728747			0.155174	0.852841	-0.0736753	-0.393397
729171			0.780756	0.410212	0.213479	1.40007
118932	Q5VYY1	ANKRD22	0.355733	0.682504	0.246698	0.773503
200539	Q86SG2	ANKRD23 DARP	0.731418	0.435828	-0.21808	-1.33038
170961	Q8TF21	ANKRD24 KIAA1981	0.136965	0.868049	0.0530343	0.346813
22852	Q9UPS8	ANKRD26 KIAA1074	0.928931	0.339176	-0.295359	-1.57392
84079	Q96NW4	ANKRD27 PP12899	4.23585	0.00275113	-0.404505	-4.14799	+
23243	O15084	ANKRD28 KIAA0379	2.9162	0.0198919	-0.462543	-3.30388	+
147463	Q8N6D5	ANKRD29	0.211288	0.805621	0.136324	0.504756
374860			1.41864	0.178702	-0.729555	-2.11334	+
84250	Q9BQI6	SLF1 ANKRD32 BRCTD1	0.251116	0.770247	-0.0775517	-0.58291
284615	Q69YU3	ANKRD34A ANKRD34	1.10761	0.272227	0.282126	1.77521
340120	A5PLL1	ANKRD34B	0.66575	0.473255	0.450386	1.26418
148741	Q8N283	ANKRD35	0.548862	0.543561	0.20215	1.08232
375248	A6QL64	ANKRD36 ANKRD36A KIAA1641 UNQ2430/PRO499	0.266519	0.756989	0.120314	0.612278
57730	Q8N2N9	ANKRD36B	0.101559	0.901975	0.0437191	0.26521
84832			0.400776	0.647825	-0.128759	-0.848938
353322	Q7Z713	ANKRD37 LPR2BP	0.386558	0.658051	0.139948	0.825288
51239	Q53RE8	ANKRD39 HSPC200	0.281042	0.744524	0.0892151	0.639501
91369	Q6AI12	ANKRD40	1.17821	0.248796	-0.173328	-1.85065
338699	Q8N9B4	ANKRD42	1.00222	0.310572	0.169641	1.65841
134548			0.453681	0.606955	0.352002	0.948078
91526	Q8N8A2	ANKRD44	1.01432	0.305801	-0.304713	-1.67209
339416	Q5TZF3	ANKRD45	2.2318	0.054275	0.854366	2.82926	+
157567	Q86W74	ANKRD46	0.605584	0.508558	-0.147004	-1.16014
54851	Q8WVL7	ANKRD49 FGIF	0.142126	0.863558	-0.0514577	-0.357983
57182	Q9ULJ7	ANKRD50 KIAA1223	0.253445	0.767908	-0.0863162	-0.587384
283373	Q8NB46	ANKRD52	0.166653	0.842777	-0.0454894	-0.411537
79998	Q8N9V6	ANKRD53	1.92147	0.0864248	-0.543185	-2.56192	+
129138	Q6NXT1	ANKRD54 LIAR	0.343922	0.693385	0.0880489	0.752574
79722	Q3KP44	ANKRD55	0.569767	0.53116	-0.5479	-1.12702
63926	Q9NU02	ANKEF1 ANKRD5	0.254519	0.76698	-0.143609	-0.590022
65124	Q53LP3	SOWAHC ANKRD57 C2orf26	1.87469	0.0926593	-0.308768	-2.50653	+
347454	A6NJG2	SOWAHD ANKRD58	0.223788	0.793844	-0.103841	-0.529802
22881	Q9Y2G4	ANKRD6 KIAA0957	0.968846	0.32241	0.306058	1.62036
56311	Q92527	ANKRD7	0.285831	0.741372	-0.101081	-0.650166
122416	Q96BM1	ANKRD9	1.02635	0.301404	-0.338183	-1.68562
23294	Q92625	ANKS1A ANKS1 KIAA0229 ODIN	1.32056	0.203348	0.443885	1.99679	+
56899	Q7Z6G8	ANKS1B	0.0841085	0.919344	0.0963455	0.223281
124401	Q6ZW76	ANKS3 KIAA1977	1.13082	0.263948	0.190961	1.80024
203286	Q68DC2	ANKS6 ANKRD14 PKDR1 SAMD6	0.0716326	0.930467	-0.0255037	-0.1921
55139	Q9H8Y5	ANKZF1 ZNF744	1.00611	0.308849	-0.14409	-1.66281
54443	Q9NQW6	ANLN	0.133373	0.871818	-0.0609465	-0.338397
55129	Q9NW15	ANO10 TMEM16K	0.0737864	0.928415	-0.020232	-0.197468
55107	Q5XXA6	ANO1 DOG1 ORAOV2 TAOS2 TMEM16A	1.74717	0.112143	0.683653	2.39615	+
57101	Q9NQ90	ANO2 C12orf3 TMEM16B	1.13956	0.260743	0.941433	1.87185
63982	Q9BYT9	ANO3 C11orf25 TMEM16C GENX-3947	0.528371	0.555639	0.617698	1.05559
121601	Q32M45	ANO4 TMEM16D	1.05294	0.292535	0.775416	1.72053
203859	Q75V66	ANO5 GDD1 TMEM16E	0.0500012	0.950936	0.0449917	0.13715
196527	Q4KMQ2	ANO6 TMEM16F	0.0780431	0.923778	-0.0240698	-0.208017
50636	Q6IWH7	ANO7 NGEP PCANAP5 TMEM16G	0.16416	0.844552	0.0634057	0.406251
57719	Q9HCE9	ANO8 KIAA1623 TMEM16H	0.302897	0.726082	-0.0898691	-0.679652
338440	A1A5B4	ANO9 PIG5 TMEM16J TP53I5	0.00542657	0.994855	-0.0052499	-0.0156059
8125	P39687	ANP32A C15orf1 LANP MAPM PHAP1	0.841434	0.378206	-0.106286	-1.46909
10541	Q92688	ANP32B APRIL PHAPI2	0.566825	0.533789	-0.101866	-1.10486
81611	Q9BTT0	ANP32E	4.14172	0.00308571	-0.421397	-4.09192	+
290	P15144	ANPEP APN CD13 PEPN	1.07927	0.282779	0.596302	1.7444
84168	Q9H6X2	ANTXR1 ATR TEM8	0.157942	0.850848	-0.0907788	-0.392735
118429	P58335	ANTXR2 CMG2	1.83749	0.0982666	0.580386	2.47469	+
93550	Q86XD8	ZFAND4 ANUBL1	1.09299	0.277849	-0.255251	-1.7594
311	P50995	ANXA11 ANX11	0.206877	0.809629	-0.0541415	-0.495479
301	P04083	ANXA1 ANX1 LPC1	0.437877	0.61919	0.230236	0.909126
312	P27216	ANXA13 ANX13	0.443855	0.614778	0.314375	0.925741
302	P07355	ANXA2 ANX2 ANX2L4 CAL1H LPC2D	0.485791	0.584437	-0.163526	-0.984163
303			0.648685	0.482752	-0.190243	-1.22007
304			0.483594	0.58607	-0.163318	-0.980786
305			0.678767	0.466085	0.342842	1.28064
306	P12429	ANXA3 ANX3	0.420054	0.632273	0.353981	0.881656
307	P09525	ANXA4 ANX4	0.399855	0.648429	-0.0871375	-0.84738
308	P08758	ANXA5 ANX5 ENX2 PP4	0.713552	0.44552	-0.188053	-1.30692
309	P08133	ANXA6 ANX6	1.27329	0.2169	-0.288427	-1.9491
310	P20073	ANXA7 ANX7 SNX OK/SW-cl.95	0.676295	0.467291	-0.108987	-1.25739
8416	O76027	ANXA9 ANX31	0.156135	0.85211	-0.0682932	-0.388874
313	P28039	AOAH	0.112917	0.891825	0.0794113	0.291614
314	O75106	AOC2	0.352894	0.685086	-0.146726	-0.769653
8639	Q16853	AOC3 VAP1	1.05097	0.292916	0.341116	1.71308
316	Q06278	AOX1 AO	0.0530263	0.947463	0.0406897	0.144879
55435	Q63HQ0	AP1AR C4orf16 PRO0971	1.1269	0.265397	-0.19961	-1.79603
162	Q10567	AP1B1 ADTB1 BAM22 CLAPB2	0.582006	0.523514	0.108685	1.12669
164	O43747	AP1G1 ADTG CLAPG1	0.145353	0.860504	-0.0285379	-0.36514
8906	O75843	AP1G2	0.27353	0.750628	0.121648	0.625477
8907	Q9BXS5	AP1M1 CLTNM	0.00504987	0.995122	0.00115722	0.0145154
1174	P61966	AP1S1 AP19 CLAPS1	2.34245	0.0460861	0.322372	2.88452	+
8905	P56377	AP1S2 DC22	0.873815	0.363182	0.274038	1.50842
130340	Q96PC3	AP1S3	0.0136304	0.987338	-0.00766139	-0.0388042
160	O95782	AP2A1 ADTAA CLAPA1	0.0201697	0.980903	0.00487561	0.0570095
161	O94973	AP2A2 ADTAB CLAPA2 HIP9 HYPJ KIAA0899	0.428119	0.627358	0.0632576	0.893473
163	P63010	AP2B1 ADTB2 CLAPB1	3.02223	0.0171897	-0.259709	-3.37717	+
1173	Q96CW1	AP2M1 CLAPM1 KIAA0109	0.100213	0.902827	0.0231815	0.261702
1175	P53680	AP2S1 AP17 CLAPS2	1.29197	0.211441	0.21203	1.96804
8546	O00203	AP3B1 ADTB3A	0.438066	0.619123	-0.0676318	-0.909428
8120	Q13367	AP3B2	0.409844	0.639286	-0.264707	-0.865329
8943	O14617	AP3D1 PRO0039	0.284678	0.742072	-0.0489663	-0.646247
26985	Q9Y2T2	AP3M1	3.40935	0.00997458	-0.277023	-3.63559	+
10947	P53677	AP3M2	0.158507	0.850455	0.054622	0.393962
1176	Q92572	AP3S1 CLAPS3	0.0377804	0.963446	0.00905579	0.104802
10239	P59780	AP3S2	1.04746	0.293607	0.142282	1.70919
10717	Q9Y6B7	AP4B1	1.41624	0.179211	-0.210904	-2.09098	+
23431	Q9UPM8	AP4E1	0.142503	0.863493	0.0345517	0.358822
9179	O00189	AP4M1 MUARP2	2.18052	0.0591542	0.279439	2.75795	+
11154	Q9Y587	AP4S1	1.38828	0.186695	-0.263557	-2.06391	+
317	O14727	APAF1 KIAA0413	0.688509	0.460495	-0.165324	-1.27376
320	Q02410	APBA1 MINT1 X11	2.28217	0.0496017	-0.601706	-2.83821	+
321	Q99767	APBA2 MINT2 X11L	0.639055	0.48857	-0.431036	-1.20689
9546	O96018	APBA3 MINT3 X11L2	0.262966	0.759256	0.0636148	0.60555
322	O00213	APBB1 FE65 RIR	0.716859	0.443601	0.221028	1.31127
54518	Q7Z5R6	APBB1IP PREL1 RARP1 RIAM	0.377618	0.664154	0.222339	0.810319
323	Q92870	APBB2 FE65L FE65L1	1.11725	0.269583	-0.339338	-1.78563
10307	O95704	APBB3 FE65L2	0.00189736	0.997768	-0.000723357	-0.00547343
10297	O95996	APC2 APCL	0.467345	0.597662	-0.316078	-0.956954
324	P25054	APC DP2.5	0.53529	0.551747	-0.150404	-1.05875
147495	Q8J025	APCDD1 DRAPC1 FP7019	0.243498	0.776748	0.219209	0.568208
164284	Q8NCL9	APCDD1L	0.0536043	0.947268	0.0834456	0.146519
327	P13798	APEH D3F15S2 D3S48E DNF15S2	0.00503166	0.995107	0.00144659	0.0144634
328	P27695	APEX1 APE APE1 APEX APX HAP1 REF1	0.628863	0.494952	-0.104008	-1.19265
27301	Q9UBZ4	APEX2 APE2 APEXL2 XTH2	1.41436	0.179616	0.1673	2.08916	+
51107	Q96BI3	APH1A PSF CGI-78 UNQ579/PRO1141	3.38534	0.0103602	-0.252997	-3.61995	+
83464	Q8WW43	APH1B PSFL UNQ688/PRO1328	0.049639	0.95123	-0.0204708	-0.136033
8539	Q9BZZ5	API5 MIG8	0.863984	0.367715	-0.127948	-1.49655
51074	Q96GX9	APIP CGI-29	0.550368	0.542473	0.107092	1.08093
378708	Q8N2Z9	CENPS APITD1 FAAP16 MHF1	0.115477	0.889383	0.0308145	0.297513
200558	Q8IW19	APLF C2orf13 PALF XIP1	0.0111686	0.989363	-0.00352153	-0.0318829
8862	Q9ULZ1	APLN APEL	0.844812	0.37735	0.352324	1.4736
187	P35414	APLNR AGTRL1 APJ	1.58225	0.141871	0.680666	2.24775	+
333	P51693	APLP1	0.328382	0.7056	0.259727	0.725748
334	Q06481	APLP2 APPL2	2.658	0.0292032	0.477734	3.12024	+
128240	Q8NCW5	NAXE AIBP APOA1BP YJEFN1	0.311695	0.719263	-0.0823896	-0.695551
55911	Q0VD83	APOBR APOB48R	2.3512	0.0456324	0.636624	2.89125	+
200315	P31941	APOBEC3A	0.273894	0.750461	0.17059	0.627156
9582	Q9UH17	APOBEC3B	0.1649	0.844133	-0.0804942	-0.407784
27350	Q9NRW3	APOBEC3C APOBEC1L PBI	2.09577	0.0669433	0.475438	2.68999	+
140564			0.187409	0.823593	-0.0924047	-0.455456
200316	Q8IUX4	APOBEC3F	0.766292	0.418217	0.292313	1.37542
60489	Q9HC16	APOBEC3G MDS019	1.65394	0.128426	0.600056	2.31348	+
164668	Q6NTF7	APOBEC3H	0.851224	0.374722	0.271565	1.4863
341	P02654	APOC1	0.63074	0.493502	0.378158	1.19525
344	P02655	APOC2 APC2	0.400242	0.64817	0.415566	0.848116
346	P55056	APOC4	0.22947	0.788967	0.172511	0.544631
347	P05090	APOD	1.55384	0.147755	1.06819	2.22148	+
348	P02649	APOE	0.0262265	0.975631	0.0209825	0.0736454
8542	O14791	APOL1 APOL	1.56678	0.144904	0.669901	2.23348	+
23780	Q9BQE5	APOL2	0.889264	0.355788	0.258484	1.52696
80833	O95236	APOL3	0.682069	0.464643	0.388291	1.26514
80832	Q9BPW4	APOL4	0.396934	0.65055	0.248338	0.842569
80830	Q9BWW8	APOL6 UNQ3095/PRO21341	0.109075	0.89496	0.0727835	0.282602
81575	Q96LR9	APOLD1 VERGE	0.153734	0.854142	0.0909794	0.383568
55937	O95445	APOM G3A NG20 HSPC336	0.0831372	0.920051	0.0312299	0.220628
79135	Q9BUR5	APOO FAM121B MIC23 MIC26 My025 UNQ1866/PRO4302	1.69423	0.121394	0.227696	2.34925	+
139322	Q6UXV4	APOOL CXorf33 FAM121A MIC27 UNQ8193/PRO23204	0.228039	0.790114	-0.0679439	-0.537906
351	P05067	APP A4 AD1	0.131411	0.874062	-0.0742178	-0.33397
10513	Q92624	APPBP2 KIAA0228 PAT1	1.23637	0.228944	-0.208289	-1.91128
26060	Q9UKG1	APPL1 APPL DIP13A KIAA1428	1.95001	0.0831523	-0.271097	-2.57009	+
55198	Q8NEU8	APPL2 DIP13B	0.250728	0.77048	0.0630928	0.582163
353	P07741	APRT	1.37794	0.188952	0.233232	2.05364	+
54840	Q7Z2E3	APTX AXA1	0.102477	0.90089	-0.0228962	-0.26707
282679	Q8NBQ7	AQP11 AQPX1 PSEC0027	1.14893	0.258059	-0.337877	-1.82119
358	P29972	AQP1 CHIP28	1.42027	0.178328	0.579782	2.09489	+
360	Q92482	AQP3	0.719562	0.442014	0.36193	1.315
361	P55087	AQP4	0.122062	0.883839	-0.0941128	-0.313903
362	P55064	AQP5	0.602616	0.510554	0.553981	1.17746
363	Q13520	AQP6 AQP2L	0.0585641	0.942899	-0.0526379	-0.160634
364	O14520	AQP7 AQP7L AQP9	1.3429	0.197778	0.870398	2.17003	+
375719			0.10279	0.900633	0.195926	0.269617
366	O43315	AQP9 SSC1	2.10749	0.0658241	0.789623	2.71341	+
206338	Q6Q4G3	LVRN AQPEP	0.943653	0.332795	-2.18865	-1.69513
9716	O60306	AQR KIAA0560	0.944854	0.3323	0.139413	1.59252
367	P10275	AR DHTR NR3C4	0.537401	0.550559	-0.39433	-1.07622
369	P10398	ARAF ARAF1 PKS PKS2	1.96726	0.0813033	0.196946	2.58449	+
116985	Q96P48	ARAP1 CENTD2 KIAA0782	0.384515	0.659147	0.0923464	0.82187
116984	Q8WZ64	ARAP2 CENTD1 KIAA0580	0.0343295	0.96756	-0.0217038	-0.0955749
64411	Q8WWN8	ARAP3 CENTD3	1.34327	0.197789	0.467266	2.01942	+
23237	Q7LC44	ARC KIAA0278	0.164482	0.844424	-0.139275	-0.407206
372	P48444	ARCN1 COPD	1.40742	0.181469	0.187476	2.08243	+
374	P15514	AREG AREGB SDGF	0.481831	0.587137	0.624817	0.985816
375	P84077	ARF1	0.299595	0.729088	0.0518918	0.673646
377	P61204	ARF3	1.85859	0.0953093	0.186202	2.49278	+
378	P18085	ARF4 ARF2	1.20202	0.239886	0.181712	1.87564
381	P84085	ARF5	4.14547	0.00309623	0.386712	4.09417	+
382	P62330	ARF6	1.75838	0.110125	-0.227818	-2.406	+
55738	Q8N6T3	ARFGAP1 ARF1GAP	0.821364	0.389106	0.176975	1.44438
84364	Q8N6H7	ARFGAP2 ZNF289 Nbla10535	1.02511	0.301883	0.120395	1.68422
26286	Q9NP61	ARFGAP3 ARFGAP1	0.665559	0.473273	0.1336	1.24291
10565	Q9Y6D6	ARFGEF1 ARFGEP1 BIG1	0.733577	0.434885	-0.151206	-1.33309
10564	Q9Y6D5	ARFGEF2 ARFGEP2 BIG2	0.790947	0.404489	-0.172105	-1.40643
27236	P53367	ARFIP1	0.829348	0.384684	0.1543	1.45424
23647	P53365	ARFIP2 POR1	0.124683	0.881104	-0.0296335	-0.318687
10139	Q13795	ARFRP1 ARP1	0.546719	0.544673	0.110529	1.07559
384	P78540	ARG2	0.661891	0.475021	0.166668	1.23794
55082	Q9NWB6	ARGLU1	0.017597	0.982951	0.008674	0.0498778
79658	A1A4S6	ARHGAP10 GRAF2	0.0261199	0.975552	0.0104923	0.0733544
9824	Q6P4F7	ARHGAP11A KIAA0013	0.698616	0.454722	-0.23576	-1.2872
89839	Q3KRB8	ARHGAP11B FAM7B1	0.106869	0.897038	-0.0443453	-0.277474
94134	Q8IWW6	ARHGAP12	0.308795	0.721396	-0.105384	-0.690326
392	Q07960	ARHGAP1 CDC42GAP RHOGAP1	1.46321	0.16805	0.193511	2.13616	+
55843	Q53QZ3	ARHGAP15 BM-024 BM-030 BM-046	0.598377	0.513355	-0.320856	-1.15012
55114	Q68EM7	ARHGAP17 RICH1 MSTP066 MSTP110	0.104835	0.899146	-0.0224568	-0.272642
93663	Q8N392	ARHGAP18	0.978272	0.318536	0.259815	1.63111
84986	Q14CB8	ARHGAP19	1.00743	0.308351	-0.274383	-1.6643
57569	Q9P2F6	ARHGAP20 KIAA1391	2.67304	0.0286892	0.922746	3.13432	+
57584	Q5T5U3	ARHGAP21 ARHGAP10 KIAA1424	0.200506	0.814022	-0.0624169	-0.482483
58504	Q7Z5H3	ARHGAP22 RHOGAP2	0.61272	0.504848	0.302451	1.17031
57636	Q9P227	ARHGAP23 KIAA1501	0.261697	0.760562	0.131963	0.603142
83478	Q8N264	ARHGAP24 FILGAP	0.414536	0.636123	0.202338	0.871465
9938	P42331	ARHGAP25 KIAA0053	1.00839	0.307896	0.411976	1.66547
23092	Q9UNA1	ARHGAP26 GRAF KIAA0621 OPHN1L	0.0231177	0.977851	-0.00939738	-0.0651333
201176	Q6ZUM4	ARHGAP27 CAMGAP1 SH3D20 PP905	0.294249	0.734053	0.134105	0.663878
79822			0.166307	0.842885	0.113442	0.410854
9411	Q52LW3	ARHGAP29 PARG1	0.462188	0.601361	0.204062	0.947567
257106	Q7Z6I6	ARHGAP30	0.284326	0.742025	0.180249	0.645595
57514	Q2M1Z3	ARHGAP31 CDGAP KIAA1204	1.00009	0.311029	0.226179	1.656
9743	A7KAX9	ARHGAP32 GRIT KIAA0712 RICS	1.64094	0.130865	0.372535	2.30135	+
115703	O14559	ARHGAP33 SNX26 TCGAP	0.263383	0.759178	-0.102932	-0.606342
80728	Q9C0H5	ARHGAP39 KIAA1688	0.393675	0.652743	-0.150123	-0.837146
143872	A6NI28	ARHGAP42 GRAF3 TMEM133	0.0985531	0.904382	0.05376	0.257756
393	P98171	ARHGAP4 KIAA0131 RGC1 RHOGAP4	0.830479	0.384199	0.29981	1.45564
394	Q13017	ARHGAP5 RHOGAP5	0.811843	0.394302	-0.199998	-1.43257
395	O43182	ARHGAP6 RHOGAP6	0.369866	0.671102	0.290765	0.797566
23779	P85298	ARHGAP8	0.284739	0.742099	-0.422449	-0.649307
64333	Q9BRR9	ARHGAP9	0.0886895	0.914564	0.0676248	0.234061
396	P52565	ARHGDIA GDIA1	0.100397	0.902759	-0.0273128	-0.262138
397	P52566	ARHGDIB GDIA2 GDID4 RAP1GN1	0.563439	0.535739	0.243607	1.09996
9639	O15013	ARHGEF10 KIAA0294	1.02467	0.302072	-0.22281	-1.68373
55160	Q9HCE6	ARHGEF10L GRINCHGEF KIAA1626	0.272083	0.75193	0.0848634	0.622761
9826	O15085	ARHGEF11 KIAA0380	0.892569	0.354562	-0.190429	-1.53091
23365	Q9NZN5	ARHGEF12 KIAA0382 LARG	0.376066	0.665728	0.0912779	0.807667
22899	O94989	ARHGEF15 KIAA0915	1.15755	0.255765	0.337369	1.82879
27237	Q5VV41	ARHGEF16 EPHEXIN4 NBR	2.5279	0.0350458	1.03198	3.05744	+
9828	Q96PE2	ARHGEF17 KIAA0337 TEM4	0.134209	0.871221	0.0478879	0.340278
23370	Q6ZSZ5	ARHGEF18 KIAA0521	0.782991	0.409312	-0.126407	-1.3964
128272	Q8IW93	ARHGEF19	0.441229	0.617009	0.165921	0.914518
9138	Q92888	ARHGEF1	0.0432546	0.957508	0.0156181	0.11931
9181	Q92974	ARHGEF2 KIAA0651 LFP40	1.03956	0.296703	0.241982	1.70039
100271715	A8MVX0	ARHGEF33	1.84522	0.0971942	-0.918646	-2.54905	+
50650	Q9NR81	ARHGEF3	0.960034	0.325752	0.259471	1.61013
445328	A5YM69	ARHGEF35 ARHGEF5L	1.69179	0.121924	0.781163	2.35277	+
389337	A1IGU5	ARHGEF37	0.627625	0.495654	0.388822	1.19143
50649	Q9NR80	ARHGEF4 KIAA1112	0.756284	0.422817	-0.45261	-1.36634
7984	Q12774	ARHGEF5 TIM	2.87575	0.0214536	1.03425	3.29051	+
9459	Q15052	ARHGEF6 COOL2 KIAA0006 PIXA	2.0158	0.0750995	0.636179	2.6247	+
8874	Q14155	ARHGEF7 COOL1 KIAA0142 P85SPR PAK3BP PIXB Nbla10314	0.869441	0.365192	-0.14276	-1.50315
23229	O43307	ARHGEF9 ARHDH9 KIAA0424	1.25534	0.222728	-0.222588	-1.93077
8289	O14497	ARID1A BAF250 BAF250A C1orf4 OSA1 SMARCF1	1.8009	0.103397	-0.201434	-2.4431	+
57492	Q8NFD5	ARID1B BAF250B DAN15 KIAA1235 OSA2	3.6168	0.00728125	-0.352725	-3.76879	+
196528	Q68CP9	ARID2 BAF200 KIAA1557	0.124491	0.881244	-0.0303893	-0.31825
1820	Q99856	ARID3A DRIL1 DRIL3 DRX E2FBP1	1.33315	0.199915	-0.285165	-2.00936	+
10620	Q8IVW6	ARID3B BDP DRIL2	0.256834	0.764366	-0.104716	-0.593875
5926	P29374	ARID4A RBBP1 RBP1	0.659779	0.476263	-0.188974	-1.23507
51742	Q4LE39	ARID4B BRCAA1 RBBP1L1 RBP1L1 SAP180	0.994257	0.313221	-0.230221	-1.64936
10865	Q03989	ARID5A MRF1	1.6174	0.135301	0.346715	2.27996	+
84159	Q14865	ARID5B DESRT MRF2	1.98374	0.0791312	-0.401467	-2.5982	+
25820	Q9Y4X5	ARIH1 ARI MOP6 UBCH7BP HUSSY-27	0.781372	0.410031	-0.0984623	-1.39435
10425	O95376	ARIH2 ARI2 TRIAD1 HT005	0.355867	0.682419	-0.0534853	-0.773247
285598	Q8N8L6	ARL10 ARL10A	2.09586	0.0669639	-0.511492	-2.69247	+
115761	Q969Q4	ARL11 ARLTS1	0.144809	0.861247	0.0739359	0.36402
200894	Q3SXY8	ARL13B ARL2L1	0.287967	0.739732	0.0835703	0.652339
400	P40616	ARL1	1.52875	0.152976	0.195893	2.19809	+
54622	Q9NXU5	ARL15 ARFRP2	0.330195	0.704176	0.101657	0.728513
339231	Q0P5N6	ARL16	1.08364	0.280642	-0.163676	-1.7491
51326	Q8IVW1	ARL17A ARL17P1;ARL17B ARF1P2 ARL17A PRO2667	0.00736627	0.992539	-0.00282097	-0.0211186
402	P36404	ARL2	0.0315504	0.970175	-0.0107097	-0.0880943
23568	Q9Y2Y0	ARL2BP BART BART1	1.00501	0.309375	0.135524	1.66157
403	P36405	ARL3 ARFL3	1.93029	0.0856093	-0.231829	-2.55356	+
10124	P40617	ARL4A ARL4	0.0792152	0.922404	0.0306935	0.210908
10123	P56559	ARL4C ARL7	0.945745	0.331789	0.33046	1.59356
379	P49703	ARL4D ARF4L	1.34217	0.197953	-0.349347	-2.01833	+
26225	Q9Y689	ARL5A ARFLP5 ARL5	0.143635	0.862301	-0.0381733	-0.361335
221079	Q96KC2	ARL5B ARL8	1.27891	0.215341	-0.322078	-1.95492
84100	Q9H0F7	ARL6 BBS3	0.447246	0.611751	0.112096	0.924055
23204	Q15041	ARL6IP1 ARL6IP ARMER KIAA0069	0.14092	0.864538	-0.027245	-0.3553
51329	Q66PJ3	ARL6IP4	1.08672	0.279978	0.151048	1.75246
10550	O75915	ARL6IP5 DERP11 JWA PRA2 PRAF3 HSPC127	0.277558	0.747268	0.0836122	0.63301
151188	Q8N6S5	ARL6IP6 PFAAP1	0.394534	0.652116	-0.109398	-0.838572
127829	Q96BM9	ARL8A ARL10B GIE2	0.95074	0.329699	-0.147056	-1.59936
55207	Q9NVJ2	ARL8B ARL10C GIE1	1.50997	0.157491	-0.169078	-2.18048	+
132946	Q6T311	ARL9	0.211118	0.805555	0.13842	0.50722
83787	Q8N2F6	ARMC10 SVH PSEC0198	4.33075	0.00252308	0.375202	4.204	+
55156	Q9NVT9	ARMC1 ARCP	0.570405	0.530759	-0.125928	-1.11003
84071	Q8NEN0	ARMC2	0.551894	0.541953	-0.118095	-1.08339
79798	Q96C12	ARMC5	1.51724	0.155568	0.245531	2.18731	+
93436	Q6NXE6	ARMC6	0.0688978	0.933294	-0.0193129	-0.185253
79637	Q9H6L4	ARMC7	0.399309	0.648731	-0.0799268	-0.846478
25852	Q8IUR7	ARMC8 S863-2	0.790734	0.404554	-0.107251	-1.40616
80210	Q7Z3E5	ARMC9 KIAA1868	0.001116	0.998959	-0.000465339	-0.00322229
51309	Q9P291	ARMCX1 ALEX1 AD032	0.266761	0.756766	0.112408	0.612735
9823	Q7L311	ARMCX2 ALEX2 KIAA0512	2.03126	0.0735097	0.687592	2.63741	+
51566	Q9UH62	ARMCX3 ALEX3 BM-017 UNQ2517/PRO6007	0.53325	0.553342	0.159556	1.05574
64860	Q6P1M9	ARMCX5	0.63068	0.493511	0.155346	1.19517
54470	Q7L4S7	ARMCX6	0.784764	0.408327	0.16299	1.39864
9915	Q9HBZ2	ARNT2 BHLHE1 KIAA0307	3.05018	0.0165468	0.791508	3.39684	+
405	P27540	ARNT BHLHE2	3.94186	0.0042	-0.31792	-3.97106	+
56938	Q8WYA1	ARNTL2 BHLHE6 BMAL2 CLIF MOP9 PASD9	0.0792994	0.922554	-0.068685	-0.211254
406	O00327	ARNTL BHLHE5 BMAL1 MOP3 PASD3	0.251055	0.770291	-0.0755642	-0.582794
10552	Q92747	ARPC1A SOP2L	2.42061	0.04102	0.311615	2.94419	+
10095	O15143	ARPC1B ARC41	3.81548	0.00514469	0.557509	3.8933	+
10109	O15144	ARPC2 ARC34 PRO2446	0.31941	0.713716	-0.0560914	-0.709373
10094	O15145	ARPC3 ARC21	0.243463	0.776685	0.0440476	0.568122
10093	P59998	ARPC4 ARC20	0.0699368	0.932316	-0.0156873	-0.187858
10092	O15511	ARPC5 ARC16	0.952833	0.328754	-0.148953	-1.60179
81873	Q9BPX5	ARPC5L	0.231241	0.78716	-0.0539322	-0.544217
84517	Q9BYD9	ACTRT3 ARPM1	0.00878408	0.991151	0.00418659	0.0251505
10776	P56211	ARPP19	0.916668	0.344423	-0.157541	-1.5595
10777	Q9UBL0	ARPP21 TARPP	0.131166	0.874305	-0.16519	-0.334959
408	P49407	ARRB1 ARR1	0.941699	0.333503	-0.287867	-1.58885
409	P32121	ARRB2 ARB2 ARR2	0.272058	0.751909	0.0851724	0.622714
92714	Q8N5I2	ARRDC1	0.573833	0.528043	0.131325	1.11497
27106	Q8TBH0	ARRDC2 PP2703	0.1817	0.830087	-0.0581925	-0.443473
57561	Q96B67	ARRDC3 KIAA1376	0.253709	0.767632	0.114464	0.587891
91947	Q8NCT1	ARRDC4	0.156268	0.852216	-0.0783573	-0.389095
645432	A6NEK1	ARRDC5	0.499931	0.574728	-0.367992	-1.02927
410	P15289	ARSA	1.80163	0.103259	0.345905	2.44373	+
411	P15848	ARSB	1.16893	0.251279	0.180577	1.84086
414	P51689	ARSD	0.0442877	0.956073	0.0199266	0.122031
415	P51690	ARSL ARSE	0.312059	0.718864	0.185649	0.696383
22901	Q96EG1	ARSG KIAA1001 UNQ839/PRO1777	1.20165	0.24004	-0.474849	-1.87593
340075	Q5FYB1	ARSI	0.802295	0.398657	0.511064	1.4212
79642	Q5FYB0	ARSJ UNQ372/PRO708	0.740133	0.431294	0.347834	1.34206
153642	Q6UWY0	ARSK TSULF UNQ630/PRO1246	0.116898	0.888134	0.0473281	0.300801
419	Q13508	ART3 TMART	1.13976	0.260723	0.736077	1.81868
420	Q93070	ART4 DO DOK1	0.93306	0.337372	-0.548401	-1.60758
9048	Q5T4W7	ARTN EVN	0.0644145	0.937021	0.0874577	0.176638
64801	Q9H2C2	ARV1 HT035	0.857344	0.371326	-0.154641	-1.4885
421	O00192	ARVCF	0.355936	0.682376	0.13127	0.773364
170302	Q96QS3	ARX	0.00311103	0.997156	0.00419526	0.00904378
57412	Q9HBK9	AS3MT CYT19	0.639889	0.488139	-0.363026	-1.20929
427	Q13510	ASAH1 ASAH HSD-33 HSD33	0.675765	0.467538	-0.248967	-1.25668
653308	P0C7U1	ASAH2B ASAH2C ASAH2L	0.237054	0.782464	0.153271	0.564537
79827	Q9H6B4	CLMP ACAM ASAM UNQ318/PRO363	1.32162	0.203085	0.635846	2.00033	+
50807	Q9ULH1	ASAP1 DDEF1 KIAA1249	0.541668	0.548025	-0.112509	-1.06817
8853	O43150	ASAP2 DDEF2 KIAA0400	0.0617996	0.939308	-0.0217242	-0.167319
55616	Q8TDY4	ASAP3 DDEFL1 UPLC1	2.00302	0.0765955	0.511717	2.61416	+
140456	Q8WXH4	ASB11	0.756234	0.422798	-0.515163	-1.37247
79754	Q8WXK3	ASB13	2.38797	0.0434598	-0.39106	-2.91937	+
142686	A6NK59	ASB14	1.02546	0.301707	-0.263686	-1.72599
51665	Q9Y576	ASB1 KIAA1146	0.0692064	0.933149	-0.0213266	-0.186027
92591	Q96NS5	ASB16	0.195487	0.817004	0.0599761	0.473028
51676	Q96Q27	ASB2	0.570177	0.530896	-0.290881	-1.1098
51130	Q9Y575	ASB3	0.00819099	0.991822	-0.00221283	-0.0234609
51666	Q9Y574	ASB4	0.563228	0.535949	-0.625701	-1.11183
140459	Q9NWX5	ASB6	0.157881	0.850773	-0.0361798	-0.392603
140460	Q9H672	ASB7	1.17584	0.249375	-0.161987	-1.84815
140461	Q9H765	ASB8 PP14212	0.0660478	0.935781	-0.0129264	-0.178081
140462	Q96DX5	ASB9	0.704782	0.450745	0.293858	1.29555
51008	Q8N9N2	ASCC1 CGI-18	1.99061	0.0782125	-0.190988	-2.60389	+
84164	Q9H1I8	ASCC2 ASC1P100	0.791459	0.404299	0.124824	1.40708
10973	Q8N3C0	ASCC3 HELIC1	0.425231	0.628782	-0.10423	-0.888816
429	P50553	ASCL1 ASH1 BHLHA46 HASH1	0.752555	0.424919	-0.497516	-1.38444
430	Q99929	ASCL2 BHLHA45 HASH2	0.337886	0.699072	-0.159037	-0.742963
25842	Q9Y294	ASF1A CGI-98 HSPC146	0.0956406	0.907478	0.0322177	0.250797
55723	Q9NVP2	ASF1B	0.894541	0.354431	-0.225933	-1.53326
432	P07306	ASGR1 CLEC4H1	0.87594	0.362483	0.268448	1.51569
433	P07307	ASGR2 CLEC4H2	0.166199	0.843041	0.103936	0.412311
55870	Q9NR48	ASH1L KIAA1420 KMT2H	3.31751	0.0112418	-0.393787	-3.5755	+
9070	Q9UBL3	ASH2L ASH2L1	0.142358	0.863406	-0.0309387	-0.3585
434	P42127	ASIP AGTI AGTIL ASP	1.10041	0.274851	-0.981761	-1.88219
435	P04424	ASL	3.09026	0.0156651	0.365462	3.42359	+
8623	O95671	ASMTL	0.741875	0.430284	0.159188	1.34385
439	O43681	GET3 ARSA ASNA1 TRC40	0.351597	0.686162	0.0644008	0.765884
440	P08243	ASNS TS11	1.93851	0.0845432	0.686621	2.56071	+
54529	Q9NWL6	ASNSD1 NS3TP1 Nbla00058	0.380595	0.661711	-0.0701202	-0.815295
443	P45381	ASPA ACY2 ASP	0.0186164	0.982248	0.0150632	0.0527497
444	Q12797	ASPH BAH	0.673108	0.469416	0.200345	1.2531
253982	Q5U4P2	ASPHD1	0.383627	0.659722	0.252206	0.820554
57168	Q6ICH7	ASPHD2	0.490174	0.581692	0.161886	0.990883
259266	Q8IZT6	ASPM MCPH5	0.940806	0.333892	-0.299132	-1.58788
54829	Q9BXN1	ASPN PLAP1 SLRR1C UNQ215/PRO241	1.23881	0.228189	0.647764	1.91617
151516	Q53RT3	ASPRV1 SASP	0.701198	0.452812	-0.219834	-1.291
79058	Q9BZE9	ASPSCR1 ASPL RCC17 TUG UBXD9 UBXN9	0.127562	0.877808	-0.03792	-0.325246
80150	Q7L266	ASRGL1 ALP CRASH	0.270006	0.754128	0.147697	0.618855
445	P00966	ASS1 ASS	0.897653	0.352847	0.436087	1.53761
28990	Q2TB18	ASTE1 HT001	1.0099	0.307264	-0.14587	-1.6671
460	O14525	ASTN1 ASTN KIAA0289	1.54643	0.149608	2.14341	2.34567	+
23245	O75129	ASTN2 KIAA0634	2.86206	0.0217445	0.810557	3.26599	+
171023	Q8IXJ9	ASXL1 KIAA0978	0.684687	0.463057	-0.115174	-1.26865
55252	Q76L83	ASXL2 ASXH2 KIAA1685	1.02443	0.302097	-0.266047	-1.68347
84896	Q8NBU5	ATAD1 FNP001	2.04495	0.0723162	-0.388407	-2.64863	+
29028	Q6PL18	ATAD2 L16 PRO2000	1.32809	0.201691	-0.277226	-2.00431	+
54454	Q9ULI0	ATAD2B KIAA1240	1.21511	0.235196	-0.229466	-1.88927
55210	Q9NVI7	ATAD3A	0.430944	0.62499	0.121842	0.898018
83858	Q5T9A4	ATAD3B KIAA1273 TOB3	0.0660931	0.935737	-0.033178	-0.178195
219293	Q5T2N8	ATAD3C	0.170854	0.839857	0.0940866	0.420961
79915	Q96QE3	ATAD5 C17orf41 FRAG1	0.846029	0.37753	-0.243854	-1.4749
11101	O95260	ATE1	3.77304	0.00566871	-0.502547	-3.86694	+
466	P18846	ATF1	0.585786	0.520723	0.111856	1.13209
1386	P15336	ATF2 CREB2 CREBP1	0.790744	0.404608	-0.170025	-1.40618
467	P18847	ATF3	0.516485	0.563492	-0.201568	-1.03075
468	P18848	ATF4 CREB2 TXREB	0.0193299	0.981811	-0.00544235	-0.0546859
22809	Q9Y2D1	ATF5 ATFX	1.12396	0.266799	0.23327	1.79286
22926	P18850	ATF6	2.37394	0.0440643	-0.261733	-2.90867	+
1388	Q99941	ATF6B CREBL1 G13	1.72378	0.116541	-0.229367	-2.37551	+
11016	P17544	ATF7 ATFA	0.0589648	0.942693	0.0113656	0.160091
80063	Q5U623	ATF7IP2 MCAF2	0.00431822	0.995696	0.00311513	0.0124258
55729	Q6VMQ6	ATF7IP MCAF MCAF1	0.0148844	0.98585	-0.00414404	-0.0423154
83734	Q9H0Y0	ATG10 APG10L PP12616	0.0209209	0.980161	-0.00639542	-0.0590845
9140	O94817	ATG12 APG12 APG12L	0.120813	0.885116	0.0347388	0.309824
55054	Q676U5	ATG16L1 APG16L UNQ9393/PRO34307	0.0156373	0.985352	0.0044628	0.0444188
89849	Q8NAA4	ATG16L2 WDR80	0.16824	0.841626	-0.0705481	-0.414936
23130	Q2TAZ0	ATG2A KIAA0404	0.265573	0.758105	-0.0723143	-0.610489
55102	Q96BY7	ATG2B C14orf103	0.53148	0.554199	-0.110316	-1.05311
64422	Q9NT62	ATG3 APG3 APG3L	0.551178	0.542272	0.0895084	1.08212
115201	Q8WYN0	ATG4A APG4A AUTL2	0.529737	0.554936	0.109421	1.05053
23192	Q9Y4P1	ATG4B APG4B AUTL1 KIAA0943	0.115514	0.889506	-0.0286958	-0.297599
84938	Q96DT6	ATG4C APG4C AUTL1 AUTL3	1.24827	0.225275	-0.21319	-1.92353
84971	Q86TL0	ATG4D APG4D AUTL4	0.041029	0.959853	-0.0127882	-0.113431
9474	Q9H1Y0	ATG5 APG5L ASP	0.141336	0.864334	-0.0381637	-0.356226
10533	O95352	ATG7 APG7L	0.100051	0.902969	-0.0202036	-0.261317
79065	Q7Z3C6	ATG9A APG9L1	0.686483	0.461756	-0.104441	-1.27105
285973	Q674R7	ATG9B APG9L2 NOS3AS	1.18841	0.244813	-0.406048	-1.86659
80162	Q32M88	PGGHG ATHL1	0.525424	0.557534	0.237736	1.04414
471	P31939	ATIC PURH OK/SW-cl.86	0.628489	0.494997	-0.0990695	-1.19213
51062	Q8WXF7	ATL1 GBP3 SPG3A	0.325324	0.707677	0.166016	0.719924
64225	Q8NHH9	ATL2 ARL6IP2	0.293244	0.735071	-0.0742158	-0.662035
25923	Q6DD88	ATL3	0.298403	0.730054	-0.0846236	-0.671473
472	Q13315	ATM	0.0186078	0.9822	-0.007377	-0.0526844
23300	O43313	ATMIN KIAA0431 ZNF822	0.162489	0.846287	0.0302214	0.402578
1822	P54259	ATN1 D12S755E DRPLA	1.63814	0.131173	0.191322	2.29881	+
84913	Q96SQ7	ATOH8 ATH6 BHLHA21	0.581055	0.524087	0.288539	1.12533
475	O00244	ATOX1 HAH1	1.07378	0.285005	0.268511	1.73828
57194	O60312	ATP10A ATP10C ATPVA ATPVC KIAA0566	0.107037	0.896945	-0.0853605	-0.277826
23120	O94823	ATP10B ATPVB KIAA0715	3.14346	0.0145229	1.21664	3.4706	+
57205	Q9P241	ATP10D ATPVD KIAA1487	0.112767	0.891927	0.0449757	0.29122
23250	P98196	ATP11A ATPIH ATPIS KIAA1021	2.06928	0.0694847	-0.649437	-2.66849	+
23200	Q9Y2G3	ATP11B ATPIF ATPIR KIAA0956	0.845101	0.377401	-0.17765	-1.47358
286410	Q8NB49	ATP11C ATPIG ATPIQ	0.145354	0.860565	0.0586093	0.365142
57130	Q9HD20	ATP13A1 ATP13A KIAA1825 CGI-152	1.42573	0.177209	0.186939	2.10017	+
23400	Q9NQ11	ATP13A2 PARK9	0.542273	0.54771	0.144941	1.06906
79572	Q9H7F0	ATP13A3 AFURS1	0.321977	0.711124	-0.0746185	-0.713948
476	P05023	ATP1A1	0.106894	0.897118	-0.0453715	-0.277488
477	P50993	ATP1A2 KIAA0778	0.308844	0.721451	0.538159	0.694825
478	P13637	ATP1A3	0.987079	0.315606	-0.500561	-1.64458
481	P05026	ATP1B1 ATP1B	1.44786	0.172023	0.570424	2.12147	+
482	P14415	ATP1B2	2.43411	0.0401814	1.25828	2.95878	+
483	P54709	ATP1B3	2.55396	0.0338514	0.325941	3.044	+
487	O14983	ATP2A1	0.682383	0.46449	-0.261439	-1.27214
488	P16615	ATP2A2 ATP2B	0.663218	0.474291	0.108837	1.23974
489	Q93084	ATP2A3	0.483056	0.586353	0.279813	0.979958
490	P20020	ATP2B1 PMCA1	2.4718	0.0383257	0.489265	2.98279	+
491	Q01814	ATP2B2 PMCA2	0.542306	0.547793	0.678097	1.08823
492	Q16720	ATP2B3	0.0287924	0.973152	-0.0799746	-0.0815018
493	P23634	ATP2B4 ATP2B2 MXRA1	0.328067	0.705809	0.112532	0.724753
27032	P98194	ATP2C1 KIAA1347 PMR1L HUSSY-28	1.92169	0.0864652	-0.220545	-2.54633	+
498	P25705	ATP5F1A ATP5A ATP5A1 ATP5AL2 ATPM	0.709973	0.447926	-0.0948364	-1.30221
506	P06576	ATP5F1B ATP5B ATPMB ATPSB	0.805964	0.396874	-0.156632	-1.42525
509	P36542	ATP5F1C ATP5C ATP5C1 ATP5CL1	0.818218	0.390726	-0.121768	-1.44049
513	P30049	ATP5F1D ATP5D	0.426347	0.628404	0.126304	0.890618
514	P56381	ATP5F1E ATP5E	2.83596	0.0227952	0.287277	3.24761	+
432369			2.25934	0.0517684	0.380479	2.8204	+
515	P24539	ATP5PB ATP5F1	2.50985	0.0360487	-0.238148	-3.01125	+
516	P05496	ATP5MC1 ATP5G1	0.0776256	0.923803	-0.0239272	-0.206986
517	Q06055	ATP5MC2 ATP5G2 PSEC0033	0.203819	0.811881	0.0463631	0.489254
518	P48201	ATP5MC3 ATP5G3	0.711029	0.44732	-0.126319	-1.30361
10476	O75947	ATP5PD ATP5H My032	0.701442	0.452741	-0.118008	-1.29095
521	P56385	ATP5ME ATP5I ATP5K	0.12342	0.882719	-0.0308576	-0.315801
9551	P56134	ATP5MF ATP5J2 ATP5JL	2.85216	0.0221783	0.338613	3.25903	+
522	P18859	ATP5PF ATP5A ATP5J ATPM	0.375539	0.666013	0.0676137	0.806776
10632	O75964	ATP5MG ATP5L	1.80888	0.101968	0.239713	2.45001	+
539	P48047	ATP5PO ATP5O ATPO	0.865688	0.366814	-0.112717	-1.49861
27109	Q99766	DMAC2L ATP5S ATPW	1.08729	0.279646	-0.194265	-1.75309
55101	Q9NW81	DMAC2 ATP5SL	0.0997362	0.90345	0.0219111	0.260568
537	Q15904	ATP6AP1 ATP6IP1 ATP6S1 VATPS1 XAP3	1.39112	0.185897	0.241514	2.06654	+
92270	Q52LC2	ATP6AP1L	1.42631	0.177073	-0.290654	-2.10319	+
10159	O75787	ATP6AP2 ATP6IP2 CAPER ELDF10 HT028 MSTP009 PSEC0072	5.91158	0.000444444	0.383844	5.07399	+
535	Q93050	ATP6V0A1 ATP6N1 ATP6N1A VPP1	0.0848165	0.918575	0.0297737	0.224639
23545	Q9Y487	ATP6V0A2	0.17239	0.83869	-0.0418213	-0.423792
50617	Q9HBG4	ATP6V0A4 ATP6N1B ATP6N2	0.517685	0.56255	0.430237	1.03451
533	Q99437	ATP6V0B ATP6F	0.585975	0.520619	0.141724	1.13236
527	P27449	ATP6V0C ATP6C ATP6L ATPL	0.275965	0.74885	0.0822181	0.630035
9114	P61421	ATP6V0D1 ATP6D VPATPD	1.07025	0.286508	0.190327	1.7344
245972	Q8N8Y2	ATP6V0D2	0.118386	0.887199	0.153253	0.304641
8992	O15342	ATP6V0E1 ATP6H ATP6V0E	2.49315	0.0370756	0.272959	2.99878	+
155066	Q8NHE4	ATP6V0E2 ATP6V0E2L C7orf32	4.47868	0.00206061	0.799226	4.29029	+
523	P38606	ATP6V1A ATP6A1 ATP6V1A1 VPP2	0.540632	0.548538	-0.09735	-1.06664
525	P15313	ATP6V1B1 ATP6B1 VATB VPP3	0.0691716	0.933033	-0.0309975	-0.18595
526	P21281	ATP6V1B2 ATP6B2 VPP3	0.285527	0.74156	-0.0954933	-0.647818
528	P21283	ATP6V1C1 ATP6C ATP6D VATC	0.450758	0.608905	-0.124047	-0.92959
245973	Q8NEY4	ATP6V1C2	2.7334	0.0262771	0.532087	3.17511	+
51382	Q9Y5K8	ATP6V1D ATP6M VATD	0.203386	0.812231	-0.0524516	-0.488369
529	P36543	ATP6V1E1 ATP6E ATP6E2	0.585987	0.52067	0.118569	1.13238
90423	Q96A05	ATP6V1E2 ATP6E1 ATP6EL2 ATP6V1EL2	0.626293	0.496568	-0.178024	-1.18909
9296	Q16864	ATP6V1F ATP6S14 VATF	3.18319	0.0134161	0.388904	3.48629	+
9550	O75348	ATP6V1G1 ATP6G ATP6G1 ATP6J	0.729067	0.437063	-0.139197	-1.32723
534	O95670	ATP6V1G2 ATP6G ATP6G2 NG38	1.28419	0.213685	-0.356292	-1.96635
51606	Q9UI12	ATP6V1H CGI-11	0.625314	0.497248	0.119528	1.18773
538	Q04656	ATP7A MC1 MNK	2.86549	0.0216108	-0.510884	-3.26841	+
540	P35670	ATP7B PWD WC1 WND	1.07297	0.285285	-0.313222	-1.73738
10396	Q9Y2Q0	ATP8A1 ATPIA	1.14794	0.258318	-0.557252	-1.81876
51761	Q9NTI2	ATP8A2 ATPIB	1.04914	0.293146	0.607971	1.71396
5205	O43520	ATP8B1 ATPIC FIC1 PFIC	0.615718	0.502949	0.230752	1.17436
57198	P98198	ATP8B2 ATPID KIAA1137	0.188746	0.822403	-0.058159	-0.458205
148229	O60423	ATP8B3 ATP1K FOS37502_2	0.25086	0.770437	-0.099939	-0.582493
79895	Q8TF62	ATP8B4 KIAA1939	0.110469	0.893864	0.0543981	0.285911
158381			1.65757	0.127926	0.23161	2.31656	+
10079	O75110	ATP9A ATPIIA KIAA0611	0.963309	0.324239	0.412617	1.61391
374868	O43861	ATP9B ATPIIB NEO1L HUSSY-20	0.248408	0.772198	-0.0521616	-0.577693
64756	Q5TC12	ATPAF1 ATP11	0.395802	0.651068	-0.0704689	-0.840675
91647	Q8N5M1	ATPAF2 ATP12 LP3663	0.682975	0.464047	0.11383	1.26636
89978	Q7L8W6	DPH6 ATPBD4	0.906887	0.348406	0.190842	1.54793
93974	Q9UII2	ATP5IF1 ATPI ATPIF1	0.275919	0.748867	0.0552724	0.629948
545	Q13535	ATR FRP1	0.342226	0.695088	-0.0773551	-0.749619
84126	Q8WXE1	ATRIP AGS1	0.0701469	0.932117	0.0144874	0.188384
8455	O75882	ATRN KIAA0548 MGCA	0.456731	0.604656	0.0918317	0.939005
26033	Q5VV63	ATRNL1 KIAA0534	0.40025	0.648218	-0.231176	-0.848447
546	P46100	ATRX RAD54L XH2	0.0743367	0.927675	0.0271279	0.198837
25814	Q9UBB4	ATXN10 SCA10	0.383406	0.659868	0.0718062	0.820013
6310	P54253	ATXN1 ATX1 SCA1	0.611655	0.505197	0.137197	1.16867
342371	P0C7T5	ATXN1L BOAT BOAT1	0.558288	0.539283	-0.109994	-1.09248
6311	Q99700	ATXN2 ATX2 SCA2 TNRC13	0.235099	0.784107	0.0430096	0.551801
11273	Q8WWM7	ATXN2L A2D A2LG A2LP A2RP	0.677916	0.466452	-0.0899708	-1.25957
4287	P54252	ATXN3 ATX3 MJD MJD1 SCA3	0.984902	0.316302	-0.162902	-1.6387
6314	O15265	ATXN7 SCA7	1.51316	0.156601	-0.219486	-2.18347	+
222255	Q9ULK2	ATXN7L1 ATXN7L4 KIAA1218	0.477159	0.59081	-0.0885806	-0.97086
127002	Q5T6C5	ATXN7L2	0.697666	0.455101	-0.162614	-1.28594
56970	Q14CW9	ATXN7L3	1.37341	0.190302	-0.142779	-2.04919	+
552889	Q96GX2	ATXN7L3B	1.23905	0.228197	-0.171985	-1.91405
549	Q13825	AUH	0.851475	0.374554	-0.166263	-1.48136
550	Q9Y679	AUP1	0.842018	0.37793	0.121516	1.46981
6790	O14965	AURKA AIK AIRK1 ARK1 AURA AYK1 BTAK IAK1 STK15 STK6	0.883551	0.358715	-0.228242	-1.52012
54998	Q9NWT8	AURKAIP1 AIP AKIP MRPS38	0.571901	0.52966	0.135461	1.11219
6791			0.619859	0.500567	-0.15879	-1.18166
9212	Q96GD4	AURKB AIK2 AIM1 AIRK2 ARK2 STK1 STK12 STK5	0.4187	0.633109	-0.16723	-0.87824
6795	Q9UQB9	AURKC AIE2 AIK3 AIRK3 ARK3 STK13	0.0483442	0.952771	0.0377094	0.132943
26053	Q8WXX7	AUTS2 KIAA0442	0.430682	0.62513	0.237566	0.897597
57099	Q9NQS1	AVEN	1.0654	0.287988	0.186909	1.72905
10677	O75366	AVIL	0.250081	0.771049	-0.114057	-0.581482
23080	Q8NBF6	AVL9 KIAA0241	0.0873098	0.915841	-0.0263222	-0.230708
60370	Q5T686	AVPI1 NPD013 PP5395	0.460314	0.602319	-0.212712	-0.944631
552	P37288	AVPR1A AVPR1	1.82651	0.0998621	0.488182	2.4797	+
554	P30518	AVPR2 ADHR DIR DIR3 V2R	0.128946	0.875976	-0.0796288	-0.328901
8312	O15169	AXIN1 AXIN	0.938876	0.334555	-0.142859	-1.58555
8313	Q9Y2T1	AXIN2	0.762755	0.41993	-0.376255	-1.37085
558	P30530	AXL UFO	0.277735	0.747239	0.174911	0.633341
563	P25311	AZGP1 ZAG ZNGP1	1.2378	0.228314	0.837859	1.91454
22994	Q9UPN4	CEP131 AZI1 KIAA1118	0.731266	0.435926	-0.171421	-1.33009
64343	Q9H6S1	AZI2 NAP1 TBKBP2	0.623224	0.498645	-0.116272	-1.18482
51582	O14977	AZIN1 OAZI OAZIN	1.52768	0.153308	-0.213418	-2.19709	+
567	P61769	B2M CDABP0092 HDCMA22P	0.989523	0.314734	0.341066	1.64397
8706	O75752	B3GALNT1 B3GALT3 UNQ531/PRO1074	0.0451911	0.955123	0.0351729	0.124413
148789	Q8NCR0	B3GALNT2	0.0403276	0.960482	-0.0130942	-0.111573
8708	Q9Y5Z6	B3GALT1	0.620516	0.500419	0.306372	1.1827
8707	O43825	B3GALT2	0.113756	0.890777	-0.0967927	-0.294054
8705	O96024	B3GALT4 GALT4	0.0189562	0.982103	0.0099069	0.0536506
126792	Q96L58	B3GALT6	0.457535	0.604019	0.123017	0.940269
145173	Q6Y288	B3GLCT B3GALTL B3GTL	2.40169	0.0421915	-0.349255	-2.92983	+
27087	Q9P2W7	B3GAT1 GLCATP	0.0860515	0.91725	-0.0885822	-0.227828
135152	Q9NPZ5	B3GAT2 GLCATS KIAA1963	0.808131	0.395803	-0.477925	-1.50767
26229	O94766	B3GAT3	1.03413	0.298618	0.20249	1.69433
11041	O43505	B4GAT1 B3GNT1 B3GNT6	0.290516	0.73747	0.0760899	0.657023
10678	Q9NY97	B3GNT2 B3GALT7 B3GNT1	1.21968	0.233977	0.230028	1.89402
10331	Q9Y2A9	B3GNT3 B3GALT8 TMEM3 UNQ637/PRO1266	0.293074	0.735033	0.240713	0.666844
84002	Q9BYG0	B3GNT5	2.92354	0.0197598	0.928848	3.30949	+
93010	Q8NFL0	B3GNT7	4.45046	0.00219883	1.2034	4.27392	+
374907	Q7Z7M8	B3GNT8 B3GALT7 BGALT15	0.547536	0.544352	0.197776	1.07745
84752	Q6UX72	B3GNT9 UNQ1922/PRO4397	2.71497	0.0269118	0.683883	3.16142	+
146712	Q67FW5	B3GNTL1 B3GNT8	0.267139	0.756693	0.0807213	0.613451
2583	Q00973	B4GALNT1 GALGT SIAT2	0.0841574	0.919421	-0.0733433	-0.223141
283358	Q6L9W6	B4GALNT3	0.723056	0.439961	0.396786	1.31994
338707	Q76KP1	B4GALNT4	0.758902	0.421707	0.493041	1.36738
2683	P15291	B4GALT1 GGTB2	1.33879	0.198699	0.232044	2.01497	+
8704	O60909	B4GALT2	0.508424	0.56912	0.105787	1.01862
8703	O60512	B4GALT3	0.619329	0.500676	-0.096526	-1.1794
8702	O60513	B4GALT4 UNQ552/PRO1109	1.5405	0.150868	0.222461	2.20907	+
9334	O43286	B4GALT5	0.878086	0.361528	0.187064	1.51356
9331	Q9UBX8	B4GALT6	2.37843	0.0439076	0.687986	2.9121	+
11285	Q9UBV7	B4GALT7 XGALT1 UNQ748/PRO1478	1.43958	0.174036	0.201894	2.11352	+
27077	Q9UPM9	B9D1 MKSR1	6.35995	0	0.687752	5.30362	+
80776	Q9BPU9	B9D2 MKSR2	1.56079	0.145959	0.247514	2.2281	+
79870	Q8WXS3	BAALC	4.034	0.00364885	1.90891	4.0316	+
570	Q14032	BAAT	0.287767	0.739814	0.466465	0.653921
23621	P56817	BACE1 BACE KIAA1149	1.80318	0.102998	0.361126	2.44507	+
25825	Q9Y5Z0	BACE2 AEPLC ALP56 ASP21 CDA13 UNQ418/PRO852	0.218361	0.798883	0.0935457	0.518638
571	O14867	BACH1	0.396395	0.650695	0.138687	0.841656
60468	Q9BYV9	BACH2	1.59249	0.139632	-0.571953	-2.25753	+
572	Q92934	BAD BBC6 BCL2L8	2.18004	0.0591733	0.330183	2.75757	+
573	Q99933	BAG1 HAP	0.429069	0.626438	0.0928518	0.895004
9532	O95816	BAG2	0.42504	0.62879	-0.188342	-0.888508
9531	O95817	BAG3 BIS	0.120551	0.88547	-0.0387274	-0.309223
9530	O95429	BAG4 SODD	0.513029	0.56637	-0.115012	-1.02558
9529	Q9UL15	BAG5 KIAA0873	1.70684	0.119497	-0.183096	-2.36048	+
85319			0.641451	0.487379	0.478293	1.22133
574	Q13072	BAGE BAGE1	0.76414	0.419318	0.539774	1.3931
57597	Q9P281	BAHCC1 BAHD2 KIAA1447	1.05753	0.290694	-0.321247	-1.72035
22893	Q8TBE0	BAHD1 KIAA0945	1.7097	0.119062	0.24988	2.36303	+
575	O14514	ADGRB1 BAI1	0.169313	0.84044	0.195792	0.417415
576	O60241	ADGRB2 BAI2	1.78105	0.105833	0.66899	2.42741	+
577	O60242	ADGRB3 BAI3 KIAA0550	0.928701	0.339109	0.746241	1.59746
10458	Q9UQB8	BAIAP2	1.68115	0.123445	-0.363659	-2.33755	+
55971	Q9UHR4	BAIAP2L1 IRTKS	0.33415	0.701048	-0.277013	-0.735525
80115	Q6UXY1	BAIAP2L2 UNQ9336/PRO34007	0.00964234	0.99087	0.00892663	0.0275747
8938	O94812	BAIAP3 KIAA0734	0.496303	0.577318	0.260833	1.00074
578	Q16611	BAK1 BAK BCL2L7 CDN1	2.01293	0.0753228	-0.23607	-2.62234	+
25805	Q13145	BAMBI NMA	0.595807	0.514336	0.299047	1.14634
8815	O75531	BANF1 BAF BCRG1	0.742404	0.429978	0.131839	1.34453
55024	Q8NDB2	BANK1	1.00583	0.308869	-0.752716	-1.66902
54971	Q8N9N5	BANP BEND1 SMAR1	0.224789	0.793097	-0.0458108	-0.531455
8314	Q92560	BAP1 KIAA0272 hucep-6	1.08358	0.280634	-0.152846	-1.74903
580	Q99728	BARD1	3.00391	0.0178492	-0.498281	-3.36675	+
56033	Q9HBU1	BARX1	0.160217	0.848844	0.352392	0.405805
8538	Q9UMQ3	BARX2	0.932933	0.337403	0.657938	1.60261
10409	P80723	BASP1 NAP22	0.0640939	0.937267	-0.041278	-0.173142
7919	Q13838	DDX39B BAT1 UAP56	2.66386	0.028915	-0.242321	-3.1245	+
7916	P48634	PRRC2A BAT2 G2	3.42706	0.00968467	-0.315875	-3.6471	+
84726	Q5JSZ5	PRRC2B BAT2L BAT2L1 KIAA0515	0.433883	0.62212	-0.0927711	-0.902736
23215	Q9Y520	PRRC2C BAT2D1 BAT2L2 KIAA1096 XTP2	4.6696	0.00141176	-0.336862	-4.39996	+
7917	P46379	BAG6 BAT3 G3	1.47176	0.166001	-0.196	-2.14431	+
7918	O95872	GPANK1 ANKRD59 BAT4 G5 GPATCH10	0.656797	0.478123	-0.11019	-1.23102
7920	O95870	ABHD16A BAT5 G5 NG26 PP199	0.860062	0.36991	0.150011	1.4918
10538	Q16520	BATF	0.574837	0.527627	0.300407	1.11654
116071	Q8N1L9	BATF2	0.139033	0.865861	-0.0849437	-0.351093
55509	Q9NR55	BATF3 SNFT	0.0088612	0.991094	-0.0048994	-0.0253669
581	Q07812	BAX BCL2L4	0.69304	0.458121	0.129919	1.27979
11177	Q9NRL2	BAZ1A ACF1 WCRF180 HSPC317	1.00453	0.309478	-0.204412	-1.66102
9031	Q9UIG0	BAZ1B WBSC10 WBSCR10 WBSCR9 WSTF	1.31908	0.203586	0.187973	1.9953	+
11176	Q9UIF9	BAZ2A KIAA0314 TIP5	1.45103	0.171048	-0.189511	-2.12451	+
29994	Q9UIF8	BAZ2B KIAA1476	0.271221	0.752937	-0.0915352	-0.621142
27113	Q96PG8	BBC3 PUMA	1.82805	0.0997641	-0.380969	-2.46657	+
8424	O75936	BBOX1 BBH BBOX	0.313162	0.718335	0.628448	0.712817
79738	Q8TAM1	BBS10 C12orf58	0.0277076	0.974263	-0.00936811	-0.0776811
166379	Q6ZW61	BBS12 C4orf24	2.20001	0.0573612	0.394091	2.77341	+
582	Q8NFJ9	BBS1 BBS2L2	0.706783	0.449673	-0.159658	-1.29801
583	Q9BXC9	BBS2	1.37864	0.1888	0.258387	2.05433	+
585	Q96RK4	BBS4	0.773483	0.413784	0.154573	1.38436
129880	Q8N3I7	BBS5	0.43878	0.618698	-0.10746	-0.910568
55212	Q8IWZ6	BBS7 BBS2L1	1.5409	0.150798	-0.23489	-2.20944	+
27241	Q3SYG4	BBS9 PTHB1	1.70338	0.119847	0.248261	2.3574	+
56987	Q8WY36	BBX HBP2	0.311451	0.719343	0.0814406	0.695112
4059	P50895	BCAM LU MSK19	2.65231	0.0294082	0.640895	3.11654	+
63827	Q96GW7	BCAN BEHAB CSPG7 UNQ2525/PRO6018	0.482205	0.586846	-0.560818	-0.978831
55973	Q9UHQ4	BCAP29 BAP29	5.76195	0.0007	0.732287	4.99592	+
10134	P51572	BCAP31 BAP31 DXS1357E	2.88217	0.0211472	0.328849	3.2801	+
9564	P56945	BCAR1 CAS CASS1 CRKAS	1.31978	0.203314	0.293386	1.99601	+
8412	O75815	BCAR3 NSP2 SH2D3B UNQ271/PRO308	0.0406531	0.960138	-0.0209321	-0.112436
8537	O75363	BCAS1 AIBC1 NABC1	0.130938	0.87425	0.160271	0.334494
10286	O75934	BCAS2 DAM1	1.41216	0.180301	-0.21905	-2.08703	+
54828	Q9H6U6	BCAS3	0.454715	0.606203	-0.199851	-0.935833
55653	Q8TDM0	BCAS4	0.780198	0.410349	0.300732	1.39287
586	P54687	BCAT1 BCT1 ECA39	1.58299	0.141794	0.645198	2.24843	+
587	O15382	BCAT2 BCATM BCT2 ECA40	0.0494174	0.951538	0.0160973	0.135456
56647	Q9P287	BCCIP TOK1	3.04731	0.0165976	-0.31818	-3.39434	+
144233	Q7Z5W3	BCDIN3D	0.917049	0.344311	0.150565	1.55995
590	P06276	BCHE CHE1	0.627693	0.495636	0.40926	1.19135
593	P12694	BCKDHA	1.47792	0.164815	0.195764	2.15017	+
594	P21953	BCKDHB	0.0142391	0.986423	-0.0049954	-0.0405097
10295	O14874	BCKDK	0.171285	0.840005	0.0404058	0.421439
8915	O95999	BCL10 CIPER CLAP	0.501098	0.573729	-0.115368	-1.00753
53335	Q9H165	BCL11A CTIP1 EVI9 KIAA1809 ZNF856	2.28024	0.0496568	-0.918089	-2.8459	+
64919	Q9C0K0	BCL11B CTIP2 RIT1	0.0549274	0.945841	-0.0465153	-0.149759
596	P10415	BCL2	3.62241	0.0072356	-0.720409	-3.77235	+
597	Q16548	BCL2A1 BCL2L5 BFL1 GRS HBPA1	0.643534	0.485874	0.380152	1.21289
10018	O43521	BCL2L11 BIM	0.555248	0.540486	0.170561	1.08806
83596	Q9HB09	BCL2L12 BPR	0.141306	0.864197	-0.0402581	-0.35616
23786	Q9BXK5	BCL2L13 MIL1 CD003	0.0708715	0.931493	0.0202695	0.190198
79370	Q9BZR8	BCL2L14 BCLG	0.198548	0.815719	-0.101827	-0.480297
598	Q07817	BCL2L1 BCL2L BCLX	0.857887	0.371165	0.176122	1.48916
599	Q92843	BCL2L2 BCLW KIAA0271	0.384111	0.659574	0.0942435	0.821195
602	P20749	BCL3 BCL4 D19S37	2.48275	0.0376122	0.519925	2.991	+
604	P41182	BCL6 BCL5 LAZ3 ZBTB27 ZNF51	0.281917	0.743929	0.0861334	0.641127
255877	Q8N143	BCL6B BAZF ZNF62	1.23985	0.227938	0.378425	1.91486
605	Q4VC05	BCL7A	3.64969	0.00676757	-0.687911	-3.7896	+
9275	Q9BQE9	BCL7B	6.13308	0.000266667	0.412675	5.18821	+
9274	Q8WUZ0	BCL7C	1.03701	0.297275	0.195404	1.69755
606			0.497821	0.576254	1.02501	1.03883
607	O00512	BCL9	0.0249407	0.976214	0.00825272	0.0701316
283149	Q86UU0	BCL9L DLNB11	1.82815	0.0997898	0.287766	2.46665	+
9774	Q9NYF8	BCLAF1 BTF KIAA0164	1.64002	0.130965	-0.198629	-2.30051	+
83875	Q9BYV7	BCO2 BCDO2	0.0819613	0.921001	0.0556709	0.218166
54880	Q6W2J9	BCOR KIAA1575	0.734169	0.4348	-0.123072	-1.33386
63035	Q5H9F3	BCORL1	0.173179	0.838	0.0499204	0.42547
613	P11274	BCR BCR1 D22S11	2.80965	0.0236628	0.481503	3.22902	+
617	Q9Y276	BCS1L BCS1	0.431249	0.624744	-0.0743101	-0.898509
622	Q02338	BDH1 BDH SDR9C1	0.348931	0.688654	0.180248	0.761287
56898	Q9BUT1	BDH2 DHRS6 SDR15C1 UNQ6308/PRO20933	0.00686519	0.992884	-0.00218358	-0.0196929
623	P46663	BDKRB1 BRADYB1	0.0674887	0.93442	-0.0929152	-0.182611
624	P30411	BDKRB2 BKR2	3.02128	0.0172109	0.87623	3.38349	+
627	P23560	BDNF	0.608233	0.506961	0.449345	1.16903
497258			0.384646	0.659139	0.126486	0.822389
55814	A6H8Y1	BDP1 KIAA1241 KIAA1689 TFNR	2.10472	0.0660584	-0.384139	-2.69723	+
146227	Q3B7T3	BEAN1	0.516147	0.563751	-0.34408	-1.03173
8678	Q14457	BECN1 GT197	0.424868	0.62899	0.0779595	0.888229
57596	Q9BUH8	BEGAIN KIAA1446	0.206426	0.809813	-0.149327	-0.494894
57673	Q5T5X7	BEND3 KIAA1553	0.907009	0.348436	-0.167686	-1.54808
389206	Q6ZU67	BEND4 CCDC4	1.62461	0.133895	-0.870954	-2.3488	+
79656	Q7L4P6	BEND5 C1orf165	1.09487	0.277145	-0.403863	-1.76379
221336	Q5SZJ8	BEND6 C6orf65	0.301345	0.72739	0.15059	0.67726
222389	Q8N7W2	BEND7 C10orf30	0.0525687	0.948141	0.0381763	0.143698
7439	O76090	BEST1 VMD2	0.79581	0.402166	-0.39464	-1.4126
266675	Q8NFU0	BEST4 VMD2L2	0.0537654	0.947173	0.0484299	0.149157
10282	O15155	BET1	2.37925	0.0438458	0.30995	2.91272	+
51272	Q9NYM9	BET1L GS15	3.48726	0.00888688	0.257945	3.68601	+
55859	Q9HBH7	BEX1	1.09984	0.274934	-1.55794	-1.80968
84707	Q9BXY8	BEX2	0.229435	0.788973	-0.131983	-0.540732
56271	Q9NWD9	BEX4 BEXL1 NADE3	0.561824	0.536846	0.267859	1.09762
340542	Q5H9J7	BEX5 NADE2 NGFRAP1L1	0.842667	0.377632	-0.419214	-1.48948
51283	Q9NZS9	BFAR BAR RNF47	1.04557	0.294285	-0.178557	-1.70708
631	Q12934	BFSP1	3.60868	0.00741969	1.02005	3.76509	+
8419	Q13515	BFSP2	0.814129	0.392966	0.603466	1.45265
632	P02818	BGLAP	0.725185	0.438987	-0.179051	-1.32256
633	P21810	BGN SLRR1A	2.41084	0.0416171	0.715735	2.93678	+
168620	Q7RTS1	BHLHA15 BHLHB8 MIST1	2.58448	0.0324104	0.852369	3.23578	+
80823	Q6PI77	BHLHB9 KIAA1701	1.86563	0.0940619	0.418122	2.4988	+
27319	Q8NFJ8	BHLHE22 BHLHB5 TNRC20	0.706524	0.449736	0.40028	1.30038
8553	O14503	BHLHE40 BHLHB2 DEC1 SHARP2 STRA13	0.264251	0.758828	-0.0921232	-0.607986
79365	Q9C0J9	BHLHE41 BHLHB3 DEC2 SHARP1	0.490715	0.58144	0.285343	0.991712
23743	Q9H2M3	BHMT2	0.1674	0.842429	-0.18149	-0.414047
80114	Q9H694	BICC1	0.949314	0.329723	-0.367444	-1.59932
636	Q96G01	BICD1	0.374579	0.666906	0.111349	0.805155
23299	Q8TD16	BICD2 KIAA0699	1.31234	0.205452	-0.174309	-1.98855	+
637	P55957	BID	1.06904	0.286691	0.261723	1.73306
638	Q13323	BIK NBK	1.38423	0.187401	-0.703844	-2.08335	+
274	O00499	BIN1 AMPHL	1.48232	0.163631	0.471826	2.15435	+
51411	Q9UBW5	BIN2 BRAP1	0.194311	0.818053	0.128311	0.469763
55909	Q9NQY0	BIN3	1.36214	0.193284	0.284944	2.03809	+
329	Q13490	BIRC2 API1 MIHB RNF48	0.183786	0.827673	-0.0726087	-0.447851
330	Q13489	BIRC3 API2 MIHC RNF49	0.170244	0.840118	0.140682	0.419239
332	O15392	BIRC5 API4 IAP4	0.423145	0.630395	-0.155229	-0.885445
57448	Q9NR09	BIRC6 KIAA1289	2.02424	0.0744168	-0.250492	-2.63164	+
79444	Q96CA5	BIRC7 KIAP LIVIN MLIAP RNF50 UNQ5800/PRO19607/PRO21344	0.285711	0.741444	-0.246414	-0.648302
54841	Q86UB2	BIVM	0.0798324	0.922453	-0.0375006	-0.212427
10904	P62952	BLCAP BC10	0.392712	0.653254	0.0690625	0.835546
640	P51451	BLK	0.541241	0.548228	-0.479768	-1.0704
641	P54132	BLM RECQ2 RECQL3	1.03701	0.297338	-0.260494	-1.69755
642	Q13867	BLMH	2.13521	0.0630404	-0.229392	-2.72177	+
29760	Q8WV28	BLNK BASH SLP65	0.426472	0.628428	-0.242448	-0.891141
2647	P78537	BLOC1S1 BLOS1 GCN5L1 RT14	2.66018	0.0290938	0.61394	3.12183	+
282991	Q6QNY1	BLOC1S2 BLOS2 CEAP	0.727821	0.437597	-0.152944	-1.3256
388552	Q6QNY0	BLOC1S3 BLOS3	0.0228181	0.978029	0.00568428	0.0643099
644	P53004	BLVRA BLVR BVR	2.59963	0.0317379	0.389315	3.07764	+
645	P30043	BLVRB FLR	0.0325166	0.96954	-0.0104721	-0.0906994
8548	Q9H2G9	BLZF1 JEM1	1.03803	0.297065	-0.189096	-1.69869
90427	Q96LC9	BMF	0.839158	0.379767	-0.284269	-1.4663
648	P35226	BMI1 PCGF4 RNF51	0.22138	0.795981	-0.0750117	-0.52467
649	P13497	BMP1 PCOLC	1.82312	0.100172	0.334077	2.46232	+
650	P12643	BMP2 BMP2A	0.0948673	0.908522	0.090765	0.24911
55589	Q9NSY1	BMP2K BIKE HRIHFB2017	1.36652	0.191947	-0.259752	-2.04241	+
652	P12644	BMP4 BMP2B DVR4	0.137241	0.867799	-0.0914086	-0.347152
654	P22004	BMP6 VGR	2.87248	0.0215143	0.868853	3.2743	+
655	P18075	BMP7 OP1	0.53869	0.550183	0.60127	1.066
353500	Q7Z5Y6	BMP8A	1.64579	0.129932	0.480563	2.30573	+
656	P34820	BMP8B BMP8	0.488664	0.582498	0.368261	0.988676
168667	Q8N8U9	BMPER KIAA1965	0.000266288	1	-0.000412977	-0.000772163
657	P36894	BMPR1A ACVRLK3 ALK3	0.697107	0.455278	-0.180553	-1.2852
658	O00238	BMPR1B	0.106039	0.898098	-0.10734	-0.275656
659	Q13873	BMPR2 PPH1	0.279544	0.745417	-0.0842216	-0.636714
9790	Q14692	BMS1 BMS1L KIAA0187	3.39412	0.0102167	-0.292533	-3.62568	+
729096			1.35074	0.196178	-0.220284	-2.03407	+
399761			0.202271	0.812623	0.0698864	0.486225
660	P51813	BMX	0.488126	0.582827	0.568031	0.991219
646	Q01954	BNC1 BNC	0.512355	0.566607	0.857532	1.03907
54796	Q6ZN30	BNC2	1.03578	0.297891	-0.33719	-1.69617
662	Q12981	BNIP1 NIP1 SEC20L TRG8	2.18437	0.0586667	0.237025	2.76101	+
663	Q12982	BNIP2 NIP2	0.179475	0.832243	-0.0352784	-0.438793
664	Q12983	BNIP3 NIP3	0.868067	0.365923	-0.223176	-1.50149
665	O60238	BNIP3L BNIP3A BNIP3H NIX	0.00379786	0.996397	0.00120901	0.0109322
91653	Q9BWV1	BOC UNQ604/PRO1190	1.23689	0.228706	0.537255	1.91182
91272	Q96IK1	BOD1 FAM44B	0.126539	0.87898	-0.0333844	-0.322918
259282	Q8NFC6	BOD1L1 BOD1L FAM44A KIAA1327	1.60535	0.137716	-0.244309	-2.26895	+
666	Q9UMX3	BOK BCL2L9	1.72827	0.11576	-0.678614	-2.37969	+
51027	Q9Y3E2	BOLA1 CGI-143	0.803415	0.398093	-0.146283	-1.42206
552900	Q9H3K6	BOLA2 BOLA2A My016;BOLA2B	0.962046	0.325033	0.165393	1.61245
388962	Q53S33	BOLA3	0.110533	0.893923	-0.031507	-0.286012
23246	Q14137	BOP1 KIAA0124	0.058059	0.94285	0.0281957	0.157773
669	P07738	BPGM	0.792899	0.403775	0.145006	1.40889
670	Q86WA6	BPHL MCNAA	2.82903	0.022969	-0.400533	-3.24272	+
671	P17213	BPI	0.274195	0.750564	0.517342	0.636185
10380	O95861	BPNT1	2.2478	0.0528459	-0.277638	-2.81104	+
2186	Q12830	BPTF FAC1 FALZ	3.92408	0.00426855	-0.428471	-3.96019	+
673	P15056	BRAF BRAF1 RAFB1	3.19092	0.0133039	0.387952	3.49205	+
8315	Q7Z569	BRAP RNF52	0.467996	0.597647	-0.054211	-0.956638
672	P38398	BRCA1 RNF53	1.698	0.120798	-0.345735	-2.35261	+
675	P51587	BRCA2 FACD FANCD1	0.892437	0.354622	-0.292353	-1.53088
79184	P46736	BRCC3 BRCC36 C6.1A CXorf53	0.774922	0.412895	-0.136099	-1.38618
23774	O95696	BRD1 BRL BRPF2	0.101552	0.901923	0.0223077	0.26488
6046	P25440	BRD2 KIAA9001 RING3	4.32693	0.0025102	-0.317893	-4.20175	+
8019	Q15059	BRD3 KIAA0043 RING3L	1.03154	0.299441	-0.18774	-1.69143
23476	O60885	BRD4 HUNK1	0.992179	0.314078	-0.136381	-1.647
29117	Q9NPI1	BRD7 BP75 CELTIX1	0.256405	0.764748	-0.0609115	-0.593054
10902	Q9H0E9	BRD8 SMAP SMAP2	0.843944	0.377262	-0.139401	-1.47216
65980	Q9H8M2	BRD9 UNQ3040/PRO9856	0.0250529	0.976159	-0.0079388	-0.0704384
9577	Q9NXR7	BABAM2 BRCC45 BRE	1.83456	0.0987377	-0.202016	-2.47218	+
2972	Q92994	BRF1 BRF GTF3B TAF3B2 TAF3C	0.170246	0.840181	-0.0420062	-0.419224
55290	Q9HAW0	BRF2 BRFU PRO1470	0.462463	0.601159	0.0796892	0.947998
25798	O95415	BRI3	0.56138	0.536986	0.130704	1.09698
140707	Q8WY22	BRI3BP KG19	0.299367	0.7292	-0.0888873	-0.673231
83990	Q9BX63	BRIP1 BACH1 FANCJ	1.40401	0.182254	-0.360357	-2.0794	+
55299	Q8TDN6	BRIX1 BRIX BXDC2	0.0467078	0.953568	-0.0143783	-0.128381
25855	Q9HCU9	BRMS1	0.458929	0.603031	0.0946896	0.942458
84312	Q5PSV4	BRMS1L	1.79513	0.104362	-0.276174	-2.43808	+
25874	O95563	MPC2 BRP44	0.19044	0.821146	-0.0368653	-0.461725
51660	Q9Y5U8	MPC1 BRP44L CGI-129 HSPC040 PNAS-115	1.23322	0.229919	-0.229677	-1.90803
7862	P55201	BRPF1 BR140	2.57676	0.0328282	-0.24813	-3.06083	+
27154	Q9ULD4	BRPF3 KIAA1286	2.13249	0.063219	-0.285414	-2.71959	+
84446	Q8TDC3	BRSK1 KIAA1811 SAD1 SADB	0.611267	0.50533	0.311863	1.16831
9024	Q8IWQ3	BRSK2 C11orf7 PEN11B SADA STK29 HUSSY-12	1.38057	0.188283	-0.776763	-2.07091	+
54014	Q9NSI6	BRWD1 C21orf107 WDR9	1.0107	0.307052	-0.180696	-1.668
254065	Q6RI45	BRWD3	1.61033	0.136603	-0.329021	-2.2735	+
26580	Q96G97	BSCL2	3.75108	0.00587952	0.492328	3.85325	+
55108	Q9NW68	BSDC1 UNQ2494/PRO5781	0.184301	0.827173	-0.0392739	-0.448928
682	P35613	BSG UNQ6505/PRO21383	1.02105	0.303074	0.228405	1.67967
8927	Q9UPA5	BSN KIAA0434 ZNF231	0.259047	0.762434	-0.119503	-0.598186
54836	Q5W0U4	BSPRY	0.116973	0.888162	0.0806442	0.301709
683	Q10588	BST1	0.326879	0.706736	0.145518	0.722651
684	Q10589	BST2	0.805141	0.397103	0.358931	1.42422
9044	O14981	BTAF1 TAF172	2.22013	0.0553069	-0.336176	-2.7893	+
84280	Q9BSF8	BTBD10 GMRP1	0.263058	0.759343	-0.0741919	-0.605726
121551	A6QL63	BTBD11	0.227863	0.790308	-0.175398	-0.537936
84464	Q8IY92	SLX4 BTBD12 KIAA1784 KIAA1987	1.01807	0.304446	-0.172436	-1.67632
53339	Q9H0C5	BTBD1 C15orf1 NS5ATP8	0.420797	0.631858	-0.0788888	-0.881642
149478	C9JJ37	BTBD19	0.963379	0.324299	0.252148	1.61446
55643	Q9BX70	BTBD2	0.264951	0.758394	0.0753159	0.609313
22903	Q9Y2F9	BTBD3 KIAA0952	0.0898526	0.913114	-0.042089	-0.23687
90135	Q96KE9	BTBD6 BDPL	0.357708	0.680981	-0.0975935	-0.776411
55727	Q9P203	BTBD7 KIAA1525	2.66897	0.0288245	-0.300823	-3.1282	+
114781	Q96Q07	BTBD9 KIAA1880	2.21256	0.0561238	-0.308743	-2.78333	+
685	P35070	BTC	0.556656	0.539825	1.15904	1.13331
686	P43251	BTD	0.754484	0.423765	-0.178932	-1.3601
689	P20290	BTF3 NACB OK/SW-cl.8	1.397	0.184309	-0.187007	-2.07229	+
91408	Q96K17	BTF3L4	1.68843	0.122547	-0.185557	-2.34407	+
694	P62324	BTG1	0.701478	0.452765	0.152442	1.291
7832	P78543	BTG2 PC3	0.178933	0.83284	-0.0861491	-0.43765
10950	Q14201	BTG3 ANA TOB5	0.0135307	0.98712	0.00645418	0.0385246
695	Q06187	BTK AGMX1 ATK BPK	0.0158894	0.985129	0.0113225	0.0451229
151888	Q7Z6A9	BTLA	0.454414	0.606512	-0.28935	-0.936774
696	Q13410	BTN1A1 BTN	0.805951	0.396829	-0.526031	-1.47597
11120	Q7KYR7	BTN2A1 BT2.1 BTF1	1.06182	0.289234	-0.171228	-1.7251
10385	Q8WVV5	BTN2A2 BT2.2 BTF2	0.286466	0.740853	-0.111798	-0.649554
54718			1.06604	0.287862	-0.237522	-1.72985
11119	O00481	BTN3A1 BTF5	0.376907	0.664958	-0.150175	-0.809086
11118	P78410	BTN3A2 BT3.2 BTF3 BTF4	0.0672754	0.93444	0.0344784	0.181175
10384	O00478	BTN3A3 BTF3	0.0352761	0.96673	0.0206318	0.0981114
153579	Q6UXG8	BTNL9 UNQ1900/PRO4346	0.0526097	0.948118	-0.0314955	-0.143761
8945	Q9Y297	BTRC BTRCP FBW1A FBXW1A	7.2252	0	-0.421376	-5.73082	+
699	O43683	BUB1 BUB1L	1.30437	0.207885	-0.322214	-1.98054	+
701	O60566	BUB1B BUBR1 MAD3L SSK1	0.552498	0.541948	-0.191154	-1.08404
9184	O43684	BUB3	4.58098	0.00171812	-0.36057	-4.34929	+
84811	Q9BRD0	BUD13	0.213741	0.803208	-0.0406752	-0.509362
8896	P41223	BUD31 EDG2	5.01991	0.00096	0.444511	4.59656	+
11149	Q8NE79	BVES POP1 POPDC1	0.512852	0.566344	-0.298629	-1.02543
705	Q13895	BYSL ENP1	1.90072	0.0890309	-0.275126	-2.52863	+
9256	O95153	TSPOAP1 BZRAP1 KIAA0612 RBP1 RIMBP1	0.172804	0.838278	0.133352	0.424798
9689	Q7L1Q6	BZW1 BZAP45 KIAA0005	0.0741003	0.928119	0.0188868	0.198249
28969	Q9Y6E2	BZW2 HSPC028 MSTP017	0.0221873	0.978394	0.00832703	0.0625748
11067	Q9NTK1	DEPP1 C10orf10 DEPP FIG	0.352767	0.685096	0.187047	0.767905
414152	Q8TEF2	C10orf105	0.0172872	0.983225	0.013188	0.0492607
414235			0.171006	0.839626	-0.123453	-0.424564
55853			2.14148	0.0624794	-0.63054	-2.73031	+
399726			0.419501	0.632497	0.172984	0.880012
10974	Q15847	ADIRF AFRO APM2 C10orf116	0.103596	0.899939	0.0762004	0.26983
83938	Q9H2I8	LRMDA C10orf11 CDA017	1.19215	0.243251	0.326805	1.86564
55088	Q7Z3E2	CCDC186 C10orf118	0.681188	0.465111	-0.223673	-1.26401
79892	Q9BTE3	MCMBP C10orf119	4.92213	0.00102752	-0.447746	-4.54226	+
26148			1.70864	0.119235	-0.292731	-2.36208	+
282969	A2VDF0	FUOM C10orf125	0.192419	0.819376	-0.0754885	-0.465836
170371	Q5T292	TMEM273 C10orf128	0.176555	0.835119	0.0828713	0.433442
26098	Q3B7T1	EDRF1 C10orf137	4.76389	0.00121875	-0.473201	-4.45345	+
387640	Q1XH10	SKIDA1 C10orf140 DLN1	0.770761	0.415645	-0.292988	-1.38708
54906	Q5VWN6	TASOR2 C10orf18 FAM208B KIAA2006	0.900671	0.351338	-0.167857	-1.54056
220979			0.179737	0.831996	-0.0810131	-0.439404
56652	Q96RR1	TWNK C10orf2 PEO1	3.44318	0.00944978	-0.432455	-3.65755	+
54838	Q9NX94	WBP1L C10orf26 OPA1L	1.78996	0.104916	-0.208917	-2.43359	+
27291	Q7Z5L2	R3HCC1L C10orf28 GIDRP88	5.48799	0.000654545	-0.622314	-4.85095	+
119032	Q96B45	BORCS7 C10orf32	1.08825	0.279482	-0.192575	-1.75413
219738	Q96D05	FAM241B C10orf35	0.0461814	0.954013	0.0242811	0.127026
100131213			2.59835	0.0317124	0.464091	3.07711	+
118924	Q70Z53	FRA10AC1 C10orf4 PRO2972	0.756445	0.422769	-0.163642	-1.36266
143384	Q86Y37	CACUL1 C10orf46 CAC1	5.07786	0.000968421	-0.438088	-4.62855	+
254427	Q86WR7	PROSER2 C10orf47	0.246292	0.774268	-0.132068	-0.573665
64115	Q9H7M9	VSIR C10orf54 SISP1 VISTA PP2135 UNQ730/PRO1412	1.71583	0.118111	0.542115	2.36847	+
414236			0.77869	0.411241	-0.60157	-1.4497
80195	Q8TBM7	TMEM254 C10orf57	0.531398	0.55423	-0.0836095	-1.05299
84293	Q9BRX8	PRXL2A C10orf58 FAM213A PAMM PRO2290 PSEC0139 UNQ611/PRO1198	0.495506	0.577935	0.205878	0.999029
256815	Q8IYJ2	C10orf67 LINC01552	0.0501917	0.950704	0.0392592	0.138978
196740	Q8IW00	VSTM4 C10orf72	1.23095	0.230818	0.490206	1.90581
90271			0.618587	0.501147	0.1902	1.17836
79591	Q5T2E6	ARMH3 C10orf76	3.71686	0.006	-0.248846	-3.83185	+
119392	Q86XK3	SFR1 C10orf78 MEI5 MEIR5	2.04159	0.0727099	-0.312255	-2.64589	+
80217	Q8NDM7	CFAP43 C10orf79 WDR96	0.700794	0.453193	-0.315051	-1.30191
79949	Q5SXH7	PLEKHS1 C10orf81	0.213971	0.802983	0.272917	0.511954
63877	Q9H8W3	FAM204A C10orf84	2.48327	0.0376422	-0.312906	-2.99139	+
80007	Q9H8K7	PAAT C10orf88	5.25973	0.000789474	-0.397167	-4.72801	+
118611	Q96M02	C10orf90 FATS	0.235803	0.783482	-0.146382	-0.55326
255352			0.149044	0.857076	-0.178452	-0.379678
746	P61165	TMEM258 C11orf10 HSPC005	1.29482	0.210644	0.18208	1.97092
64776	Q9H5F2	C11orf1	0.109943	0.894629	-0.0383967	-0.284633
56672	Q9NQ31	AKIP1 BCA3 C11orf17	1.71496	0.118231	0.215814	2.36769	+
29125	Q9P2W6	C11orf21	0.254844	0.766528	-0.153859	-0.591124
53838	Q96F05	C11orf24 FP2568 UNQ1872/PRO4315	1.8031	0.102978	0.263683	2.445	+
738	Q9UID3	VPS51 ANG2 C11orf2 C11orf3 FFR PP5382	1.25765	0.222028	0.246621	1.93314
56946	Q7Z589	EMSY C11orf30 GL002	1.60326	0.13795	-0.269162	-2.26704	+
280636	Q8IZQ5	SELENOH C11orf31 SELH	0.698226	0.454857	0.110871	1.28668
256329	Q8IXW0	LMNTD2 C11orf35	0.792988	0.403751	0.237387	1.41012
25758	Q6ZVL6	KIAA1549L C11orf41 C11orf69	1.46967	0.166354	0.609209	2.14263	+
219833	Q8TAV5	C11orf45	0.59304	0.516022	0.174216	1.14312
120534	Q8N8R7	ARL14EP ARF7EP C11orf46	0.065737	0.936086	0.0192671	0.177296
79081	Q9BQE6	LBHD1 C11orf48	0.0771009	0.92397	0.0190458	0.205689
79096	Q9H6J7	C11orf49	3.00657	0.0177607	0.322344	3.36642	+
25906	P60006	ANAPC15 C11orf51 HSPC020	0.079711	0.922512	-0.024571	-0.212129
91894	Q96A22	C11orf52	1.38331	0.187644	0.442259	2.10772	+
28970	Q9H0W9	C11orf54 LP4947 PTD012	0.154391	0.853689	0.0500555	0.385003
55216	Q6ZUT1	NKAPD1 C11orf57	0.0573116	0.943592	0.0173034	0.155857
10944	O00193	SMAP C11orf58	0.241919	0.77815	0.0468882	0.56512
55004	Q6IAA8	LAMTOR1 C11orf59 PDRO PP7157	0.37245	0.669102	0.0699897	0.801553
79684	Q6P1R3	MSANTD2 C11orf61	0.195742	0.816991	0.0637419	0.472693
79864	Q6NUN7	JHY C11orf63	1.34321	0.197758	0.388938	2.02063	+
160140	Q8NCR3	MFI C11orf65	0.705324	0.450354	0.272309	1.34248
220004	Q7Z5V6	PPP1R32 C11orf66	0.806465	0.396744	-0.20509	-1.4382
28971	Q9H7C9	AAMDC C11orf67 PTD015	0.718297	0.442694	-0.195467	-1.31315
83638	Q9H3H3	C11orf68 BLES03	0.378436	0.663755	-0.0751075	-0.811662
85016	Q9BRQ4	CFAP300 C11orf70	0.263615	0.759101	-0.319851	-0.612249
54494	Q6IPW1	C11orf71	1.70393	0.119742	0.317172	2.35789	+
51501	Q53FT3	HIKESHI C11orf73 HSPC138 HSPC179 HSPC248	0.460382	0.602355	0.0789082	0.944739
119710	Q86VG3	IFTAP C11orf74 NWC	0.606028	0.508132	0.124516	1.16077
56935	Q9NRQ5	SMCO4 C11orf75 FN5	0.808274	0.395739	0.24975	1.42818
79703	Q8N6T0	TOP6BL C11orf80	0.349397	0.688156	-0.100172	-0.762079
220042	Q8IXT1	DDIAS C11orf82 NOXIN	0.0411005	0.959888	-0.0204428	-0.113622
790955	Q6UW78	UQCC3 C11orf83 UNQ655/PRO1286	1.29587	0.210328	0.265655	1.97197
144097	Q9BUA3	SPINDOC C11orf84	0.288774	0.739237	-0.0740683	-0.653815
399948	Q6ZS62	COLCA1 C11orf92	0.494796	0.578511	-0.313694	-1.01058
120376	A8K830	COLCA2 C11orf93 CASC13	0.113346	0.891379	0.0958675	0.294948
65998	C9JLR9	C11orf95	0.0922757	0.910574	0.0376475	0.242717
745	Q9Y2G1	MYRF C11orf9 KIAA0954 MRF	0.859848	0.369949	-0.459089	-1.49221
60314	Q9HB07	MYG1 C12orf10	2.26969	0.0507005	0.295699	2.82816	+
55726	Q9NVM9	INTS13 ASUN C12orf11 GCT1	0.664502	0.473644	-0.138735	-1.24148
90488	Q8WUH6	TMEM263 C12orf23	0.879165	0.360951	0.178991	1.51486
29902	Q8WUB2	FAM216A C12orf24	0.104244	0.899931	-0.0445767	-0.271248
84190	Q8N6Q8	METTL25 C12orf26	1.40205	0.182841	-0.250052	-2.07749	+
91298	Q8N999	C12orf29	0.038322	0.963171	-0.0138087	-0.106245
83695	Q9BSD3	RHNO1 C12orf32 RHINO HKMT1188	0.15014	0.856584	0.0302089	0.375694
84915	Q5U5X8	FAM222A C12orf34	0.268484	0.75567	0.125995	0.615988
55196	Q9HCM1	RESF1 C12orf35 KIAA1551	0.0856838	0.917599	-0.040315	-0.226753
54934	Q9H9L4	KANSL2 C12orf41 NSL2	0.511152	0.567366	-0.0828363	-1.02273
64897	Q96C57	CUSTOS C12orf43	0.889183	0.355782	-0.104563	-1.52686
60673	Q9BSB4	ATG101 C12orf44 PP894	3.57828	0.00768159	0.358695	3.74431	+
121053	Q8N5I9	C12orf45	0.439621	0.618395	0.0949876	0.911909
57102	Q9NQ89	C12orf4	0.00226734	0.99761	0.000716927	0.00653798
51275			0.142804	0.863275	-0.0293134	-0.359491
55010	Q9NWS1	PARPBP C12orf48 PARI	0.118255	0.887259	-0.0510878	-0.303936
79794	Q9H741	C12orf49	0.673649	0.468964	-0.162377	-1.25383
283450			0.600967	0.511444	-0.11112	-1.15363
84934	Q96K30	RITA1 C12orf52 RITA PSEC0043	0.116145	0.888917	-0.0250445	-0.299059
196500	Q8IYJ0	PIANP C12orf53 PANP UNQ828/PRO1755	2.06517	0.0697926	0.78194	2.69206	+
57103	Q9NQ88	TIGAR C12orf5	0.670359	0.470699	0.145506	1.2494
115749	Q8IXR9	C12orf56	0.269732	0.754468	-0.314473	-0.631273
113246	Q99622	C12orf57 C10	1.09429	0.27739	0.219489	1.76072
120939	Q4KMG9	TMEM52B C12orf59 UNQ5927/PRO19821	0.182439	0.829364	-0.0945968	-0.446291
144608	Q5U649	C12orf60	1.39297	0.18537	-0.249988	-2.0702	+
283416			0.067015	0.934576	0.0237375	0.180789
84987	Q96I36	COX14 C12orf62	0.739045	0.431901	0.118925	1.34019
91574	Q9H3J6	C12orf65 My030	0.0499214	0.950926	-0.0115161	-0.136768
144577	Q96MD2	C12orf66	0.355768	0.682516	0.0795853	0.773076
387856	Q52MB2	CCDC184 C12orf68	1.24109	0.227568	-0.576593	-1.92769
440087	A2RU48	SMCO3 C12orf69	0.621784	0.499653	0.248545	1.1909
254013	Q8IXQ9	ETFBKMT C12orf72 METTL20	0.0323266	0.969664	0.00921843	0.0901876
728568	Q69YU5	C12orf73	0.503979	0.57132	0.0956609	1.0119
387882	Q8TAD7	OCC1 C12orf75	0.244457	0.775877	-0.138201	-0.57006
400073	Q8N812	C12orf76	0.979235	0.318368	-0.214488	-1.63222
28984	Q9H4X1	RGCC C13orf15 RGC32	0.864175	0.367667	0.231832	1.49678
57213	Q5W111	SPRYD7 C13orf1 CLLD6	0.0917775	0.910702	-0.0229691	-0.241517
80183	Q9H714	RUBCNL C13orf18 KIAA0226L	0.582669	0.522972	0.288516	1.12774
80209	Q86XN7	PROSER1 C13orf23 KIAA2032	1.46917	0.166391	-0.198581	-2.14184	+
93081	Q5JUR7	TEX30 C13orf27	0.620286	0.500413	-0.164619	-1.18073
283487			0.0841404	0.919334	-0.0548683	-0.223004
144809	Q8N7L0	FAM216B C13orf30	0.568769	0.531829	-0.456564	-1.1221
144811	Q8IV20	LACC1 C13orf31 FAMIN	0.850016	0.375141	-0.206999	-1.47958
84935	Q5VYS4	MEDAG AWMS3 C13orf33 MEDA4	2.14414	0.0622447	0.694942	2.73211	+
79866	Q6PGQ7	BORA C13orf34	0.843575	0.37742	-0.162644	-1.47171
440145	Q08AG7	MZT1 C13orf37 MOZART1	0.628538	0.495009	-0.152645	-1.1922
728591	A6NNP5	CCDC169 C13orf38	0.0732084	0.929031	-0.0409521	-0.196725
54916	Q9NX78	TMEM260 C14orf101	0.0421172	0.958912	0.0133623	0.116309
55051	Q9H7Z3	NRDE2 C14orf102	1.65427	0.128422	-0.211243	-2.3134	+
55172	Q9NVR5	DNAAF2 C14orf104 KTU	1.2972	0.209957	-0.213176	-1.97332
55320	Q6P0N0	MIS18BP1 C14orf106 KIAA1903 KNL2 M18BP1	0.749884	0.426124	-0.192461	-1.35418
26175	Q8N6I4	TMEM251 C14orf109	1.05773	0.290687	-0.241057	-1.72057
11161	Q9UKR5	ERG28 C14orf1 AD-011 HSPC288 x0006	0.508149	0.568962	0.125744	1.01821
55668	Q9NWQ4	GPATCH2L C14orf118 KIAA1152	0.210016	0.806499	-0.0561285	-0.501843
55017	Q9NWQ9	C14orf119 My028	1.28268	0.214228	-0.142181	-1.95863
112487	Q96FN9	DTD2 C14orf126	0.137043	0.868014	-0.0337622	-0.346641
84837			0.543803	0.546801	0.192954	1.07131
51527	Q9P0R6	GSKIP C14orf129 HSPC210	0.217814	0.799628	0.0611506	0.517542
56967	Q9NPU4	C14orf132 C14orf88	0.159032	0.850022	0.152001	0.395163
64430	Q63HM2	PCNX4 C14orf135 FBP2 PCNXL4	3.3507	0.0107063	-0.372691	-3.5973	+
79609	Q9H867	VCPKMT C14orf138 METTL21D	1.4366	0.174809	-0.219504	-2.11065	+
79686			0.558936	0.538717	-0.234037	-1.09349
84520	Q9BXV9	GON7 C14orf142	1.09008	0.279188	-0.161306	-1.75614
90141	Q9BUY7	EFCAB11 C14orf143	0.595142	0.51471	-0.121231	-1.14539
145508	Q6ZU80	CEP128 C14orf145 C14orf61	0.569659	0.531231	-0.172141	-1.10899
171546	Q969W0	SPTSSA C14orf147 SSSPTA	0.613095	0.504522	0.156189	1.17069
112849	Q96EM0	L3HYPDH C14orf149	0.349683	0.687829	0.0986245	0.762574
84334	Q96IL0	COA8 APOP1 APOPT1 C14orf153	0.23679	0.782502	-0.0442933	-0.555115
81892	Q9GZT3	SLIRP C14orf156 DC23 DC50 PD04872	0.0460058	0.954143	0.0134072	0.126542
80017	Q7Z3D6	DGLUCY C14orf159 UNQ2439/PRO5000	0.143245	0.862711	0.0428687	0.360469
51637	Q9Y224	RTRAF C14orf166 CGI-99	0.526011	0.557207	-0.0749042	-1.04498
55449			0.0500659	0.95086	0.016399	0.137144
79697	Q9H6W3	RIOX1 C14orf169 MAPJD NO66	0.349711	0.68785	0.0944948	0.762623
161394	Q9P1V8	SAMD15 C14orf174 FAM15A	0.388275	0.656077	0.13398	0.829035
643382	P0C7T8	TMEM253 C14orf176 C14orf95	0.429065	0.626379	0.13536	0.89714
112752	Q96FT9	IFT43 C14orf179	0.918707	0.343479	0.158194	1.5619
400223			0.537911	0.550443	-0.168686	-1.06405
283551			0.152791	0.854772	-0.0752694	-0.3831
161424	Q86U38	NOP9 C14orf21 KIAA2021	0.571642	0.529834	-0.120328	-1.11181
122525	Q4W4Y0	C14orf28 DRIP1	0.222973	0.794379	-0.0593182	-0.527854
9556	P56378	ATP5MPL C14orf2 MP68 PRO1574	0.514739	0.564981	-0.0904916	-1.02813
100129075			0.86854	0.365742	-0.193457	-1.50206
645687			0.22755	0.790555	0.245901	0.537607
145407	Q86TY3	ARMH4 C14orf37	0.446594	0.612453	-0.233993	-0.9234
317761	Q8N1H7	SIX6OS1 C14orf39	0.87597	0.362515	0.593313	1.56592
91748	Q6PJG2	MIDEAS C14orf117 C14orf43 ELMSAN1	1.39031	0.186008	-0.20272	-2.06575	+
80127	Q8ND07	BBOF1 C14orf45 CCDC176	0.161374	0.847422	0.0498126	0.400182
64207	Q9H1B7	IRF2BPL C14orf4 EAP1 KIAA1865 My039	0.2234	0.794383	0.0533574	0.528694
161176	Q6ZMZ3	SYNE3 C14orf139 C14orf49 LINC00341	1.69736	0.120825	-0.432748	-2.35244	+
145376	Q96LQ0	PPP1R36 C14orf50	0.725101	0.439011	0.383996	1.34174
388011			0.143048	0.862984	-0.111812	-0.361469
145200			0.0949389	0.908498	0.0614469	0.250481
91828	Q17RC7	EXOC3L4 C14orf73	1.13214	0.263197	-0.605594	-1.82159
122616	Q96F83	CLBA1 C14orf79	0.133403	0.871817	-0.037705	-0.338465
283643	Q86SX3	TEDC1 C14orf80	0.775136	0.412904	0.226798	1.38645
60686	Q9H972	C14orf93	1.71325	0.11857	-0.182377	-2.36618	+
57184	Q5XKK7	FAM219B C15orf17	0.7731	0.413973	-0.131177	-1.38387
283651			0.197724	0.816426	-0.0480259	-0.476836
90417	Q9Y448	KNSTRN C15orf23 SKAP TRAF4AF1 HSD11	0.0782629	0.923546	0.0240548	0.20856
56851	Q9NPA0	EMC7 C11orf3 C15orf24 HT022 UNQ905/PRO1926	3.15335	0.0143036	0.335903	3.46624	+
123591	Q2M3C6	TMEM266 C15orf27 HVRP1	0.812245	0.394116	-0.409592	-1.43943
79768	Q9H079	KATNBL1 C15orf29	0.689621	0.45986	0.152688	1.27524
196951	Q96M60	FAM227B C15orf33	0.0635008	0.937821	0.0189138	0.171705
80072			0.0582799	0.942956	0.0305083	0.158419
283687			0.0989108	0.904009	0.035143	0.258608
348110	Q7Z6K5	ARPIN C15orf38	1.61772	0.135278	0.358094	2.28025	+
56905	Q6ZRI6	C15orf39 FP6578	1.37944	0.188624	0.293794	2.05511	+
123207	Q8WUR7	C15orf40	0.536183	0.551177	0.0917352	1.06007
84529	Q9Y2V0	C15orf41	1.6055	0.13772	-0.284232	-2.26927	+
90381	Q7Z2Z1	TICRR C15orf42	0.420287	0.632052	-0.155227	-0.880816
81556	Q96SY0	INTS14 C15orf44 VWA9	0.763906	0.41948	0.0766955	1.37216
84419	Q9C002	NMES1 C15orf48	1.51046	0.15733	0.586398	2.18494	+
196968			0.112624	0.892029	-0.0594258	-0.291594
388115	Q6ZUT6	CCDC9B C15orf52	0.109443	0.894708	0.068322	0.283465
644809	Q8N910	C15orf56	0.557785	0.53957	-0.414224	-1.12586
90416	Q9BV29	CCDC32 C15orf57	1.34863	0.196845	0.191559	2.02474	+
390637	Q6ZNW5	GDPGP1 C15orf58	0.0925301	0.910422	-0.0295173	-0.243333
388135	Q2T9L4	INSYN1 C15orf59	0.310581	0.719956	-0.220548	-0.695783
145853	A6NNL5	C15orf61	0.353508	0.684424	0.0721117	0.769182
643338	A8K5M9	C15orf62	0.336344	0.700151	0.107529	0.739923
25764	Q9NX55	HYPK C15orf63 HSPC136	1.43302	0.175722	0.214784	2.1072	+
84326	Q96S19	METTL26 JFP2 C16orf13	0.80928	0.395462	0.167486	1.42938
115939	Q9UJK0	TSR3 C16orf42 UND313L	0.480349	0.588188	0.0840351	0.975787
89927	Q96MC5	BMERB1 C16orf45	2.19016	0.0581228	0.75321	2.76591	+
123775	Q6P387	C16orf46	0.975855	0.319364	0.171346	1.62834
84080	Q9H0I2	ENKD1 C16orf48 UNQ6410/PRO21183	0.545857	0.545323	0.140086	1.07432
730094	Q8NHV5	MOSMO ATTHOG C16orf52	0.423605	0.629988	0.125688	0.886188
29965	Q9H305	CDIP1 C16orf5 CDIP LITAFL	2.84947	0.022253	-0.434241	-3.25714	+
79447	Q9BTK6	PAGR1 C16orf53 PA1	0.362445	0.677595	0.0686314	0.784528
283897	Q6UWD8	C16orf54 UNQ9389/PRO34280	0.026286	0.975563	-0.0209443	-0.0738238
124045	Q96N06	SPATA33 C16orf55	0.46247	0.601282	-0.103677	-0.948008
79650	Q9BQ65	USB1 C16orf57	1.79018	0.104912	0.23081	2.43378	+
64755	Q96GQ5	RUSF1 C16orf58	1.05822	0.290527	0.140904	1.72112
80178	Q7L2K0	TEDC2 C16orf59	0.0885966	0.914569	0.0392835	0.23383
56942	Q9NRP2	CMC2 C16orf61 DC13	1.34826	0.196832	0.195839	2.02437	+
57020	Q7Z3J2	VPS35L C16orf62 101F10.2	0.300114	0.728445	-0.0609741	-0.674591
123811	Q96NB1	CEP20 C16orf63 FOPNL FOR20 PHSECRG2	0.151482	0.855116	-0.0397901	-0.378639
79091	Q9BUU2	METTL22 C16orf68 LP8272	0.234449	0.784251	0.0452127	0.550527
80262	Q9BSU1	C16orf70 C16orf6	0.174767	0.836867	0.0292718	0.428841
146562	Q8IYS4	C16orf71	0.645058	0.484831	0.179382	1.229
29035	Q14CZ0	C16orf72	1.68377	0.123083	-0.17538	-2.3399	+
254528	Q8N635	MEIOB C16orf73	0.469147	0.596773	-0.771559	-0.977374
404550	Q96GX8	C16orf74	1.24816	0.225286	-0.484165	-1.92646
116028	Q96E14	RMI2 C16orf75	1.10966	0.271595	-0.282728	-1.77742
283870	Q6PL45	BRICD5 C16orf79	0.0826539	0.920419	-0.0348108	-0.219521
9605	Q9Y2B5	VPS9D1 ATPBL C16orf7	2.06132	0.0703135	0.322221	2.66201	+
29105	Q9Y6A4	CFAP20 BUG22 C16orf80 GTL3	1.32046	0.203281	0.159325	1.99669	+
388284	Q6ZW13	C16orf86	0.673959	0.468685	-0.169649	-1.25438
388272	Q6PH81	C16orf87	0.362286	0.677646	-0.095476	-0.784257
400506	Q1ED39	KNOP1 C16orf88 FAM191A TSG118	0.495121	0.578327	-0.0963677	-0.998441
146556	Q6UX73	C16orf89 UNQ904/PRO1925	0.932781	0.337324	0.661783	1.58716
283951	Q4G0I0	CCSMST1 C16orf91	0.127783	0.877408	0.0288298	0.325748
90835	A1A4V9	CCDC189 C16orf93	1.61424	0.135765	0.317331	2.27763	+
388327	A8MU93	C17orf100	0.80936	0.395445	0.192376	1.42948
79701	Q6PK18	OGFOD3 C17orf101	1.67983	0.123552	0.259958	2.33637	+
256302	Q8N6N6	NATD1 C17orf103 GTLF3B	0.168566	0.841393	-0.0567513	-0.415633
284071	A2RUB1	MEIOC C17orf104	1.22899	0.23145	-0.335247	-1.91312
100134934	Q86WV5	TEN1 C17orf106	0.636971	0.489526	0.13269	1.20386
100130311	Q6ZR85	C17orf107	0.110967	0.893353	0.0567907	0.287098
201229	A8MSI8	LYRM9 C17orf108 HSD24	0.239993	0.779626	0.0890412	0.56137
283987	Q8IV36	HID1 C17orf28 DMC1	1.11057	0.271402	0.410954	1.7789
84299	Q9BRT3	MIEN1 C17orf37 RDX12 XTP4	0.105017	0.899214	0.0255972	0.273069
79018	Q8IVV7	GID4 C17orf39 VID24	0.0173733	0.983159	-0.00431746	-0.0492558
79736	Q96QE5	TEFM C17orf42	0.786357	0.407303	-0.139201	-1.40065
284029			0.785375	0.40809	0.226508	1.39975
56985	Q3LIE5	ADPRM C17orf48 MDS006 Nbla03831	0.506043	0.56997	-0.104691	-1.01502
124944	Q8IXM2	BAP18 C17orf49	2.1722	0.0595744	0.299603	2.75133	+
339263			2.16489	0.0603856	0.416078	2.74551	+
78995	Q8N3J3	HROB C17orf53	1.60362	0.137969	-0.33077	-2.26737	+
284185			0.52158	0.560344	-0.272146	-1.042
146705	Q96N21	TEPSIN C17orf56 ENTHD2	0.0873369	0.915846	-0.0236394	-0.230773
124989	Q8IY85	EFCAB13 C17orf57	2.48204	0.0376449	0.545208	2.99882	+
284018	Q2M2W7	C17orf58	0.47683	0.59089	-0.0905355	-0.970351
54785	Q96GS4	BORCS6 C17orf59	1.46942	0.166391	0.237461	2.14208	+
284021	Q7Z6M3	MILR1 C17orf60 MCA32	0.348324	0.689282	0.1372	0.760583
254863	Q8N2U0	TMEM256 C17orf61	2.04933	0.071708	0.282558	2.65221	+
79415	Q9BQA9	CYBC1 C17orf62 EROS	0.149248	0.856942	0.0377096	0.373733
55731	Q8WU58	FAM222B C17orf63	2.11882	0.0647134	-0.304428	-2.70859	+
339201			0.327634	0.706106	-0.081033	-0.723987
339210	Q0P5P2	C17orf67	1.14886	0.258037	-0.280605	-1.82504
80169	Q2NKJ3	CTC1 C17orf68	0.105416	0.898776	0.0342241	0.27401
147081			1.31644	0.204257	-0.332635	-1.99513	+
80233	Q0VG06	FAAP100 C17orf70	0.164506	0.844444	-0.0437193	-0.406923
55181	Q8ND04	SMG8 ABC2 C17orf71	2.38195	0.0437211	-0.257387	-2.91479	+
92340	P0C7W0	PRR29 C17orf72	0.0120108	0.988829	-0.00712765	-0.0342825
64149	Q9HAS0	C17orf75	0.478774	0.589369	0.145914	0.97338
388341	Q8NAA5	LRRC75A C17orf76 FAM211A	0.198379	0.815847	-0.102355	-0.478134
146723	Q96MU5	C17orf77	2.15257	0.0613491	1.82917	3.0632	+
55352	Q9NQ92	COPRS C17orf79 COPR5	0.368108	0.672854	0.068795	0.794185
55028	Q9BSJ5	C17orf80 HLC8 MIG3	3.04585	0.0166204	-0.31397	-3.39334	+
23587	Q8TE02	ELP5 C17orf81 DERP6 HSPC002 MSTP071	1.95951	0.082157	0.206422	2.57803	+
388407			0.661716	0.475083	0.272447	1.24344
55421	Q53F19	NCBP3 C17orf85	0.194641	0.817825	-0.0449506	-0.470422
654434			0.187009	0.824082	-0.058063	-0.454586
388325	Q6UWF3	SCIMP C17orf87 UNQ5783/PRO16090	0.0774182	0.924001	-0.0491417	-0.206558
284184	A1L188	NDUFAF8 C17orf89	0.0281237	0.973775	0.00993999	0.0788127
339229	Q5BKU9	OXLD1 C17orf90	0.01313	0.987433	0.00461209	0.0374002
84981			1.46145	0.168256	0.322219	2.13464	+
360205	D3DTV9	PRAC2 C17orf93 HOXB-AS5 HOXB13-AS1 NCRNA00253	0.366713	0.673952	0.349854	0.799028
124512	Q86XA0	METTL23 C17orf95	0.426258	0.628474	-0.0937614	-0.890474
100170841	A6NHQ4	EPOP C17orf96 PRR28	0.51429	0.565281	0.168865	1.02745
400566	Q6ZQX7	LIAT1 C17orf97	0.0339132	0.967886	0.0178511	0.0944597
25941	Q68CL5	TPGS2 C18orf10 HMFN0601 L17	1.96571	0.0813229	-0.212427	-2.5832	+
147429			1.42126	0.178019	0.562588	2.19198	+
753	O15165	LDLRAD4 C18orf1	0.0820089	0.92096	0.0532006	0.217773
147525			2.03343	0.0733318	-0.336813	-2.63947	+
125228	Q96ND0	FAM210A C18orf19	0.43784	0.619167	0.145069	0.909068
83608	Q32NC0	C18orf21 XTP13 PNAS-124 PNAS-131	0.907981	0.348281	-0.139204	-1.54923
79863	Q8N0V3	RBFA C18orf22	0.191498	0.820344	-0.0397826	-0.46392
147339	Q96B23	C18orf25 ARKL1	1.89339	0.0900477	-0.198306	-2.52242	+
56651			0.151998	0.855121	-0.127188	-0.381581
497661	Q8TCD1	C18orf32	0.332292	0.702453	0.0638583	0.73221
85019	Q24JQ0	TMEM241 C18orf45	2.05955	0.0703936	-0.257344	-2.66056	+
162681	Q8IYD9	LAS2 C18orf54	1.14358	0.259908	-0.312695	-1.8139
29090	Q9BVV7	TIMM21 C18orf55 TIM21 HSPC154	1.15844	0.255641	-0.158266	-1.82973
494514	Q8TAI1	TYMSOS C18orf56	0.231726	0.786795	0.0949055	0.545509
29919	Q96DM3	RMC1 C18orf8 MIC1 WDR98	0.147525	0.858468	-0.0286332	-0.369939
56005	Q969H8	MYDGF C19orf10	4.24984	0.00268493	0.441728	4.15628	+
83636	Q9NSK7	C19orf12	1.03857	0.296935	-0.168166	-1.69929
91978	Q6ZTW0	TPGS1 C19orf20	0.0394599	0.961599	0.0182083	0.109275
91300	Q96D70	R3HDM4 C19orf22	0.299239	0.729216	0.0742022	0.672997
148046			0.220056	0.797293	-0.0633062	-0.522217
55009	Q9BVV8	FAM174C C19orf24	1.74912	0.111754	0.323794	2.39787	+
148223	Q9UFG5	C19orf25	1.86439	0.0942618	0.337333	2.49774	+
255057	Q8N350	CBARP C19orf26	0.224603	0.793163	-0.0808358	-0.531141
126321	Q6NUT3	MFSD12 C19orf28	0.30637	0.723038	-0.143599	-0.685946
8725	O94763	URI1 C19orf2 NNX3 PPP1R19 RMP URI	0.155793	0.852102	-0.0335578	-0.388061
58509	Q8WUQ7	CACTIN C19orf29	0.105703	0.898655	0.0253621	0.274687
374872	Q6ZS72	PEAK3 C19orf35	0.133488	0.871781	0.0744025	0.339171
113177	Q1ZYL8	IZUMO4 C19orf36 UNQ831/PRO1758	0.0380588	0.963381	-0.0206833	-0.105763
255809	A8MVS5	HIDE1 C19orf38	0.426512	0.628436	-0.171574	-0.891232
126074	Q6NVH7	SWSAP1 C19orf39	1.02226	0.302791	-0.196351	-1.68111
91442	Q9BTP7	FAAP24 C19orf40	0.062651	0.938753	0.0176837	0.169483
79086	Q9BQ49	SMIM7 C19orf42	3.2024	0.0131015	0.23657	3.49915	+
79002	Q9BQ61	TRIR C19orf43	0.033844	0.96798	-0.00782295	-0.0942701
84167	Q9H6X5	C19orf44	0.563839	0.535507	-0.0942433	-1.10054
126526	Q8N9M1	C19orf47	0.0606987	0.940927	-0.0151922	-0.164517
84798	Q6RUI8	C19orf48	0.0314008	0.970197	-0.0111499	-0.0876903
79036	Q9BQD3	KXD1 C19orf50	1.02195	0.30293	0.113064	1.68068
352909	Q8N9W5	DNAAF3 C19orf51	0.377441	0.664359	-0.188778	-0.811181
90580	Q9BSF4	TIMM29 c19orf52	0.145455	0.860549	-0.0225699	-0.365367
28974	Q9UNZ5	C19orf53 HSPC023	1.43983	0.173995	0.190741	2.11376	+
284325	Q5BKX5	C19orf54	0.10461	0.899499	-0.0252143	-0.272111
148137	Q2NL68	PROSER3 C19orf55	2.53612	0.0346051	-0.269627	-3.03078	+
51398	Q9Y284	WDR83OS C19orf56 CGI-140 My006 PTD008	0.628678	0.495123	0.096592	1.1924
79173	Q0VDD7	C19orf57	0.698448	0.454761	0.258188	1.28707
199675	Q8IX19	MCEMP1 C19orf59	0.299998	0.728601	0.326001	0.684428
55049	Q96EN9	REX1BD C19orf60	1.10672	0.272579	0.228803	1.77424
56006	Q9H0W8	SMG9 C19orf61	1.81392	0.101542	0.237673	2.45438	+
29086	Q9NWV8	BABAM1 C19orf62 MERIT40 NBA1 HSPC142	0.125652	0.880038	-0.0222423	-0.320899
284361	Q5UCC4	EMC10 C19orf63 HSM1 INM02 UNQ764/PRO1556	4.47089	0.00202381	0.586087	4.28578	+
55337	Q9NUL5	SHFL C19orf66 FLJ11286 IRAV RYDEN SFL	0.0717011	0.930446	-0.0249627	-0.192271
91304	Q4ZIN3	TMEM259 C19orf6	0.613267	0.504506	0.112039	1.17093
125988	Q5XKP0	MICOS13 C19orf70 MIC13 QIL1	0.190547	0.821064	0.0499496	0.461948
100128569	A6NCJ1	C19orf71	0.524726	0.558204	-0.189863	-1.04351
55150	Q9NVV2	C19orf73	0.259052	0.762491	-0.0702669	-0.598657
199800	C9JUS6	ADM5 C19orf76	0.411418	0.638316	0.140566	0.867128
284422	O75264	SMIM24 C19orf77 HSPC323	0.0379369	0.963276	0.0385657	0.106188
10438	Q13901	C1D	0.491823	0.580329	-0.0914886	-0.993406
56913	Q9NS00	C1GALT1	0.244346	0.775952	-0.0765191	-0.569833
29071	Q96EU7	C1GALT1C1 COSMC HSPC067 MSTP143 UNQ273/PRO310	1.55252	0.148057	0.192516	2.22025	+
257044	Q5SY80	CATSPERE C1orf101	0.722348	0.440519	-0.320808	-1.33048
55791	Q5T3J3	LRIF1 C1orf103 RIF1	0.510279	0.567933	-0.0949833	-1.02142
284618			0.13945	0.865852	-0.048011	-0.352055
55765	Q3KP66	INAVA C1orf106	0.487149	0.583673	0.376991	0.988344
27042	Q68CQ4	DIEXF C1orf107 DEF	4.31969	0.00255276	-0.449325	-4.1975	+
54955	Q9NX04	C1orf109	0.357986	0.681017	-0.0700648	-0.776887
55732	Q9NSG2	C1orf112	2.17518	0.059485	-0.336647	-2.75371	+
79729	A4FU49	SH3D21 C1orf113	1.06869	0.286705	-0.392017	-1.73268
57821	Q5TID7	CCDC181 C1orf114	0.188622	0.822577	0.141796	0.458988
79762	Q9H7X2	C1orf115	0.300958	0.727842	-0.198081	-0.676154
79098	Q9BW04	SARG C1orf116	0.438804	0.618736	0.248618	0.913322
127687	Q6ZSJ8	C1orf122	1.34978	0.196403	0.225708	2.02588	+
54987	Q9NWV4	CZIB C1orf123	0.54692	0.544481	-0.0765175	-1.07588
83932	Q9H040	SPRTN C1orf124 DVC1 UNQ1880/PRO4323	2.75433	0.0255654	-0.278048	-3.18965	+
200197			1.55735	0.146925	0.44123	2.22677	+
148345			0.855086	0.372431	-0.270562	-1.49614
57095	Q9GZP4	PITHD1 C1orf128 AD039 HT014 PP603	1.23902	0.228151	-0.163632	-1.91401
400746	Q5T1S8	NCMAP C1orf130	1.24361	0.226954	1.27016	2.00809
128061	Q8NDD1	C1orf131 cPERP-A	1.48986	0.161537	-0.240377	-2.16149	+
574036			0.0496184	0.95121	0.0374841	0.136694
79000	Q9H7T9	AUNIP C1orf135	0.437268	0.619503	-0.149001	-0.908196
26099	Q7Z422	SZRD1 C1orf144	0.0232028	0.977848	0.00517494	0.0653671
440574	Q5TGZ0	MICOS10 C1orf151 MIC10 MINOS1	1.65216	0.128722	0.225284	2.31149	+
767846			0.61817	0.501246	-0.171374	-1.1851
92342	O95568	METTL18 ASTP2 C1orf156	1.04019	0.296344	-0.170503	-1.70109
54991	Q96HA4	C1orf159 UNQ2998/PRO9739	0.305014	0.724078	0.0768284	0.683518
128346	Q8NEQ5	C1orf162	0.910077	0.34742	0.353856	1.55178
65260	Q96BR5	COA7 C1orf163 RESA1 SELRC1	4.33452	0.00247423	-0.424091	-4.20621	+
84808	Q5SV97	PERM1 C1orf170	0.220533	0.796749	-0.15203	-0.523742
127254	Q5RHP9	ERICH3 C1orf173	0.0752506	0.926584	-0.190149	-0.203826
339448	Q8IYL3	C1orf174	0.36464	0.67562	-0.0633804	-0.788277
374977	Q68CQ1	MROH7 C1orf175 HEATR8	0.547646	0.544327	0.351034	1.08357
55924	Q9NTI7	INKA2 C1orf183 FAM212B	1.44941	0.17158	0.491896	2.12311	+
374946	Q8NBI3	DRAXIN C1orf187 PSEC0258 UNQ3119/PRO10268	0.00178865	0.997892	0.00371342	0.0051943
541468	Q96LR2	LURAP1 C1orf190 LRAP35A LRP35A	0.163003	0.845721	0.0725119	0.403737
257177	Q5VTH2	CFAP126 C1orf192 FLTP	0.870595	0.364551	-0.15723	-1.5074
84886	Q9H425	C1orf198	1.4747	0.16543	-0.343692	-2.14711	+
90529	Q5TH74	STPG1 C1orf201	0.0307259	0.970574	-0.0148205	-0.0858671
84852			2.25795	0.0518559	-0.401998	-2.81899	+
284677			0.124528	0.881304	-0.0513118	-0.318422
113444	Q96EX1	SMIM12 C1orf212	0.177197	0.834658	-0.032216	-0.433985
148898			1.38889	0.186475	0.298386	2.0654	+
127703	Q8TAB5	C1orf216	0.000533074	0.999891	-0.000152027	-0.0015402
81563	Q9H246	C1orf21 PIG13	0.2205	0.796681	0.0936265	0.522914
400798			0.409527	0.639637	-0.164218	-0.866123
400793	A1L170	C1orf226	0.167658	0.842131	0.116857	0.413827
339541	Q6PIY5	ARMH1 C1orf228 NCRNA00082	1.33686	0.199158	-0.485138	-2.03336	+
388759	Q6ZS94	C1orf229	0.664406	0.473682	0.264266	1.25219
81627	Q7Z2T5	TRMT1L C1orf25 TRM1L MSTP070	2.5872	0.0322243	-0.317008	-3.06851	+
54823	Q5T5J6	SWT1 C1orf26	3.60748	0.0074522	-0.462352	-3.76288	+
54953	Q5SWX8	ODR4 C1orf27 TTG1 TTG1A	0.76598	0.418393	-0.179312	-1.37481
388753	Q5JTJ3	COA6 C1orf31	0.461179	0.601731	-0.100222	-0.945986
79169	Q9BU76	MMTAG2 C1orf35	0.498276	0.575969	-0.101527	-1.00325
9473	Q5TEJ8	THEMIS2 C1orf38 ICB1	0.680916	0.465059	0.241486	1.2636
25912	Q9BWL3	C1orf43 NICE3 NS5ATP4 HSPC012	2.25973	0.0517437	-0.233612	-2.82038	+
79078	Q9BV19	C1orf50	0.922021	0.342078	-0.109	-1.5658
148523	Q8N365	CIART C1orf51	0.67069	0.470661	-0.294127	-1.25024
148423	Q8N6N3	C1orf52 BAG GM117	0.748439	0.42704	-0.171236	-1.35232
388722	Q5VUE5	C1orf53	0.336459	0.700179	-0.107851	-0.739802
79630	Q8WWF1	C1orf54	0.61064	0.505677	0.192985	1.16725
163859	Q6IQ49	SDE2 C1orf55	2.67059	0.0288156	-0.292159	-3.12938	+
54964	Q9BUN1	MENT C1orf56 UNQ547/PRO1104	1.35684	0.194764	0.28549	2.03286	+
84284	Q9BSD7	NTPCR C1orf57	0.656353	0.478125	-0.131088	-1.23041
148362	Q5VW32	BROX BROFTI C1orf58	3.38218	0.0103786	-0.465023	-3.61789	+
113802	Q5T8I9	HENMT1 C1orf59	0.809575	0.395389	-0.339179	-1.4298
10485	Q13536	C1orf61 CROC4	0.504418	0.570947	0.646323	1.04398
57035	Q9BUV0	RSRP1 C1orf63 HT033 NPD014	0.0364829	0.965038	0.0172484	0.10134
51093	Q96FB5	RRNAD1 C1orf66 CGI-41	0.590372	0.517701	-0.106692	-1.13862
200205	Q5T440	IBA57 C1orf69	1.75684	0.110319	-0.243531	-2.40465	+
339453	Q5SV17	TMEM240 C1orf70	0.284576	0.742048	-0.159487	-0.647833
148304	Q96LT6	C1orf74	2.02141	0.0746256	-0.274678	-2.62932	+
26097	Q9Y3Y2	CHTOP C1orf77 FOP HT031 PP7704	2.32928	0.0468889	-0.167036	-2.87438	+
127428	Q96MN5	TCEANC2 C1orf83	3.46961	0.00902882	-0.31576	-3.67464	+
149469			0.597575	0.513515	0.126656	1.14951
112770	Q8WWB7	GLMP C1orf85 PSEC0030 UNQ2553/PRO6182	0.369615	0.671036	-0.145874	-0.796746
199990	Q6NZ36	FAAP20 C1orf86 FP7162	0.769944	0.415608	0.216341	1.37986
128344	Q8TCI5	PIFO C1orf88	0.667601	0.472482	0.305721	1.25003
79363	Q9BU20	CPLANE2 C1orf89 RSG1	1.36798	0.19169	0.258965	2.04412	+
56063	Q8WY98	TMEM234 C1orf91 PP1065 UNQ548/PRO1105	0.51958	0.561444	0.106904	1.03538
127281	Q8TBF2	PRXL2B C1orf93 FAM213B	0.826762	0.386263	-0.224094	-1.45105
51430	Q9UBS9	SUCO C1orf9 CH1 OPT SLP1	0.633353	0.491862	-0.144728	-1.19887
375057	Q69YW2	STUM C1orf95	0.662944	0.474469	-0.411178	-1.24331
126731	Q6IQ19	CCSAP C1orf96 CSAP	0.286433	0.740849	0.104516	0.649494
84791			0.374099	0.667459	-0.125812	-0.804343
712	P02745	C1QA	0.675697	0.467537	0.357738	1.25659
713	P02746	C1QB	0.55672	0.539817	0.321221	1.0902
708	Q07021	C1QBP GC1QBP HABP1 SF2P32	0.645127	0.484816	0.125586	1.21507
714	P02747	C1QC C1QG	0.582848	0.522809	0.312805	1.12789
10882	O75973	C1QL1 C1QRF CRF CTRP14	0.0644655	0.93703	-0.0495489	-0.17414
389941	Q5VWW1	C1QL3 CTRP13	0.635289	0.490191	0.146991	1.20606
338761	Q86Z23	C1QL4 CTRP11	0.681936	0.464568	-0.353911	-1.27018
114897	Q9BXJ1	C1QTNF1 CTRP1 UNQ310/PRO353	3.88522	0.00456552	1.02355	3.93635	+
114898	Q9BXJ5	C1QTNF2 CTRP2 UNQ6349/PRO21054	0.982337	0.317077	0.384915	1.64265
114899	Q9BXJ4	C1QTNF3 CTRP3 UNQ753/PRO1484	3.60252	0.00743734	2.03282	3.76422	+
114900	Q9BXJ3	C1QTNF4 CTRP4	0.0707191	0.93157	-0.0970515	-0.191163
114904	Q9BXI9	C1QTNF6 CTRP6 UNQ581/PRO1151	1.8385	0.0981106	0.412483	2.47556	+
114905	Q9BXJ2	C1QTNF7 CTRP7	0.0866266	0.916426	0.0725023	0.230854
715	P00736	C1R	4.15354	0.00305882	1.00656	4.09899	+
51279	Q9NZP8	C1RL C1RL1 C1RLP CLSPA	3.40178	0.0101435	0.818718	3.63066	+
716	P09871	C1S	3.2965	0.0113794	0.966726	3.56165	+
24141	Q9UJQ1	LAMP5 C20orf103	0.0307697	0.970533	-0.0211213	-0.086053
116151	Q96KR6	FAM210B C20orf108 PSEC0265	0.212184	0.804611	-0.0787485	-0.506222
51526	Q9NX31	OSER1 C20orf111 BM-038 HSPC168 HSPC207	0.569843	0.531188	-0.0763318	-1.10922
140688	Q96MY1	NOL4L C20orf112 C20orf113	0.615543	0.502885	0.19805	1.17411
92747	Q8TDL5	BPIFB1 C20orf114 LPLUNC1 UNQ706/PRO1357	0.26742	0.756345	0.419931	0.618708
54994	Q9NWU2	GID8 C20orf11 TWA1	0.0568702	0.944228	-0.0129765	-0.154724
140710	O94964	SOGA1 C20orf117 KIAA0889 SOGA	0.215015	0.802105	-0.0616979	-0.511925
140711	A0PJX2	TLDC2	0.00731383	0.992606	0.00387351	0.0209996
55184	Q9NVP4	DZANK1 C20orf12 C20orf84	0.309551	0.720834	-0.090714	-0.691691
140699	Q9H579	MROH8 C20orf131 C20orf132	1.12058	0.268098	-0.30526	-1.7931
170487	Q5JWF8	ACTL10 C20orf134	0.203143	0.812296	0.0694706	0.48795
140701	Q9H3Z7	ABHD16B C20orf135	0.95597	0.327227	0.240135	1.60542
140706	Q9NUG4	CCM2L C20orf160	0.663229	0.474413	0.212696	1.23992
128497	Q9BR10	SPATA25 C20orf165 TSG23	1.67798	0.123749	-0.3457	-2.45132	+
63939	Q9NTX9	FAM217B C20orf177	0.752896	0.424767	-0.203067	-1.35806
25943	Q5TEA3	C20orf194	0.0115194	0.989167	0.00428342	0.0328714
79025	Q9BVV2	FNDC11 C20orf195	0.992171	0.314023	0.45991	1.72958
149840	Q8IYI0	SHLD1 C20orf196 RINN3	0.162006	0.846661	-0.0498883	-0.401535
441951			1.05188	0.292605	-0.251591	-1.7141
55257	Q9NV56	MRGBP C20orf20	0.562873	0.536131	0.108232	1.09914
55969	Q9BUV8	RAB5IF C20orf24 RCAF1 PNAS-11	1.50056	0.159708	0.180325	2.17161	+
26074	Q8NHU2	CFAP61 C20orf26	1.52218	0.154576	-1.25724	-2.23728	+
54976	Q9GZN8	C20orf27	0.149855	0.856577	-0.0466216	-0.375067
55317	Q9NUS5	AP5S1 C20orf29	1.17097	0.250645	0.178597	1.84301
29058	Q96A57	TMEM230 C20orf30 HSPC274 UNQ2432/PRO4992	1.33149	0.200473	0.162005	2.0077	+
57136	Q9HDC9	APMAP C20orf3 UNQ1869/PRO4305	3.19359	0.013306	0.270011	3.49325	+
25980	Q9Y312	AAR2 C20orf4 CGI-23 PRO0225	0.332646	0.702196	0.0524434	0.732833
51507	Q9BY42	RTF2 C20orf43 RTFDC1 AD-007 CDA05 HSPC164 HSPC169	0.471292	0.59464	-0.0730709	-0.961765
55321	Q9NUR3	TMEM74B C20orf46	0.303054	0.72601	-0.121704	-0.680767
113278	Q9NQ40	SLC52A3 C20orf54 RFT2 RFVT3	0.50277	0.572315	0.241206	1.01155
92667	Q9BQP7	MGME1 C20orf72 DDK1	1.65647	0.128105	-0.199582	-2.31538	+
79133	Q5TEU4	NDUFAF5 C20orf7	0.114248	0.890661	0.0284311	0.294663
128710	Q5VYV7	SLX4IP C20orf94	1.06783	0.287063	-0.196485	-1.73407
140680	Q9NUD7	C20orf96	0.399681	0.648487	0.109757	0.847093
84996			0.837875	0.380464	0.201154	1.46473
728039			0.667587	0.472433	0.192811	1.24569
284835			0.363812	0.676222	0.237562	0.790487
54094			0.346181	0.691171	0.383563	0.767437
755	O43822	CFAP410 C21orf2 LRRC76	1.87444	0.09263	0.31138	2.50631	+
54084	Q8WU66	TSPEAR C21orf29	0.55991	0.53796	-0.634108	-1.12287
8209	A0A0B4J2D5	GATD3B HES1 KNPI	0.328708	0.705283	0.0596204	0.725887
388815			0.986599	0.315658	0.538494	1.67628
54069	Q9NYP9	MIS18A C21orf45 C21orf46 FASP1	0.912656	0.346642	-0.171164	-1.55476
54067			0.344448	0.693018	-0.117783	-0.765606
84221	Q9H0A9	SPATC1L C21orf56	0.25287	0.768286	0.113764	0.586312
54059	P58557	YBEY C21orf57	0.312446	0.718676	-0.0900899	-0.696902
54058	P58505	C21orf58	0.169938	0.840053	-0.065732	-0.418566
56683	P57076	CFAP298 C21orf48 C21orf59	0.170527	0.84009	0.0309152	0.419822
59271	P58658	EVA1C C21orf63 C21orf64 FAM176C PRED34 UNQ2504/PRO5993	0.130155	0.87502	0.0778091	0.331169
84536			0.72816	0.437461	-0.181341	-1.32609
85395	Q9NSI2	FAM207A C21orf70 PRED56	0.146673	0.859094	0.0499134	0.368058
56911	P57077	MAP3K7CL C21orf7 TAK1L	1.1888	0.244651	0.386663	1.86246
114036			1.41846	0.178721	-0.359244	-2.10899	+
114043			0.304544	0.724343	-0.275786	-0.691828
54149	Q9NYK6	EURL C21orf14 C21orf38 C21orf91 YG81	0.032201	0.969638	0.021842	0.0898501
83606	Q96NT3	GUCD1 C22orf13 LLN4	0.374197	0.667376	0.0692638	0.804508
84645	Q9BZE7	C22orf23	0.0202536	0.980893	0.00613414	0.0572415
128989	Q6ICL3	TANGO2 C22orf25	0.0280846	0.973669	-0.0115567	-0.0787064
55267			1.2774	0.215758	0.205579	1.95791
150291			0.729395	0.436868	0.166692	1.32766
51493	Q9Y3I0	RTCB C22orf28 HSPC117	0.0206387	0.98023	-0.00469413	-0.0583053
79680	Q7L3V2	RTL10 BOP C22orf29	1.28725	0.212961	-0.187376	-1.96326
253143	Q5THK1	PRR14L C22orf30	1.7244	0.116429	-0.203238	-2.37606	+
91689	Q9H4I9	SMDT1 C22orf32 EMRE	1.01316	0.305997	0.176347	1.67079
348645	Q6ZV56	C22orf34	0.113216	0.891521	0.107982	0.293904
388886	Q2VPJ9	LRRC75B C22orf36 FAM211B	0.393909	0.652526	-0.170518	-0.837611
128977	Q6P5X5	C22orf39	0.607136	0.507772	-0.118144	-1.16233
150383	Q6NVV7	CDPF1 C22orf40	2.14906	0.0618433	0.247071	2.73286	+
79640			0.187286	0.823686	0.0499429	0.455163
23313	Q6ICG6	KIAA0930 C22orf9	0.152149	0.855006	-0.0602049	-0.380101
717	P06681	C2	1.06045	0.28963	0.550647	1.72358
25966	Q9Y426	C2CD2 C21orf25 C21orf258 TMEM24L	3.05643	0.0163104	0.866589	3.40056	+
9854	O14523	C2CD2L KIAA0285 TMEM24 DLNB23	1.91442	0.0873446	0.287243	2.5402	+
26005	Q4AC94	C2CD3	1.30704	0.20719	-0.190803	-1.98323	+
388125	A6NLJ0	C2CD4B FAM148B NLF2	0.812044	0.394238	-0.584458	-1.46956
126567	Q8TF44	C2CD4C FAM148C KIAA1957 NLF3	0.637827	0.48916	-0.309222	-1.2125
100191040	B7Z1M9	C2CD4D FAM148D	0.529881	0.554952	0.162427	1.05203
150590	Q8WU43	C2orf15	1.42667	0.176976	-0.213937	-2.13562	+
84226	Q68DN1	C2orf16	2.34078	0.0461243	0.430666	2.88429	+
54978	Q8N357	SLC35F6 C2orf18 UNQ3047/PRO9863	0.168206	0.841627	0.0454818	0.414864
27013	Q9BV87	CNPPD1 C2orf24 CDABP0125 CGI-57	0.6159	0.50281	-0.111908	-1.17461
29798	P0DPF5	C2orf27A	0.217387	0.80002	0.0878842	0.517233
51374	Q6UW56	ATRAID APR3 C2orf28 HSPC013 UNQ214/PRO240	1.63291	0.132351	0.217227	2.29407	+
55571	Q9UKZ1	CNOT11 C2orf29 C40	1.7979	0.103959	-0.154659	-2.44049	+
79823	Q7Z624	CAMKMT C2orf34 CLNMT	3.93657	0.00419858	-0.442854	-3.96783	+
6936	P16383	GCFC2 C2orf3 GCF TCF9	1.40975	0.181028	-0.219663	-2.08469	+
84417	Q9H1Z8	ECRG4 C2orf40 UNQ761/PRO1508	0.509708	0.568227	0.664892	1.04205
54980	Q9NWW7	C2orf42	0.0407866	0.960216	-0.00780077	-0.112789
60526	Q9H6V9	LDAH C2orf43	0.619789	0.500593	-0.107056	-1.18004
80304	Q9H6R7	WDCP C2orf44 PP384	3.07829	0.0158351	-0.275414	-3.41546	+
79568	Q8WWC4	MAIP1 C2orf47	0.74861	0.426993	-0.0926254	-1.35254
348738			1.56347	0.14548	-0.430965	-2.32012	+
79074	Q9BVC5	C2orf49	0.0544193	0.94636	-0.0131408	-0.148418
151477			1.53384	0.152322	-0.398721	-2.39425	+
343990	Q6NV74	CRACDL C2orf55 KIAA1211L	0.068015	0.933815	-0.0430046	-0.183048
55471	Q7L592	NDUFAF7 C2orf56 PRO1853	0.913496	0.346265	-0.143799	-1.55575
129450	A2RUC4	TYW5 C2orf60	0.351566	0.686148	-0.0861195	-0.76583
130162	Q8NHS4	CLHC1 C2orf63	0.631605	0.493004	-0.208391	-1.19738
493753	Q86WW8	COA5 C2orf64	0.025287	0.975986	0.00525824	0.0710788
130951	Q8TC57	M1AP C2orf65 SPATA37	0.736829	0.43312	0.33567	1.34435
151050	A0AUZ9	KANSL1L C2orf67	0.169875	0.840105	-0.0540497	-0.418431
388969	Q2NKX9	C2orf68	0.624776	0.497723	-0.103862	-1.18698
205327	Q8N8R5	C2orf69	0.364252	0.67588	-0.0930588	-0.787616
339778	A6NJV1	FAM166C C2orf70	0.43425	0.621854	0.186018	0.905705
388939	A6NGG8	PCARE C2orf71	0.320939	0.71201	0.310286	0.727223
257407	A6NCS6	C2orf72	0.941437	0.333577	-0.519452	-1.59598
339804	A8MZ97	C2orf74	0.0245685	0.976431	-0.00937222	-0.0691126
130355	Q3KRA6	C2orf76	0.174152	0.83702	-0.0448168	-0.427536
129881	Q0VFZ6	CCDC173 C2orf77	0.601332	0.511151	-0.200076	-1.15448
84279	Q9BSG0	PRADC1 C2orf7 PAP21 UNQ833/PRO1760	0.179349	0.832361	-0.0497686	-0.438527
391356	Q6GMV3	PTRHD1 C2orf79	0.371973	0.669133	-0.0797278	-0.800744
388963			0.271042	0.753112	0.110545	0.620805
389084	Q6UX34	SNORC C2orf82 UNQ830/PRO1757	0.243467	0.776745	0.560426	0.574054
285093	Q14D33	RTP5 C2orf85 CXXC11 Z3CXXC5	0.138504	0.866345	-0.121465	-0.352857
51057	O95876	WDPCP BBS15 C2orf86 FRITZ	1.06967	0.28661	-0.197177	-1.73375
84281	Q9BSF0	C2orf88	0.161621	0.847107	-0.109627	-0.400704
129293	Q86V40	TRABD2A C2orf89 TIKI1	1.21637	0.234774	-0.608086	-1.89432
718	P01024	C3 CPAMD1	0.750962	0.425609	0.538657	1.35567
719	Q16581	C3AR1 AZ3B C3R1 HNFAG09	1.36654	0.191995	0.455263	2.04243	+
55845	Q8WUW1	BRK1 C3orf10 HSPC300 MDS027	0.758466	0.421878	-0.0957311	-1.3652
57415	Q9HBI5	C3orf14 HT021	0.484638	0.585276	-0.132968	-0.982417
51300	Q9NPL8	TIMMDC1 C3orf1 UNQ247/PRO284	0.635493	0.490107	0.11017	1.20182
89876	Q7Z4T9	CFAP91 AAT1 C3orf15 MAATS1	0.247319	0.773502	-0.194588	-0.578299
25871	Q6NW34	NEPRO C3orf17	0.968876	0.322452	-0.117997	-1.62032
51161	Q9UK00	C3orf18	1.57207	0.143736	0.539661	2.23872	+
51244	Q6PII3	CCDC174 C3orf19	2.17927	0.0592103	-0.178982	-2.75696	+
152002	Q8NBI6	XXYLT1 C3orf21 PSEC0251	0.157894	0.850811	0.0462455	0.39263
285343	Q8N3R3	TCAIM C3orf23 TOAG1	2.27137	0.0506282	-0.255484	-2.82947	+
84319	Q9BQ75	CMSS1 C3orf26	0.163729	0.845052	-0.0420366	-0.405251
132001	Q96BW9	TAMM41 C3orf31	2.98879	0.0182601	-0.272183	-3.35418	+
51066	Q9Y2M2	SSUH2 C3orf32 FLS485	0.153608	0.854183	0.137318	0.384248
285315	Q6P1S2	C3orf33 MSTP052	1.66551	0.126176	0.356439	2.32371	+
84984	Q96LK0	CEP19 C3orf34 HSD5	0.596238	0.514141	0.135317	1.14695
80111			0.407453	0.641296	-0.185446	-0.869768
56941	Q96FZ2	HMCES C3orf37 DC12 SRAPD1	1.77583	0.106782	-0.234943	-2.42128	+
285237	Q5JPI3	C3orf38	1.98939	0.0783552	-0.204415	-2.60288	+
84892	Q8NAT1	POMGNT2 AGO61 C3orf39 EOGTL GTDC2	0.0757546	0.926016	-0.02305	-0.202356
84657			0.0480137	0.953127	0.0156323	0.131927
339942			0.509524	0.568405	-0.142154	-1.02054
79669	Q5BVD1	TTMP C3orf52	0.247253	0.77355	0.133908	0.575616
389119	Q96EL1	INKA1 C3orf54 FAM212A	0.631741	0.493051	-0.250958	-1.19668
152078	A1A4F0	SLC66A1L C3orf55 PQLC2L	0.286186	0.741091	0.255515	0.65252
165679	Q8NFR3	SPTSSB ADMP C3orf57 SSSPTB	0.729735	0.436786	0.949061	1.38971
205428	Q8NDZ4	DIPK2A C3orf58 DIA1	1.6416	0.130705	-0.299489	-2.30213	+
151963	Q8IYB1	MB21D2 C3orf59	1.70947	0.119032	-0.401714	-2.36302	+
375341	Q6ZUJ4	C3orf62	0.867229	0.366349	-0.152375	-1.50047
23272	Q9UK61	TASOR C3orf63 FAM208A KIAA1105	1.41809	0.178774	-0.222934	-2.09278	+
285203	Q5NDL2	EOGT AER61 C3orf64 EOGT1	0.650506	0.481631	0.194769	1.22244
677779			0.163993	0.844676	-0.141202	-0.408173
200844	Q6ZVT6	CFAP20DC C3orf67	1.72799	0.115773	0.56073	2.38073	+
285382	A6NLC5	C3orf70	1.23047	0.231029	0.556919	1.90542
646450			0.709938	0.447899	0.148413	1.30245
401089	Q6ZUU3	FOXL2NB C3orf72	0.659258	0.476336	0.795155	1.27318
54859	Q0PNE2	ELP6 ATP1 C3orf75 TMEM103	0.0374718	0.963566	-0.00808922	-0.103979
720	P0C0L4	C4A CO4 CPAMD2	1.72477	0.116423	0.678105	2.37639	+
317648			0.370308	0.670836	-0.0825342	-0.797922
404201			0.938891	0.334609	-0.265165	-1.5952
84273	Q8NC60	NOA1 C4orf14	1.82187	0.100424	-0.215042	-2.46124	+
55286	Q8IY42	C4orf19	1.38108	0.188344	0.68563	2.06136	+
55345	Q86YA3	ZGRF1 C4orf21	0.542338	0.547825	-0.17274	-1.06924
152992	Q8IYL2	TRMT44 C4orf23 METTL19	1.60096	0.138337	-0.155148	-2.26494	+
54969	Q9NWY4	HPF1 C4orf27	0.0755482	0.926276	-0.0204141	-0.201844
80167			1.17813	0.248777	-0.22338	-1.851
79625	Q8TB73	NDNF C4orf31 UNQ2748/PRO6487	0.418508	0.633156	0.378829	0.88915
[truncated: 14,050 more rows]
