# Supplementary material for: Mitochondrial dysfunction and immune suppression in BRAF V600E‐mutated metastatic melanoma
Source: Clin Transl Med. 2024 Jul 19;14(7):e1773. doi: 10.1002/ctm2.1773 (PMC11259597; doi:10.1002/ctm2.1773)
Supplement: Supplementary file 8 — Supporting Information [file CTM2-14-e1773-s008.xlsx]

## Sheet: ttest_progression cohort 2
Isoform	Protein	Description	Gene	-Log Student's T-test p-value V600E_WT	Student's T-test q-value V600E_WT	Student's T-test Difference V600E_WT	Student's T-test Test statistic V600E_WT	Significant results	Valid values	Valid values YES	Valid values NO
Q9C0C9	Q9C0C9			0.251092	1	0.0358398	0.583732		88	54	34
Q8TB40	Q8TB40			0.2928	1	0.0424059	0.662447		83	50	33
O14874	O14874			0.828804	1	-0.116126	-1.4586		88	54	34
Q8TDZ2	Q8TDZ2			0.244314	1	-0.0778114	-0.570609		88	54	34
Q7RTP6	Q7RTP6			1.13012	1	0.119478	1.80795		88	54	34
P54922	P54922			0.8342	1	-0.133157	-1.46529		88	54	34
Q15118	Q15118			1.22465	1	-0.167682	-1.90887		88	54	34
Q15119	Q15119			0.0119313	1	0.00264985	0.0340689		88	54	34
Q15120	Q15120			0.0363799	1	0.0106976	0.101178		88	54	34
Q16654	Q16654			0.468386	1	0.245681	0.963154		52	35	17
Q9P0J1	Q9P0J1			0.565482	1	0.0887306	1.10563		88	54	34
Q9P2J9	Q9P2J9			0.0855074	1	-0.0265966	-0.226887		62	41	21
Q9BV57	Q9BV57			0.338975	1	-0.0836077	-0.745225		88	54	34
Q04446	Q04446			0.840862	1	0.143113	1.47354		88	54	34
P61604	P61604			0.140516	1	-0.0433042	-0.354843		88	54	34
Q15029	Q15029			0.108019	1	-0.0143749	-0.280462		88	54	34
Q9NRX4	Q9NRX4			0.24784	1	0.0464489	0.577449		88	54	34
P31946	P31946			0.41835	1	0.0655407	0.879398		88	54	34
P62258	P62258			0.170862	1	0.0385008	0.421087		88	54	34
Q04917	Q04917			0.0126641	1	0.00279963	0.036132		88	54	34
P61981	P61981			0.182203	1	0.0340702	0.445121		88	54	34
P31947	P31947			0.369169	1	-0.223499	-0.797821		80	51	29
P27348	P27348			0.126539	1	0.0319497	0.323315		88	54	34
P63104	P63104			0.229126	1	0.0481418	0.540819		88	54	34
P15428	P15428			0.120115	1	0.0828322	0.308593		88	54	34
Q9BPX1	Q9BPX1			0.534602	1	-0.192153	-1.06119		77	49	28
Q9C0C2	Q9C0C2			0.336067	1	-0.0479378	-0.740113		88	54	34
Q8WTS1	Q8WTS1			0.137575	1	-0.0382464	-0.348264		88	54	34
Q99943	Q99943			0.426339	1	0.0879438	0.892378		88	54	34
O15120	O15120			0.226182	1	-0.0454492	-0.534982		88	54	34
Q9NRZ5	Q9NRZ5			0.736815	1	-0.135439	-1.34197		84	52	32
Q9NUQ2	Q9NUQ2			0.733702	1	-0.0984608	-1.33737		88	54	34
Q9NRZ7	Q9NRZ7			0.492319	1	-0.0934213	-0.99636		88	54	34
Q9Y2I7	Q9Y2I7			0.273792	1	0.0237631	0.626934		88	54	34
Q9NQ66	Q9NQ66			0.967994	1	0.170913	1.62582		88	54	34
Q00722	Q00722			0.68645	1	-0.107594	-1.2747		88	54	34
Q01970	Q01970			0.768079	1	-0.0675491	-1.38191		88	54	34
P51178	P51178			0.0539638	1	-0.0205179	-0.147449		81	49	32
Q8N3E9	Q8N3E9			0.753629	1	0.22377	1.36329		88	54	34
Q9BRC7	Q9BRC7			0.0614543	1	0.029903	0.167044		49	27	22
Q4KWH8	Q4KWH8			0.573347	1	-0.117577	-1.11704		88	54	34
P16885	P16885			0.179293	1	-0.0616492	-0.43899		88	54	34
Q9BZG8	Q9BZG8			0.0186658	1	0.00458128	0.0529043		88	54	34
Q9BQC3	Q9BQC3			0.174941	1	0.0298157	0.429773		88	54	34
P09543	P09543			1.07044	1	0.197341	1.74232		88	54	34
Q16698	Q16698			0.0571431	1	-0.015819	-0.155601		88	54	34
Q6L8Q7	Q6L8Q7			0.345438	1	0.0382691	0.756527		88	54	34
Q05823	Q05823			0.0211295	1	0.00451281	0.0597264		88	54	34
P00973	P00973			0.18858	1	0.0627063	0.458474		88	54	34
P29728	P29728			0.303807	1	0.122999	0.682411		88	54	34
Q9Y6K5	Q9Y6K5			0.263285	1	0.0918047	0.607076		88	54	34
Q15646	Q15646			0.272667	1	0.0686395	0.624819		88	54	34
Q99460	Q99460			0.0879606	1	0.0102725	0.232559		88	54	34
O75832	O75832			0.428857	1	-0.0593694	-0.896452		88	54	34
O00231	O00231			0.343789	1	-0.0369977	-0.75365		88	54	34
O00232	O00232			0.0443858	1	-0.00593118	-0.122426		88	54	34
Q9UNM6	Q9UNM6			0.0645848	1	-0.00928709	-0.174583		88	54	34
O00487	O00487			0.116507	1	-0.0132548	-0.30026		88	54	34
Q13200	Q13200			0.250486	1	-0.0234794	-0.582562		88	54	34
O43242	O43242			0.0481481	1	0.00568472	0.132296		88	54	34
P55036	P55036			0.0678472	1	-0.0103023	-0.182822		88	54	34
Q16401	Q16401			0.761701	1	0.090512	1.37371		88	54	34
Q15008	Q15008			0.135218	1	0.0135766	0.342973		88	54	34
P51665	P51665			0.101504	1	0.0122652	0.265081		88	54	34
P48556	P48556			0.205643	1	-0.0259784	-0.493649		88	54	34
O00233	O00233			0.55472	1	0.0543561	1.08992		88	54	34
P62333	P62333			0.341927	1	-0.0279468	-0.750395		88	54	34
P62191	P62191			0.66663	1	0.0844225	1.24788		88	54	34
P17980	P17980			0.168965	1	0.0194856	0.417029		88	54	34
P43686	P43686			0.459387	1	-0.036294	-0.945157		88	54	34
P35998	P35998			0.0121603	1	-0.00133868	-0.034714		88	54	34
P62195	P62195			0.627347	1	-0.0473581	-1.19375		88	54	34
Q13442	Q13442			0.137213	1	0.0328638	0.347452		88	54	34
P82664	P82664			0.494741	1	0.0797707	1.00007		88	54	34
P82912	P82912			0.843544	1	0.100495	1.47685		88	54	34
O15235	O15235			0.827355	1	0.122715	1.45679		88	54	34
O60783	O60783			0.293422	1	0.060304	0.663419		88	54	34
P82914	P82914			1.05592	1	0.168486	1.72611		88	54	34
Q9Y3D3	Q9Y3D3			0.018872	1	-0.00371058	-0.0534767		88	54	34
Q9Y2R5	Q9Y2R5			1.75391	1	0.199861	2.42005	+	88	54	34
Q9Y676	Q9Y676			0.733864	1	0.0901719	1.33758		88	54	34
Q9Y3D5	Q9Y3D5			0.69684	1	0.156678	1.29009		77	45	32
Q9Y399	Q9Y399			0.554218	1	0.0705382	1.08919		88	54	34
P82921	P82921			0.678963	1	0.189424	1.26461		88	54	34
P82650	P82650			0.541893	1	0.0677592	1.07104		88	54	34
Q9Y3D9	Q9Y3D9			0.902119	1	0.113815	1.54806		88	54	34
Q96EL2	Q96EL2			0.641516	1	-0.106688	-1.21343		88	54	34
P82663	P82663			0.387469	1	0.0507341	0.828357		88	54	34
Q9BYN8	Q9BYN8			0.0901068	1	0.0135348	0.237763		88	54	34
Q92552	Q92552			0.141193	1	0.0281868	0.356354		88	54	34
Q9Y2Q9	Q9Y2Q9			0.85999	1	0.102696	1.49705		88	54	34
P51398	P51398			0.59486	1	0.091358	1.14793		88	54	34
Q92665	Q92665			0.839907	1	0.118695	1.47236		88	54	34
Q9Y291	Q9Y291			0.687813	1	0.115867	1.27653		88	54	34
P82930	P82930			0.373614	1	0.0598998	0.804992		88	54	34
P82673	P82673			0.79096	1	0.118168	1.4111		88	54	34
P82909	P82909			0.104614	1	0.027902	0.272444		88	54	34
P82675	P82675			0.749705	1	0.11154	1.35821		88	54	34
P82932	P82932			0.0841252	1	0.0170894	0.223211		88	54	34
Q9Y2R9	Q9Y2R9			0.720533	1	0.121867	1.32008		88	54	34
P82933	P82933			1.40427	1	0.155143	2.09163	+	88	54	34
O75600	O75600			0.647743	1	-0.196202	-1.22202		88	54	34
Q96SZ5	Q96SZ5			0.70671	1	0.0653601	1.30178		88	54	34
O43598	O43598			0.372279	1	-0.0792038	-0.802724		88	54	34
Q9UJ83	Q9UJ83			0.287284	1	0.0709741	0.652095		88	54	34
Q16880	Q16880			0.205897	1	0.102254	0.494516		74	46	28
P52758	P52758			0.278118	1	0.0889137	0.635042		88	54	34
Q5HYK3	Q5HYK3			0.346395	1	0.0482136	0.758195		88	54	34
Q6N063	Q6N063			0.0669685	1	-0.0092215	-0.180608		88	54	34
Q6PK18	Q6PK18			0.269027	1	-0.0475315	-0.617957		88	54	34
Q9H9V9	Q9H9V9			0.0851669	1	-0.0193898	-0.225756		88	54	34
Q02218	Q02218			0.766118	1	0.205807	1.3794		88	54	34
P12694	P12694			0.000245322	1	5.10316e-05	0.000709827		88	54	34
P21953	P21953			0.215175	1	0.048641	0.512965		88	54	34
Q9H2F3	Q9H2F3			0.138248	1	-0.0343276	-0.349774		88	54	34
O95861	O95861			0.542527	1	0.115271	1.07198		88	54	34
Q8IV48	Q8IV48			0.20614	1	-0.0374004	-0.494663		88	54	34
Q9H6S0	Q9H6S0			0.0147156	1	0.00222405	0.0418896		88	54	34
Q9BYD6	Q9BYD6			0.358764	1	0.0529761	0.779611		88	54	34
Q7Z7H8	Q7Z7H8			0.165126	1	0.0354673	0.408785		88	54	34
Q9Y3B7	Q9Y3B7			0.651995	1	0.111157	1.22787		88	54	34
P52815	P52815			0.0963272	1	0.0228925	0.252737		88	54	34
Q9BYD1	Q9BYD1			0.103478	1	-0.0208117	-0.269759		88	54	34
Q6P1L8	Q6P1L8			0.605706	1	0.110542	1.16334		88	54	34
Q9P015	Q9P015			0.454851	1	0.082506	0.937998		88	54	34
Q9NX20	Q9NX20			0.280852	1	0.0529056	0.640146		88	54	34
Q9NRX2	Q9NRX2			0.393385	1	0.0691997	0.838245		88	54	34
Q9H0U6	Q9H0U6			0.265149	1	0.0530779	0.610616		88	54	34
P49406	P49406			0.490197	1	0.100062	0.993101		88	54	34
Q5T653	Q5T653			0.692005	1	0.117496	1.28216		88	54	34
Q9BYC9	Q9BYC9			0.0251736	1	-0.00416673	-0.0708475		88	54	34
Q7Z2W9	Q7Z2W9			0.152825	1	-0.0263124	-0.382066		88	54	34
Q9NWU5	Q9NWU5			0.0770286	1	0.0155253	0.205748		88	54	34
Q16540	Q16540			0.755883	1	0.102052	1.36621		88	54	34
Q96A35	Q96A35			0.506919	1	0.0825036	1.01864		88	54	34
Q9P0M9	Q9P0M9			0.906479	1	0.173902	1.55328		88	54	34
Q13084	Q13084			0.484652	1	0.0886963	0.984558		88	54	34
P09001	P09001			0.468169	1	0.0811598	0.958943		88	54	34
Q8TCC3	Q8TCC3			0.989984	1	0.169044	1.65126		88	54	34
Q9BYC8	Q9BYC8			0.582513	1	0.125163	1.13026		88	54	34
O75394	O75394			0.511578	1	0.0922108	1.0257		88	54	34
Q9BQ48	Q9BQ48			0.0597801	1	0.0136083	0.162382		84	52	32
Q9NZE8	Q9NZE8			0.919107	1	0.157659	1.56834		88	54	34
Q9BZE1	Q9BZE1			0.272472	1	0.0475441	0.624452		88	54	34
Q96DV4	Q96DV4			0.498447	1	0.0654967	1.00574		88	54	34
Q9NYK5	Q9NYK5			0.210156	1	0.0386222	0.502824		88	54	34
Q9BYD3	Q9BYD3			0.299585	1	0.0380701	0.674715		88	54	34
Q9NQ50	Q9NQ50			0.569765	1	0.105509	1.11186		88	54	34
Q8IXM3	Q8IXM3			0.721249	1	0.112309	1.32102		88	54	34
Q9Y6G3	Q9Y6G3			0.278206	1	-0.041862	-0.635207		88	54	34
Q9H9J2	Q9H9J2			0.471904	1	0.0813013	0.964776		88	54	34
Q9BRJ2	Q9BRJ2			0.252688	1	0.0452476	0.586806		88	54	34
Q9H2W6	Q9H2W6			0.548463	1	0.0823653	1.08073		88	54	34
Q9HD33	Q9HD33			0.0337862	1	0.00714226	0.0942201		88	54	34
Q96GC5	Q96GC5			0.379686	1	0.0597633	0.815268		88	54	34
Q13405	Q13405			0.29049	1	0.0582055	0.658019		88	54	34
Q8N5N7	Q8N5N7			0.496608	1	0.0661549	1.00293		88	54	34
Q4U2R6	Q4U2R6			0.00208335	1	-0.000690365	-0.00601537		88	54	34
Q86TS9	Q86TS9			1.39456	1	0.181267	2.08202	+	88	54	34
Q96EL3	Q96EL3			0.931119	1	0.140544	1.58258		88	54	34
Q6P161	Q6P161			0.131745	1	0.0276983	0.335138		88	54	34
Q7Z7F7	Q7Z7F7			0.624969	1	0.122486	1.19043		88	54	34
Q9BYD2	Q9BYD2			1.23556	1	0.179919	1.92029		88	54	34
Q9NVS2	Q9NVS2			0.159843	1	0.0435642	0.397368		88	54	34
Q9NP92	Q9NP92			0.533783	1	0.0786053	1.05901		88	54	34
Q15125	Q15125			0.380748	1	0.0754385	0.817059		88	54	34
P04035	P04035			0.0655931	1	0.0192138	0.177247		73	43	30
Q99714	Q99714			0.216913	1	0.0422588	0.516461		88	54	34
P46952	P46952			0.868296	1	-0.169505	-1.50719		88	54	34
Q9BUT1	Q9BUT1			0.0458391	1	-0.0131762	-0.126247		88	54	34
P31937	P31937			0.208442	1	0.0578724	0.499346		88	54	34
Q6NVY1	Q6NVY1			0.229675	1	-0.056382	-0.541906		88	54	34
P42765	P42765			1.03653	1	-0.201473	-1.70431		88	54	34
P09110	P09110			0.220721	1	-0.0422561	-0.524096		88	54	34
Q06136	Q06136			0.13469	1	0.0263972	0.341783		88	54	34
P56937	P56937			0.258411	1	0.0585299	0.597784		88	54	34
Q9NWU1	Q9NWU1			0.337822	1	0.0571378	0.743199		88	54	34
O15530	O15530			0.839369	1	0.140045	1.47974		56	32	24
P46783	P46783			0.274513	1	-0.0427256	-0.628288		88	54	34
P62280	P62280			0.292953	1	-0.045896	-0.662557		88	54	34
P25398	P25398			0.495639	1	-0.057054	-1.00145		88	54	34
P62277	P62277			0.636429	1	-0.0756027	-1.20638		88	54	34
P62263	P62263			0.160977	1	0.0351624	0.399825		88	54	34
P62841	P62841			0.384781	1	0.130916	0.823847		88	54	34
P62244	P62244			0.0606334	1	-0.00941446	-0.164537		88	54	34
P62249	P62249			0.421664	1	-0.0578801	-0.884792		88	54	34
P08708	P08708			0.272288	1	-0.0394116	-0.624106		88	54	34
P62269	P62269			0.103215	1	-0.0185177	-0.269136		88	54	34
P39019	P39019			0.168456	1	-0.0288104	-0.415938		88	54	34
P15880	P15880			0.123456	1	-0.0241296	-0.316268		88	54	34
P60866	P60866			0.393794	1	-0.0748101	-0.838925		88	54	34
P63220	P63220			0.00873727	1	0.00144822	0.0250379		88	54	34
P62266	P62266			0.353118	1	-0.0575813	-0.769868		88	54	34
P62851	P62851			0.197749	1	-0.0405744	-0.477474		88	54	34
P62854	P62854			0.409762	1	-0.073187	-0.865343		88	54	34
P42677	P42677			0.0911093	1	0.0154384	0.240187		88	54	34
Q71UM5	Q71UM5			0.603353	1	-0.0814091	-1.16257		67	44	23
P62857	P62857			0.2252	1	-0.0534509	-0.53303		88	54	34
P62273	P62273			0.263085	1	-0.0967484	-0.606695		88	54	34
P23396	P23396			0.298626	1	-0.0417568	-0.672963		88	54	34
P62861	P62861			0.397219	1	-0.125732	-0.844624		88	54	34
P61247	P61247			0.456696	1	-0.0545167	-0.940912		88	54	34
P62701	P62701			0.10347	1	-0.0193957	-0.26974		88	54	34
P22090	P22090			0.541013	1	0.246584	1.06974		88	54	34
P46782	P46782			0.372333	1	-0.0510643	-0.802817		88	54	34
P62753	P62753			0.540949	1	-0.0568727	-1.06964		88	54	34
P62081	P62081			0.140186	1	-0.0228933	-0.354106		88	54	34
P62241	P62241			0.716389	1	-0.0869495	-1.31461		88	54	34
P46781	P46781			0.25583	1	-0.0360931	-0.592842		88	54	34
P08865	P08865			0.299532	1	-0.0367831	-0.674618		88	54	34
Q9BRK5	Q9BRK5			0.156036	1	0.0412781	0.389085		88	54	34
P80404	P80404			0.686554	1	0.156979	1.27484		88	54	34
P08195	P08195			1.16478	1	0.280138	1.84536		88	54	34
Q86XE5	Q86XE5			0.121512	1	0.0498443	0.312001		74	43	31
Q96H96	Q96H96			0.0336232	1	0.0122285	0.094021		48	27	21
Q96IR7	Q96IR7			0.245001	1	-0.0563763	-0.571944		88	54	34
P49189	P49189			0.245559	1	0.0595603	0.573027		88	54	34
Q8TCD5	Q8TCD5			0.227077	1	-0.0429819	-0.536759		88	54	34
P17643	P17643			0.0571664	1	-0.046792	-0.155661		88	54	34
O43422	O43422			0.569542	1	-0.0826368	-1.11153		88	54	34
Q8IZH2	Q8IZH2			0.540789	1	-0.0546291	-1.0694		88	54	34
Q9H0D6	Q9H0D6			0.136497	1	-0.0209265	-0.345847		88	54	34
Q00013	Q00013			0.45385	1	-0.0880152	-0.936415		88	54	34
P13196	P13196			0.45953	1	-0.100732	-0.945382		88	54	34
P54646	P54646			0.243897	1	-0.105091	-0.570978		58	39	19
Q9Y478	Q9Y478			0.222774	1	0.0296975	0.528196		88	54	34
O43741	O43741			0.327696	1	0.07164	0.725322		88	54	34
P54619	P54619			0.165487	1	0.0260307	0.409563		88	54	34
Q9UGJ0	Q9UGJ0			0.410222	1	0.0697983	0.866099		88	54	34
Q9H6S1	Q9H6S1			0.231414	1	0.033797	0.545342		88	54	34
Q99807	Q99807			0.151892	1	0.0328507	0.380018		88	54	34
P49914	P49914			0.246813	1	0.0478167	0.575459		88	54	34
Q96CB9	Q96CB9			0.000266272	1	6.07544e-05	0.000770424		88	54	34
Q5TFE4	Q5TFE4			0.339557	1	-0.0811051	-0.746244		88	54	34
Q86UY8	Q86UY8			0.179255	1	0.084292	0.438909		88	54	34
P21589	P21589			0.196569	1	-0.105268	-0.475041		88	54	34
O14841	O14841			0.755908	1	-0.155572	-1.36624		88	54	34
Q8IUZ5	Q8IUZ5			0.00336387	1	-0.000748821	-0.00969846		88	54	34
P10809	P10809			0.119445	1	-0.03611	-0.307051		88	54	34
P10155	P10155			0.270868	1	0.0534825	0.621432		88	54	34
P05388	P05388			0.00973639	1	-0.00167345	-0.0278698		88	54	34
P05386	P05386			0.432321	1	-0.0651105	-0.90204		88	54	34
P05387	P05387			0.648676	1	-0.0669573	-1.22331		88	54	34
Q96D46	Q96D46			0.301011	1	0.0501775	0.677318		88	54	34
P27635	P27635			0.0301813	1	-0.00606598	-0.084488		88	54	34
P62906	P62906			0.162432	1	-0.0264564	-0.402975		88	54	34
P62913	P62913			0.462618	1	-0.0560469	-0.950241		88	54	34
P30050	P30050			0.385687	1	-0.048149	-0.825369		88	54	34
P26373	P26373			0.63243	1	-0.0780876	-1.20083		88	54	34
P40429	P40429			0.272595	1	-0.0378552	-0.624683		88	54	34
P50914	P50914			0.216734	1	-0.0451397	-0.516101		88	54	34
P61313	P61313			0.135053	1	0.0408032	0.342601		88	54	34
P18621	P18621			0.127662	1	-0.0213685	-0.325873		88	54	34
Q07020	Q07020			0.63671	1	-0.112039	-1.20677		88	54	34
Q02543	Q02543			0.121284	1	-0.0290744	-0.311283		88	54	34
P84098	P84098			0.01143	1	-0.00282572	-0.0326559		88	54	34
P46778	P46778			0.13035	1	-0.0217646	-0.331979		88	54	34
P35268	P35268			0.179534	1	-0.0333956	-0.439498		88	54	34
Q6P5R6	Q6P5R6			0.182923	1	-0.105907	-0.446752		82	49	33
P62829	P62829			0.0390692	1	0.0101839	0.108354		88	54	34
P62750	P62750			0.0763007	1	-0.0123894	-0.203944		88	54	34
P83731	P83731			0.25792	1	-0.0585587	-0.596845		88	54	34
P61254	P61254			0.0739561	1	-0.0132199	-0.198118		88	54	34
Q9UNX3	Q9UNX3			1.20041	1	-0.306538	-1.88333		88	54	34
P61353	P61353			0.407083	1	-0.0920067	-0.860936		88	54	34
P46776	P46776			0.122715	1	-0.0250493	-0.314571		88	54	34
P46779	P46779			0.0257936	1	0.00910987	0.0725441		88	54	34
P47914	P47914			0.217413	1	0.0517832	0.517466		88	54	34
P39023	P39023			0.39663	1	-0.0519116	-0.843644		88	54	34
P62888	P62888			0.55818	1	-0.0594833	-1.09499		88	54	34
P62899	P62899			0.0581595	1	0.0163282	0.15821		88	54	34
P62910	P62910			0.141583	1	-0.0300727	-0.357223		88	54	34
P49207	P49207			0.101388	1	-0.0220391	-0.264805		88	54	34
P42766	P42766			0.0748344	1	0.0194238	0.200304		88	54	34
P18077	P18077			0.585197	1	-0.0851098	-1.13411		88	54	34
Q9Y3U8	Q9Y3U8			0.104653	1	-0.0262829	-0.272537		88	54	34
P83881	P83881			0.208721	1	-0.0636224	-0.499912		88	54	34
Q969Q0	Q969Q0			0.138643	1	-0.0382979	-0.350657		88	54	34
P61927	P61927			0.250466	1	-0.0488135	-0.582524		88	54	34
P61513	P61513			0.2245	1	0.0353343	0.531637		88	54	34
P63173	P63173			0.321329	1	-0.0491464	-0.713988		88	54	34
P62891	P62891			0.0448637	1	0.0144831	0.123684		88	54	34
P36578	P36578			0.167963	1	-0.032786	-0.414881		88	54	34
P46777	P46777			0.277903	1	-0.0330095	-0.63464		88	54	34
Q02878	Q02878			0.0746436	1	-0.0132493	-0.199829		88	54	34
P18124	P18124			0.237408	1	-0.0374155	-0.557131		88	54	34
P62424	P62424			0.121494	1	-0.0272838	-0.311766		88	54	34
Q6DKI1	Q6DKI1			0.346763	1	-0.0765874	-0.758837		88	54	34
P62917	P62917			0.0279967	1	-0.00767022	-0.0785551		88	54	34
P32969	P32969			0.0439705	1	0.0100607	0.121332		88	54	34
Q9Y221	Q9Y221			0.0214867	1	-0.00649829	-0.0607124		88	54	34
O60825	O60825			0.33408	1	0.0890145	0.736615		88	54	34
Q16875	Q16875			0.0163191	1	-0.00289428	-0.0463721		88	54	34
Q16877	Q16877			0.37757	1	0.0872789	0.811694		88	54	34
P52209	P52209			0.943478	1	-0.165347	-1.59715		88	54	34
O95336	O95336			0.320917	1	0.0543185	0.713252		88	54	34
Q03393	Q03393			0.196798	1	-0.0627098	-0.475514		88	54	34
P36639	P36639			0.049615	1	0.00781617	0.136124		88	54	34
P08253	P08253			0.058047	1	-0.0282557	-0.157921		88	54	34
Q9UBM7	Q9UBM7			0.268951	1	0.101084	0.617814		88	54	34
Q969T7	Q969T7			0.162209	1	0.0259135	0.402492		88	54	34
Q7L2J0	Q7L2J0			0.0537341	1	-0.00873325	-0.146816		88	54	34
O60733	O60733			0.242564	1	0.0516894	0.567368		82	49	33
Q6ZVK8	Q6ZVK8			0.168887	1	-0.0236823	-0.416863		88	54	34
Q9UHI8	Q9UHI8			0.791423	1	-0.172774	-1.41169		88	54	34
P58397	P58397			0.201121	1	-0.0648423	-0.485159		62	38	24
Q8TE57	Q8TE57			0.475175	1	-0.169913	-0.971643		67	40	27
O95450	O95450			0.388044	1	-0.10225	-0.829737		80	51	29
O75173	O75173			0.124051	1	0.0641917	0.317632		88	54	34
Q9UNA0	Q9UNA0			0.153017	1	-0.0646772	-0.382673		77	47	30
Q9UKP4	Q9UKP4			0.298179	1	0.0859333	0.672284		84	52	32
Q96FZ2	Q96FZ2			0.224116	1	-0.0386435	-0.530872		88	54	34
Q9P2A4	Q9P2A4			0.625276	1	-0.126566	-1.19086		88	54	34
Q9NYB9	Q9NYB9			0.0750224	1	0.0194482	0.200771		88	54	34
Q8IZT6	Q8IZT6			0.535982	1	0.147424	1.06228		88	54	34
Q96K21	Q96K21			0.0356548	1	0.00649272	0.0992706		79	50	29
Q86V21	Q86V21			0.24312	1	-0.048289	-0.568287		88	54	34
A1L0T0	A1L0T0			0.212414	1	-0.0602264	-0.507395		88	54	34
P22303	P22303			0.00244403	1	-0.00100992	-0.00707346		46	29	17
Q9BWD1	Q9BWD1			0.299015	1	0.0778229	0.673674		88	54	34
P24752	P24752			1.43594	1	-0.21193	-2.12276	+	88	54	34
Q13085	Q13085			0.486962	1	-0.0704237	-0.988121		88	54	34
O00763	O00763			0.127894	1	0.0606944	0.326623		73	47	26
Q9NUB1	Q9NUB1			0.948237	1	-0.193322	-1.60274		88	54	34
Q9NR19	Q9NR19			0.0362248	1	0.01048	0.100763		88	54	34
O00400	O00400			0.0740193	1	0.0202442	0.198276		88	54	34
Q13510	Q13510			0.143917	1	-0.064616	-0.362414		88	54	34
Q6ZNF0	Q6ZNF0			1.1663	1	0.569099	1.85842		60	36	24
Q92484	Q92484			0.0979208	1	-0.0295203	-0.256548		88	54	34
Q92485	Q92485			0.934803	1	-0.232868	-1.58931		77	49	28
O43427	O43427			0.042189	1	0.00552374	0.11663		88	54	34
P39687	P39687			0.824974	1	-0.164063	-1.45383		88	54	34
Q92688	Q92688			0.131108	1	0.0309429	0.333697		88	54	34
Q9BTT0	Q9BTT0			0.824359	1	0.17004	1.45307		88	54	34
Q99798	Q99798			0.075751	1	-0.0189042	-0.202581		88	54	34
Q8N556	Q8N556			0.458127	1	0.105178	0.943171		88	54	34
Q8TED9	Q8TED9			0.224885	1	-0.052109	-0.532403		88	54	34
P68133	P68133			0.124294	1	0.0558305	0.318187		88	54	34
P62736	P62736			0.213263	1	0.068551	0.509109		88	54	34
P60709	P60709			0.0266109	1	0.00711865	0.0747772		88	54	34
Q6H8Q1	Q6H8Q1			0.670106	1	0.203619	1.25398		77	48	29
Q86TU7	Q86TU7			0.895628	1	-0.0773177	-1.54027		88	54	34
O96019	O96019			8.7852e-05	0.999801	-1.31576e-05	-0.000254241		88	54	34
Q9NZ32	Q9NZ32			0.488668	1	-0.046071	-0.990749		88	54	34
P61160	P61160			0.0902137	1	-0.0173287	-0.238021		88	54	34
Q92747	Q92747			0.22375	1	-0.0409647	-0.530143		88	54	34
O15143	O15143			0.0375595	1	-0.00864536	-0.10433		88	54	34
O15144	O15144			0.223847	1	-0.0392489	-0.530336		88	54	34
O15145	O15145			0.289696	1	-0.0505333	-0.656555		88	54	34
P59998	P59998			0.0235615	1	-0.00557328	-0.0664257		88	54	34
O15511	O15511			0.189244	1	-0.0335775	-0.459857		88	54	34
Q9BPX5	Q9BPX5			0.365015	1	-0.0648386	-0.790338		88	54	34
P61158	P61158			0.150813	1	-0.0254434	-0.377649		88	54	34
Q9P1U1	Q9P1U1			0.330253	1	0.0578726	0.729854		88	54	34
Q9H9F9	Q9H9F9			0.173113	1	-0.0165292	-0.425888		88	54	34
Q9GZN1	Q9GZN1			0.110755	1	0.014976	0.286875		88	54	34
Q9H981	Q9H981			1.51979	1	0.0985388	2.20374	+	88	54	34
Q07912	Q07912			0.294995	1	0.0481914	0.666637		79	49	30
P53999	P53999			0.0807857	1	-0.0318946	-0.215021		88	54	34
Q9C0C7	Q9C0C7			0.179231	1	0.0260171	0.438859		88	54	34
Q9H1I8	Q9H1I8			0.0909485	1	-0.0130624	-0.239798		88	54	34
Q8N3C0	Q8N3C0			0.518619	1	-0.0537421	-1.03632		88	54	34
Q15650	Q15650			0.748795	1	-0.0689862	-1.35703		88	54	34
Q6VMQ6	Q6VMQ6			0.404192	1	0.0527953	0.85617		88	54	34
O95433	O95433			0.172231	1	0.0360723	0.424007		88	54	34
Q9ULW3	Q9ULW3			0.269703	1	-0.0419135	-0.619235		88	54	34
Q12979	Q12979			0.241649	1	-0.0806695	-0.565996		70	42	28
Q86WX3	Q86WX3			0.132665	1	-0.0226402	-0.337218		88	54	34
Q04771	Q04771			0.396977	1	-0.0697805	-0.844221		88	54	34
Q6IQ32	Q6IQ32			0.627719	1	-0.0954912	-1.19427		88	54	34
Q9H2P0	Q9H2P0			0.0590632	1	0.0109124	0.160525		88	54	34
O14561	O14561			0.185859	1	0.0456038	0.452791		88	54	34
P13798	P13798			0.21527	1	0.0399814	0.513157		88	54	34
O60427	O60427			0.660748	1	-0.112733	-1.24054		82	49	33
O95864	O95864			0.199455	1	-0.0777539	-0.481185		79	49	30
Q6JQN1	Q6JQN1			0.133891	1	0.0265807	0.339982		88	54	34
Q709F0	Q709F0			0.323638	1	-0.0547702	-0.718106		88	54	34
Q9H845	Q9H845			0.00260084	1	0.00067931	0.00750509		88	54	34
O00767	O00767			0.133382	1	-0.0627508	-0.338836		88	54	34
Q9H6R3	Q9H6R3			0.157251	1	0.0621512	0.391734		88	54	34
Q92604	Q92604			0.150909	1	0.0338125	0.377861		88	54	34
Q9BR61	Q9BR61			0.483329	1	0.0638785	0.982514		88	54	34
Q8N6N7	Q8N6N7			0.177462	1	0.0951989	0.43637		49	27	22
P07108	P07108			0.203892	1	-0.0640767	-0.490077		88	54	34
Q53FZ2	Q53FZ2			0.0304324	1	-0.0153392	-0.0852127		75	45	30
Q9NPJ3	Q9NPJ3			0.0544527	1	-0.0180491	-0.148673		88	54	34
O14734	O14734			0.544372	1	0.0984226	1.0747		88	54	34
Q9Y305	Q9Y305			0.188045	1	0.0357038	0.457357		88	54	34
Q5T1C6	Q5T1C6			1.2912	1	0.278768	1.97788		88	54	34
Q53H12	Q53H12			0.125098	1	-0.0277985	-0.320026		88	54	34
P28039	P28039			0.697603	1	-0.157772	-1.28965		88	54	34
P07311	P07311			0.382339	1	0.104869	0.81974		88	54	34
P14621	P14621			0.0184695	1	-0.00527429	-0.0523591		88	54	34
O75608	O75608			0.0684475	1	0.0167312	0.184333		88	54	34
O95372	O95372			0.323525	1	0.0645808	0.717906		88	54	34
Q6P587	Q6P587			0.240195	1	0.0636717	0.562585		88	54	34
O15204	O15204			0.0674589	1	-0.0341493	-0.181969		72	43	29
Q8N6G6	Q8N6G6			0.389646	1	-0.129519	-0.832002		88	54	34
Q86TH1	Q86TH1			1.66808	1	-0.37574	-2.36029	+	63	39	24
P82987	P82987			0.230031	1	0.0722145	0.54291		77	47	30
Q6UY14	Q6UY14			1.12772	1	-0.260414	-1.80534		88	54	34
Q6ZMM2	Q6ZMM2			0.050712	1	-0.0236072	-0.139074		72	46	26
P46108	P46108			0.786374	1	0.103592	1.40528		88	54	34
O43734	O43734			0.304012	1	0.0553406	0.682784		88	54	34
Q8NC96	Q8NC96			0.169715	1	0.0247235	0.418634		88	54	34
Q9NVZ3	Q9NVZ3			0.821316	1	-0.107311	-1.44927		88	54	34
Q9UIF7	Q9UIF7			0.211306	1	-0.0513719	-0.506687		49	27	22
P07741	P07741			0.575516	1	0.119152	1.12018		88	54	34
P25054	P25054			0.31056	1	-0.0385467	-0.69465		88	54	34
Q8TB61	Q8TB61			0.148947	1	0.0392872	0.373543		88	54	34
Q9H1N7	Q9H1N7			1.13101	1	0.141619	1.80891		88	54	34
Q9NZK5	Q9NZK5			0.345117	1	-0.12874	-0.755967		88	54	34
P00813	P00813			0.531631	1	-0.131789	-1.0558		88	54	34
Q6DHV7	Q6DHV7			0.325072	1	0.057344	0.720661		88	54	34
P55263	P55263			0.0152816	1	-0.00381426	-0.0434737		88	54	34
Q96HN2	Q96HN2			0.408205	1	0.0979978	0.864384		65	41	24
P23526	P23526			0.620136	1	0.0826328	1.18366		88	54	34
O60266	O60266			0.120711	1	-0.0304856	-0.310026		83	50	33
O43306	O43306			0.0589486	1	-0.0130643	-0.160231		88	54	34
P51828	P51828			0.0330155	1	-0.00811775	-0.0921455		88	54	34
O60503	O60503			0.124524	1	0.0235509	0.318712		88	54	34
P54819	P54819			0.0100897	1	-0.00349846	-0.0288698		88	54	34
P27144	P27144			0.438838	1	0.123516	0.91251		88	54	34
P00568	P00568			0.106241	1	0.0303315	0.276281		88	54	34
Q9Y6K8	Q9Y6K8			0.360792	1	-0.154267	-0.783424		81	49	32
Q9Y3D8	Q9Y3D8			0.125044	1	0.0243764	0.319903		88	54	34
P30566	P30566			0.035314	1	-0.00907953	-0.098323		88	54	34
Q8N142	Q8N142			0.0635378	1	0.0243339	0.171929		88	54	34
P30520	P30520			0.0917116	1	0.0228849	0.241641		88	54	34
Q01518	Q01518			0.947838	1	-0.197367	-1.60227		88	54	34
P40123	P40123			2.14112	1	0.432649	2.75187	+	88	54	34
O95396	O95396			0.746359	1	0.114077	1.35387		88	54	34
Q96PE1	Q96PE1			0.00215732	1	0.000524025	0.00622841		88	54	34
Q8IWK6	Q8IWK6			0.440907	1	0.110545	0.917509		66	42	24
Q9UHX3	Q9UHX3			0.347486	1	-0.0899	-0.760095		88	54	34
Q8IZF2	Q8IZF2			0.175537	1	-0.0328346	-0.43104		88	54	34
O95490	O95490			0.0510783	1	0.0193458	0.139963		82	49	33
Q9HBW9	Q9HBW9			0.00613838	1	0.00168546	0.0176466		81	50	31
Q9Y653	Q9Y653			1.9009	1	0.564007	2.54943	+	88	54	34
Q86SQ4	Q86SQ4			0.567297	1	0.164376	1.10872		83	51	32
Q8IUX7	Q8IUX7			0.473323	1	-0.156292	-0.966988		88	54	34
Q9HDC9	Q9HDC9			0.05681	1	0.0123646	0.154746		88	54	34
Q15847	Q15847			0.30828	1	0.221119	0.690527		88	54	34
Q15848	Q15848			0.0390524	1	0.0144872	0.108309		88	54	34
Q96A54	Q96A54			0.117042	1	-0.0301888	-0.301499		88	54	34
P35318	P35318			0.128628	1	0.0926625	0.32899		48	30	18
P12235	P12235			0.877396	1	0.314965	1.51825		88	54	34
P05141	P05141			0.17736	1	-0.0541431	-0.434903		88	54	34
P12236	P12236			0.0874858	1	-0.0263409	-0.231405		88	54	34
Q9BRR6	Q9BRR6			0.249788	1	-0.0381898	-0.581216		88	54	34
Q9NX46	Q9NX46			0.554155	1	-0.0622569	-1.08909		88	54	34
Q9BQ69	Q9BQ69			0.561646	1	-0.191343	-1.10005		88	54	34
Q9Y530	Q9Y530			0.217528	1	0.0459899	0.517698		88	54	34
Q9BW91	Q9BW91			0.0787511	1	0.0135621	0.210007		88	54	34
P28907	P28907			0.795936	1	-0.280028	-1.4174		88	54	34
Q10588	Q10588			0.155359	1	-0.0484473	-0.387607		88	54	34
P84077	P84077			0.439452	1	0.0403186	0.913494		88	54	34
P18085	P18085			0.0183924	1	0.00533552	0.0521448		88	54	34
P84085	P84085			0.253574	1	0.0418224	0.588509		88	54	34
P62330	P62330			0.139599	1	0.0261357	0.352794		88	54	34
Q8N6T3	Q8N6T3			0.317029	1	0.0634412	0.706291		88	54	34
Q8N6H7	Q8N6H7			0.15923	1	-0.020565	-0.396037		88	54	34
Q9NP61	Q9NP61			1.08192	1	-0.150622	-1.75506		88	54	34
Q9UJY5	Q9UJY5			1.27164	1	0.150432	1.95776		88	54	34
Q9UJY4	Q9UJY4			0.436923	1	-0.062856	-0.909441		88	54	34
Q9NZ52	Q9NZ52			0.372867	1	-0.0524034	-0.803724		88	54	34
P40616	P40616			0.257926	1	0.0494729	0.596856		88	54	34
Q8N8L6	Q8N8L6			0.0656635	1	-0.0175442	-0.177313		88	54	34
Q969Q4	Q969Q4			1.67394	1	-0.3174	-2.35622	+	74	45	29
Q3SXY8	Q3SXY8			0.00174504	1	0.000520177	0.00504264		77	46	31
Q9NXU5	Q9NXU5			0.220396	1	0.0479855	0.523445		88	54	34
P36404	P36404			0.142533	1	0.0319893	0.359337		88	54	34
Q9Y2Y0	Q9Y2Y0			0.129768	1	-0.029658	-0.33066		88	54	34
P36405	P36405			0.253132	1	-0.0410867	-0.58766		88	54	34
P56559	P56559			0.0221735	1	-0.0075286	-0.0626584		69	42	27
Q9Y689	Q9Y689			0.0409912	1	-0.00734787	-0.113458		88	54	34
Q96KC2	Q96KC2			0.144513	1	-0.0445711	-0.364033		71	43	28
Q9H0F7	Q9H0F7			0.985649	1	0.123261	1.64626		88	54	34
Q15041	Q15041			0.68622	1	0.091237	1.27439		88	54	34
Q8N6S5	Q8N6S5			1.00442	1	-0.123135	-1.66782		88	54	34
Q96BM9	Q96BM9			0.650435	1	0.113761	1.22573		88	54	34
Q9NVJ2	Q9NVJ2			0.142562	1	0.0363574	0.359403		88	54	34
Q13795	Q13795			0.437033	1	-0.0581755	-0.909617		88	54	34
Q9UKK9	Q9UKK9			0.225247	1	-0.0428605	-0.533123		88	54	34
Q96AP0	Q96AP0			0.120375	1	0.0172687	0.309281		81	50	31
P10109	P10109			1.84926	1	-0.302265	-2.50449	+	88	54	34
Q9Y6U3	Q9Y6U3			0.181791	1	0.133524	0.444254		88	54	34
Q9UHB7	Q9UHB7			0.417885	1	0.0422131	0.87864		88	54	34
Q9Y2D8	Q9Y2D8			0.177991	1	-0.0553032	-0.436508		75	44	31
P55196	P55196			0.451079	1	-0.093486	-0.932025		88	54	34
P43652	P43652			0.340259	1	0.104117	0.747475		88	54	34
Q8WV93	Q8WV93			0.163786	1	0.0352148	0.405897		88	54	34
Q9Y4W6	Q9Y4W6			0.420574	1	0.103114	0.88302		88	54	34
O43488	O43488			0.091599	1	0.0199495	0.24137		88	54	34
O95154	O95154			1.18887	1	-0.366766	-1.87429		78	47	31
Q6ULP2	Q6ULP2			0.432349	1	-0.0394933	-0.902085		88	54	34
Q9BSE5	Q9BSE5			0.0968812	1	0.0281768	0.254179		77	48	29
O00170	O00170			0.561121	1	-0.104248	-1.09928		88	54	34
Q92667	Q92667			0.225493	1	-0.0364326	-0.533612		88	54	34
O43572	O43572			0.833598	1	-0.0721234	-1.46455		88	54	34
Q9UKA4	Q9UKA4			0.16917	1	0.023504	0.417467		88	54	34
Q02952	Q02952			0.383909	1	0.157241	0.822382		88	54	34
Q12802	Q12802			0.426745	1	0.125446	0.895543		58	34	24
Q02040	Q02040			0.100595	1	0.0173421	0.262921		88	54	34
P24588	P24588			0.174937	1	0.110404	0.430785		53	30	23
Q13023	Q13023			0.846171	1	-0.255889	-1.48025		87	53	34
Q9P0M2	Q9P0M2			0.60748	1	-0.0952245	-1.16585		88	54	34
O43823	O43823			0.148947	1	0.0193443	0.373541		88	54	34
Q9ULX6	Q9ULX6			0.48173	1	-0.0492904	-0.980041		88	54	34
Q99996	Q99996			0.484292	1	0.0811024	0.985193		73	44	29
Q9NQ31	Q9NQ31			0.211123	1	-0.0439515	-0.506388		48	29	19
Q9NRG9	Q9NRG9			0.0845567	1	0.0130501	0.224266		88	54	34
Q8TD30	Q8TD30			0.250589	1	-0.0914561	-0.583918		59	33	26
P49588	P49588			0.214828	1	-0.0430194	-0.512264		88	54	34
Q5JTZ9	Q5JTZ9			0.114456	1	0.0230729	0.295502		88	54	34
Q9BTE6	Q9BTE6			0.282028	1	0.0480794	0.642337		88	54	34
P11766	P11766			0.177707	1	0.0340482	0.435637		88	54	34
P47895	P47895			0.381316	1	0.236957	0.818017		88	54	34
Q8IZ83	Q8IZ83			0.060047	1	-0.00975566	-0.16304		88	54	34
P51648	P51648			0.0712202	1	-0.0168991	-0.191289		88	54	34
P43353	P43353			1.03087	1	-0.187989	-1.69792		88	54	34
P30837	P30837			0.063783	1	0.032278	0.172551		88	54	34
P05091	P05091			0.355425	1	-0.15401	-0.773855		88	54	34
Q06278	Q06278			0.134423	1	-0.0496194	-0.341182		88	54	34
P14550	P14550			0.851967	1	-0.154786	-1.48721		88	54	34
P15121	P15121			1.33399	1	-0.223375	-2.02142	+	88	54	34
O60218	O60218			0.221281	1	-0.0787373	-0.525215		88	54	34
P42330	P42330			0.186139	1	0.0931848	0.453375		88	54	34
Q96C23	Q96C23			1.33381	1	-0.241937	-2.02124	+	88	54	34
P05186	P05186			0.286805	1	-0.10995	-0.651209		88	54	34
Q96BT7	Q96BT7			0.405744	1	-0.0437931	-0.858731		88	54	34
O00116	O00116			0.316066	1	-0.0552938	-0.704564		88	54	34
Q6ZNB7	Q6ZNB7			0.000942997	1	0.000573042	0.00272725		79	48	31
Q7Z6M3	Q7Z6M3			0.0596149	1	-0.0166893	-0.161936		88	54	34
P55008	P55008			1.37102	1	-0.311629	-2.05861	+	88	54	34
Q9BQI0	Q9BQI0			0.138442	1	-0.065522	-0.350207		88	54	34
Q6UW56	Q6UW56			0.0629485	1	0.015014	0.170432		88	54	34
Q6NUM9	Q6NUM9			0.430834	1	0.109209	0.899644		88	54	34
P00325	P00325			0.437505	1	-0.310723	-0.910374		88	54	34
Q6PD74	Q6PD74			0.20337	1	-0.0390921	-0.489008		88	54	34
Q495W5	Q495W5			0.506334	1	-0.0808146	-1.01775		88	54	34
P22083	P22083			0.421688	1	-0.0919915	-0.886223		68	40	28
Q9BYC5	Q9BYC5			0.526286	1	-0.0794418	-1.04782		88	54	34
Q96GS6	Q96GS6			0.1139	1	-0.0170627	-0.294209		88	54	34
Q5VST6	Q5VST6			0.843483	1	0.118465	1.47677		88	54	34
Q6PCB6	Q6PCB6			0.135184	1	-0.0382462	-0.343463		59	37	22
Q9H6U8	Q9H6U8			0.0419692	1	0.00786806	0.116048		88	54	34
Q9H553	Q9H553			1.02144	1	-0.110636	-1.68723		88	54	34
P26572	P26572			0.114442	1	-0.0287681	-0.295469		88	54	34
Q9UM21	Q9UM21			0.419272	1	-0.0855497	-0.8809		88	54	34
Q9UQ53	Q9UQ53			0.0769963	1	-0.0158604	-0.205668		88	54	34
Q10469	Q10469			0.41071	1	-0.0477654	-0.866899		88	54	34
Q09328	Q09328			0.163936	1	0.0407165	0.406221		88	54	34
P02763	P02763			0.376218	1	0.160099	0.809405		88	54	34
P19652	P19652			0.20629	1	0.0765573	0.494968		88	54	34
P01011	P01011			0.299322	1	0.113829	0.674235		88	54	34
P01009	P01009			0.344045	1	0.119997	0.754097		88	54	34
P04217	P04217			0.215982	1	0.0728561	0.514589		88	54	34
Q13424	Q13424			0.031317	1	-0.00862153	-0.087562		88	54	34
P61647	P61647			0.0380434	1	0.0165904	0.105779		59	39	20
P08913	P08913			0.147256	1	-0.0549187	-0.369918		81	49	32
P08697	P08697			0.257786	1	0.0979862	0.596589		88	54	34
P02765	P02765			0.168118	1	0.0644115	0.415214		88	54	34
P01023	P01023			0.07719	1	0.0284113	0.206148		88	54	34
P30533	P30533			0.260791	1	0.083556	0.602327		88	54	34
P12814	P12814			1.68579	1	0.233955	2.3585	+	88	54	34
P35609	P35609			0.0325655	1	0.021878	0.0909326		88	54	34
Q08043	Q08043			0.206773	1	0.118545	0.496188		78	49	29
O43707	O43707			0.165545	1	0.0499809	0.409688		88	54	34
Q9UDR5	Q9UDR5			0.572726	1	0.131739	1.11614		88	54	34
Q9UBT7	Q9UBT7			0.276559	1	-0.0657031	-0.632126		88	54	34
P61163	P61163			0.614614	1	-0.0815968	-1.17591		88	54	34
P02511	P02511			0.01765	1	-0.013593	-0.0500808		88	54	34
O43768	O43768			0.745061	1	0.114647	1.35218		88	54	34
P06733	P06733			0.369337	1	-0.0928578	-0.797717		88	54	34
P06280	P06280			0.0790308	1	-0.028789	-0.210697		88	54	34
Q12800	Q12800			0.0730693	1	-0.0163471	-0.195909		88	54	34
Q9NZD4	Q9NZD4			0.353537	1	0.192638	0.770592		88	54	34
Q16352	Q16352			0.540148	1	0.235057	1.06923		79	47	32
Q96Q83	Q96Q83			0.177981	1	0.0407267	0.436216		88	54	34
Q9NXW9	Q9NXW9			0.987074	1	0.0969149	1.64791		88	54	34
Q3KRA9	Q3KRA9			0.224848	1	0.0317911	0.532621		77	46	31
Q9BT30	Q9BT30			0.526704	1	-0.081953	-1.0492		79	47	32
Q9C0B1	Q9C0B1			0.213747	1	-0.035693	-0.510087		88	54	34
P35475	P35475			0.121967	1	0.0361836	0.312854		88	54	34
Q16706	Q16706			0.902487	1	-0.113583	-1.5485		88	54	34
Q9NTJ4	Q9NTJ4			0.405463	1	0.066816	0.858267		88	54	34
P49641	P49641			0.450723	1	0.0637517	0.93146		88	54	34
Q9UHK6	Q9UHK6			0.727832	1	0.155598	1.3298		87	53	34
P17050	P17050			0.243147	1	-0.0494872	-0.56834		88	54	34
Q9UJ37	Q9UJ37			0.492064	1	-0.130344	-0.996729		78	47	31
Q8NDV1	Q8NDV1			0.368711	1	0.136438	0.798388		61	39	22
P54802	P54802			0.0197772	1	0.0061194	0.0559863		88	54	34
Q9NVD7	Q9NVD7			0.28102	1	-0.0639462	-0.640461		88	54	34
Q96QP1	Q96QP1			0.211214	1	0.0376783	0.504967		88	54	34
P54920	P54920			0.634743	1	0.0729022	1.20404		88	54	34
P37840	P37840			0.949666	1	0.32196	1.60442		88	54	34
P40222	P40222			0.203579	1	-0.0326497	-0.489436		88	54	34
Q9BTX7	Q9BTX7			1.71317	1	0.135812	2.38337	+	88	54	34
Q5SQI0	Q5SQI0			0.596936	1	-0.113542	-1.15089		88	54	34
Q96Q42	Q96Q42			0.257557	1	-0.036954	-0.59615		88	54	34
Q8TCU4	Q8TCU4			0.863515	1	-0.251046	-1.50136		88	54	34
Q15699	Q15699			0.064987	1	-0.019261	-0.175679		77	45	32
Q06203	Q06203			0.114657	1	-0.0232128	-0.295969		88	54	34
P21397	P21397			0.470175	1	0.190913	0.962078		88	54	34
P27338	P27338			0.381948	1	0.158019	0.819081		88	54	34
Q12904	Q12904			0.333349	1	0.0356746	0.735325		88	54	34
Q13155	Q13155			0.373891	1	0.0545012	0.805462		88	54	34
Q03154	Q03154			0.155022	1	0.0489857	0.386873		88	54	34
P48728	P48728			0.502986	1	0.0898795	1.01296		84	52	32
Q9H4A4	Q9H4A4			0.231886	1	0.0396066	0.546273		88	54	34
P15144	P15144			0.209016	1	-0.0813646	-0.500511		88	54	34
Q9HAU8	Q9HAU8			0.0769656	1	-0.0164507	-0.205665		79	47	32
Q6DCA0	Q6DCA0			0.540051	1	0.108875	1.06929		77	45	32
Q02094	Q02094			0.141925	1	0.109938	0.358105		80	51	29
Q01433	Q01433			0.273475	1	0.0578001	0.626339		88	54	34
Q01432	Q01432			0.0895359	1	-0.0313215	-0.23638		88	54	34
P49418	P49418			0.358136	1	0.109999	0.778955		79	49	30
Q86SJ2	Q86SJ2			1.37265	1	0.385911	2.08514	+	50	29	21
Q96FJ0	Q96FJ0			0.238632	1	-0.0530084	-0.559528		88	54	34
Q7Z5R6	Q7Z5R6			0.132925	1	-0.045513	-0.337804		88	54	34
Q92624	Q92624			0.900769	1	-0.130259	-1.54644		88	54	34
Q02410	Q02410			0.418166	1	0.121511	0.879096		88	54	34
O96018	O96018			0.074548	1	-0.014936	-0.199591		88	54	34
O00213	O00213			0.320218	1	0.0483794	0.712003		88	54	34
Q92870	Q92870			0.268958	1	0.0531221	0.617827		88	54	34
P05067	P05067			0.081235	1	0.0332447	0.216125		88	54	34
Q06481	Q06481			0.459192	1	-0.118902	-0.944849		88	54	34
Q8TCF1	Q8TCF1			0.113659	1	0.0254724	0.293648		88	54	34
Q8WV99	Q8WV99			0.236526	1	-0.0349343	-0.55565		79	47	32
Q9H8U3	Q9H8U3			1.01686	1	-0.133661	-1.68294		84	52	32
O76080	O76080			1.04005	1	0.133104	1.70829		88	54	34
Q6FIF0	Q6FIF0			0.163471	1	0.025215	0.405218		88	54	34
Q6FI81	Q6FI81			0.171999	1	0.0338349	0.423513		88	54	34
Q9H1A4	Q9H1A4			0.0317764	1	-0.00397173	-0.0888031		88	54	34
Q9UM13	Q9UM13			0.909663	1	-0.131356	-1.55709		88	54	34
Q9BS18	Q9BS18			0.655411	1	-0.0764881	-1.23256		88	54	34
Q96DE5	Q96DE5			0.555856	1	-0.0492899	-1.09159		88	54	34
Q9UJX6	Q9UJX6			0.268272	1	-0.0297614	-0.616531		88	54	34
Q9UJX5	Q9UJX5			0.0604067	1	0.00862035	0.163959		88	54	34
Q9UJX4	Q9UJX4			0.20219	1	-0.0313731	-0.486595		88	54	34
Q9UJX3	Q9UJX3			0.065833	1	-0.0080984	-0.177742		88	54	34
Q8NHZ8	Q8NHZ8			0.0700152	1	-0.0118945	-0.18827		88	54	34
Q9Y679	Q9Y679			0.360426	1	0.0619893	0.782469		88	54	34
Q13685	Q13685			0.220334	1	0.0334093	0.523321		88	54	34
Q8N302	Q8N302			0.693412	1	0.0985515	1.28404		88	54	34
P03950	P03950			0.0551794	1	0.0242623	0.150548		88	54	34
Q4VCS5	Q4VCS5			0.454134	1	0.0860722	0.93718		83	51	32
Q8IY63	Q8IY63			0.746089	1	-0.148246	-1.35352		88	54	34
Q9Y2J4	Q9Y2J4			0.0624161	1	0.0150624	0.169079		88	54	34
O15123	O15123			0.126755	1	0.0354672	0.323886		82	52	30
Q9UKU9	Q9UKU9			0.260442	1	0.0949951	0.601662		88	54	34
Q9BY76	Q9BY76			0.0802271	1	0.0528216	0.213646		88	54	34
O43827	O43827			0.797278	1	0.416453	1.41924		87	53	34
P12821	P12821			1.83979	1	-0.305302	-2.49619	+	88	54	34
P01019	P01019			0.308736	1	0.088952	0.691352		88	54	34
Q9NQW6	Q9NQW6			0.151188	1	0.0482987	0.378472		88	54	34
P04920	P04920			0.481901	1	0.0834683	0.980305		88	54	34
Q9P0K7	Q9P0K7			0.522647	1	0.121561	1.04483		64	42	22
Q8N961	Q8N961			0.0651856	1	-0.0147448	-0.176104		88	54	34
Q9P2G1	Q9P2G1			0.205962	1	0.0230972	0.494299		88	54	34
Q86XL3	Q86XL3			0.236064	1	0.0212326	0.554496		88	54	34
Q8IV38	Q8IV38			0.0764185	1	-0.0152375	-0.204236		88	54	34
Q92625	Q92625			0.488654	1	0.135456	0.990727		88	54	34
Q6ZW76	Q6ZW76			0.61192	1	0.123243	1.17603		60	38	22
Q9Y576	Q9Y576			0.614939	1	-0.109629	-1.17935		65	39	26
Q9Y575	Q9Y575			0.154448	1	-0.0323692	-0.385617		88	54	34
Q9NWX5	Q9NWX5			0.221605	1	0.0936723	0.525959		84	52	32
Q9H672	Q9H672			1.16878	1	-0.147857	-1.85994		62	41	21
Q9H765	Q9H765			0.571801	1	0.131567	1.11762		64	37	27
Q96DX5	Q96DX5			0.118361	1	-0.0583175	-0.304596		84	52	32
Q9H8Y5	Q9H8Y5			0.134923	1	0.0175436	0.342308		88	54	34
Q9NXR5	Q9NXR5			1.16505	1	-0.264694	-1.84566		88	54	34
Q6UB99	Q6UB99			0.319717	1	0.0849924	0.711107		88	54	34
Q6UB98	Q6UB98			0.443286	1	-0.0596634	-0.919624		88	54	34
Q8IZ07	Q8IZ07			0.033741	1	0.00761198	0.0940985		88	54	34
Q8N6S4	Q8N6S4			0.232579	1	0.0587941	0.548269		68	41	27
Q6P6B7	Q6P6B7			0.62729	1	-0.0867956	-1.19377		87	53	34
O75179	O75179			0.364842	1	0.0492479	0.790043		88	54	34
Q9GZV1	Q9GZV1			0.121296	1	0.0464273	0.31136		84	52	32
Q5VYY1	Q5VYY1			0.494949	1	-0.184643	-1.00039		88	54	34
Q9UPS8	Q9UPS8			0.0894733	1	0.0309109	0.236526		63	36	27
Q96NW4	Q96NW4			0.275553	1	0.0371342	0.63024		88	54	34
Q9BXX2	Q9BXX2			0.369723	1	-0.116079	-0.798661		82	49	33
Q53RE8	Q53RE8			0.672479	1	0.131662	1.26231		53	35	18
Q6AI12	Q6AI12			0.37733	1	0.061279	0.811581		82	49	33
Q86W74	Q86W74			0.0146511	1	0.00350878	0.0417092		88	54	34
Q8WVL7	Q8WVL7			0.220842	1	0.0603954	0.524537		80	48	32
Q9ULJ7	Q9ULJ7			0.020361	1	0.00369967	0.0576022		88	54	34
Q6NXT1	Q6NXT1			0.783726	1	-0.0877281	-1.40191		88	54	34
Q53LP3	Q53LP3			0.374328	1	0.0553251	0.806203		88	54	34
A6NJG2	A6NJG2			0.723085	1	-0.117458	-1.32409		83	50	33
Q12955	Q12955			0.39446	1	-0.0737538	-0.840035		88	54	34
P04083	P04083			0.472719	1	0.182386	0.966047		88	54	34
P50995	P50995			0.679494	1	-0.110197	-1.26532		88	54	34
P27216	P27216			0.0229038	1	0.0151045	0.0646607		72	42	30
P07355	P07355			0.0388367	1	-0.0168354	-0.107735		88	54	34
P12429	P12429			0.143769	1	0.102812	0.362086		88	54	34
P09525	P09525			0.0554246	1	0.0134561	0.15118		88	54	34
P08758	P08758			0.343679	1	0.106814	0.753458		88	54	34
P08133	P08133			0.0743625	1	-0.0258719	-0.19913		88	54	34
P20073	P20073			0.455227	1	-0.0715923	-0.938592		88	54	34
Q5XXA6	Q5XXA6			1.30423	1	0.202851	1.99259	+	84	52	32
Q9NW15	Q9NW15			0.0377295	1	-0.00836332	-0.104784		88	54	34
Q9HCE9	Q9HCE9			0.639435	1	0.140107	1.21411		63	37	26
P23352	P23352			0.100477	1	0.0413344	0.262747		78	50	28
Q9H6X2	Q9H6X2			0.392191	1	-0.0864911	-0.836253		88	54	34
Q03518	Q03518			0.560121	1	-0.158453	-1.09782		88	54	34
Q03519	Q03519			0.480128	1	-0.164899	-0.977561		88	54	34
P03973	P03973			0.145713	1	0.0775112	0.366397		88	54	34
P01008	P01008			0.537413	1	0.171389	1.0644		88	54	34
Q10567	Q10567			0.209956	1	0.0409362	0.502461		86	53	33
O43747	O43747			0.0269329	1	-0.00543398	-0.075656		88	54	34
O75843	O75843			0.783943	1	0.13819	1.40219		88	54	34
Q9BXS5	Q9BXS5			0.108092	1	0.0149694	0.280634		88	54	34
P61966	P61966			0.526972	1	0.0776745	1.04885		88	54	34
P56377	P56377			0.0709727	1	-0.0166387	-0.190669		88	54	34
Q63HQ0	Q63HQ0			0.0405847	1	-0.0109336	-0.11238		88	54	34
O95782	O95782			0.0415969	1	0.0049678	0.115063		88	54	34
O94973	O94973			0.191588	1	0.0331344	0.464732		88	54	34
P63010	P63010			0.160529	1	-0.0186717	-0.398855		88	54	34
Q96CW1	Q96CW1			0.735331	1	-0.0644595	-1.3395		88	54	34
P53680	P53680			0.394499	1	-0.0462907	-0.840099		88	54	34
Q2M2I8	Q2M2I8			0.0547938	1	-0.00742323	-0.149553		88	54	34
O00203	O00203			0.15571	1	0.0231074	0.388374		88	54	34
Q13367	Q13367			0.125673	1	-0.0479035	-0.32134		88	54	34
Q9Y2T2	Q9Y2T2			0.0310575	1	0.00471838	0.0868602		88	54	34
P53677	P53677			0.131953	1	-0.0316503	-0.335607		88	54	34
Q92572	Q92572			0.523577	1	-0.078491	-1.04377		88	54	34
P59780	P59780			0.982965	1	0.197138	1.64783		70	44	26
Q96N21	Q96N21			0.043397	1	-0.0139518	-0.119957		64	36	28
Q9Y6B7	Q9Y6B7			0.31319	1	-0.0381479	-0.699393		88	54	34
Q9UPM8	Q9UPM8			0.76309	1	0.0692141	1.3755		88	54	34
O00189	O00189			0.695022	1	0.0562889	1.2862		88	54	34
Q9Y587	Q9Y587			0.781203	1	0.0824645	1.3987		88	54	34
Q2VPB7	Q2VPB7			0.110682	1	-0.0170655	-0.286704		88	54	34
Q9H0R1	Q9H0R1			0.230572	1	-0.03279	-0.543681		88	54	34
Q9NUS5	Q9NUS5			0.236124	1	-0.0352899	-0.554613		88	54	34
O43299	O43299			0.1756	1	-0.0221912	-0.431173		88	54	34
P02647	P02647			0.261306	1	-0.100458	-0.60331		88	54	34
P02652	P02652			0.314795	1	0.129703	0.70228		88	54	34
P06727	P06727			0.0825673	1	-0.0289435	-0.219396		88	54	34
Q0VD83	Q0VD83			0.379637	1	-0.0901971	-0.815185		88	54	34
P04114	P04114			0.269545	1	0.0924175	0.618935		88	54	34
P02654	P02654			0.860758	1	-0.318855	-1.49799		88	54	34
P02655	P02655			0.519761	1	-0.203286	-1.03804		88	54	34
P02656	P02656			0.229876	1	-0.099239	-0.542304		88	54	34
P55056	P55056			0.0927959	1	0.0467238	0.24501		45	28	17
P05090	P05090			0.519995	1	0.325489	1.03839		88	54	34
P02649	P02649			0.0206006	1	-0.0153011	-0.0582649		88	54	34
Q13790	Q13790			0.0664771	1	-0.0322662	-0.179368		88	54	34
O14791	O14791			0.0387779	1	-0.0167956	-0.107578		88	54	34
Q9BQE5	Q9BQE5			1.26326	1	-0.259116	-1.9491		88	54	34
O95236	O95236			0.878919	1	-0.239653	-1.5201		88	54	34
Q9BWW8	Q9BWW8			0.0583487	1	0.0207703	0.15873		82	52	30
O95445	O95445			0.43559	1	0.155798	0.907299		88	54	34
P08519	P08519			0.247674	1	0.0997148	0.577128		88	54	34
Q07812	Q07812			0.609601	1	0.0789083	1.16884		88	54	34
P10415	P10415			0.126823	1	0.0589518	0.324201		72	44	28
O15304	O15304			0.168071	1	0.0561885	0.415438		72	42	30
O95831	O95831			0.160529	1	-0.0421437	-0.398856		88	54	34
Q9BRQ8	Q9BRQ8			0.158565	1	-0.0437382	-0.394592		88	54	34
O15033	O15033			0.0428589	1	-0.00787352	-0.118426		82	49	33
Q96KQ4	Q96KQ4			1.54505	1	0.186046	2.23585	+	73	43	30
Q13625	Q13625			0.58118	1	0.0640508	1.12834		88	54	34
Q9UKV3	Q9UKV3			0.645011	1	0.125985	1.21825		88	54	34
O14727	O14727			0.163493	1	0.0236262	0.405265		88	54	34
Q8IW19	Q8IW19			0.68491	1	0.134073	1.27376		79	47	32
Q7Z2E3	Q7Z2E3			0.0668789	1	0.0112859	0.180382		88	54	34
P29972	P29972			0.904366	1	0.304816	1.55075		88	54	34
O15296	O15296			0.847933	1	-0.224215	-1.48292		84	52	32
P16050	P16050			0.52937	1	-0.177273	-1.05402		71	43	28
P09917	P09917			0.350034	1	-0.112032	-0.764522		88	54	34
P20292	P20292			0.0559004	1	-0.0253831	-0.152406		88	54	34
Q86W34	Q86W34			0.166494	1	0.0262963	0.411728		88	54	34
Q9Y2X7	Q9Y2X7			0.0235758	1	0.00303066	0.066465		88	54	34
Q14161	Q14161			0.730339	1	-0.110836	-1.33297		88	54	34
P53367	P53367			0.151367	1	-0.0245001	-0.378866		88	54	34
P53365	P53365			0.500088	1	0.0740579	1.00825		88	54	34
P52594	P52594			0.0415296	1	0.00695242	0.114885		88	54	34
O95081	O95081			1.45808	1	-0.165091	-2.14434	+	88	54	34
Q15027	Q15027			0.140988	1	0.0510982	0.355897		88	54	34
Q15057	Q15057			0.176215	1	-0.0287933	-0.432479		88	54	34
Q96P50	Q96P50			0.118725	1	-0.0174902	-0.305388		88	54	34
O75689	O75689			1.30248	1	-0.177244	-1.98942	+	88	54	34
Q9NPF8	Q9NPF8			0.408247	1	-0.0884684	-0.862852		88	54	34
Q9UPQ3	Q9UPQ3			0.0421227	1	0.0080165	0.116454		88	54	34
Q96P47	Q96P47			0.731207	1	0.101465	1.3341		88	54	34
Q96P48	Q96P48			0.988749	1	-0.11407	-1.64984		88	54	34
Q8WZ64	Q8WZ64			0.122333	1	-0.0406958	-0.313693		88	54	34
Q8WWN8	Q8WWN8			0.863082	1	-0.169894	-1.50083		88	54	34
Q9ULH1	Q9ULH1			0.382949	1	-0.0620238	-0.820766		88	54	34
Q8TDY4	Q8TDY4			0.36647	1	0.0919226	0.792826		88	54	34
P05089	P05089			0.0954729	1	0.0418243	0.25069		88	54	34
P78540	P78540			0.287802	1	0.123129	0.653054		88	54	34
Q9NWB6	Q9NWB6			0.123762	1	-0.0257257	-0.31697		88	54	34
Q7L4I2	Q7L4I2			0.199257	1	-0.0272372	-0.480577		88	54	34
Q8TF01	Q8TF01			0.432498	1	-0.047567	-0.902326		88	54	34
Q9P2R6	Q9P2R6			0.0234603	1	0.00459343	0.0661478		88	54	34
Q5TEU4	Q5TEU4			0.186861	1	-0.0379676	-0.454885		88	54	34
P54136	P54136			0.335361	1	0.045386	0.738871		88	54	34
P04424	P04424			0.340047	1	0.0601038	0.747104		88	54	34
P00966	P00966			0.0206227	1	0.011914	0.0583261		88	54	34
O95260	O95260			0.273665	1	0.053145	0.626695		88	54	34
Q8N8R7	Q8N8R7			0.588195	1	0.0740877	1.13841		88	54	34
O00192	O00192			1.22437	1	0.138398	1.90857		88	54	34
Q9NVT9	Q9NVT9			0.042271	1	-0.00930356	-0.116846		88	54	34
Q8N2F6	Q8N2F6			0.101787	1	-0.0331271	-0.265762		87	53	34
Q96C12	Q96C12			0.268488	1	-0.151534	-0.616939		88	54	34
Q6NXE6	Q6NXE6			0.181455	1	0.0340309	0.443547		88	54	34
Q9H6L4	Q9H6L4			0.0405885	1	-0.0123306	-0.112415		82	49	33
Q8IUR7	Q8IUR7			0.0314387	1	-0.00512949	-0.0878909		88	54	34
Q9P291	Q9P291			1.01977	1	0.215508	1.68533		88	54	34
Q7L311	Q7L311			0.636458	1	0.148199	1.20642		88	54	34
Q9UH62	Q9UH62			1.30313	1	0.264202	1.99008	+	88	54	34
Q6P1M9	Q6P1M9			0.381775	1	-0.0737228	-0.819088		82	49	33
Q5T2E6	Q5T2E6			0.245123	1	-0.039356	-0.572181		88	54	34
Q8N5I2	Q8N5I2			0.264719	1	0.0366665	0.6098		88	54	34
Q9HBK9	Q9HBK9			0.0763932	1	0.0287852	0.204173		88	54	34
Q9HBZ2	Q9HBZ2			0.29754	1	-0.0828929	-0.671151		83	50	33
P27540	P27540			0.152904	1	0.0163364	0.382239		88	54	34
O00327	O00327			0.262838	1	-0.0659619	-0.607884		53	29	24
P35869	P35869			0.410941	1	-0.0952193	-0.867278		88	54	34
P18440	P18440			0.559931	1	0.0968588	1.09754		88	54	34
P15289	P15289			0.014156	1	0.00644375	0.0403216		88	54	34
P15848	P15848			0.211823	1	-0.0553445	-0.5062		88	54	34
P51689	P51689			0.212867	1	-0.0423411	-0.508309		88	54	34
P51690	P51690			0.467973	1	-0.185323	-0.958636		88	54	34
Q6UWY0	Q6UWY0			0.00779279	1	-0.00231353	-0.0223591		83	51	32
Q9BVC5	Q9BVC5			0.0265502	1	-0.00697132	-0.0746116		88	54	34
L0R819	L0R819			0.309552	1	0.0426334	0.692828		88	54	34
P08243	P08243			0.995807	1	-0.28103	-1.65795		88	54	34
Q9NWL6	Q9NWL6			0.30345	1	-0.0508421	-0.682188		77	45	32
O43776	O43776			0.0474521	1	0.0101984	0.130475		88	54	34
P17174	P17174			0.04838	1	-0.0137859	-0.132902		88	54	34
P00505	P00505			0.895199	1	0.195136	1.53975		88	54	34
P14868	P14868			0.000499609	1	-8.35467e-05	-0.00144517		88	54	34
Q6PI48	Q6PI48			0.973707	1	0.190383	1.63245		88	54	34
P45381	P45381			0.903129	1	-0.21714	-1.54927		88	54	34
Q9ULA0	Q9ULA0			0.788503	1	-0.109943	-1.40798		88	54	34
Q12797	Q12797			0.152118	1	0.043961	0.380516		88	54	34
Q9BXN1	Q9BXN1			0.0611483	1	-0.0496923	-0.165851		88	54	34
Q15121	Q15121			0.813521	1	0.105384	1.43953		88	54	34
P54253	P54253			1.55057	1	-0.127585	-2.23298	+	88	54	34
Q9UBB4	Q9UBB4			0.103557	1	-0.0246364	-0.269946		88	54	34
P0C7T5	P0C7T5			0.756958	1	0.0805822	1.3676		88	54	34
Q99700	Q99700			0.0514544	1	-0.00850848	-0.140909		88	54	34
Q8WWM7	Q8WWM7			0.405514	1	-0.0379685	-0.85835		88	54	34
P54252	P54252			0.59	1	0.0636954	1.14099		88	54	34
O15265	O15265			0.252962	1	0.0725759	0.588223		64	41	23
Q14CW9	Q14CW9			0.0533409	1	-0.0124348	-0.145922		69	42	27
Q96GX2	Q96GX2			0.360259	1	-0.0785121	-0.782183		88	54	34
Q6SPF0	Q6SPF0			0.0854612	1	-0.0154423	-0.226474		88	54	34
Q5TGY3	Q5TGY3			0.579019	1	-0.0777424	-1.12523		88	54	34
Q8WXF7	Q8WXF7			0.989943	1	0.192849	1.65121		88	54	34
Q8NHH9	Q8NHH9			0.00019695	1	-4.49318e-05	-0.000569895		88	54	34
Q6DD88	Q6DD88			0.530629	1	-0.0842754	-1.05431		88	54	34
P24539	P24539			0.072811	1	-0.0144025	-0.195264		88	54	34
Q96IX5	Q96IX5			0.0263224	1	0.00806552	0.0739895		88	54	34
Q5TC12	Q5TC12			0.0706996	1	-0.0142964	-0.189986		88	54	34
Q8N5M1	Q8N5M1			0.251427	1	-0.0538491	-0.584377		88	54	34
P00846	P00846			0.487968	1	0.140056	0.989671		88	54	34
P25705	P25705			0.200381	1	-0.0404037	-0.482885		88	54	34
P56378	P56378			0.276158	1	0.0642961	0.631374		88	54	34
P06576	P06576			0.15795	1	-0.0333246	-0.393255		88	54	34
O75947	O75947			0.337584	1	-0.0592992	-0.742781		88	54	34
P30049	P30049			0.143826	1	-0.034357	-0.362212		88	54	34
P56385	P56385			0.460607	1	-0.0727098	-0.947078		88	54	34
P56381	P56381			0.00851227	1	-0.00319326	-0.0243993		88	54	34
P56134	P56134			0.0180693	1	0.00470583	0.0512469		88	54	34
O75964	O75964			0.00256122	1	0.000693808	0.00739111		88	54	34
P36542	P36542			0.141944	1	0.0359044	0.358041		87	53	34
P48047	P48047			0.139837	1	-0.0270846	-0.353327		88	54	34
Q99766	Q99766			0.631821	1	0.123747	1.19998		88	54	34
P18859	P18859			0.199256	1	-0.0394125	-0.480575		88	54	34
O43681	O43681			0.215802	1	0.0333185	0.514226		88	54	34
Q8NBU5	Q8NBU5			0.570942	1	0.105808	1.11356		88	54	34
Q6PL18	Q6PL18			0.395114	1	-0.0604607	-0.841124		88	54	34
Q9ULI0	Q9ULI0			0.119016	1	0.0266124	0.30606		88	54	34
Q5T9A4	Q5T9A4			0.14082	1	0.0503111	0.355594		83	50	33
Q8NB90	Q8NB90			0.549073	1	0.063578	1.08163		88	54	34
Q9UII2	Q9UII2			0.249576	1	0.0635152	0.580806		88	54	34
Q9Y6X9	Q9Y6X9			0.354205	1	0.0655698	0.771747		88	54	34
Q96S55	Q96S55			0.193717	1	-0.0414756	-0.469147		88	54	34
Q9BZC7	Q9BZC7			1.04486	1	-0.136363	-1.7137		88	54	34
Q99758	Q99758			0.199838	1	0.0614581	0.481973		79	47	32
Q8WWZ7	Q8WWZ7			0.10511	1	-0.030868	-0.273714		79	48	31
Q8N139	Q8N139			0.0672014	1	-0.0315232	-0.181196		88	54	34
Q8IUA7	Q8IUA7			0.17356	1	-0.0800783	-0.427753		55	31	24
Q9NRK6	Q9NRK6			0.414953	1	0.0714324	0.873851		88	54	34
Q9NP58	Q9NP58			0.786877	1	-0.172278	-1.40592		88	54	34
O75027	O75027			0.370046	1	-0.0652599	-0.798926		88	54	34
Q9NUT2	Q9NUT2			0.192976	1	0.0434693	0.467611		88	54	34
P33897	P33897			0.417756	1	0.101524	0.878429		88	54	34
P28288	P28288			0.530457	1	0.0956878	1.05405		88	54	34
O14678	O14678			0.248019	1	0.0476499	0.577795		88	54	34
P61221	P61221			0.241403	1	0.033882	0.564941		88	54	34
Q8NE71	Q8NE71			0.633629	1	-0.0960726	-1.2025		88	54	34
Q9UG63	Q9UG63			0.0344316	1	-0.00551666	-0.095955		88	54	34
Q9NUQ8	Q9NUQ8			0.0941351	1	0.0126462	0.247478		88	54	34
Q9UNQ0	Q9UNQ0			0.0239799	1	0.0125998	0.0676919		56	30	26
P53396	P53396			0.0593272	1	0.0186214	0.161263		78	47	31
Q8IW45	Q8IW45			0.0630623	1	0.0123616	0.170721		88	54	34
P17858	P17858			0.0584561	1	-0.0110612	-0.15897		88	54	34
Q01813	Q01813			0.0172515	1	0.00660005	0.0489714		88	54	34
O76031	O76031			0.178018	1	0.0390223	0.436295		88	54	34
Q16740	Q16740			0.14449	1	-0.0226505	-0.363686		88	54	34
P46063	P46063			0.373148	1	-0.0564608	-0.8042		88	54	34
O94761	O94761			0.104341	1	-0.0263293	-0.272329		55	34	21
O94762	O94762			0.574601	1	-0.0676308	-1.11886		88	54	34
Q9H2U1	Q9H2U1			0.0341697	1	-0.00510653	-0.0952511		88	54	34
Q08211	Q08211			0.315922	1	0.0450052	0.704306		88	54	34
Q92499	Q92499			0.0222763	1	-0.00361292	-0.0628899		88	54	34
Q9NVP1	Q9NVP1			0.3465	1	-0.0561054	-0.758378		88	54	34
Q9NUU7	Q9NUU7			0.229519	1	0.049801	0.541598		88	54	34
Q9UMR2	Q9UMR2			0.45557	1	-0.0624474	-0.939134		88	54	34
Q9GZR7	Q9GZR7			0.648676	1	0.109754	1.22331		88	54	34
O00148	O00148			0.10067	1	-0.0210194	-0.263098		88	54	34
O00571	O00571			1.7118	1	-0.180808	-2.38213	+	88	54	34
O15523	O15523			0.00353679	1	0.00266267	0.010195		88	54	34
Q86XP3	Q86XP3			0.245467	1	0.0449414	0.572849		88	54	34
Q9BQ39	Q9BQ39			0.576351	1	-0.0697224	-1.12138		88	54	34
Q8N8A6	Q8N8A6			0.090089	1	-0.0166727	-0.23772		88	54	34
Q8NHQ9	Q8NHQ9			0.258037	1	-0.0602553	-0.597069		88	54	34
Q7Z478	Q7Z478			0.399671	1	0.0544406	0.848693		88	54	34
Q9H6R0	Q9H6R0			0.226803	1	-0.0338501	-0.536214		88	54	34
Q14562	Q14562			0.144498	1	-0.015832	-0.363703		88	54	34
Q8IYB8	Q8IYB8			0.471258	1	0.0645386	0.963769		88	54	34
P08183	P08183			0.13494	1	0.0476115	0.342346		88	54	34
Q96TA2	Q96TA2			0.0186289	1	0.00243856	0.0528017		88	54	34
P78508	P78508			1.09231	1	-0.254858	-1.77676		60	37	23
P20594	P20594			0.311208	1	-0.0751006	-0.695819		88	54	34
O14497	O14497			0.171519	1	0.0247679	0.422489		88	54	34
Q8NFD5	Q8NFD5			0.00974296	1	-0.00175665	-0.0278884		88	54	34
Q68CP9	Q68CP9			0.483106	1	-0.0544017	-0.98217		88	54	34
Q99856	Q99856			0.424578	1	-0.0802832	-0.889525		88	54	34
Q8IVW6	Q8IVW6			0.971149	1	0.262221	1.64199		52	32	20
P29374	P29374			0.286167	1	-0.0380216	-0.650026		88	54	34
Q4LE39	Q4LE39			0.245303	1	0.032057	0.572531		88	54	34
Q14865	Q14865			0.192931	1	-0.0362828	-0.467518		88	54	34
Q8WXE1	Q8WXE1			2.42072	1	0.149983	2.97562	+	88	54	34
P54259	P54259			2.12053	1	0.226121	2.73492	+	88	54	34
O75882	O75882			0.213644	1	0.0494055	0.509878		88	54	34
Q8NI60	Q8NI60			0.638708	1	0.127691	1.20954		88	54	34
Q96D53	Q96D53			1.03944	1	0.13155	1.7076		88	54	34
O14965	O14965			0.0705615	1	0.030807	0.189675		83	50	33
Q9NWT8	Q9NWT8			0.892755	1	0.11975	1.53878		78	50	28
Q96GD4	Q96GD4			0.215876	1	-0.0531097	-0.514468		84	52	32
Q9H1Y0	Q9H1Y0			0.720709	1	-0.0801594	-1.32031		88	54	34
Q9BSB4	Q9BSB4			0.38978	1	-0.0434531	-0.832225		88	54	34
Q676U5	Q676U5			0.733856	1	-0.0732632	-1.33757		88	54	34
Q96BY7	Q96BY7			0.0714106	1	-0.0102917	-0.191765		88	54	34
Q7Z3C6	Q7Z3C6			0.297412	1	-0.052965	-0.670742		88	54	34
Q96BJ3	Q96BJ3			0.697015	1	0.0803282	1.28886		88	54	34
O15169	O15169			1.02521	1	0.147862	1.69399		78	47	31
P20160	P20160			0.00649463	1	0.00624583	0.0186584		88	54	34
Q7Z6A9	Q7Z6A9			0.0123079	1	-0.00721045	-0.0351414		79	49	30
Q9UPM9	Q9UPM9			0.346423	1	0.0903753	0.760206		57	34	23
P17213	P17213			0.0580228	1	0.0526377	0.157859		88	54	34
Q13075	Q13075			1.1677	1	-0.195182	-1.8485		88	54	34
Q13490	Q13490			0.881341	1	-0.111906	-1.52303		88	54	34
O15392	O15392			0.0682789	1	-0.0240029	-0.183966		80	51	29
Q9NR09	Q9NR09			0.312115	1	-0.0254652	-0.697454		88	54	34
Q99933	Q99933			0.858071	1	-0.111111	-1.4947		88	54	34
O95816	O95816			1.13038	1	-0.22277	-1.80823		88	54	34
O95817	O95817			0.10663	1	-0.0229738	-0.277196		88	54	34
O95429	O95429			0.140592	1	-0.0274385	-0.355012		88	54	34
Q9UL15	Q9UL15			0.757132	1	0.0866692	1.36782		88	54	34
Q9P281	Q9P281			0.461477	1	-0.130836	-0.948508		87	53	34
P02730	P02730			0.252353	1	0.147364	0.586162		88	54	34
Q9H4G0	Q9H4G0			0.350418	1	0.0980331	0.765189		88	54	34
O43491	O43491			0.381571	1	-0.0903892	-0.818448		88	54	34
Q9HCM4	Q9HCM4			0.11303	1	0.0201046	0.292183		88	54	34
Q8NFJ9	Q8NFJ9			0.174602	1	0.0288098	0.429053		88	54	34
Q9BXC9	Q9BXC9			0.332197	1	0.0522884	0.733291		88	54	34
Q96RK4	Q96RK4			0.43921	1	0.067766	0.913473		82	49	33
Q8N3I7	Q8N3I7			0.182015	1	-0.0410418	-0.444727		88	54	34
Q8IWZ6	Q8IWZ6			1.12718	1	0.138384	1.80475		88	54	34
O75531	O75531			0.460038	1	-0.0854564	-0.946182		88	54	34
P50895	P50895			0.120302	1	0.0377662	0.309025		88	54	34
P98160	P98160			0.276409	1	0.0844837	0.631844		88	54	34
Q7L1Q6	Q7L1Q6			0.221486	1	0.0396139	0.525625		88	54	34
Q9Y6E2	Q9Y6E2			0.32255	1	0.0977819	0.716167		88	54	34
P35613	P35613			0.148273	1	-0.0351779	-0.372056		88	54	34
Q13286	Q13286			0.0127805	1	0.00429388	0.0364594		88	54	34
P55061	P55061			0.803533	1	-0.141452	-1.42698		88	54	34
A8MTZ0	A8MTZ0			0.124518	1	0.043624	0.31912		63	35	28
P11912	P11912			0.131234	1	-0.0805397	-0.334007		86	53	33
P40259	P40259			0.0381733	1	0.0267546	0.106152		56	35	21
Q9BQE9	Q9BQE9			0.237085	1	0.0386138	0.556548		86	52	34
Q8WUZ0	Q8WUZ0			0.472812	1	-0.0739378	-0.966193		88	54	34
O00512	O00512			0.0970194	1	0.025497	0.254432		84	52	32
Q86UU0	Q86UU0			0.677935	1	-0.0927241	-1.26322		88	54	34
P21854	P21854			0.186916	1	0.0600293	0.455001		88	54	34
Q8WV28	Q8WV28			0.31852	1	-0.0926265	-0.708964		88	54	34
P20749	P20749			0.551212	1	-0.0873562	-1.08478		88	54	34
O95999	O95999			0.39031	1	0.0532726	0.833112		88	54	34
Q9C0K0	Q9C0K0			0.200827	1	0.0595041	0.484083		76	47	29
P20273	P20273			0.182063	1	0.0836809	0.444864		86	53	33
Q9UHQ4	Q9UHQ4			0.48611	1	0.151055	0.986808		88	54	34
P51572	P51572			0.00503105	1	-0.00140147	-0.0144777		88	54	34
Q8NDB2	Q8NDB2			0.219489	1	0.110063	0.522514		61	35	26
Q16611	Q16611			0.425413	1	-0.0690711	-0.890878		88	54	34
Q12983	Q12983			0.00807231	1	-0.00547999	-0.0232083		48	31	17
O60238	O60238			0.192925	1	0.0399288	0.467526		87	53	34
Q92934	Q92934			0.7282	1	-0.102165	-1.33016		88	54	34
Q9NYF8	Q9NYF8			0.0122198	1	-0.00419869	-0.0348816		88	54	34
Q9BXH1	Q9BXH1			0.172964	1	0.0514653	0.42566		83	50	33
Q07817	Q07817			0.561611	1	-0.115482	-1.1		88	54	34
O43521	O43521			0.817199	1	-0.19433	-1.44886		65	40	25
Q9HB09	Q9HB09			0.289848	1	-0.0462778	-0.656835		88	54	34
Q9BXK5	Q9BXK5			0.444696	1	0.117937	0.921875		88	54	34
Q92843	Q92843			0.0994816	1	0.0208052	0.260271		88	54	34
Q96LC9	Q96LC9			0.222156	1	-0.0502888	-0.527767		63	38	25
Q9UMX3	Q9UMX3			0.07035	1	0.0226441	0.189168		80	51	29
Q16548	Q16548			0.182881	1	-0.0744768	-0.446623		84	52	32
Q6W2J9	Q6W2J9			0.0121688	1	-0.00206354	-0.034738		88	54	34
A2AJT9	A2AJT9			0.0805796	1	-0.0145917	-0.214513		88	54	34
Q6ZNE5	Q6ZNE5			0.152132	1	0.0270781	0.380546		88	54	34
Q14457	Q14457			0.17087	1	-0.0222751	-0.421104		88	54	34
Q5T5X7	Q5T5X7			0.267855	1	-0.0384186	-0.615896		83	50	33
O15155	O15155			0.35209	1	0.0924653	0.768088		88	54	34
Q9NYM9	Q9NYM9			0.331764	1	-0.0607636	-0.732526		88	54	34
Q9Y4K1	Q9Y4K1			0.366275	1	-0.100536	-0.792494		88	54	34
Q02742	Q02742			0.217466	1	-0.0624743	-0.518822		54	29	25
Q96L58	Q96L58			1.28833	1	0.142688	1.97493		88	54	34
Q6Y288	Q6Y288			0.378811	1	0.0977657	0.813791		88	54	34
Q8NES3	Q8NES3			0.497144	1	0.233952	1.0053		70	44	26
Q9Y644	Q9Y644			0.418951	1	0.0865316	0.88043		87	53	34
P15291	P15291			0.178023	1	0.0368716	0.436307		88	54	34
O60512	O60512			0.233509	1	0.050209	0.549497		87	53	34
O60513	O60513			0.391884	1	-0.0831757	-0.835741		88	54	34
O43286	O43286			0.514516	1	0.134227	1.03124		75	48	27
Q9UBX8	Q9UBX8			0.0747416	1	-0.0274371	-0.200281		66	43	23
Q9UBV7	Q9UBV7			0.195849	1	0.0406986	0.473555		88	54	34
O43505	O43505			0.203141	1	-0.0516851	-0.48854		88	54	34
Q13884	Q13884			0.116543	1	-0.0348112	-0.300343		88	54	34
P02749	P02749			0.534917	1	0.168045	1.0607		88	54	34
P61769	P61769			0.406841	1	-0.122044	-0.860538		88	54	34
Q13425	Q13425			0.191883	1	-0.0307942	-0.465344		88	54	34
Q562R1	Q562R1			0.167152	1	0.0770906	0.413142		88	54	34
P35612	P35612			0.0264296	1	-0.0131606	-0.0742822		88	54	34
P25098	P25098			0.522212	1	-0.0893911	-1.04172		88	54	34
P35626	P35626			0.492174	1	-0.118267	-0.996138		88	54	34
Q96KN2	Q96KN2			0.0220742	1	-0.00878704	-0.0623328		88	54	34
Q4L235	Q4L235			0.8502	1	-0.184324	-1.49658		49	29	20
P49407	P49407			2.86101	1	-0.391044	-3.30708	+	88	54	34
P32121	P32121			0.406288	1	-0.0648421	-0.859627		88	54	34
Q9NSA3	Q9NSA3			0.0139399	1	-0.00425571	-0.0397156		88	54	34
Q8WYA6	Q8WYA6			0.332054	1	-0.0341167	-0.733038		88	54	34
P42025	P42025			0.0783126	1	-0.0121025	-0.208924		88	54	34
P52757	P52757			0.303947	1	0.0973403	0.682665		88	54	34
P13929	P13929			0.0871923	1	0.0326045	0.230691		88	54	34
P16278	P16278			0.0495413	1	0.0126988	0.135932		88	54	34
Q6UWU2	Q6UWU2			0.178527	1	-0.0767759	-0.437372		88	54	34
P15907	P15907			1.88258	1	-0.272846	-2.53355	+	88	54	34
P08236	P08236			0.385449	1	0.115472	0.824968		88	54	34
P06865	P06865			0.656496	1	-0.146215	-1.23404		88	54	34
P07686	P07686			0.574313	1	-0.161602	-1.11844		88	54	34
Q93088	Q93088			0.61021	1	0.256762	1.17154		72	43	29
O00462	O00462			0.459565	1	0.0977151	0.945438		88	54	34
Q9HBI1	Q9HBI1			1.15354	1	-0.147229	-1.83329		88	54	34
Q16585	Q16585			0.23978	1	-0.0636184	-0.561774		88	54	34
Q9Y5Z0	Q9Y5Z0			0.980324	1	0.26778	1.64011		88	54	34
Q9H115	Q9H115			0.694604	1	-0.0972058	-1.28564		88	54	34
Q8N3L3	Q8N3L3			0.4166	1	0.181324	0.881071		45	27	18
P55957	P55957			0.0704768	1	-0.0141757	-0.189428		88	54	34
O43252	O43252			0.232814	1	-0.048092	-0.548103		88	54	34
O95340	O95340			0.178469	1	0.0463608	0.43725		88	54	34
Q9NZS9	Q9NZS9			0.0384717	1	0.0125325	0.106931		58	36	22
Q6NYC1	Q6NYC1			0.0568548	1	-0.0134554	-0.154861		88	54	34
Q13057	Q13057			0.369142	1	-0.0596105	-0.797386		88	54	34
P34913	P34913			0.490442	1	0.158925	0.993477		88	54	34
P07814	P07814			0.00529854	1	0.000960651	0.0152428		88	54	34
P52848	P52848			0.108557	1	0.0190922	0.281725		88	54	34
P52849	P52849			0.163158	1	-0.036043	-0.404832		73	42	31
P13995	P13995			0.807109	1	-0.20826	-1.43148		88	54	34
P0C870	P0C870			0.897471	1	0.110615	1.54248		88	54	34
Q8N371	Q8N371			0.0238834	1	0.00435647	0.06731		88	54	34
Q96T60	Q96T60			0.994242	1	0.113641	1.65616		88	54	34
P31939	P31939			0.113186	1	0.0206122	0.292547		88	54	34
Q9Y223	Q9Y223			0.234517	1	0.0381114	0.551456		88	54	34
P21810	P21810			0.47894	1	-0.222233	-0.97572		88	54	34
Q14032	Q14032			0.258413	1	-0.177564	-0.599188		56	28	28
P53004	P53004			0.0512496	1	-0.011867	-0.140377		88	54	34
P78537	P78537			0.108972	1	-0.0212983	-0.2827		88	54	34
Q6QNY1	Q6QNY1			0.271058	1	0.0440053	0.621789		88	54	34
Q6QNY0	Q6QNY0			0.135151	1	0.0297923	0.342822		88	54	34
Q9NUP1	Q9NUP1			0.271834	1	0.0540249	0.623252		88	54	34
Q8TDH9	Q8TDH9			0.263893	1	0.0446749	0.608231		88	54	34
Q9UL45	Q9UL45			0.0665679	1	0.0172679	0.179598		88	54	34
Q96IK1	Q96IK1			0.351642	1	0.0559763	0.76731		88	54	34
Q8NFC6	Q8NFC6			0.441702	1	0.0463352	0.917094		88	54	34
P43251	P43251			0.354005	1	0.068712	0.771402		88	54	34
P50747	P50747			0.0057872	1	-0.00125186	-0.0166393		88	54	34
Q9Y6X5	Q9Y6X5			1.88576	1	-0.293523	-2.53632	+	88	54	34
P49789	P49789			0.00165614	1	-0.000569308	-0.0047842		88	54	34
P50583	P50583			0.0695406	1	-0.0159373	-0.18708		88	54	34
P07738	P07738			0.215322	1	0.0878871	0.513261		88	54	34
Q13867	Q13867			0.283337	1	0.0417283	0.644774		88	54	34
Q969J3	Q969J3			0.196051	1	0.0326732	0.473972		88	54	34
Q96GS4	Q96GS4			0.362995	1	-0.0392211	-0.786879		88	54	34
Q96B45	Q96B45			0.447416	1	0.0808249	0.926205		88	54	34
Q96FH0	Q96FH0			0.0413258	1	0.00855782	0.114345		88	54	34
P18577	P18577			0.203664	1	0.131653	0.48961		88	54	34
P54132	P54132			0.362442	1	0.0654155	0.78593		88	54	34
P15391	P15391			0.0869415	1	-0.0617	-0.230153		80	48	32
P11836	P11836			0.0533096	1	0.0424014	0.145718		88	54	34
Q9NSY1	Q9NSY1			0.477343	1	-0.0632707	-0.973241		88	54	34
Q9Y3E2	Q9Y3E2			0.0223048	1	0.00446942	0.0629683		88	54	34
Q9H3K6	Q9H3K6			0.948508	1	0.126557	1.60306		88	54	34
Q53S33	Q53S33			0.463454	1	0.089485	0.951553		88	54	34
Q6UWU4	Q6UWU4			0.115974	1	-0.0246135	-0.299025		88	54	34
P13727	P13727			0.55721	1	-0.262307	-1.09357		88	54	34
Q10589	Q10589			0.704653	1	-0.162129	-1.29905		88	54	34
P13497	P13497			0.0828398	1	0.0330545	0.220133		80	51	29
P34820	P34820			0.192218	1	-0.0893583	-0.466165		82	49	33
P36894	P36894			0.372244	1	-0.0963046	-0.805061		55	32	23
Q13873	Q13873			0.0861885	1	0.0233917	0.228248		88	54	34
Q53HL2	Q53HL2			0.298173	1	-0.0460101	-0.672466		79	48	31
Q9NWK9	Q9NWK9			0.315579	1	-0.0490623	-0.703689		88	54	34
P80723	P80723			0.249819	1	-0.102361	-0.581275		88	54	34
Q8WXS3	Q8WXS3			0.0781781	1	-0.0454049	-0.208599		87	53	34
O95258	O95258			0.129262	1	-0.0297106	-0.32951		88	54	34
O95415	O95415			0.0744059	1	-0.0204737	-0.199238		88	54	34
Q9UQB8	Q9UQB8			0.0123344	1	0.00476561	0.0352893		49	27	22
Q9UHR4	Q9UHR4			0.0159519	1	0.00713984	0.045347		88	54	34
Q6UXY1	Q6UXY1			0.140093	1	0.0784811	0.354553		57	38	19
O15382	O15382			0.0273519	1	-0.0056974	-0.0767986		88	54	34
Q6UWZ7	Q6UWZ7			0.983384	1	-0.153388	-1.64365		88	54	34
Q96RL1	Q96RL1			0.062255	1	-0.0135515	-0.168669		88	54	34
Q6PJG6	Q6PJG6			0.02279	1	-0.0034523	-0.0643044		88	54	34
Q7Z569	Q7Z569			0.35712	1	-0.0372507	-0.77678		88	54	34
Q99728	Q99728			0.458575	1	0.102344	0.946811		57	34	23
Q9P287	Q9P287			0.0465594	1	-0.0114652	-0.128137		88	54	34
Q7Z589	Q7Z589			1.55126	1	-0.119408	-2.23364	+	88	54	34
Q9NZM4	Q9NZM4			0.122926	1	0.0222585	0.315054		88	54	34
Q6AI39	Q6AI39			1.47072	1	0.214239	2.16286	+	75	45	30
P11274	P11274			0.478588	1	0.0596462	0.975173		88	54	34
P56945	P56945			1.4111	1	0.167324	2.09836	+	88	54	34
O75815	O75815			0.160588	1	-0.0333742	-0.398983		88	54	34
Q9HCU9	Q9HCU9			0.769234	1	-0.0970607	-1.3834		88	54	34
Q5PSV4	Q5PSV4			0.0460308	1	-0.00838663	-0.126751		88	54	34
P38398	P38398			0.189456	1	-0.0367592	-0.460379		84	52	32
Q9H6U6	Q9H6U6			0.412768	1	0.0892941	0.870927		77	45	32
Q8TDM0	Q8TDM0			0.233148	1	-0.0814752	-0.550334		51	30	21
Q9Y6D6	Q9Y6D6			0.594963	1	-0.0750264	-1.14808		88	54	34
Q9Y6D5	Q9Y6D5			0.41772	1	0.0682659	0.878369		88	54	34
Q5TH69	Q5TH69			0.546969	1	0.106807	1.07853		88	54	34
Q96GW7	Q96GW7			0.00797231	1	0.00560483	0.0228655		88	54	34
Q8WY22	Q8WY22			0.349312	1	0.0557968	0.76327		88	54	34
Q9UBW5	Q9UBW5			0.377659	1	-0.121914	-0.811844		88	54	34
Q9NQY0	Q9NQY0			0.0705983	1	0.014005	0.189732		88	54	34
Q9NWV8	Q9NWV8			0.0743015	1	0.00761389	0.198978		88	54	34
Q9NXR7	Q9NXR7			0.501188	1	-0.064344	-1.00993		88	54	34
Q15018	Q15018			0.17674	1	-0.0200045	-0.433591		88	54	34
Q5VW32	Q5VW32			1.52051	1	0.188507	2.20444	+	88	54	34
Q8TBE0	Q8TBE0			0.076516	1	-0.0359332	-0.204883		54	29	25
Q9NRL2	Q9NRL2			0.0413153	1	0.00804465	0.114317		88	54	34
Q9UIF9	Q9UIF9			0.00225338	1	-0.000337977	-0.00650502		88	54	34
Q9UIF8	Q9UIF8			0.149163	1	0.0249933	0.374079		84	52	32
Q9ULD4	Q9ULD4			0.194889	1	-0.0301194	-0.471572		88	54	34
Q9NSI6	Q9NSI6			0.0014825	1	-0.000364665	-0.00428438		82	49	33
P25440	P25440			0.344722	1	-0.060394	-0.755279		88	54	34
Q15059	Q15059			0.366178	1	0.0488454	0.792327		88	54	34
O60885	O60885			0.0356753	1	0.00517868	0.0992915		88	54	34
Q9NPI1	Q9NPI1			0.554113	1	-0.0706773	-1.08903		88	54	34
Q9H8M2	Q9H8M2			0.45061	1	0.0390681	0.931281		88	54	34
Q9NW68	Q9NW68			0.00551899	1	0.00101303	0.015873		88	54	34
Q13829	Q13829			0.0369925	1	0.00781334	0.10292		66	43	23
Q9H3F6	Q9H3F6			0.732828	1	-0.09715	-1.33623		88	54	34
Q9H0C5	Q9H0C5			0.246239	1	-0.0418203	-0.574346		88	54	34
Q9BSF8	Q9BSF8			0.27872	1	-0.044644	-0.638543		47	27	20
Q9BX70	Q9BX70			0.20299	1	0.035941	0.488232		88	54	34
Q96Q07	Q96Q07			0.113287	1	-0.0243818	-0.292838		83	51	32
Q719H9	Q719H9			0.126326	1	0.0445592	0.32283		88	54	34
Q96CX2	Q96CX2			0.361989	1	-0.082168	-0.785154		88	54	34
Q96SI1	Q96SI1			0.0466383	1	-0.0144968	-0.128344		88	54	34
Q6PI47	Q6PI47			0.106954	1	-0.0152831	-0.27796		88	54	34
Q7Z5Y7	Q7Z5Y7			0.704972	1	-0.169578	-1.29947		88	54	34
Q4G0X4	Q4G0X4			1.00828	1	-0.230305	-1.67224		88	54	34
Q9Y597	Q9Y597			0.357714	1	0.0682505	0.777803		88	54	34
Q9NXV2	Q9NXV2			1.15917	1	-0.119846	-1.83934		88	54	34
Q8NC69	Q8NC69			0.355544	1	-0.0924054	-0.775154		68	42	26
Q96MP8	Q96MP8			0.661031	1	0.122827	1.24025		88	54	34
Q7L273	Q7L273			0.348239	1	-0.0588111	-0.761405		88	54	34
O43670	O43670			0.953107	1	0.113255	1.60845		88	54	34
Q9BRD0	Q9BRD0			0.0465768	1	-0.00696858	-0.128183		88	54	34
Q7KYR7	Q7KYR7			0.23358	1	-0.0563394	-0.549613		88	54	34
Q8WVV5	Q8WVV5			0.0695022	1	-0.0318096	-0.18727		59	34	25
O00481	O00481			0.183103	1	-0.0420803	-0.447014		88	54	34
P78410	P78410			0.189524	1	-0.0652592	-0.46044		88	54	34
O00478	O00478			0.107893	1	-0.032876	-0.280168		88	54	34
Q13895	Q13895			0.293432	1	-0.0498985	-0.663437		88	54	34
Q9Y235	Q9Y235			0.610385	1	0.44009	1.17577		52	31	21
Q96EU7	Q96EU7			0.959436	1	0.130997	1.61585		88	54	34
P11586	P11586			0.181104	1	-0.0306881	-0.442808		88	54	34
Q9Y426	Q9Y426			0.148866	1	-0.0400974	-0.373363		88	54	34
Q4AC94	Q4AC94			0.761023	1	-0.126325	-1.37355		83	50	33
Q16581	Q16581			0.749742	1	-0.150259	-1.36083		72	42	30
P04003	P04003			0.27124	1	0.117805	0.622133		88	54	34
P20851	P20851			0.345421	1	0.139906	0.756498		88	54	34
P21730	P21730			0.418243	1	-0.115684	-0.879223		88	54	34
O75844	O75844			0.24477	1	-0.0378493	-0.571496		88	54	34
Q9Y256	Q9Y256			0.795775	1	-0.195261	-1.41812		82	49	33
Q8WUQ7	Q8WUQ7			0.255742	1	-0.0252075	-0.592674		88	54	34
P27708	P27708			0.114893	1	0.0198722	0.296516		88	54	34
Q9NYQ6	Q9NYQ6			1.14102	1	0.196911	1.82419		74	43	31
Q9HCU4	Q9HCU4			0.867701	1	0.163664	1.50646		88	54	34
P12830	P12830			0.407231	1	0.171738	0.86118		88	54	34
P55287	P55287			0.344971	1	-0.0878895	-0.755714		88	54	34
P55290	P55290			0.101556	1	0.0330306	0.265204		88	54	34
Q9H159	Q9H159			0.133214	1	-0.0562863	-0.338456		88	54	34
P19022	P19022			0.738075	1	0.21691	1.34308		88	54	34
P22223	P22223			0.288472	1	-0.125323	-0.654293		88	54	34
P33151	P33151			0.254884	1	0.0603706	0.591027		88	54	34
P55285	P55285			0.163828	1	0.0417791	0.40617		78	50	28
Q99653	Q99653			0.103837	1	0.0227502	0.270607		88	54	34
Q96BS2	Q96BS2			0.227512	1	-0.0928793	-0.537621		88	54	34
P63098	P63098			0.0684976	1	0.0131811	0.184459		88	54	34
Q9Y6J0	Q9Y6J0			0.247884	1	-0.0243672	-0.577534		88	54	34
P53805	P53805			1.38708	1	0.429668	2.08361	+	69	45	24
Q9UKA8	Q9UKA8			0.292741	1	0.0522306	0.662166		88	54	34
Q16602	Q16602			0.145456	1	0.0441902	0.365827		88	54	34
Q99828	Q99828			0.244441	1	0.0479816	0.570856		88	54	34
Q9UGQ2	Q9UGQ2			0.0554956	1	0.0167002	0.15158		60	40	20
Q8IWX8	Q8IWX8			0.422067	1	-0.0416527	-0.885448		88	54	34
Q9HA72	Q9HA72			0.0926938	1	0.0339747	0.244098		79	47	32
Q8N5C1	Q8N5C1			0.433321	1	-0.089873	-0.903651		88	54	34
Q5R3K3	Q5R3K3			0.290296	1	-0.142598	-0.657661		88	54	34
Q9UM00	Q9UM00			0.142188	1	0.0245011	0.358571		88	54	34
Q96D31	Q96D31			0.756884	1	0.140123	1.3675		88	54	34
P49069	P49069			0.00907363	1	-0.00131721	-0.025992		88	54	34
Q8NE86	Q8NE86			0.112711	1	-0.0206217	-0.29144		88	54	34
Q9NWR8	Q9NWR8			0.14147	1	0.0397083	0.356972		88	54	34
Q9BPX6	Q9BPX6			0.0655454	1	0.0120325	0.177015		88	54	34
Q8IYU8	Q8IYU8			0.0753987	1	0.0149284	0.201706		88	54	34
Q86XE3	Q86XE3			0.080976	1	-0.0371748	-0.215984		51	33	18
Q01064	Q01064			0.503923	1	0.168327	1.01957		47	27	20
Q14123	Q14123			1.76446	1	0.323018	2.46451	+	52	32	20
Q8N5S9	Q8N5S9			0.093627	1	0.0241528	0.246324		81	48	33
Q14012	Q14012			0.280589	1	-0.0530773	-0.639657		88	54	34
Q8IU85	Q8IU85			0.305651	1	-0.0857234	-0.685761		88	54	34
Q13554	Q13554			0.456056	1	-0.134913	-0.943447		53	34	19
Q16566	Q16566			0.0854726	1	0.0307208	0.226502		88	54	34
Q9P1Z2	Q9P1Z2			0.0846504	1	0.0170453	0.224495		88	54	34
Q13137	Q13137			0.941717	1	-0.0874461	-1.59508		88	54	34
O75746	O75746			0.163583	1	0.0263964	0.405459		88	54	34
Q9UJS0	Q9UJS0			1.341	1	0.315994	2.02849	+	88	54	34
Q6NUK1	Q6NUK1			0.107959	1	0.0252968	0.280322		88	54	34
Q9BV35	Q9BV35			0.797399	1	0.137762	1.41939		87	53	34
Q9Y376	Q9Y376			0.210429	1	-0.0325471	-0.503377		88	54	34
Q9H9S4	Q9H9S4			0.130731	1	-0.0318702	-0.332843		88	54	34
Q9NP80	Q9NP80			0.134462	1	-0.0238354	-0.341271		88	54	34
Q9Y2V2	Q9Y2V2			0.228583	1	0.0638238	0.539744		88	54	34
O75177	O75177			0.511951	1	0.131221	1.02627		88	54	34
Q9HB71	Q9HB71			0.519895	1	0.0892254	1.03824		88	54	34
Q13938	Q13938			0.463492	1	0.234988	0.951614		88	54	34
Q05682	Q05682			0.291477	1	0.153013	0.65984		88	54	34
O14967	O14967			0.0259863	1	-0.0160555	-0.073099		78	49	29
Q96JQ2	Q96JQ2			0.598443	1	0.128229	1.15304		88	54	34
P0DP25	P0DP25			0.31575	1	-0.0462208	-0.703997		88	54	34
Q9NZT1	Q9NZT1			0.783567	1	0.246639	1.40406		74	46	28
Q7Z624	Q7Z624			0.0556565	1	0.0128175	0.151805		83	50	33
Q5T5Y3	Q5T5Y3			0.473796	1	0.0424862	0.967725		88	54	34
Q08AD1	Q08AD1			0.377177	1	0.0656794	0.81103		88	54	34
P27824	P27824			0.22123	1	-0.0515631	-0.525113		88	54	34
P04632	P04632			0.610569	1	0.0615601	1.17021		88	54	34
P07384	P07384			0.160856	1	-0.0233877	-0.399563		88	54	34
O75808	O75808			0.170922	1	-0.0199996	-0.421214		88	54	34
P17655	P17655			1.20547	1	0.137158	1.88867		88	54	34
O15484	O15484			1.25033	1	-0.290394	-1.93569		88	54	34
Q9Y6W3	Q9Y6W3			0.912851	1	-0.103328	-1.56089		88	54	34
P51911	P51911			0.296095	1	0.165027	0.668327		88	54	34
Q99439	Q99439			0.309414	1	0.08719	0.692578		88	54	34
Q15417	Q15417			0.400052	1	0.0857133	0.849324		88	54	34
P27797	P27797			0.48339	1	-0.0789591	-0.982608		88	54	34
P22676	P22676			0.298195	1	0.169493	0.672425		81	50	31
P31415	P31415			0.0230224	1	-0.0190374	-0.0649437		88	54	34
O14958	O14958			0.0340492	1	0.0263866	0.0949909		72	45	27
Q9BQT9	Q9BQT9			0.299067	1	0.0618287	0.674471		71	40	31
O43852	O43852			0.242528	1	0.0912355	0.567134		88	54	34
Q9Y233	Q9Y233			0.00651569	1	-0.00180477	-0.0187226		82	52	30
P17612	P17612			0.419345	1	-0.0661226	-0.881018		88	54	34
P22694	P22694			1.04026	1	0.233041	1.70853		88	54	34
P51817	P51817			0.391533	1	-0.124439	-0.835154		88	54	34
Q9C010	Q9C010			0.132543	1	0.061417	0.337364		64	41	23
Q9Y2B9	Q9Y2B9			0.806811	1	0.115095	1.43111		88	54	34
P10644	P10644			0.0181037	1	0.00483953	0.0513426		88	54	34
P31321	P31321			0.00406865	1	0.00118394	0.011721		88	54	34
P13861	P13861			0.19839	1	0.0314532	0.478794		88	54	34
P31323	P31323			0.110377	1	0.0524368	0.285989		88	54	34
P56211	P56211			1.10834	1	0.156957	1.78417		88	54	34
Q92887	Q92887			1.04149	1	0.267326	1.70991		88	54	34
O15438	O15438			0.373983	1	-0.0950388	-0.806014		80	48	32
P78358	P78358			0.497796	1	-0.328523	-1.00489		86	53	33
Q5JQC4	Q5JQC4			1.3507	1	-0.667411	-2.03826	+	88	54	34
P0DMU9	P0DMU9			0.533611	1	-0.525337	-1.06502		46	29	17
P0DMU7	P0DMU7			0.141665	1	-0.170044	-0.358426		48	31	17
Q9BSD7	Q9BSD7			0.0435836	1	-0.0120137	-0.120312		88	54	34
Q6ZU35	Q6ZU35			0.547569	1	0.100809	1.07942		88	54	34
Q9UDT6	Q9UDT6			1.3843	1	0.210923	2.10098	+	47	28	19
Q8N3C7	Q8N3C7			0.217517	1	0.0619751	0.517985		76	44	32
Q6F5E8	Q6F5E8			0.0143913	1	0.00462815	0.0409813		88	54	34
Q14444	Q14444			0.142374	1	-0.0219532	-0.358983		88	54	34
Q8N1G2	Q8N1G2			0.10836	1	0.0170685	0.281262		88	54	34
Q8IYT2	Q8IYT2			0.593783	1	0.0840221	1.1464		88	54	34
Q6JBY9	Q6JBY9			0.222705	1	-0.0908951	-0.528058		88	54	34
Q8IV04	Q8IV04			0.182421	1	-0.053635	-0.44558		88	54	34
P31327	P31327			0.106361	1	0.0526345	0.276563		88	54	34
A8MPS7	A8MPS7			0.0119814	1	-0.00396273	-0.03421		88	54	34
Q9NPF2	Q9NPF2			0.350832	1	0.164659	0.765906		88	54	34
Q9NRB3	Q9NRB3			0.220851	1	-0.0554722	-0.524355		88	54	34
Q8NCH0	Q8NCH0			0.412718	1	0.123693	0.870192		88	54	34
Q7LGC8	Q7LGC8			0.247003	1	-0.0558102	-0.575937		84	52	32
Q9GZX3	Q9GZX3			0.294795	1	-0.104854	-0.666534		73	43	30
P00915	P00915			0.27699	1	0.194845	0.632933		88	54	34
O43570	O43570			0.116492	1	-0.0377256	-0.300574		65	40	25
Q8N1Q1	Q8N1Q1			0.412996	1	-0.125452	-0.870647		88	54	34
Q9ULX7	Q9ULX7			1.29268	1	0.416823	1.97939		88	54	34
P00918	P00918			0.13387	1	0.0799604	0.339935		88	54	34
P07451	P07451			0.375573	1	0.207886	0.808313		88	54	34
P22748	P22748			0.423637	1	0.172002	0.888747		76	44	32
Q9Y2D0	Q9Y2D0			0.288376	1	-0.108236	-0.654115		88	54	34
P35219	P35219			1.79657	1	0.459311	2.45808	+	88	54	34
P16152	P16152			1.03025	1	-0.1943	-1.69722		88	54	34
O75828	O75828			0.204143	1	-0.0612191	-0.490589		88	54	34
Q8N4T8	Q8N4T8			0.264303	1	-0.057996	-0.609011		88	54	34
O75052	O75052			0.456471	1	0.14125	0.942123		68	41	27
Q96DG6	Q96DG6			0.0305916	1	-0.0188077	-0.0855995		88	54	34
Q96IY4	Q96IY4			0.109337	1	0.0484792	0.283554		88	54	34
O75976	O75976			0.0417342	1	-0.00988691	-0.115426		88	54	34
P16870	P16870			0.106207	1	-0.0449099	-0.276463		68	44	24
P14384	P14384			1.24503	1	-0.330695	-1.93017		88	54	34
P15169	P15169			0.310543	1	0.0858813	0.694619		88	54	34
P22792	P22792			0.166782	1	0.0532415	0.412348		88	54	34
Q9Y646	Q9Y646			0.0795502	1	0.0396513	0.211978		88	54	34
Q66K79	Q66K79			0.514198	1	-0.128917	-1.03153		68	41	27
O14595	O14595			0.474516	1	-0.120209	-0.971351		61	35	26
P13688	P13688			0.548003	1	0.35381	1.08161		72	42	30
P40199	P40199			0.552076	1	-0.210793	-1.08727		75	48	27
Q9UJA2	Q9UJA2			0.361118	1	0.0886372	0.784849		67	40	27
Q16619	Q16619			0.0259206	1	0.00836529	0.073045		52	32	20
P43155	P43155			0.417411	1	-0.068401	-0.877866		88	54	34
P50416	P50416			2.34477	1	-0.272824	-2.91598	+	88	54	34
P23786	P23786			0.0108236	1	0.00278255	0.0309442		88	54	34
Q8N4J0	Q8N4J0			0.0232068	1	-0.00640758	-0.0654509		88	54	34
Q9NQ79	Q9NQ79			0.163464	1	0.0706242	0.405203		88	54	34
O75339	O75339			0.0561692	1	-0.0294922	-0.153097		88	54	34
Q8IUL8	Q8IUL8			0.252527	1	0.0853737	0.586496		88	54	34
P49747	P49747			0.0521639	1	-0.0333233	-0.14275		88	54	34
O75718	O75718			0.0971979	1	-0.0293716	-0.254821		88	54	34
P48730	P48730			0.838593	1	0.113984	1.47073		88	54	34
P49674	P49674			0.1105	1	-0.0212706	-0.286334		83	50	33
Q9HCP0	Q9HCP0			0.154844	1	0.0253141	0.386483		88	54	34
P78368	P78368			0.456044	1	-0.0625308	-0.940972		73	43	30
Q9Y6M4	Q9Y6M4			0.470433	1	0.0691117	0.962482		88	54	34
P68400	P68400			0.163421	1	-0.0220484	-0.405109		88	54	34
P19784	P19784			0.311924	1	0.0411734	0.69711		88	54	34
P67870	P67870			0.230231	1	0.0277344	0.543006		88	54	34
Q8WXE0	Q8WXE0			0.239037	1	0.0312895	0.560322		88	54	34
O15519	O15519			0.0411451	1	0.00842646	0.113905		79	47	32
Q9UKL3	Q9UKL3			0.263444	1	-0.0582481	-0.608487		61	39	22
Q9H8G2	Q9H8G2			0.186983	1	0.0322857	0.455141		88	54	34
Q9BXL7	Q9BXL7			0.0341841	1	-0.0131279	-0.09529		88	54	34
Q9BX69	Q9BX69			0.167002	1	-0.0316906	-0.412925		82	49	33
Q9H257	Q9H257			1.58586	1	-0.144999	-2.26619	+	88	54	34
P29466	P29466			0.118297	1	0.0439291	0.3044		88	54	34
P31944	P31944			0.464435	1	0.118311	0.953094		88	54	34
P42575	P42575			0.653282	1	0.0583772	1.22964		88	54	34
P42574	P42574			0.121139	1	-0.0197707	-0.31095		88	54	34
P49662	P49662			1.77235	1	-0.208275	-2.43654	+	88	54	34
P51878	P51878			0.0212778	1	0.0128479	0.060275		50	27	23
P55212	P55212			0.396398	1	0.0673762	0.84326		88	54	34
P55210	P55210			1.03564	1	-0.148181	-1.70331		88	54	34
P55211	P55211			0.000426625	1	9.18065e-05	0.00123416		88	54	34
P04040	P04040			0.0749223	1	-0.0326402	-0.200522		88	54	34
Q86VU5	Q86VU5			0.417498	1	-0.104734	-0.878008		88	54	34
P21964	P21964			0.415042	1	-0.0985521	-0.873996		88	54	34
P35221	P35221			0.0817775	1	0.0275032	0.217458		88	54	34
Q9UI47	Q9UI47			0.0160767	1	0.00675162	0.0457635		59	36	23
P35222	P35222			0.414581	1	0.120278	0.873243		88	54	34
P49913	P49913			0.0284114	1	0.0278052	0.0796834		88	54	34
P07858	P07858			0.132051	1	0.0831141	0.335829		88	54	34
P07339	P07339			0.230399	1	-0.107148	-0.543339		88	54	34
Q9UBX1	Q9UBX1			0.185922	1	0.0974478	0.452922		88	54	34
P08311	P08311			0.187362	1	0.115798	0.455932		88	54	34
P43235	P43235			0.0885467	1	-0.0454966	-0.233982		88	54	34
P07711	P07711			0.439266	1	-0.107877	-0.913197		88	54	34
O60911	O60911			0.625959	1	0.305098	1.19705		55	37	18
P43234	P43234			0.147679	1	-0.0321483	-0.37076		87	53	34
P25774	P25774			0.888748	1	-0.24414	-1.53198		88	54	34
P56202	P56202			0.473912	1	-0.160797	-0.970273		62	37	25
Q9UBR2	Q9UBR2			0.186039	1	0.085033	0.453167		88	54	34
P20645	P20645			0.367703	1	-0.0700556	-0.794932		88	54	34
P11717	P11717			0.146592	1	-0.032557	-0.368343		88	54	34
Q9NQ11	Q9NQ11			0.0453528	1	-0.00975671	-0.12497		88	54	34
Q6NZI2	Q6NZI2			0.0179683	1	-0.0112771	-0.0509661		88	54	34
O95810	O95810			0.0477511	1	-0.0231456	-0.131258		88	54	34
Q969G5	Q969G5			0.258561	1	-0.093159	-0.59807		88	54	34
Q03135	Q03135			0.125984	1	0.0657412	0.32205		88	54	34
P51636	P51636			0.163736	1	-0.0451028	-0.405791		88	54	34
Q96F85	Q96F85			0.243403	1	-0.0663682	-0.568839		88	54	34
P32246	P32246			1.20156	1	-0.289322	-1.88454		88	54	34
P51684	P51684			0.00205174	1	-0.00128594	-0.00593732		51	32	19
P32248	P32248			0.157499	1	0.0849813	0.392726		66	42	24
O00421	O00421			0.243448	1	-0.125402	-0.569825		63	42	21
Q16627	Q16627			0.0721339	1	0.0363498	0.193787		65	44	21
P55774	P55774			0.219203	1	-0.122982	-0.521056		88	54	34
Q99731	Q99731			0.862011	1	-0.281058	-1.50353		69	40	29
O00585	O00585			0.0887624	1	-0.0712367	-0.234505		88	54	34
P13501	P13501			0.884991	1	-0.255796	-1.52745		88	54	34
Q96Q11	Q96Q11			0.131756	1	0.0235976	0.335163		88	54	34
P17676	P17676			0.442134	1	0.0947778	0.917784		88	54	34
P49716	P49716			0.316379	1	-0.0681779	-0.705998		69	45	24
P53567	P53567			0.188125	1	-0.0633184	-0.458222		62	39	23
Q03701	Q03701			0.017466	1	-0.00432085	-0.0495687		88	54	34
O00622	O00622			0.127687	1	-0.0595434	-0.325929		88	54	34
P29279	P29279			0.135488	1	-0.0495838	-0.343578		88	54	34
P48745	P48745			0.611756	1	0.276046	1.17188		88	54	34
A5YKK6	A5YKK6			0.0109716	1	0.00128741	0.0313622		88	54	34
Q9H9A5	Q9H9A5			0.281958	1	0.0221679	0.642207		88	54	34
Q9UKZ1	Q9UKZ1			0.0243138	1	-0.00251234	-0.0684912		88	54	34
Q9NZN8	Q9NZN8			0.240309	1	0.0258088	0.562807		88	54	34
O75175	O75175			0.354093	1	-0.0430941	-0.771555		88	54	34
Q9ULM6	Q9ULM6			0.912235	1	-0.172064	-1.56988		55	33	22
Q96LI5	Q96LI5			0.084443	1	0.0116811	0.223988		88	54	34
Q9UIV1	Q9UIV1			0.133294	1	0.0208162	0.338637		88	54	34
Q9UFF9	Q9UFF9			0.289693	1	-0.0515994	-0.65655		88	54	34
Q92600	Q92600			0.0886305	1	-0.0116706	-0.234185		88	54	34
Q6YHK3	Q6YHK3			1.01069	1	0.249862	1.67499		88	54	34
P48509	P48509			0.0130382	1	-0.00514838	-0.0371838		88	54	34
Q8N6Q3	Q8N6Q3			0.393873	1	-0.149101	-0.839426		81	50	31
Q99467	Q99467			0.207062	1	-0.054881	-0.49654		88	54	34
O95400	O95400			0.0405797	1	-0.00711542	-0.112367		88	54	34
Q9NNX6	Q9NNX6			0.896696	1	-0.229697	-1.54155		88	54	34
P26842	P26842			0.37969	1	-0.140431	-0.815275		88	54	34
Q5ZPR3	Q5ZPR3			0.0867298	1	-0.0191878	-0.229566		88	54	34
Q9Y5K6	Q9Y5K6			0.0531281	1	-0.0126937	-0.145248		88	54	34
Q9NPF0	Q9NPF0			0.311435	1	-0.0805713	-0.696229		88	54	34
P16070	P16070			0.0678215	1	0.0245722	0.182758		88	54	34
P09326	P09326			0.233996	1	-0.107498	-0.550431		88	54	34
O43866	O43866			0.095902	1	0.0387341	0.251719		88	54	34
P13987	P13987			0.065251	1	-0.0255985	-0.17627		88	54	34
P08962	P08962			0.58867	1	0.214494	1.13909		88	54	34
P60033	P60033			0.0983989	1	0.0281777	0.25769		88	54	34
P27701	P27701			0.311455	1	0.118298	0.696264		88	54	34
Q01151	Q01151			0.35935	1	-0.143618	-0.783523		50	31	19
P21926	P21926			0.621697	1	0.268189	1.18585		88	54	34
P48960	P48960			1.19003	1	-0.161249	-1.87232		88	54	34
P14209	P14209			0.0923015	1	-0.0276402	-0.243064		88	54	34
Q8TCZ2	Q8TCZ2			0.0533177	1	-0.016612	-0.145739		88	54	34
Q00587	Q00587			0.0838886	1	0.0198671	0.222632		88	54	34
O14613	O14613			0.412088	1	0.0856889	0.869678		79	47	32
Q9UKI2	Q9UKI2			0.138879	1	-0.0460299	-0.351186		88	54	34
Q9H3Q1	Q9H3Q1			0.806914	1	-0.186458	-1.43124		88	54	34
Q6NZY7	Q6NZY7			0.649237	1	-0.15844	-1.22408		88	54	34
Q9NRR3	Q9NRR3			0.174892	1	-0.0553559	-0.429934		75	47	28
Q15642	Q15642			0.0706646	1	-0.0237907	-0.190095		66	38	28
Q9NZ45	Q9NZ45			0.0524981	1	-0.0148739	-0.143617		88	54	34
Q8N5K1	Q8N5K1			0.131176	1	-0.0264124	-0.33385		88	54	34
P0C7P0	P0C7P0			0.0264857	1	-0.00980047	-0.0744354		88	54	34
Q86Y37	Q86Y37			0.0428715	1	0.00758026	0.118433		88	54	34
Q8TDN4	Q8TDN4			0.095432	1	-0.0244482	-0.250592		88	54	34
Q96SN8	Q96SN8			0.267108	1	-0.0284804	-0.614328		88	54	34
Q96JB5	Q96JB5			0.534372	1	-0.0767916	-1.05988		88	54	34
P51948	P51948			0.0504226	1	-0.0095095	-0.138227		88	54	34
Q9NXV6	Q9NXV6			0.0429409	1	-0.00743749	-0.118616		88	54	34
Q96HQ2	Q96HQ2			0.167006	1	-0.0400145	-0.412829		88	54	34
Q32NB8	Q32NB8			0.108541	1	-0.0186256	-0.281688		88	54	34
O14735	O14735			0.28936	1	-0.0542166	-0.655933		88	54	34
Q9BY67	Q9BY67			0.0177738	1	-0.00741612	-0.0504254		88	54	34
Q8N126	Q8N126			0.619732	1	0.251314	1.18731		59	35	24
Q8NFZ8	Q8NFZ8			0.256978	1	0.0650025	0.595041		88	54	34
Q4KMG0	Q4KMG0			0.0431047	1	-0.0201942	-0.119237		58	34	24
Q8N163	Q8N163			0.0651551	1	0.0122715	0.176027		88	54	34
Q99638	Q99638			0.281725	1	-0.0544865	-0.641774		88	54	34
O60671	O60671			0.198968	1	-0.0342891	-0.479982		88	54	34
O75943	O75943			0.306854	1	0.0324469	0.687943		88	54	34
Q9NV96	Q9NV96			1.86628	1	0.146185	2.51936	+	88	54	34
Q9ULG6	Q9ULG6			0.0944879	1	-0.0248781	-0.248326		88	54	34
Q9NQS1	Q9NQS1			0.405655	1	0.0521663	0.858583		88	54	34
P60953	P60953			0.298331	1	0.0515925	0.672423		88	54	34
O75419	O75419			0.836966	1	0.185386	1.4728		68	41	27
Q99459	Q99459			0.158926	1	-0.0194402	-0.395377		88	54	34
O00311	O00311			0.28266	1	-0.0673696	-0.645335		53	28	25
Q8IX12	Q8IX12			0.0297646	1	-0.00369324	-0.0833584		88	54	34
O75794	O75794			0.129848	1	-0.0230642	-0.33084		88	54	34
Q13042	Q13042			0.480579	1	0.0449312	0.978259		88	54	34
Q12834	Q12834			0.450923	1	-0.0927877	-0.932935		72	44	28
Q9UJX2	Q9UJX2			0.747418	1	-0.0695329	-1.35525		88	54	34
P30260	P30260			0.376295	1	-0.0448481	-0.809536		88	54	34
Q69YH5	Q69YH5			0.0972856	1	-0.0220252	-0.255134		78	47	31
Q99618	Q99618			0.00125923	1	0.000272832	0.00363993		83	51	32
Q99674	Q99674			0.375028	1	0.138016	0.80739		88	54	34
Q9NX58	Q9NX58			0.146251	1	0.0341384	0.367589		88	54	34
Q8WUJ3	Q8WUJ3			0.949051	1	0.217019	1.6037		88	54	34
P43121	P43121			0.309182	1	0.11674	0.692158		88	54	34
Q9UHN6	Q9UHN6			0.996312	1	0.138312	1.65853		88	54	34
P62633	P62633			0.161686	1	-0.0397023	-0.40136		88	54	34
P29762	P29762			0.214673	1	-0.16788	-0.511953		88	54	34
P29373	P29373			0.515662	1	0.278107	1.03187		88	54	34
P04637	P04637			0.591633	1	-0.135825	-1.14724		59	33	26
Q9NXG0	Q9NXG0			0.848877	1	-0.140388	-1.48633		73	44	29
P41208	P41208			0.436866	1	-0.065311	-0.909349		88	54	34
O15182	O15182			0.654153	1	-0.0888978	-1.23083		88	54	34
O43303	O43303			0.670046	1	-0.090802	-1.25253		88	54	34
Q6IQ19	Q6IQ19			0.759276	1	0.157067	1.37145		82	49	33
Q7Z7A1	Q7Z7A1			0.323128	1	-0.063622	-0.717198		88	54	34
Q8N137	Q8N137			0.722252	1	0.0721831	1.32234		88	54	34
Q03188	Q03188			0.389702	1	-0.0498567	-0.832094		88	54	34
P49454	P49454			0.111017	1	-0.0263931	-0.287486		88	54	34
Q9H3R5	Q9H3R5			0.633247	1	-0.0946864	-1.20249		83	50	33
Q92674	Q92674			0.268613	1	-0.0547997	-0.617833		70	44	26
Q9BS16	Q9BS16			0.520024	1	-0.0736034	-1.04216		56	31	25
Q8N0S6	Q8N0S6			0.0980546	1	0.0229842	0.256927		82	49	33
Q9NSP4	Q9NSP4			0.548811	1	-0.142206	-1.08693		49	29	20
Q96H22	Q96H22			0.231273	1	-0.0476487	-0.545218		82	49	33
Q9BU64	Q9BU64			0.0443331	1	0.0103821	0.12231		83	51	32
Q6IPU0	Q6IPU0			0.256459	1	0.141977	0.595367		57	35	22
Q7L2Z9	Q7L2Z9			0.0181219	1	-0.00582585	-0.0514109		79	48	31
Q8N2Z9	Q8N2Z9			0.262509	1	0.0641426	0.606239		70	44	26
Q96BT3	Q96BT3			0.180157	1	-0.0460615	-0.441219		70	41	29
Q71F23	Q71F23			0.486467	1	0.0635821	0.987708		83	50	33
A8MT69	A8MT69			0.355443	1	0.0885548	0.77592		57	32	25
O43264	O43264			0.108457	1	0.0139964	0.28149		88	54	34
Q02224	Q02224			0.50829	1	-0.167072	-1.02532		51	30	21
Q2M2Z5	Q2M2Z5			0.722216	1	0.104314	1.3255		68	43	25
O60308	O60308			0.0481995	1	0.00982388	0.13243		88	54	34
Q8N8E3	Q8N8E3			0.403039	1	-0.0656182	-0.854265		88	54	34
Q8N960	Q8N960			0.0242088	1	0.00357003	0.0682031		88	54	34
Q6ZU80	Q6ZU80			0.339347	1	-0.043945	-0.745876		88	54	34
Q66GS9	Q66GS9			0.37325	1	-0.0545554	-0.804374		88	54	34
O94986	O94986			0.175148	1	-0.0230491	-0.430215		88	54	34
Q5TB80	Q5TB80			0.135863	1	-0.0307199	-0.344569		78	47	31
Q9UPV0	Q9UPV0			0.0635275	1	0.0157742	0.172039		70	45	25
Q5SW79	Q5SW79			0.788672	1	0.14747	1.4082		88	54	34
Q9Y4F5	Q9Y4F5			0.151344	1	0.0297686	0.378816		88	54	34
Q8TEP8	Q8TEP8			1.41411	1	-0.169274	-2.10133	+	88	54	34
O15078	O15078			0.765433	1	0.0694736	1.37852		88	54	34
Q9BYV8	Q9BYV8			0.194023	1	0.0355585	0.469781		88	54	34
Q9C0F1	Q9C0F1			0.0740728	1	0.0122021	0.198409		88	54	34
Q53EZ4	Q53EZ4			0.0633498	1	0.016503	0.171452		88	54	34
Q86XR8	Q86XR8			0.0340573	1	0.00745181	0.0949491		88	54	34
Q96MT8	Q96MT8			0.218262	1	0.0280411	0.51917		88	54	34
Q76N32	Q76N32			0.284165	1	0.0545663	0.646313		88	54	34
Q8TAP6	Q8TAP6			2.21624	1	-0.194415	-2.83938	+	65	39	26
Q5JTW2	Q5JTW2			0.609926	1	0.129986	1.1693		88	54	34
Q9Y592	Q9Y592			1.31347	1	-0.152892	-2.00577	+	75	43	32
Q6P2H3	Q6P2H3			0.0362708	1	0.00545965	0.100886		88	54	34
Q96ST8	Q96ST8			0.148993	1	0.0270491	0.37377		80	49	31
Q96GE4	Q96GE4			0.395935	1	-0.0751405	-0.845664		51	28	23
Q8IW35	Q8IW35			0.411897	1	0.0591995	0.868846		88	54	34
Q8NA72	Q8NA72			0.00130215	1	0.000311161	0.00376395		82	49	33
Q5VT06	Q5VT06			0.923605	1	0.0556845	1.57368		88	54	34
Q9BV73	Q9BV73			0.216387	1	0.0232483	0.515404		88	54	34
Q96L14	Q96L14			0.0588439	1	-0.0244097	-0.160291		53	34	19
Q16739	Q16739			0.340601	1	0.0652094	0.748075		88	54	34
Q8TCT0	Q8TCT0			0.154226	1	0.0961212	0.385473		70	42	28
P27544	P27544			0.176358	1	0.0737242	0.43278		88	54	34
Q96G23	Q96G23			0.47261	1	0.109454	0.965877		88	54	34
Q9HA82	Q9HA82			1.16434	1	-0.248108	-1.84489		88	54	34
Q8N5B7	Q8N5B7			0.990382	1	-0.160431	-1.65433		77	48	29
Q6ZMG9	Q6ZMG9			0.518609	1	0.0922352	1.03638		87	53	34
Q5TA50	Q5TA50			0.00414985	1	0.000999199	0.0119538		88	54	34
Q01850	Q01850			0.0659708	1	-0.0144546	-0.17809		88	54	34
Q86X02	Q86X02			0.207327	1	-0.0477617	-0.497191		83	50	33
Q9BSQ5	Q9BSQ5			0.214171	1	-0.0383848	-0.510941		88	54	34
O75503	O75503			0.371564	1	0.0740954	0.801509		88	54	34
Q9NWW5	Q9NWW5			0.157047	1	0.0335371	0.39174		66	39	27
P00450	P00450			0.0707935	1	0.0284697	0.190221		88	54	34
Q9UFW8	Q9UFW8			0.523722	1	0.0724202	1.04399		88	54	34
O00408	O00408			0.18462	1	0.0739641	0.450379		79	47	32
Q13976	Q13976			0.250675	1	0.109616	0.58449		53	33	20
Q13237	Q13237			0.457903	1	0.190583	0.942818		88	54	34
Q14432	Q14432			0.368579	1	0.0908507	0.796426		88	54	34
Q13370	Q13370			0.116832	1	0.0381581	0.301013		88	54	34
O76074	O76074			0.0242715	1	0.00435306	0.0683751		88	54	34
Q9HD42	Q9HD42			0.0989669	1	0.0218198	0.259044		88	54	34
Q7LBR1	Q7LBR1			1.21888	1	0.16559	1.90281		88	54	34
O43633	O43633			0.426729	1	-0.0742795	-0.893009		88	54	34
Q9UQN3	Q9UQN3			0.387181	1	0.0583639	0.827874		88	54	34
Q9Y3E7	Q9Y3E7			0.0355985	1	0.00636609	0.0990856		88	54	34
Q9BY43	Q9BY43			0.0305739	1	-0.00551939	-0.0855514		88	54	34
Q9H444	Q9H444			0.429801	1	0.0482079	0.897976		88	54	34
Q9NZZ3	Q9NZZ3			0.446279	1	0.0810757	0.924397		88	54	34
Q96FZ7	Q96FZ7			0.257603	1	0.0461289	0.596239		88	54	34
Q8WUX9	Q8WUX9			0.565182	1	0.0715922	1.1052		88	54	34
O60921	O60921			0.172961	1	-0.0345458	-0.425564		88	54	34
Q99788	Q99788			1.42387	1	-0.243754	-2.11341	+	82	49	33
Q9BWS9	Q9BWS9			2.36002	1	-0.232473	-2.92802	+	88	54	34
P36222	P36222			0.465017	1	-0.171209	-0.954007		88	54	34
Q9BT22	Q9BT22			0.464772	1	0.0698987	0.953621		88	54	34
Q13231	Q13231			0.611859	1	-0.269821	-1.17203		88	54	34
Q96S66	Q96S66			0.399697	1	-0.0544514	-0.848734		88	54	34
P51788	P51788			0.252424	1	-0.0811837	-0.587135		65	40	25
O00299	O00299			0.776643	1	-0.119796	-1.39288		88	54	34
O15247	O15247			0.598076	1	-0.194173	-1.15251		88	54	34
O95833	O95833			0.370666	1	-0.0870258	-0.800319		81	50	31
Q9Y696	Q9Y696			0.289022	1	-0.0827124	-0.655309		88	54	34
Q9NZA1	Q9NZA1			0.829403	1	-0.156871	-1.46052		81	50	31
Q96NY7	Q96NY7			0.856288	1	-0.205226	-1.49252		88	54	34
P51797	P51797			0.418034	1	0.078881	0.878882		88	54	34
P11597	P11597			1.05149	1	0.172869	1.72114		88	54	34
Q8NE62	Q8NE62			0.183558	1	-0.0836758	-0.448151		79	49	30
P35790	P35790			0.0347357	1	0.0113454	0.0967714		88	54	34
Q8IWA5	Q8IWA5			0.0272248	1	0.00790864	0.0764522		88	54	34
Q9Y259	Q9Y259			0.0865669	1	0.0226341	0.229169		88	54	34
Q9Y6K0	Q9Y6K0			0.397246	1	-0.0584137	-0.844669		88	54	34
P49585	P49585			0.454683	1	-0.0702971	-0.937732		88	54	34
Q8WUD6	Q8WUD6			0.221098	1	0.0505624	0.52485		88	54	34
P06276	P06276			0.134944	1	0.0629477	0.342356		88	54	34
O15335	O15335			0.349421	1	-0.119353	-0.765997		52	34	18
Q6NUI6	Q6NUI6			0.263353	1	0.113309	0.609314		48	30	18
Q9P2E5	Q9P2E5			0.358015	1	0.059443	0.778323		88	54	34
Q8TDX6	Q8TDX6			0.00468266	1	-0.00159037	-0.0134805		88	54	34
Q8N6G5	Q8N6G5			1.23207	1	-0.149854	-1.91664		88	54	34
Q6UVK1	Q6UVK1			0.463791	1	0.186346	0.952082		88	54	34
Q86X52	Q86X52			0.879445	1	0.131467	1.52074		88	54	34
Q8IZ52	Q8IZ52			0.030022	1	0.00703542	0.0840562		88	54	34
Q70JA7	Q70JA7			0.816098	1	0.148638	1.44485		76	49	27
Q9H2X0	Q9H2X0			0.170435	1	0.0471419	0.420407		76	47	29
Q9NRG0	Q9NRG0			0.0333969	1	0.0078632	0.0931726		88	54	34
Q13111	Q13111			0.166986	1	-0.0343336	-0.412785		88	54	34
Q13112	Q13112			0.0432826	1	0.0109823	0.119518		88	54	34
Q9HAF1	Q9HAF1			0.513106	1	0.056891	1.02801		88	54	34
Q9Y3Y2	Q9Y3Y2			0.257515	1	-0.0482449	-0.59607		88	54	34
Q9ULG1	Q9ULG1			0.219817	1	-0.0222135	-0.522286		88	54	34
P83916	P83916			0.15117	1	-0.0353723	-0.378433		88	54	34
Q14781	Q14781			0.343798	1	0.164978	0.754923		65	36	29
Q13185	Q13185			0.1903	1	0.0335224	0.462056		88	54	34
P45973	P45973			0.319678	1	-0.0836377	-0.711038		88	54	34
O95503	O95503			0.139776	1	0.0226547	0.353191		88	54	34
O95931	O95931			1.00219	1	-0.143252	-1.66527		88	54	34
Q9HC52	Q9HC52			0.0606281	1	-0.015001	-0.164524		88	54	34
Q8N8U2	Q8N8U2			0.0992314	1	0.0427252	0.260284		51	28	23
Q9Y232	Q9Y232			0.332609	1	-0.0623186	-0.734019		88	54	34
O14646	O14646			0.0509238	1	0.0100061	0.13953		88	54	34
Q86WJ1	Q86WJ1			2.51271	1	0.24798	3.04682	+	88	54	34
O14647	O14647			0.367994	1	-0.0324554	-0.795428		88	54	34
Q12873	Q12873			0.457805	1	0.0620288	0.942664		88	54	34
Q14839	Q14839			0.0392215	1	-0.00675126	-0.108759		88	54	34
Q8TDI0	Q8TDI0			0.176131	1	0.0596994	0.432845		65	38	27
Q8TD26	Q8TD26			0.0560213	1	-0.0103219	-0.152717		88	54	34
Q9P2D1	Q9P2D1			0.0577356	1	0.013903	0.157122		88	54	34
Q9HCK8	Q9HCK8			0.163283	1	0.018452	0.404813		88	54	34
Q3L8U1	Q3L8U1			0.828442	1	0.0953132	1.45815		88	54	34
Q96JM3	Q96JM3			1.09858	1	0.11891	1.77346		88	54	34
Q8WVB6	Q8WVB6			0.280483	1	0.0444553	0.639459		88	54	34
P0CG13	P0CG13			0.318484	1	0.0916061	0.708937		87	53	34
O95239	O95239			0.676758	1	-0.144466	-1.26162		88	54	34
P23946	P23946			0.523639	1	0.214548	1.04531		72	43	29
Q9Y6A4	Q9Y6A4			0.13249	1	0.0195918	0.336821		88	54	34
P57076	P57076			0.447724	1	-0.0703534	-0.926696		88	54	34
Q96G28	Q96G28			0.0409966	1	-0.00815834	-0.113472		88	54	34
Q9P2B7	Q9P2B7			0.780453	1	0.114794	1.39774		88	54	34
Q9H799	Q9H799			1.78952	1	-1.1739	-2.48948	+	51	31	20
Q9P2M7	Q9P2M7			0.507415	1	0.0934864	1.01939		88	54	34
Q0VF96	Q0VF96			0.668676	1	-0.0916515	-1.25066		88	54	34
Q9ULV3	Q9ULV3			1.10546	1	-0.0873408	-1.78101		88	54	34
O15516	O15516			1.23049	1	-0.141748	-1.91959		75	47	28
Q8N0X4	Q8N0X4			0.171596	1	0.0584726	0.422654		88	54	34
O75390	O75390			0.00456695	1	0.00113988	0.0131491		88	54	34
Q9UPT6	Q9UPT6			0.206914	1	-0.0697174	-0.496424		80	48	32
O60271	O60271			0.174272	1	-0.0304531	-0.428353		88	54	34
Q96MX0	Q96MX0			0.552434	1	0.135316	1.08657		88	54	34
Q8IZR5	Q8IZR5			0.177047	1	0.0409472	0.434258		87	53	34
Q96DZ9	Q96DZ9			0.0840427	1	-0.0534488	-0.223009		88	54	34
Q9NX76	Q9NX76			0.699513	1	-0.107599	-1.2922		88	54	34
Q96FZ5	Q96FZ5			0.0216276	1	0.00702013	0.0611015		88	54	34
Q9HAW4	Q9HAW4			0.0389762	1	0.0122441	0.108202		68	43	25
Q7RTS1	Q7RTS1			0.964536	1	-0.232962	-1.63746		47	29	18
O14503	O14503			0.572641	1	-0.11082	-1.11602		88	54	34
Q9C0J9	Q9C0J9			0.443946	1	0.132748	0.922083		69	40	29
Q14677	Q14677			0.806724	1	-0.121901	-1.431		88	54	34
Q9NY35	Q9NY35			0.372427	1	-0.0507005	-0.802976		88	54	34
O95832	O95832			0.134468	1	0.106054	0.34182		60	34	26
O00501	O00501			0.298239	1	-0.0935769	-0.672807		74	46	28
Q10570	Q10570			0.061425	1	0.00737495	0.166556		88	54	34
Q9P2I0	Q9P2I0			0.0572722	1	-0.00646312	-0.155933		88	54	34
Q9UKF6	Q9UKF6			0.178692	1	0.0191954	0.437721		88	54	34
O95639	O95639			0.0176523	1	-0.00519676	-0.0501043		79	49	30
O43809	O43809			0.296478	1	-0.0441912	-0.669031		88	54	34
Q8N684	Q8N684			0.592111	1	-0.0781144	-1.14401		88	54	34
Q05048	Q05048			0.200148	1	0.0310873	0.482408		88	54	34
P33240	P33240			0.372023	1	-0.0402344	-0.802289		88	54	34
Q9H0L4	Q9H0L4			0.0401623	1	0.00647505	0.111259		88	54	34
Q12996	Q12996			0.029206	1	0.00434791	0.0818425		88	54	34
O96005	O96005			0.445304	1	0.0794207	0.922843		88	54	34
Q96KA5	Q96KA5			0.332715	1	-0.0495951	-0.734206		88	54	34
O75122	O75122			0.371979	1	0.10308	0.802215		88	54	34
Q8N2M8	Q8N2M8			0.0503971	1	-0.00661008	-0.138161		88	54	34
O75153	O75153			0.0193321	1	0.00425346	0.0547529		88	54	34
P10909	P10909			0.266255	1	0.161338	0.612713		88	54	34
Q96AJ1	Q96AJ1			0.0133851	1	-0.00296934	-0.0381669		82	49	33
Q8IY22	Q8IY22			0.0567037	1	-0.0107474	-0.154472		88	54	34
Q11201	Q11201			0.250366	1	-0.0758276	-0.582332		88	54	34
Q16842	Q16842			0.261587	1	0.0674449	0.604885		62	34	28
Q11206	Q11206			0.303313	1	0.105612	0.681512		88	54	34
Q92187	Q92187			0.201993	1	-0.0674808	-0.486591		72	42	30
P78382	P78382			0.355391	1	-0.0682037	-0.773797		88	54	34
Q8TDQ1	Q8TDQ1			0.79516	1	-0.204487	-1.41671		86	53	33
Q9UGN4	Q9UGN4			0.122851	1	-0.0324892	-0.314883		88	54	34
Q7Z401	Q7Z401			0.0430179	1	-0.00564552	-0.11882		88	54	34
Q99417	Q99417			0.706511	1	-0.0791053	-1.30152		88	54	34
G9CGD6	G9CGD6			0.0301534	1	0.00958012	0.0844309		82	49	33
Q14019	Q14019			0.0220101	1	-0.0108163	-0.0621563		88	54	34
P00740	P00740			0.353731	1	0.111685	0.770927		88	54	34
P12259	P12259			0.109875	1	0.0446089	0.284814		88	54	34
P08709	P08709			0.188305	1	-0.0498282	-0.458022		82	49	33
P00742	P00742			0.404743	1	0.14709	0.85708		88	54	34
P03951	P03951			0.0696528	1	0.0221677	0.187361		88	54	34
P00748	P00748			0.0309877	1	0.01088	0.0866712		88	54	34
P00488	P00488			0.901775	1	-0.299956	-1.54765		88	54	34
P05160	P05160			0.183117	1	0.0576911	0.447043		88	54	34
P53621	P53621			0.0120483	1	0.00212091	0.0343985		88	54	34
P53618	P53618			0.91775	1	-0.0711291	-1.56673		88	54	34
P35606	P35606			0.822634	1	-0.0590191	-1.45092		88	54	34
P48444	P48444			0.856075	1	-0.066738	-1.49226		88	54	34
O14579	O14579			0.198734	1	0.0238001	0.4795		88	54	34
Q9Y678	Q9Y678			0.282287	1	-0.0374879	-0.642819		88	54	34
Q9UBF2	Q9UBF2			0.0631972	1	-0.0119868	-0.171064		88	54	34
P61923	P61923			0.417714	1	-0.0496643	-0.87836		88	54	34
Q9P299	Q9P299			0.401876	1	-0.0873817	-0.852342		88	54	34
Q8IUF1	Q8IUF1			0.808027	1	-0.12649	-1.43982		57	33	24
O00748	O00748			0.320824	1	-0.0638562	-0.713086		88	54	34
O43405	O43405			0.071703	1	0.0334356	0.192684		67	42	25
Q8IWY9	Q8IWY9			0.14603	1	0.0188629	0.367099		88	54	34
Q9H8M1	Q9H8M1			0.0588122	1	-0.012277	-0.159882		88	54	34
P23528	P23528			0.124236	1	-0.0245475	-0.318056		88	54	34
Q9Y281	Q9Y281			0.114155	1	-0.0319777	-0.294801		88	54	34
Q8WVM7	Q8WVM7			0.249343	1	-0.0326756	-0.580355		88	54	34
Q9UJ98	Q9UJ98			0.503187	1	-0.182231	-1.01342		82	49	33
Q8TD31	Q8TD31			0.100011	1	0.0382031	0.262239		48	30	18
Q6P1N0	Q6P1N0			0.0376758	1	-0.0170316	-0.104664		82	49	33
Q9P2K1	Q9P2K1			0.0860314	1	0.0235039	0.228076		68	40	28
Q96A19	Q96A19			0.170261	1	0.0326179	0.419802		88	54	34
Q9BWC9	Q9BWC9			0.138936	1	-0.0545296	-0.351961		57	37	20
Q96NT0	Q96NT0			0.222267	1	0.0422676	0.527185		88	54	34
Q8IWD4	Q8IWD4			0.0673364	1	-0.0117447	-0.181536		88	54	34
Q8WUD4	Q8WUD4			0.519369	1	0.0735313	1.03745		88	54	34
Q96CT7	Q96CT7			0.363023	1	-0.0725445	-0.786926		88	54	34
Q96EE4	Q96EE4			0.324378	1	0.0933284	0.719463		87	54	33
Q96BQ5	Q96BQ5			0.128078	1	-0.0306598	-0.326821		88	54	34
P13994	P13994			0.533649	1	-0.0703658	-1.05948		80	51	29
Q9H6E4	Q9H6E4			0.43159	1	0.0842711	0.900862		88	54	34
Q6PK04	Q6PK04			0.145264	1	-0.034454	-0.365402		88	54	34
Q49A88	Q49A88			0.156566	1	0.0323084	0.390474		75	44	31
Q6ZP82	Q6ZP82			0.139615	1	-0.073299	-0.353055		74	46	28
Q9P0B6	Q9P0B6			0.0671725	1	-0.0211501	-0.181156		83	50	33
Q6PII3	Q6PII3			0.507266	1	0.0519595	1.01917		88	54	34
Q7Z3E2	Q7Z3E2			0.0242144	1	0.00846967	0.0682184		88	54	34
O60826	O60826			0.495982	1	-0.0523056	-1.00197		88	54	34
Q86WR0	Q86WR0			0.0994707	1	0.0171079	0.260245		88	54	34
Q8IWP9	Q8IWP9			0.844932	1	-0.0881871	-1.47856		88	54	34
Q9BUN5	Q9BUN5			0.473813	1	-0.105054	-0.969406		68	41	27
Q9BV29	Q9BV29			0.753626	1	0.117649	1.36329		88	54	34
Q96MW1	Q96MW1			0.0482763	1	0.013287	0.132631		88	54	34
Q96A33	Q96A33			0.112138	1	-0.0169124	-0.290103		88	54	34
Q96ER9	Q96ER9			0.505483	1	0.0903225	1.01646		88	54	34
Q4VC31	Q4VC31			0.262621	1	-0.0498146	-0.605813		88	54	34
Q16204	Q16204			0.820844	1	-0.085419	-1.44868		88	54	34
Q9Y6R9	Q9Y6R9			0.16034	1	-0.0284357	-0.398446		88	54	34
A6NI79	A6NI79			0.0415282	1	-0.0135216	-0.114916		80	48	32
Q8IV32	Q8IV32			0.104628	1	-0.0283124	-0.272718		69	42	27
Q8N9Z2	Q8N9Z2			0.209513	1	0.0327593	0.501519		88	54	34
Q9BR77	Q9BR77			0.116037	1	-0.045456	-0.299172		88	54	34
Q9H0W5	Q9H0W5			1.09833	1	-0.208989	-1.77318		88	54	34
Q76M96	Q76M96			0.181031	1	-0.0783286	-0.442656		88	54	34
Q8N4S0	Q8N4S0			0.217723	1	0.0374533	0.518088		88	54	34
Q86UT8	Q86UT8			0.262609	1	-0.0479243	-0.607019		59	36	23
Q15834	Q15834			0.0225867	1	-0.00608386	-0.0637563		83	50	33
A6NKD9	A6NKD9			0.168262	1	0.0335984	0.415731		77	45	32
Q9H6F5	Q9H6F5			0.530474	1	-0.0906208	-1.05408		88	54	34
A6NC98	A6NC98			0.161851	1	-0.033359	-0.401717		88	54	34
Q9Y3X0	Q9Y3X0			0.102882	1	0.019366	0.268348		88	54	34
Q9GZT6	Q9GZT6			0.652963	1	-0.0904998	-1.2292		88	54	34
Q7Z6B0	Q7Z6B0			0.0231899	1	0.0055709	0.0654045		88	54	34
Q53HC0	Q53HC0			0.0789407	1	0.0148456	0.210475		88	54	34
Q567U6	Q567U6			0.0828284	1	-0.0123953	-0.220036		88	54	34
Q96F63	Q96F63			0.79469	1	0.0847134	1.41582		88	54	34
Q6ZUT6	Q6ZUT6			1.54211	1	0.253754	2.22497	+	88	54	34
Q7Z5L2	Q7Z5L2			0.266145	1	-0.0497842	-0.612504		88	54	34
Q96BP2	Q96BP2			0.512539	1	0.0818585	1.02715		88	54	34
Q8WYQ3	Q8WYQ3			0.0851739	1	-0.044509	-0.225825		82	49	33
Q9Y6H1	Q9Y6H1			0.295586	1	-0.100822	-0.667394		88	54	34
Q9BSY4	Q9BSY4			0.67911	1	-0.105125	-1.2648		88	54	34
Q9BUK0	Q9BUK0			0.649808	1	-0.102884	-1.22486		88	54	34
P38432	P38432			0.0453883	1	0.0106482	0.125063		88	54	34
O75534	O75534			0.393582	1	-0.107121	-0.840002		66	39	27
Q14011	Q14011			0.0142247	1	-0.00588503	-0.0405316		77	48	29
P02452	P02452			0.0795064	1	-0.0742142	-0.21187		88	54	34
P02458	P02458			0.840509	1	-0.516539	-1.4731		88	54	34
P02461	P02461			0.129817	1	-0.0903386	-0.330771		88	54	34
P02462	P02462			0.405808	1	0.112803	0.858836		88	54	34
P20908	P20908			0.208142	1	-0.100208	-0.498735		88	54	34
P12109	P12109			0.307758	1	-0.142651	-0.689582		88	54	34
Q02388	Q02388			0.870133	1	0.27096	1.50943		88	54	34
P27658	P27658			0.117102	1	-0.0819882	-0.301638		88	54	34
Q03692	Q03692			0.279224	1	-0.165653	-0.637109		88	54	34
P12107	P12107			0.176566	1	-0.0790133	-0.433221		88	54	34
Q99715	Q99715			0.0590618	1	-0.0373947	-0.160521		88	54	34
Q05707	Q05707			0.283884	1	-0.103714	-0.645791		88	54	34
Q14993	Q14993			0.00608895	1	0.00326039	0.017501		88	54	34
P39059	P39059			0.011178	1	-0.00528482	-0.0319448		88	54	34
Q07092	Q07092			0.209981	1	0.0890059	0.502469		88	54	34
P39060	P39060			0.250677	1	0.10257	0.582931		88	54	34
Q96P44	Q96P44			0.0212965	1	0.0113164	0.0601875		88	54	34
Q8NFW1	Q8NFW1			0.753318	1	-0.273333	-1.36289		88	54	34
P08123	P08123			0.22827	1	-0.154287	-0.539125		88	54	34
P08572	P08572			0.0991651	1	0.0365896	0.259517		88	54	34
P05997	P05997			0.536311	1	-0.191823	-1.06277		88	54	34
P12110	P12110			0.370287	1	-0.177121	-0.799337		88	54	34
P25067	P25067			0.230454	1	-0.158224	-0.544437		60	34	26
P13942	P13942			0.019208	1	-0.015772	-0.0544185		83	51	32
Q01955	Q01955			0.566718	1	0.123571	1.10778		84	52	32
P25940	P25940			0.20275	1	0.0785948	0.487741		88	54	34
P12111	P12111			0.339623	1	-0.136856	-0.74636		88	54	34
A6NMZ7	A6NMZ7			0.0522356	1	-0.0212597	-0.14298		80	51	29
Q96CG8	Q96CG8			0.100046	1	-0.0465218	-0.261616		88	54	34
Q9Y5P4	Q9Y5P4			0.65638	1	-0.125053	-1.23388		88	54	34
Q9BWP8	Q9BWP8			0.00795684	1	-0.00365536	-0.0228323		76	46	30
Q5KU26	Q5KU26			1.06972	1	-0.243411	-1.74151		88	54	34
P23508	P23508			0.0116152	1	0.0030561	0.0331782		88	54	34
Q8N668	Q8N668			0.168044	1	-0.0216006	-0.415056		88	54	34
Q9Y6G5	Q9Y6G5			0.312214	1	-0.0479786	-0.697634		88	54	34
Q86X83	Q86X83			0.075241	1	-0.0109383	-0.201314		88	54	34
Q9UBI1	Q9UBI1			0.091625	1	-0.0163696	-0.241432		88	54	34
Q9H0A8	Q9H0A8			0.0829511	1	-0.0192227	-0.220337		88	54	34
Q9GZQ3	Q9GZQ3			0.79581	1	-0.0799801	-1.41724		88	54	34
Q7Z4G1	Q7Z4G1			0.225031	1	-0.0297716	-0.532694		88	54	34
Q86VX2	Q86VX2			0.331421	1	-0.0583146	-0.731921		88	54	34
Q9NX08	Q9NX08			0.0439986	1	-0.00801655	-0.121406		88	54	34
Q9P000	Q9P000			0.174443	1	-0.0234968	-0.428715		88	54	34
P02745	P02745			0.743958	1	-0.197984	-1.35075		88	54	34
P02746	P02746			0.992502	1	-0.241898	-1.65416		88	54	34
P02747	P02747			0.904679	1	-0.247371	-1.55113		88	54	34
Q9BXJ1	Q9BXJ1			0.534881	1	-0.215571	-1.06454		56	34	22
Q9BXJ0	Q9BXJ0			0.273799	1	-0.0892875	-0.627137		82	49	33
Q9BXI9	Q9BXI9			0.174658	1	0.0707332	0.429779		63	43	20
P00736	P00736			0.240102	1	-0.0701164	-0.562403		88	54	34
Q9NZP8	Q9NZP8			0.0451506	1	-0.0132535	-0.124439		88	54	34
P09871	P09871			0.2189	1	-0.0636375	-0.52045		88	54	34
P06681	P06681			1.4827	1	-0.23955	-2.16817	+	88	54	34
P01024	P01024			0.209867	1	0.0818755	0.502239		88	54	34
P0C0L4	P0C0L4			0.645629	1	0.255494	1.21911		88	54	34
P0C0L5	P0C0L5			0.388277	1	0.118886	0.82971		88	54	34
P01031	P01031			0.206362	1	0.0816612	0.495115		88	54	34
Q07021	Q07021			0.115722	1	0.0379162	0.29844		88	54	34
Q9NPY3	Q9NPY3			0.295708	1	0.0597015	0.667619		88	54	34
P13671	P13671			0.000411956	1	-0.000203144	-0.00119174		88	54	34
P10643	P10643			0.149236	1	-0.0652432	-0.374179		88	54	34
P07357	P07357			0.103711	1	-0.0405924	-0.270309		88	54	34
P07358	P07358			0.0709322	1	0.0315568	0.190568		88	54	34
P07360	P07360			0.145666	1	-0.0473776	-0.366293		88	54	34
P02748	P02748			0.0509977	1	-0.027399	-0.139723		88	54	34
P00751	P00751			0.048497	1	0.0195062	0.133207		88	54	34
P00746	P00746			0.234065	1	-0.0780632	-0.550567		88	54	34
P08603	P08603			0.145038	1	0.0522371	0.364901		88	54	34
Q03591	Q03591			0.20712	1	0.0801016	0.496658		88	54	34
P36980	P36980			0.166816	1	0.0572606	0.41242		88	54	34
Q02985	Q02985			0.0946295	1	-0.0430074	-0.248666		88	54	34
Q92496	Q92496			0.441928	1	0.158009	0.917633		85	52	33
Q9BXR6	Q9BXR6			0.597868	1	0.17307	1.15222		88	54	34
P05156	P05156			0.326144	1	0.0956451	0.722566		88	54	34
P17927	P17927			0.275684	1	-0.0936714	-0.630485		88	54	34
P20023	P20023			0.380846	1	-0.272259	-0.818762		64	41	23
Q9NPL8	Q9NPL8			0.133581	1	-0.0321333	-0.339284		88	54	34
Q8IUX1	Q8IUX1			0.877127	1	-0.132015	-1.51793		88	54	34
Q9Y375	Q9Y375			0.0089672	1	0.00139957	0.0256902		88	54	34
Q5U5X0	Q5U5X0			0.0869966	1	-0.0256119	-0.230215		88	54	34
Q15021	Q15021			0.179395	1	0.0421738	0.439205		88	54	34
Q15003	Q15003			0.386909	1	0.086677	0.827418		88	54	34
Q9BPX3	Q9BPX3			0.0781661	1	0.017102	0.208562		88	54	34
P42695	P42695			0.598593	1	-0.075808	-1.15325		88	54	34
Q86XI2	Q86XI2			0.553901	1	-0.0916472	-1.08872		88	54	34
Q6IBW4	Q6IBW4			0.193622	1	-0.0372098	-0.468951		88	54	34
Q8WXI2	Q8WXI2			0.138316	1	-0.0349299	-0.349939		87	53	34
Q8WTW3	Q8WTW3			0.35181	1	0.0384135	0.767603		88	54	34
Q14746	Q14746			0.471793	1	0.0572709	0.964603		88	54	34
Q96JB2	Q96JB2			0.0706392	1	0.0101861	0.189834		88	54	34
Q9H9E3	Q9H9E3			0.157168	1	0.0219818	0.391552		88	54	34
Q9Y2V7	Q9Y2V7			0.406996	1	0.0541218	0.860793		88	54	34
P83436	P83436			0.238662	1	0.0298945	0.559587		88	54	34
Q96MW5	Q96MW5			0.656756	1	0.0684839	1.2344		88	54	34
Q6PJW8	Q6PJW8			0.737184	1	0.109714	1.34192		88	54	34
Q96EK7	Q96EK7			0.510065	1	-0.0517894	-1.02341		88	54	34
Q9NZB2	Q9NZB2			0.320785	1	0.0251867	0.713016		88	54	34
Q9NX05	Q9NX05			0.0867937	1	-0.0249862	-0.229722		88	54	34
Q12860	Q12860			1.16722	1	0.257734	1.84798		88	54	34
Q8IWV2	Q8IWV2			0.215883	1	-0.0882568	-0.514413		87	53	34
P78357	P78357			0.0630156	1	0.0154687	0.170603		88	54	34
Q9BZ76	Q9BZ76			0.152701	1	0.0515648	0.381961		78	50	28
Q9NQ92	Q9NQ92			0.000293846	1	7.90573e-05	0.000850181		88	54	34
Q13098	Q13098			0.0546051	1	0.00718034	0.149066		88	54	34
P61201	P61201			0.560861	1	0.0915838	1.09934		83	50	33
Q9UNS2	Q9UNS2			0.680999	1	0.0629518	1.26736		88	54	34
Q9BT78	Q9BT78			0.167735	1	0.0188342	0.414394		88	54	34
Q92905	Q92905			0.0193257	1	-0.00325231	-0.0547352		88	54	34
Q7L5N1	Q7L5N1			0.239673	1	0.050215	0.561564		88	54	34
Q9UBW8	Q9UBW8			0.371709	1	0.0769092	0.801755		88	54	34
Q9H9Q2	Q9H9Q2			0.00159692	1	-0.000265573	-0.00461343		88	54	34
Q99627	Q99627			0.237759	1	0.0262386	0.55782		88	54	34
Q8WXC6	Q8WXC6			0.378344	1	0.0820728	0.813002		88	54	34
Q99829	Q99829			0.496878	1	-0.101374	-1.00335		88	54	34
Q96FN4	Q96FN4			0.120459	1	-0.0243779	-0.309387		88	54	34
O75131	O75131			0.354569	1	-0.0621227	-0.772377		88	54	34
Q9HCH3	Q9HCH3			0.631253	1	-0.267627	-1.20774		45	27	18
Q86YQ8	Q86YQ8			0.376778	1	-0.0755979	-0.810647		82	49	33
O14618	O14618			0.728287	1	-0.134847	-1.33027		88	54	34
Q9NTM9	Q9NTM9			0.124209	1	-0.0385074	-0.317992		88	54	34
O00244	O00244			1.70118	1	0.273456	2.3725	+	88	54	34
Q04656	Q04656			0.17216	1	0.0487261	0.423858		88	54	34
P35670	P35670			0.185078	1	-0.0541881	-0.452047		57	34	23
O75367	O75367			0.0953093	1	0.0255198	0.250298		88	54	34
Q9P0M6	Q9P0M6			0.321313	1	-0.105683	-0.713959		88	54	34
Q13951	Q13951			0.530086	1	0.128817	1.0535		88	54	34
Q86X95	Q86X95			0.411415	1	-0.0439959	-0.868056		88	54	34
Q15517	Q15517			0.0257177	1	0.0119383	0.0725121		49	29	20
P31146	P31146			0.0164274	1	0.0109242	0.0466743		88	54	34
Q9BR76	Q9BR76			0.720451	1	-0.151047	-1.31997		88	54	34
Q9ULV4	Q9ULV4			0.310217	1	-0.0605131	-0.69403		88	54	34
Q92828	Q92828			0.903192	1	-0.168434	-1.54935		88	54	34
Q9UQ03	Q9UQ03			0.189171	1	-0.0773899	-0.459706		88	54	34
P57737	P57737			0.492726	1	-0.0758286	-0.996985		88	54	34
Q96EY8	Q96EY8			0.197374	1	-0.0479534	-0.476702		88	54	34
Q8WZ74	Q8WZ74			0.427866	1	0.111893	0.895466		78	47	31
P28845	P28845			0.656489	1	-0.279402	-1.23403		88	54	34
P80365	P80365			0.525314	1	-0.192035	-1.0487		65	43	22
P08185	P08185			0.270456	1	0.0781762	0.620655		88	54	34
Q9P1F3	Q9P1F3			0.108633	1	0.0430162	0.281905		88	54	34
Q8WUF8	Q8WUF8			0.14041	1	0.0247476	0.354606		88	54	34
P24468	P24468			0.051595	1	-0.0184299	-0.141306		82	49	33
Q9NRP2	Q9NRP2			0.18435	1	-0.0511664	-0.449629		88	54	34
Q7Z7K0	Q7Z7K0			0.0182018	1	0.00576495	0.0516153		88	54	34
P78310	P78310			0.822736	1	0.259556	1.4522		81	49	32
Q9UEE9	Q9UEE9			0.690846	1	-0.130111	-1.2806		88	54	34
P02741	P02741			0.194445	1	0.11587	0.470654		88	54	34
P12277	P12277			0.250378	1	0.140061	0.582354		88	54	34
P06732	P06732			0.0797867	1	0.0557728	0.212561		88	54	34
P17540	P17540			0.461559	1	0.265478	0.948577		88	54	34
P12532	P12532			0.107278	1	0.0567636	0.278723		88	54	34
Q8IUR6	Q8IUR6			0.232226	1	-0.0523994	-0.54753		69	42	27
Q92793	Q92793			0.375072	1	0.0416275	0.807465		88	54	34
Q6UUV9	Q6UUV9			0.100935	1	-0.0211545	-0.263729		88	54	34
Q53ET0	Q53ET0			0.375728	1	0.0582346	0.808576		88	54	34
Q6UUV7	Q6UUV7			0.294194	1	-0.0557101	-0.664839		88	54	34
P46109	P46109			0.0137837	1	0.00203574	0.0392774		88	54	34
Q9BZJ0	Q9BZJ0			0.212311	1	0.0265569	0.507186		88	54	34
Q96AY2	Q96AY2			0.115899	1	0.0565965	0.299358		58	37	21
Q96NY9	Q96NY9			0.44345	1	0.172047	0.923811		50	28	22
Q16526	Q16526			0.24074	1	-0.0579078	-0.564261		69	39	30
Q49AN0	Q49AN0			0.261913	1	0.110001	0.606464		49	31	18
O94886	O94886			1.92933	1	0.28751	2.57395	+	88	54	34
Q5T3F8	Q5T3F8			0.201347	1	0.0495717	0.484867		88	54	34
Q2NKJ3	Q2NKJ3			0.221615	1	-0.0282026	-0.525883		88	54	34
Q9H668	Q9H668			0.109752	1	0.020154	0.284527		88	54	34
O95476	O95476			0.023286	1	-0.0049228	-0.0656804		83	50	33
Q05D32	Q05D32			0.0764843	1	-0.0146455	-0.204399		88	54	34
O15194	O15194			0.0387738	1	0.0116092	0.107567		88	54	34
Q13363	Q13363			0.249214	1	0.0291529	0.580107		88	54	34
P56545	P56545			0.109279	1	-0.0292242	-0.283419		88	54	34
P17812	P17812			0.202621	1	0.0485868	0.487477		88	54	34
Q9NRF8	Q9NRF8			0.626827	1	0.110671	1.19302		88	54	34
Q9P2B4	Q9P2B4			0.0492863	1	0.00735269	0.135267		88	54	34
Q9Y240	Q9Y240			0.00348328	1	0.00192144	0.0100414		88	54	34
Q86T13	Q86T13			0.0834472	1	-0.0172931	-0.221552		88	54	34
Q92478	Q92478			0.215774	1	0.0565894	0.514171		88	54	34
Q9UMR7	Q9UMR7			0.229255	1	-0.085759	-0.541691		68	43	25
Q9NY25	Q9NY25			0.499883	1	-0.154257	-1.01023		64	39	25
Q9UBG0	Q9UBG0			0.402891	1	-0.129255	-0.854021		88	54	34
Q9H5V8	Q9H5V8			0.043651	1	0.0252331	0.120517		82	51	31
Q9NWM3	Q9NWM3			0.437471	1	-0.0607283	-0.910682		82	49	33
Q9H467	Q9H467			0.00694305	1	-0.00203068	-0.0199469		75	47	28
Q92879	Q92879			0.478661	1	0.0559524	0.975286		88	54	34
Q13616	Q13616			0.168335	1	0.0219683	0.415679		88	54	34
Q13617	Q13617			0.210054	1	-0.0312222	-0.502617		88	54	34
Q13618	Q13618			0.174412	1	0.0210694	0.42865		88	54	34
Q13619	Q13619			0.366595	1	0.0480868	0.79304		88	54	34
Q93034	Q93034			1.36074	1	-0.126802	-2.04833	+	88	54	34
Q8IWT3	Q8IWT3			0.346369	1	-0.0448567	-0.758151		88	54	34
Q86VP6	Q86VP6			0.0419171	1	0.00809469	0.11591		88	54	34
O75155	O75155			0.945613	1	0.138871	1.59966		88	54	34
Q69YN2	Q69YN2			0.33393	1	0.0513374	0.736349		88	54	34
Q2TBE0	Q2TBE0			0.944463	1	-0.0966581	-1.59831		88	54	34
P56277	P56277			0.0327578	1	0.00990857	0.091451		88	54	34
P61073	P61073			0.321977	1	0.127804	0.71651		62	38	24
P02778	P02778			0.11	1	-0.0460174	-0.285108		88	54	34
O43927	O43927			0.0947101	1	0.0555636	0.248928		81	49	32
O95715	O95715			0.479028	1	0.247853	0.976504		79	49	30
Q9H2A7	Q9H2A7			0.0129726	1	-0.0064676	-0.0370061		83	51	32
P42830	P42830			0.512983	1	0.305476	1.02902		74	46	28
Q07325	Q07325			0.295589	1	-0.179455	-0.669848		48	29	19
Q9NWV4	Q9NWV4			0.346716	1	0.0571615	0.758754		88	54	34
Q9P0U4	Q9P0U4			0.218286	1	-0.0215994	-0.519218		88	54	34
Q7LFL8	Q7LFL8			0.163153	1	0.0405039	0.404691		79	48	31
P18846	P18846			0.316302	1	0.0669296	0.704987		88	54	34
P15336	P15336			0.270447	1	0.0374269	0.620638		88	54	34
P18850	P18850			0.5746	1	0.0999668	1.12016		75	47	28
[truncated: 8,731 more rows]

## Sheet: 1D_progression cohort 2
Column	Type	Name	Size	Score	P value	Benj. Hoch. FDR	Mean	Median
YES_x-y_NO	Pathways	CHEN_METABOLIC_SYNDROM_NETWORK	947	-0.170141	4.76555e-18	2.97227e-14	-0.0325138	-0.0340037
YES_x-y_NO	Pathways	SCHUETZ_BREAST_CANCER_DUCTAL_INVASIVE_UP	298	-0.282156	8.94086e-17	2.78821e-13	-0.0583977	-0.0662758
YES_x-y_NO	Pathways	NAKAYAMA_SOFT_TISSUE_TUMORS_PCA1_UP	71	-0.570277	1.08637e-16	2.25856e-13	-0.134154	-0.145275
YES_x-y_NO	Pathways	REACTOME_MITOCHONDRIAL_TRANSLATION	92	0.470183	7.40647e-15	1.15485e-11	0.0728064	0.0782598
YES_x-y_NO	Pathways	MCLACHLAN_DENTAL_CARIES_UP	197	-0.31772	1.97361e-14	2.46188e-11	-0.061998	-0.0750241
YES_x-y_NO	Pathways	WALLACE_PROSTATE_CANCER_RACE_UP	218	-0.290323	2.00588e-13	2.08511e-10	-0.0622146	-0.0615394
YES_x-y_NO	Pathways	FLECHNER_BIOPSY_KIDNEY_TRANSPLANT_REJECTED_VS_OK_UP	77	-0.481726	2.98771e-13	2.66205e-10	-0.114903	-0.117536
YES_x-y_NO	Pathways	TARTE_PLASMA_CELL_VS_B_LYMPHOCYTE_UP	70	-0.50075	4.7412e-13	3.69636e-10	-0.104341	-0.104416
YES_x-y_NO	Pathways	RODWELL_AGING_KIDNEY_UP	396	-0.208721	1.66813e-12	1.15601e-09	-0.038872	-0.0408754
YES_x-y_NO	Pathways	POOLA_INVASIVE_BREAST_CANCER_UP	225	-0.243023	4.18199e-10	2.60831e-07	-0.0580854	-0.0653591
YES_x-y_NO	Pathways	SMID_BREAST_CANCER_NORMAL_LIKE_UP	346	-0.189562	1.88095e-09	1.0665e-06	-0.0469561	-0.0503902
YES_x-y_NO	Pathways	REACTOME_IMMUNOREGULATORY_INTERACTIONS_BETWEEN_A_LYMPHOID_AND_A_NON_LYMPHOID_CELL	66	-0.427237	2.06046e-09	1.07092e-06	-0.108582	-0.112191
YES_x-y_NO	Pathways	FULCHER_INFLAMMATORY_RESPONSE_LECTIN_VS_LPS_DN	365	-0.183319	2.49439e-09	1.19673e-06	-0.0400832	-0.0320644
YES_x-y_NO	Pathways	THUM_SYSTOLIC_HEART_FAILURE_UP	346	-0.182485	7.31806e-09	3.26019e-06	-0.0402586	-0.0269346
YES_x-y_NO	Pathways	WP_HUMAN_COMPLEMENT_SYSTEM	91	-0.350423	8.16236e-09	3.39391e-06	-0.0720842	-0.0750241
YES_x-y_NO	Pathways	WP_ALLOGRAFT_REJECTION	60	-0.428818	9.64729e-09	3.76064e-06	-0.0740298	-0.118555
YES_x-y_NO	Pathways	LIAN_LIPA_TARGETS_3M	50	-0.46467	1.36688e-08	5.01483e-06	-0.0992053	-0.139221
YES_x-y_NO	Pathways	WIELAND_UP_BY_HBV_INFECTION	90	-0.345136	1.63213e-08	5.65533e-06	-0.0800493	-0.107047
YES_x-y_NO	Pathways	REACTOME_COMPLEMENT_CASCADE	53	-0.442072	2.69358e-08	8.84204e-06	-0.101875	-0.104671
YES_x-y_NO	Pathways	LIAN_LIPA_TARGETS_6M	59	-0.416486	3.28598e-08	1.02473e-05	-0.0895515	-0.115434
YES_x-y_NO	Pathways	WP_COMPLEMENT_ACTIVATION	19	-0.726843	4.19535e-08	1.24602e-05	-0.165417	-0.170602
YES_x-y_NO	Pathways	RUTELLA_RESPONSE_TO_HGF_VS_CSF2RB_AND_IL4_UP	354	-0.170667	4.52635e-08	1.28322e-05	-0.034595	-0.0358679
YES_x-y_NO	Pathways	VERHAAK_GLIOBLASTOMA_MESENCHYMAL	195	-0.225928	6.15189e-08	1.66823e-05	-0.0544561	-0.0407138
YES_x-y_NO	Pathways	WP_MICROGLIA_PATHOGEN_PHAGOCYTOSIS_PATHWAY	37	-0.48473	3.4345e-07	8.92541e-05	-0.118921	-0.117209
YES_x-y_NO	Pathways	QI_PLASMACYTOMA_UP	201	-0.209296	3.56384e-07	8.89107e-05	-0.0454146	-0.0388684
YES_x-y_NO	Pathways	CLASPER_LYMPHATIC_VESSELS_DURING_METASTASIS_DN	34	-0.502794	3.98484e-07	9.55902e-05	-0.145181	-0.104449
YES_x-y_NO	Pathways	RUTELLA_RESPONSE_TO_CSF2RB_AND_IL4_DN	266	-0.181659	4.03239e-07	9.31481e-05	-0.0396021	-0.0346191
YES_x-y_NO	Pathways	ICHIBA_GRAFT_VERSUS_HOST_DISEASE_35D_UP	119	-0.268938	4.3507e-07	9.69119e-05	-0.0557258	-0.0472388
YES_x-y_NO	Pathways	BERENJENO_TRANSFORMED_BY_RHOA_UP	472	0.136511	5.10295e-07	0.000109749	0.0209426	0.0198803
YES_x-y_NO	Pathways	WUNDER_INFLAMMATORY_RESPONSE_AND_CHOLESTEROL_UP	50	-0.408983	5.8204e-07	0.000121006	-0.0592928	-0.0996161
YES_x-y_NO	Pathways	RICKMAN_HEAD_AND_NECK_CANCER_F	47	0.42035	6.35185e-07	0.000127795	0.105799	0.101873
YES_x-y_NO	Pathways	BIOCARTA_COMP_PATHWAY	16	-0.715186	7.38233e-07	0.000143886	-0.16563	-0.161789
YES_x-y_NO	Pathways	REACTOME_LEISHMANIA_INFECTION	142	-0.241488	7.3859e-07	0.000139594	-0.047645	-0.0422713
YES_x-y_NO	Pathways	BIOCARTA_CLASSIC_PATHWAY	12	-0.821251	8.45679e-07	0.000155132	-0.197963	-0.17813
YES_x-y_NO	Pathways	LEE_DIFFERENTIATING_T_LYMPHOCYTE	161	-0.22539	8.83632e-07	0.000157463	-0.0471559	-0.0466852
YES_x-y_NO	Pathways	WILENSKY_RESPONSE_TO_DARAPLADIB	22	-0.599484	1.14452e-06	0.000198289	-0.149999	-0.163339
YES_x-y_NO	Pathways	WP_TYROBP_CAUSAL_NETWORK	52	-0.390328	1.15537e-06	0.000194758	-0.0750951	-0.0755591
YES_x-y_NO	Pathways	WP_CILIARY_LANDSCAPE	189	0.205636	1.21593e-06	0.000199573	0.0325029	0.0290008
YES_x-y_NO	Pathways	PICCALUGA_ANGIOIMMUNOBLASTIC_LYMPHOMA_UP	196	-0.201496	1.29216e-06	0.000206647	-0.051828	-0.0585406
YES_x-y_NO	Pathways	ANASTASSIOU_MULTICANCER_INVASIVENESS_SIGNATURE	65	-0.345223	1.54038e-06	0.000240183	-0.107509	-0.0892566
YES_x-y_NO	Pathways	TAKEDA_TARGETS_OF_NUP98_HOXA9_FUSION_8D_DN	131	-0.243437	1.61719e-06	0.00024601	-0.0584887	-0.0517178
YES_x-y_NO	Pathways	SALVADOR_MARTIN_PEDIATRIC_TBD_ANTI_TNF_THERAPY_NONRESPONDER_POST_TREATMENT_UP	17	-0.668243	1.85877e-06	0.000276028	-0.177252	-0.166864
YES_x-y_NO	Pathways	CUI_TCF21_TARGETS_UP	27	-0.526211	2.24833e-06	0.000326113	-0.192774	-0.227475
YES_x-y_NO	Pathways	MODY_HIPPOCAMPUS_NEONATAL	31	0.491125	2.25437e-06	0.000319556	0.131776	0.0872335
YES_x-y_NO	Pathways	NABA_MATRISOME	504	-0.124572	2.26133e-06	0.00031342	-0.0274339	-0.0330014
YES_x-y_NO	Pathways	RICKMAN_HEAD_AND_NECK_CANCER_C	40	0.431448	2.39072e-06	0.000324151	0.117866	0.0894325
YES_x-y_NO	Pathways	VALK_AML_CLUSTER_5	25	-0.545162	2.41095e-06	0.000319939	-0.135012	-0.117536
YES_x-y_NO	Pathways	KIM_GLIS2_TARGETS_UP	78	-0.307293	2.82238e-06	0.000366733	-0.0668004	-0.08033
YES_x-y_NO	Pathways	PAPASPYRIDONOS_UNSTABLE_ATEROSCLEROTIC_PLAQUE_UP	48	-0.390915	2.86521e-06	0.0003647	-0.0817802	-0.0873072
YES_x-y_NO	Pathways	REACTOME_INNATE_IMMUNE_SYSTEM	873	-0.0953724	2.89951e-06	0.000361685	-0.0180146	-0.0155587
YES_x-y_NO	Pathways	REN_ALVEOLAR_RHABDOMYOSARCOMA_DN	382	-0.137955	4.517e-06	0.000552403	-0.0274108	-0.0287089
YES_x-y_NO	Pathways	KEGG_CYTOKINE_CYTOKINE_RECEPTOR_INTERACTION	80	-0.29585	4.97227e-06	0.000596386	-0.0633436	-0.0606253
YES_x-y_NO	Pathways	HELLER_SILENCED_BY_METHYLATION_UP	200	-0.185083	7.09122e-06	0.00083449	-0.0331317	-0.042572
YES_x-y_NO	Pathways	MARKEY_RB1_ACUTE_LOF_DN	183	-0.19323	7.17106e-06	0.000828257	-0.0451609	-0.0406289
YES_x-y_NO	Pathways	WP_COMPLEMENT_AND_COAGULATION_CASCADES	55	-0.345175	9.76685e-06	0.00110756	-0.0789362	-0.0693388
YES_x-y_NO	Pathways	MORI_PLASMA_CELL_UP	47	-0.368135	1.2913e-05	0.00143818	-0.0662502	-0.0709381
YES_x-y_NO	Pathways	WANG_MLL_TARGETS	164	-0.197532	1.37601e-05	0.00150565	-0.0521645	-0.0427954
YES_x-y_NO	Pathways	JAATINEN_HEMATOPOIETIC_STEM_CELL_DN	169	-0.194634	1.37605e-05	0.00147972	-0.0496553	-0.0564733
YES_x-y_NO	Pathways	REACTOME_BBSOME_MEDIATED_CARGO_TARGETING_TO_CILIUM	17	0.607514	1.45843e-05	0.00154173	0.0966976	0.067235
YES_x-y_NO	Pathways	REACTOME_TERMINAL_PATHWAY_OF_COMPLEMENT	8	-0.878171	1.70538e-05	0.00177274	-0.195431	-0.186328
YES_x-y_NO	Pathways	REACTOME_FCGAMMA_RECEPTOR_FCGR_DEPENDENT_PHAGOCYTOSIS	86	-0.268343	1.76497e-05	0.00180461	-0.0476184	-0.0448773
YES_x-y_NO	Pathways	REACTOME_PARASITE_INFECTION	61	-0.318139	1.77662e-05	0.00178723	-0.0565798	-0.0475044
YES_x-y_NO	Pathways	BLANCO_MELO_BRONCHIAL_EPITHELIAL_CELLS_INFLUENZA_A_DEL_NS1_INFECTION_UP	385	-0.128329	1.8511e-05	0.00183259	-0.0247777	-0.0213718
YES_x-y_NO	Pathways	BOYLAN_MULTIPLE_MYELOMA_C_D_DN	193	-0.179286	1.91233e-05	0.00186362	-0.0399287	-0.0340748
YES_x-y_NO	Pathways	REACTOME_MRNA_SPLICING	189	0.178131	2.62365e-05	0.00251749	0.0257053	0.0201578
YES_x-y_NO	Pathways	MIKKELSEN_MEF_HCP_WITH_H3_UNMETHYLATED	52	-0.335712	2.88103e-05	0.00272257	-0.0643551	-0.0851448
YES_x-y_NO	Pathways	SANA_RESPONSE_TO_IFNG_UP	65	-0.299543	3.04582e-05	0.00283534	-0.0331275	-0.0964327
YES_x-y_NO	Pathways	GOUYER_TATI_TARGETS_DN	13	0.666231	3.2119e-05	0.00294597	0.133981	0.166089
YES_x-y_NO	Pathways	MIKKELSEN_MEF_LCP_WITH_H3K4ME3	90	-0.253483	3.36203e-05	0.00303898	-0.063409	-0.0850518
YES_x-y_NO	Pathways	SABATES_COLORECTAL_ADENOMA_DN	139	-0.204353	3.38785e-05	0.00301857	-0.0554337	-0.053196
YES_x-y_NO	Pathways	BIOCARTA_TCYTOTOXIC_PATHWAY	11	-0.716629	3.88159e-05	0.00340978	-0.162722	-0.121225
YES_x-y_NO	Pathways	BIOCARTA_NO2IL12_PATHWAY	9	-0.790463	4.03524e-05	0.00349552	-0.172885	-0.121225
YES_x-y_NO	Pathways	BIOCARTA_THELPER_PATHWAY	11	-0.714882	4.05389e-05	0.00346358	-0.161069	-0.121225
YES_x-y_NO	Pathways	KEGG_PRIMARY_IMMUNODEFICIENCY	25	-0.472785	4.32356e-05	0.00364406	-0.133524	-0.0916758
YES_x-y_NO	Pathways	MORI_IMMATURE_B_LYMPHOCYTE_UP	45	-0.351589	4.5751e-05	0.00380466	-0.067948	-0.0784836
YES_x-y_NO	Pathways	FINAK_BREAST_CANCER_SDPP_SIGNATURE	17	-0.568693	4.95212e-05	0.004064	-0.164816	-0.200606
YES_x-y_NO	Pathways	WP_STRIATED_MUSCLE_CONTRACTION_PATHWAY	33	0.405837	5.53916e-05	0.00448672	0.130697	0.105443
YES_x-y_NO	Pathways	BLANCO_MELO_COVID19_SARS_COV_2_POS_PATIENT_LUNG_TISSUE_UP	100	-0.233287	5.78071e-05	0.00462235	-0.0552317	-0.0519233
YES_x-y_NO	Pathways	MARTENS_TRETINOIN_RESPONSE_UP	246	-0.148472	6.69943e-05	0.00528915	-0.0321301	-0.039937
YES_x-y_NO	Pathways	ICHIBA_GRAFT_VERSUS_HOST_DISEASE_D7_UP	94	-0.236861	7.49718e-05	0.00584499	-0.042363	-0.065109
YES_x-y_NO	Pathways	REACTOME_GENERATION_OF_SECOND_MESSENGER_MOLECULES	30	-0.414916	8.47524e-05	0.00652594	-0.0261439	-0.094629
YES_x-y_NO	Pathways	BERTUCCI_MEDULLARY_VS_DUCTAL_BREAST_CANCER_UP	164	-0.17858	8.47592e-05	0.00644687	-0.0371802	-0.0324974
YES_x-y_NO	Pathways	BIOCARTA_ALTERNATIVE_PATHWAY	9	-0.754438	8.91573e-05	0.00669969	-0.16016	-0.152976
YES_x-y_NO	Pathways	OISHI_CHOLANGIOMA_STEM_CELL_LIKE_UP	265	0.139747	9.97827e-05	0.00740886	0.0242886	0.0248132
YES_x-y_NO	Pathways	WHITESIDE_CISPLATIN_RESISTANCE_UP	11	0.67765	9.99867e-05	0.00733667	0.141369	0.174308
YES_x-y_NO	Pathways	GAUSSMANN_MLL_AF4_FUSION_TARGETS_E_UP	68	-0.273266	0.00010006	0.00725667	-0.0660391	-0.066479
YES_x-y_NO	Pathways	KEGG_ANTIGEN_PROCESSING_AND_PRESENTATION	53	-0.307169	0.000111777	0.00801324	-0.0416155	-0.0663223
YES_x-y_NO	Pathways	VERHAAK_AML_WITH_NPM1_MUTATED_UP	123	-0.202207	0.000112569	0.00797834	-0.0562398	-0.0336399
YES_x-y_NO	Pathways	HSIAO_LIVER_SPECIFIC_GENES	182	-0.166418	0.000115577	0.00809949	-0.0341977	-0.0385942
YES_x-y_NO	Pathways	KEGG_NATURAL_KILLER_CELL_MEDIATED_CYTOTOXICITY	80	-0.248962	0.000121874	0.00844587	-0.0594181	-0.0484514
YES_x-y_NO	Pathways	MORI_MATURE_B_LYMPHOCYTE_UP	78	-0.251431	0.00012712	0.00871262	-0.0288233	-0.0431576
YES_x-y_NO	Pathways	HOSHIDA_LIVER_CANCER_SUBCLASS_S1	224	-0.149356	0.000127647	0.00865361	-0.0389518	-0.0335924
YES_x-y_NO	Pathways	KRIGE_RESPONSE_TO_TOSEDOSTAT_24HR_DN	859	0.0783761	0.000135666	0.00909835	0.0105476	0.0137873
YES_x-y_NO	Pathways	BERENJENO_TRANSFORMED_BY_RHOA_REVERSIBLY_DN	28	0.415864	0.000141062	0.00935962	0.0680572	0.0767391
YES_x-y_NO	Pathways	VECCHI_GASTRIC_CANCER_ADVANCED_VS_EARLY_UP	136	-0.188582	0.000153846	0.0101004	-0.0503099	-0.0498434
YES_x-y_NO	Pathways	REACTOME_INITIAL_TRIGGERING_OF_COMPLEMENT	18	-0.515393	0.000154331	0.0100267	-0.124739	-0.136324
YES_x-y_NO	Pathways	ZHANG_BREAST_CANCER_PROGENITORS_UP	365	0.116041	0.000160763	0.0103369	0.0195418	0.0188811
YES_x-y_NO	Pathways	KEGG_COMPLEMENT_AND_COAGULATION_CASCADES	64	-0.272997	0.000162414	0.0103365	-0.0642432	-0.0664434
YES_x-y_NO	Pathways	BIOCARTA_TCAPOPTOSIS_PATHWAY	6	-0.888257	0.000165006	0.0103954	-0.221722	-0.191881
YES_x-y_NO	Pathways	NABA_CORE_MATRISOME	194	-0.157085	0.000173311	0.0108094	-0.0533407	-0.0403485
YES_x-y_NO	Pathways	BIOCARTA_CTL_PATHWAY	12	-0.625708	0.00017545	0.0108345	-0.147864	-0.134204
YES_x-y_NO	Pathways	HOLLERN_PAPILLARY_BREAST_TUMOR	7	0.816336	0.000184367	0.0112735	0.257037	0.226934
YES_x-y_NO	Pathways	LEE_BMP2_TARGETS_UP	528	-0.0963518	0.000184725	0.0111857	-0.0179561	-0.0197563
YES_x-y_NO	Pathways	REACTOME_CARGO_TRAFFICKING_TO_THE_PERICILIARY_MEMBRANE	39	0.344351	0.000200979	0.012053	0.0545944	0.0570011
YES_x-y_NO	Pathways	REACTOME_MUSCLE_CONTRACTION	98	0.217395	0.000206998	0.0122957	0.0610762	0.0355136
YES_x-y_NO	Pathways	REACTOME_TRANSLATION_OF_SARS_COV_2_STRUCTURAL_PROTEINS	39	-0.343622	0.000207333	0.0121994	-0.0599986	-0.0488253
YES_x-y_NO	Pathways	ZWANG_CLASS_1_TRANSIENTLY_INDUCED_BY_EGF	349	0.116077	0.000220593	0.0128583	0.0224799	0.0186742
YES_x-y_NO	Pathways	CHAUHAN_RESPONSE_TO_METHOXYESTRADIOL_DN	91	-0.224272	0.000224547	0.0129676	-0.0418147	-0.0371814
YES_x-y_NO	Pathways	WP_PHOTODYNAMIC_THERAPYINDUCED_UNFOLDED_PROTEIN_RESPONSE	17	-0.516651	0.000227332	0.013008	-0.108203	-0.0845137
YES_x-y_NO	Pathways	REACTOME_ADAPTIVE_IMMUNE_SYSTEM	594	-0.0897979	0.000229497	0.0130125	-0.0149964	-0.0167482
YES_x-y_NO	Pathways	VILIMAS_NOTCH1_TARGETS_UP	31	-0.381392	0.000240165	0.0134947	-0.0944415	-0.0809116
YES_x-y_NO	Pathways	BLANCO_MELO_HUMAN_PARAINFLUENZA_VIRUS_3_INFECTION_A594_CELLS_UP	145	-0.176853	0.000248898	0.0138605	-0.032972	-0.032907
YES_x-y_NO	Pathways	REACTOME_STRIATED_MUSCLE_CONTRACTION	31	0.380219	0.000251005	0.0138541	0.126081	0.101873
YES_x-y_NO	Pathways	REACTOME_SMOOTH_MUSCLE_CONTRACTION	38	0.342568	0.000261249	0.0142931	0.0822312	0.055872
YES_x-y_NO	Pathways	WEST_ADRENOCORTICAL_TUMOR_DN	402	-0.107069	0.000264553	0.014348	-0.0255449	-0.0200984
YES_x-y_NO	Pathways	KONDO_PROSTATE_CANCER_WITH_H3K27ME3	49	-0.301265	0.000268298	0.0144256	-0.0744453	-0.0699983
YES_x-y_NO	Pathways	KEGG_PRION_DISEASES	28	-0.397516	0.000274373	0.0146262	-0.0905661	-0.100224
YES_x-y_NO	Pathways	TAKEDA_TARGETS_OF_NUP98_HOXA9_FUSION_10D_DN	85	-0.228715	0.000275169	0.0145443	-0.0467867	-0.0517178
YES_x-y_NO	Pathways	RICKMAN_TUMOR_DIFFERENTIATED_WELL_VS_POORLY_DN	282	-0.125428	0.000318473	0.0166917	-0.022082	-0.0235524
YES_x-y_NO	Pathways	MORI_LARGE_PRE_BII_LYMPHOCYTE_DN	50	-0.294307	0.000323228	0.0167998	-0.0526659	-0.055304
YES_x-y_NO	Pathways	FIGUEROA_AML_METHYLATION_CLUSTER_2_UP	28	0.392023	0.000333109	0.0171702	0.0672755	0.052703
YES_x-y_NO	Pathways	BOSCO_TH1_CYTOTOXIC_MODULE	63	-0.260294	0.000360042	0.0184064	-0.0700309	-0.0464516

## Sheet: ttest_V600E progression cohort2
Isoform	Protein	Description	Gene	-Log Student's T-test p-value YES_NO	Student's T-test q-value YES_NO	Student's T-test Difference YES_NO	Student's T-test Test statistic YES_NO	Significant results	Valid values	Valid values NO	Valid values YES
Q9C0C9	Q9C0C9			0.620275	0.843439	0.117171	1.20218		29	10	19
Q8TB40	Q8TB40			0.389683	0.907076	0.102271	0.842771		26	10	16
O14874	O14874			0.334485	0.919937	0.105178	0.744628		29	10	19
Q8TDZ2	Q8TDZ2			0.170061	0.959429	-0.0847347	-0.422525		29	10	19
Q7RTP6	Q7RTP6			0.199189	0.953992	0.0542961	0.484216		29	10	19
P54922	P54922			0.479699	0.884735	-0.175131	-0.989174		29	10	19
Q15118	Q15118			0.165417	0.959791	0.0699007	0.412466		29	10	19
Q15119	Q15119			1.15296	0.700418	0.263783	1.88444		29	10	19
Q15120	Q15120			1.79122	0.526494	0.534299	2.56552	+	29	10	19
Q9P0J1	Q9P0J1			1.6295	0.576424	0.372472	2.4017	+	29	10	19
Q9P2J9	Q9P2J9			0.546507	0.864469	-0.225173	-1.10226		21	5	16
Q9BV57	Q9BV57			0.100027	0.972288	0.0536423	0.263353		29	10	19
Q04446	Q04446			0.229539	0.945551	0.099084	0.546119		29	10	19
P61604	P61604			1.5131	0.605884	0.494961	2.28063	+	29	10	19
Q15029	Q15029			0.282367	0.934198	0.0531117	0.648789		29	10	19
Q9NRX4	Q9NRX4			1.37099	0.636742	0.276824	2.12861	+	29	10	19
P31946	P31946			0.93796	0.754587	0.23374	1.62699		29	10	19
P62258	P62258			0.0359185	0.989077	-0.017469	-0.100586		29	10	19
Q04917	Q04917			1.01285	0.750827	-0.229473	-1.71888		29	10	19
P61981	P61981			0.140015	0.965003	-0.0512368	-0.356266		29	10	19
P31947	P31947			0.504264	0.878084	-0.51846	-1.03031		26	8	18
P27348	P27348			0.336828	0.918229	0.107534	0.748821		29	10	19
P63104	P63104			0.622063	0.843282	0.186698	1.20477		29	10	19
P15428	P15428			0.168496	0.958919	-0.237623	-0.419141		29	10	19
Q9BPX1	Q9BPX1			0.327765	0.920212	0.259792	0.73338		27	8	19
Q9C0C2	Q9C0C2			0.736725	0.811191	-0.154278	-1.36556		29	10	19
Q8WTS1	Q8WTS1			0.0420755	0.988044	-0.0228061	-0.117081		29	10	19
Q99943	Q99943			0.534615	0.869077	0.161171	1.07474		29	10	19
O15120	O15120			0.352457	0.913376	0.114879	0.776569		29	10	19
Q9NRZ5	Q9NRZ5			0.359625	0.913672	-0.124587	-0.789161		29	10	19
Q9NUQ2	Q9NUQ2			0.495218	0.883656	0.113891	1.01369		29	10	19
Q9NRZ7	Q9NRZ7			0.433293	0.898656	-0.188164	-0.914153		29	10	19
Q9Y2I7	Q9Y2I7			0.222673	0.946264	-0.0322174	-0.532314		29	10	19
Q9NQ66	Q9NQ66			0.33553	0.919444	0.116986	0.7465		29	10	19
Q00722	Q00722			0.143355	0.963352	0.0598772	0.363772		29	10	19
Q01970	Q01970			0.416503	0.899958	-0.076024	-0.886336		29	10	19
P51178	P51178			0.553172	0.860889	-0.299969	-1.10577		26	10	16
Q8N3E9	Q8N3E9			1.32452	0.662005	0.394163	2.07776	+	29	10	19
Q9BRC7	Q9BRC7			1.62382	0.576019	-0.486733	-2.53546	+	16	6	10
Q4KWH8	Q4KWH8			2.18628	0.531344	-0.507017	-2.94877	+	29	10	19
P16885	P16885			0.0634068	0.981508	0.0441638	0.172722		29	10	19
Q9BZG8	Q9BZG8			0.132122	0.962062	-0.0528	-0.338376		29	10	19
Q9BQC3	Q9BQC3			0.103709	0.971735	-0.0411165	-0.272155		29	10	19
P09543	P09543			0.279708	0.934201	-0.132808	-0.643763		29	10	19
Q16698	Q16698			1.07091	0.729692	0.285098	1.78843		29	10	19
Q6L8Q7	Q6L8Q7			0.348789	0.913353	0.0733862	0.770092		29	10	19
Q05823	Q05823			1.11512	0.71638	-0.304014	-1.84047		29	10	19
P00973	P00973			0.384716	0.907098	-0.179409	-0.832614		29	10	19
P29728	P29728			0.159918	0.960778	-0.157273	-0.40047		29	10	19
Q9Y6K5	Q9Y6K5			0.58585	0.852201	-0.348412	-1.15178		29	10	19
Q15646	Q15646			0.0634578	0.981613	0.0416523	0.172853		29	10	19
Q99460	Q99460			0.0398626	0.986917	-0.00812925	-0.111176		29	10	19
O75832	O75832			0.00846924	0.996332	-0.00305506	-0.0244319		29	10	19
O00231	O00231			0.400985	0.903054	-0.0691084	-0.860289		29	10	19
O00232	O00232			0.615323	0.844168	-0.0940286	-1.19499		29	10	19
Q9UNM6	Q9UNM6			1.241	0.676332	-0.160816	-1.98481		29	10	19
O00487	O00487			1.30633	0.665388	-0.136023	-2.0577	+	29	10	19
Q13200	Q13200			1.37866	0.636311	-0.125691	-2.13694	+	29	10	19
O43242	O43242			0.399309	0.903397	-0.0580546	-0.857454		29	10	19
P55036	P55036			0.253691	0.940578	-0.0504201	-0.593809		29	10	19
Q16401	Q16401			0.222739	0.946391	0.0542392	0.532447		29	10	19
Q15008	Q15008			0.532239	0.87071	-0.074173	-1.07111		29	10	19
P51665	P51665			0.831346	0.774931	-0.0950301	-1.49138		29	10	19
P48556	P48556			0.443903	0.895769	-0.0885957	-0.93154		29	10	19
O00233	O00233			0.403956	0.902412	0.0847335	0.865301		29	10	19
P62333	P62333			0.345449	0.914874	-0.0473158	-0.764176		29	10	19
P62191	P62191			0.894668	0.765511	0.220121	1.57264		29	10	19
P17980	P17980			0.208317	0.949268	-0.0379006	-0.503077		29	10	19
P43686	P43686			1.22945	0.67759	-0.115402	-1.9718		29	10	19
P35998	P35998			0.663141	0.830687	-0.0742753	-1.26353		29	10	19
P62195	P62195			1.2806	0.665608	-0.120516	-2.02915		29	10	19
Q13442	Q13442			0.00441032	0.998894	-0.00246619	-0.0127813		29	10	19
P82664	P82664			0.683704	0.828693	0.179708	1.29244		29	10	19
P82912	P82912			0.678314	0.830597	0.158286	1.2849		29	10	19
O15235	O15235			0.704492	0.820555	0.19395	1.32135		29	10	19
O60783	O60783			0.518232	0.87377	0.170661	1.04955		29	10	19
P82914	P82914			0.370338	0.910025	0.142149	0.807832		29	10	19
Q9Y3D3	Q9Y3D3			0.241364	0.943187	0.0616641	0.569634		29	10	19
Q9Y2R5	Q9Y2R5			1.24739	0.672922	0.298573	1.992		29	10	19
Q9Y676	Q9Y676			0.92187	0.760999	0.211748	1.6069		29	10	19
Q9Y3D5	Q9Y3D5			1.14341	0.704701	0.388156	1.89093		24	10	14
Q9Y399	Q9Y399			0.287684	0.93173	0.0845754	0.6588		29	10	19
P82921	P82921			0.0694657	0.980997	0.0477307	0.188124		29	10	19
P82650	P82650			0.639049	0.837363	0.150404	1.22924		29	10	19
Q9Y3D9	Q9Y3D9			0.761258	0.803052	0.189504	1.39873		29	10	19
Q96EL2	Q96EL2			1.58105	0.590206	-0.381179	-2.35166	+	29	10	19
P82663	P82663			0.142902	0.96398	0.0411972	0.362755		29	10	19
Q9BYN8	Q9BYN8			0.377238	0.907819	0.0832628	0.819763		29	10	19
Q92552	Q92552			1.15166	0.700052	0.25033	1.88294		29	10	19
Q9Y2Q9	Q9Y2Q9			0.782569	0.787746	0.17459	1.42722		29	10	19
P51398	P51398			0.413588	0.899996	0.116873	0.881468		29	10	19
Q92665	Q92665			0.389816	0.907544	0.113381	0.841331		29	10	19
Q9Y291	Q9Y291			0.699127	0.823878	0.192319	1.31392		29	10	19
P82930	P82930			1.44044	0.627481	0.271264	2.20352	+	29	10	19
P82673	P82673			0.175217	0.95987	0.0576657	0.433618		29	10	19
P82909	P82909			1.41051	0.63234	0.353512	2.17139	+	29	10	19
P82675	P82675			0.440061	0.896035	0.125592	0.92526		29	10	19
P82932	P82932			0.203481	0.950831	0.0826128	0.493112		29	10	19
Q9Y2R9	Q9Y2R9			0.411731	0.900098	0.15526	0.878362		29	10	19
P82933	P82933			0.879184	0.768351	0.193717	1.55297		29	10	19
O75600	O75600			1.52508	0.608078	-0.644749	-2.29323	+	29	10	19
Q96SZ5	Q96SZ5			0.475377	0.884664	0.108637	0.982297		29	10	19
O43598	O43598			0.402721	0.903322	0.171939	0.863219		29	10	19
Q9UJ83	Q9UJ83			0.487842	0.883295	-0.17879	-1.00207		29	10	19
Q16880	Q16880			0.155236	0.961801	0.123198	0.390343		28	10	18
P52758	P52758			0.715279	0.816178	0.359426	1.33623		29	10	19
Q5HYK3	Q5HYK3			1.66658	0.564776	0.233996	2.43969	+	29	10	19
Q6N063	Q6N063			0.0524295	0.983058	-0.0169108	-0.144372		29	10	19
Q6PK18	Q6PK18			1.60963	0.578793	-0.299447	-2.38124	+	29	10	19
Q9H9V9	Q9H9V9			0.116483	0.967268	-0.0418279	-0.302292		29	10	19
Q02218	Q02218			1.21536	0.677603	0.48602	1.95585		29	10	19
P12694	P12694			0.844297	0.773806	0.18264	1.50818		29	10	19
P21953	P21953			0.985383	0.755774	0.244316	1.68547		29	10	19
Q9H2F3	Q9H2F3			0.084446	0.976268	-0.0327495	-0.225495		29	10	19
O95861	O95861			0.334087	0.919039	0.144487	0.743914		29	10	19
Q8IV48	Q8IV48			0.109111	0.969492	0.0360402	0.284976		29	10	19
Q9H6S0	Q9H6S0			0.577163	0.857956	0.115298	1.1389		29	10	19
Q9BYD6	Q9BYD6			0.730463	0.811482	0.171386	1.35703		29	10	19
Q7Z7H8	Q7Z7H8			0.830512	0.775317	0.279159	1.4903		29	10	19
Q9Y3B7	Q9Y3B7			0.117657	0.967168	0.0503791	0.305033		29	10	19
P52815	P52815			0.221579	0.946669	0.0864252	0.530104		29	10	19
Q9BYD1	Q9BYD1			0.0234029	0.991991	-0.0103586	-0.0664122		29	10	19
Q6P1L8	Q6P1L8			0.417499	0.90051	0.151779	0.887997		29	10	19
Q9P015	Q9P015			0.492734	0.883367	0.1514	1.00978		29	10	19
Q9NX20	Q9NX20			0.155	0.961692	-0.0565597	-0.389664		29	10	19
Q9NRX2	Q9NRX2			0.0266998	0.991468	-0.0135132	-0.0755006		29	10	19
Q9H0U6	Q9H0U6			0.809589	0.778552	-0.24397	-1.46294		29	10	19
P49406	P49406			2.36743e-05	0.999951	-1.35736e-05	-6.89542e-05		29	10	19
Q5T653	Q5T653			0.0683075	0.980688	0.02493	0.185193		29	10	19
Q9BYC9	Q9BYC9			0.0156796	0.994565	0.00399321	0.0448709		29	10	19
Q7Z2W9	Q7Z2W9			0.479255	0.885018	0.119528	0.988468		29	10	19
Q9NWU5	Q9NWU5			0.168674	0.959178	-0.0526284	-0.419527		29	10	19
Q16540	Q16540			0.224694	0.946649	0.0733517	0.536389		29	10	19
Q96A35	Q96A35			0.0112429	0.99557	-0.00513226	-0.0323329		29	10	19
Q9P0M9	Q9P0M9			0.103733	0.9718	0.0608198	0.272211		29	10	19
Q13084	Q13084			0.104802	0.970948	0.0416845	0.274759		29	10	19
P09001	P09001			0.0344093	0.988964	-0.0157414	-0.0965116		29	10	19
Q8TCC3	Q8TCC3			0.343996	0.915139	0.136183	0.761597		29	10	19
Q9BYC8	Q9BYC8			0.839245	0.775578	0.269446	1.50164		29	10	19
O75394	O75394			0.250679	0.93984	-0.0957643	-0.587932		29	10	19
Q9BQ48	Q9BQ48			0.032787	0.989175	0.0134827	0.0921178		29	10	19
Q9NZE8	Q9NZE8			1.13662	0.706443	0.322306	1.86552		29	10	19
Q9BZE1	Q9BZE1			0.0824447	0.975502	0.0339198	0.220559		29	10	19
Q96DV4	Q96DV4			0.285342	0.932816	0.0764965	0.654397		29	10	19
Q9NYK5	Q9NYK5			0.0880586	0.975775	-0.0352416	-0.234362		29	10	19
Q9BYD3	Q9BYD3			0.511833	0.87625	0.114783	1.03964		29	10	19
Q9NQ50	Q9NQ50			0.489831	0.883502	0.155183	1.00521		29	10	19
Q8IXM3	Q8IXM3			0.058779	0.980085	0.0258726	0.160841		29	10	19
Q9Y6G3	Q9Y6G3			0.0779779	0.976987	0.0255753	0.209481		29	10	19
Q9H9J2	Q9H9J2			0.407625	0.900828	0.139127	0.871474		29	10	19
Q9BRJ2	Q9BRJ2			0.266286	0.936216	-0.0959451	-0.618169		29	10	19
Q9H2W6	Q9H2W6			0.759279	0.804194	0.201309	1.39607		29	10	19
Q9HD33	Q9HD33			0.0670461	0.980339	0.0269457	0.181994		29	10	19
Q96GC5	Q96GC5			0.115441	0.967603	-0.0360954	-0.299858		29	10	19
Q13405	Q13405			0.0801532	0.976446	0.0379574	0.214887		29	10	19
Q8N5N7	Q8N5N7			0.179368	0.957518	0.0485052	0.442495		29	10	19
Q4U2R6	Q4U2R6			0.0476607	0.985222	-0.02718	-0.13187		29	10	19
Q86TS9	Q86TS9			0.711348	0.817372	0.216582	1.33081		29	10	19
Q96EL3	Q96EL3			0.397743	0.904195	0.152582	0.854803		29	10	19
Q6P161	Q6P161			0.194148	0.953272	-0.0653445	-0.473706		29	10	19
Q7Z7F7	Q7Z7F7			0.50951	0.877714	0.178852	1.03603		29	10	19
Q9BYD2	Q9BYD2			0.515735	0.874391	0.138897	1.04569		29	10	19
Q9NVS2	Q9NVS2			0.157815	0.961234	-0.0661565	-0.395857		29	10	19
Q9NP92	Q9NP92			0.112564	0.968516	0.0435162	0.293113		29	10	19
Q15125	Q15125			0.104564	0.970893	0.0530038	0.274191		29	10	19
P04035	P04035			0.173541	0.959334	0.0880256	0.431373		23	9	14
Q99714	Q99714			0.46347	0.890288	0.14295	0.963235		29	10	19
P46952	P46952			0.211328	0.947387	0.0879498	0.509252		29	10	19
Q9BUT1	Q9BUT1			0.114753	0.967765	-0.0550009	-0.298247		29	10	19
P31937	P31937			0.575426	0.857895	0.252164	1.13631		29	10	19
Q6NVY1	Q6NVY1			1.56442	0.594802	0.407881	2.33437	+	29	10	19
P42765	P42765			0.101594	0.97227	0.0674198	0.267104		29	10	19
P09110	P09110			0.205086	0.950118	-0.0687831	-0.496426		29	10	19
Q06136	Q06136			0.0235152	0.99214	-0.00918618	-0.0667226		29	10	19
P56937	P56937			0.123194	0.965628	0.0607722	0.317883		29	10	19
Q9NWU1	Q9NWU1			0.591227	0.850731	0.139944	1.15972		29	10	19
O15530	O15530			3.44874	0.222	0.559668	4.33615	+	21	9	12
P46783	P46783			0.0967416	0.973722	0.0303414	0.255452		29	10	19
P62280	P62280			0.00422383	0.998859	-0.00150448	-0.0122434		29	10	19
P25398	P25398			0.940742	0.754801	-0.152405	-1.63045		29	10	19
P62277	P62277			0.105244	0.971687	-0.0292456	-0.275809		29	10	19
P62263	P62263			0.222128	0.94652	0.0685331	0.531213		29	10	19
P62841	P62841			0.957654	0.754634	0.38938	1.6514		29	10	19
P62244	P62244			0.044016	0.98751	0.0135416	0.122238		29	10	19
P62249	P62249			0.0518518	0.983595	0.017109	0.142864		29	10	19
P08708	P08708			0.0835506	0.976295	-0.0247197	-0.223289		29	10	19
P62269	P62269			0.30578	0.928765	0.0794563	0.69246		29	10	19
P39019	P39019			0.0149715	0.994822	0.00477762	0.0428779		29	10	19
P15880	P15880			0.18549	0.956562	0.0647882	0.455497		29	10	19
P60866	P60866			0.524453	0.871287	-0.138942	-1.05915		29	10	19
P63220	P63220			0.0670255	0.980284	0.0185866	0.181942		29	10	19
P62266	P62266			0.0725288	0.979902	0.0153147	0.195847		29	10	19
P62851	P62851			0.633947	0.838369	0.186229	1.22191		29	10	19
P62854	P62854			0.391668	0.906294	0.107454	0.844486		29	10	19
P42677	P42677			0.163681	0.960672	0.0473779	0.408688		29	10	19
Q71UM5	Q71UM5			1.03069	0.744125	-0.191841	-1.75155		25	8	17
P62857	P62857			0.193666	0.953519	0.0922704	0.472698		29	10	19
P62273	P62273			0.808374	0.779051	0.316585	1.46134		29	10	19
P23396	P23396			0.229823	0.945344	-0.0627178	-0.546687		29	10	19
P62861	P62861			0.216284	0.947313	0.126623	0.519365		29	10	19
P61247	P61247			0.13387	0.961675	0.0309416	0.342357		29	10	19
P62701	P62701			0.199547	0.954037	0.0594908	0.484961		29	10	19
P22090	P22090			0.0482759	0.98516	0.0532957	0.13349		29	10	19
P46782	P46782			0.328374	0.919744	-0.0769931	-0.733643		29	10	19
P62753	P62753			0.150927	0.9616	-0.0329393	-0.380658		29	10	19
P62081	P62081			0.167523	0.960255	0.0442293	0.417034		29	10	19
P62241	P62241			0.322417	0.921877	-0.089108	-0.722873		29	10	19
P46781	P46781			0.117648	0.966967	0.0345367	0.305011		29	10	19
P08865	P08865			0.104953	0.971096	-0.0272599	-0.275117		29	10	19
Q9BRK5	Q9BRK5			0.0931825	0.975079	-0.0484823	-0.246844		29	10	19
P80404	P80404			0.815048	0.778161	0.308733	1.4701		29	10	19
P08195	P08195			1.25562	0.666617	0.428267	2.00123		29	10	19
Q86XE5	Q86XE5			0.28864	0.931396	-0.164728	-0.662599		24	9	15
Q96IR7	Q96IR7			0.00263058	0.999128	0.00143152	0.00763901		29	10	19
P49189	P49189			0.444867	0.895876	0.183805	0.933112		29	10	19
Q8TCD5	Q8TCD5			0.139539	0.964967	0.0427126	0.355193		29	10	19
P17643	P17643			0.222413	0.946174	0.203121	0.531788		29	10	19
O43422	O43422			0.0906132	0.975414	-0.0271757	-0.240599		29	10	19
Q8IZH2	Q8IZH2			0.647593	0.837676	-0.138294	-1.24145		29	10	19
Q9H0D6	Q9H0D6			0.744045	0.808992	0.13699	1.3755		29	10	19
Q00013	Q00013			0.0960714	0.973644	0.0458442	0.253835		29	10	19
P13196	P13196			0.613354	0.843844	0.197585	1.19213		29	10	19
Q9Y478	Q9Y478			0.194814	0.954101	0.0491777	0.475099		29	10	19
O43741	O43741			0.333871	0.91896	0.136463	0.743527		29	10	19
P54619	P54619			0.152672	0.961148	-0.0479198	-0.384522		29	10	19
Q9UGJ0	Q9UGJ0			0.858021	0.774995	0.237238	1.52588		29	10	19
Q9H6S1	Q9H6S1			0.0603448	0.97987	-0.0163379	-0.164873		29	10	19
Q99807	Q99807			1.35954	0.642414	0.326706	2.11613	+	29	10	19
P49914	P49914			0.948232	0.75555	0.224565	1.63974		29	10	19
Q96CB9	Q96CB9			0.943628	0.756035	0.223663	1.63403		29	10	19
Q5TFE4	Q5TFE4			0.766192	0.798958	-0.261544	-1.40535		29	10	19
Q86UY8	Q86UY8			0.0552402	0.981275	0.0544932	0.151687		29	10	19
P21589	P21589			0.441365	0.896203	-0.317642	-0.927394		29	10	19
O14841	O14841			0.820687	0.77642	-0.288028	-1.47748		29	10	19
Q8IUZ5	Q8IUZ5			0.693616	0.823484	0.149694	1.30627		29	10	19
P10809	P10809			0.809563	0.77824	0.340953	1.46291		29	10	19
P10155	P10155			0.314028	0.925191	0.118825	0.7076		29	10	19
P05388	P05388			0.210703	0.94683	0.054774	0.507973		29	10	19
P05386	P05386			0.0750273	0.979358	-0.0229162	-0.202115		29	10	19
P05387	P05387			0.194565	0.953681	-0.0464743	-0.47458		29	10	19
Q96D46	Q96D46			0.227213	0.945527	-0.0718324	-0.541455		29	10	19
P27635	P27635			0.0231123	0.992246	-0.00787578	-0.065608		29	10	19
P62906	P62906			0.405903	0.90205	0.0950196	0.868579		29	10	19
P62913	P62913			0.277701	0.935385	-0.0661367	-0.639959		29	10	19
P30050	P30050			0.0225452	0.992641	0.00742824	0.0640376		29	10	19
P26373	P26373			0.052537	0.98292	-0.0154826	-0.144652		29	10	19
P40429	P40429			0.146952	0.962176	0.0358213	0.371816		29	10	19
P50914	P50914			0.382593	0.907974	0.108026	0.828973		29	10	19
P61313	P61313			0.429611	0.898311	0.210961	0.908084		29	10	19
P18621	P18621			0.239494	0.943111	0.056288	0.565937		29	10	19
Q07020	Q07020			0.00884793	0.996263	0.00398324	0.0255135		29	10	19
Q02543	Q02543			0.187637	0.956426	0.065601	0.460032		29	10	19
P84098	P84098			0.865201	0.773701	0.190594	1.5351		29	10	19
P46778	P46778			0.0117885	0.99517	-0.00356623	-0.0338812		29	10	19
P35268	P35268			0.144648	0.962893	0.0446053	0.36667		29	10	19
Q6P5R6	Q6P5R6			0.978624	0.753467	-0.706668	-1.68187		27	10	17
P62829	P62829			0.241111	0.943278	0.0753074	0.569134		29	10	19
P62750	P62750			0.535958	0.868148	0.103596	1.07679		29	10	19
P83731	P83731			0.0254069	0.991298	0.00978807	0.0719439		29	10	19
P61254	P61254			0.365402	0.912633	0.0973704	0.799251		29	10	19
Q9UNX3	Q9UNX3			0.45259	0.892907	0.1467	0.94567		29	10	19
P61353	P61353			0.652266	0.836976	0.196602	1.24811		29	10	19
P46776	P46776			0.0858198	0.976468	-0.0325575	-0.228873		29	10	19
P46779	P46779			0.567475	0.857603	0.200752	1.12444		29	10	19
P47914	P47914			0.304958	0.928816	0.0998629	0.690945		29	10	19
P39023	P39023			0.113617	0.968002	-0.0287384	-0.295585		29	10	19
P62888	P62888			0.194587	0.953776	-0.041028	-0.474624		29	10	19
P62899	P62899			0.353442	0.913913	0.101094	0.778305		29	10	19
P62910	P62910			0.459172	0.890402	0.105014	0.956314		29	10	19
P49207	P49207			0.908176	0.764818	0.199147	1.5897		29	10	19
P42766	P42766			1.41908	0.633407	0.296482	2.18061	+	29	10	19
P18077	P18077			0.0727659	0.979802	-0.0258302	-0.196443		29	10	19
Q9Y3U8	Q9Y3U8			0.301403	0.927673	0.0801386	0.684376		29	10	19
P83881	P83881			0.0284291	0.991534	0.0177966	0.0802426		29	10	19
Q969Q0	Q969Q0			0.230108	0.945314	-0.106351	-0.547257		29	10	19
P61927	P61927			0.270489	0.936727	-0.0894103	-0.626223		29	10	19
P61513	P61513			0.532145	0.870669	0.12538	1.07096		29	10	19
P63173	P63173			0.160472	0.961127	-0.0476216	-0.401682		29	10	19
P62891	P62891			0.233807	0.944307	0.0729564	0.554644		29	10	19
P36578	P36578			0.416451	0.899871	0.0984249	0.88625		29	10	19
P46777	P46777			0.69901	0.823162	0.104831	1.31376		29	10	19
Q02878	Q02878			0.928616	0.757683	0.173221	1.61534		29	10	19
P18124	P18124			0.0944035	0.974329	0.0302282	0.249803		29	10	19
P62424	P62424			0.416603	0.90055	0.117596	0.886504		29	10	19
Q6DKI1	Q6DKI1			0.779616	0.790229	0.237783	1.42329		29	10	19
P62917	P62917			0.494112	0.883328	0.141872	1.01195		29	10	19
P32969	P32969			0.217109	0.947218	0.0762338	0.521042		29	10	19
Q9Y221	Q9Y221			1.00408	0.753576	0.322102	1.70824		29	10	19
O60825	O60825			0.0740227	0.978917	0.0439816	0.199598		29	10	19
Q16875	Q16875			1.0964	0.725555	-0.210684	-1.81852		29	10	19
Q16877	Q16877			0.137481	0.964768	0.0864616	0.350544		29	10	19
P52209	P52209			0.329552	0.919831	-0.148745	-0.735765		29	10	19
O95336	O95336			0.302883	0.928056	0.0704129	0.687113		29	10	19
Q03393	Q03393			1.5135	0.607556	-0.470416	-2.28105	+	29	10	19
P36639	P36639			0.109502	0.968955	-0.028087	-0.2859		29	10	19
P08253	P08253			0.182675	0.956844	-0.140812	-0.449531		29	10	19
Q9UBM7	Q9UBM7			0.0880098	0.97556	-0.0761518	-0.234242		29	10	19
Q969T7	Q969T7			0.410826	0.900989	0.0910616	0.876845		29	10	19
Q7L2J0	Q7L2J0			0.564578	0.858452	0.0999625	1.1201		29	10	19
O60733	O60733			0.718714	0.814354	0.174007	1.34527		26	10	16
Q6ZVK8	Q6ZVK8			0.0907742	0.975267	0.0278256	0.240991		29	10	19
Q9UHI8	Q9UHI8			1.90691	0.536885	-0.466064	-2.68	+	29	10	19
P58397	P58397			0.0568523	0.980972	-0.0350683	-0.156605		20	8	12
Q8TE57	Q8TE57			0.253455	0.940187	-0.164367	-0.594645		25	10	15
O95450	O95450			0.496106	0.883464	-0.209602	-1.01661		27	8	19
O75173	O75173			0.895909	0.764957	-0.521922	-1.57421		29	10	19
Q9UNA0	Q9UNA0			0.0593412	0.980207	0.0477359	0.162349		28	10	18
Q9UKP4	Q9UKP4			0.337171	0.918368	0.140457	0.749435		29	10	19
Q96FZ2	Q96FZ2			0.100251	0.972344	0.0291873	0.263889		29	10	19
Q9P2A4	Q9P2A4			0.074163	0.978686	-0.0449223	-0.19995		29	10	19
Q9NYB9	Q9NYB9			0.141604	0.963748	-0.0668904	-0.359841		29	10	19
Q8IZT6	Q8IZT6			0.571326	0.857911	0.255679	1.1302		29	10	19
Q96K21	Q96K21			0.726444	0.812487	-0.161884	-1.35435		27	8	19
Q86V21	Q86V21			0.0688413	0.980778	-0.0274723	-0.186545		29	10	19
A1L0T0	A1L0T0			0.226278	0.945886	0.101814	0.539575		29	10	19
Q9BWD1	Q9BWD1			0.146081	0.962174	-0.0684765	-0.369872		29	10	19
P24752	P24752			0.476226	0.884443	-0.198203	-0.983648		29	10	19
Q13085	Q13085			0.600737	0.848029	-0.151216	-1.17371		29	10	19
O00763	O00763			0.0323623	0.988759	-0.03795	-0.0911582		24	7	17
Q9NUB1	Q9NUB1			0.0104234	0.995129	0.00775839	0.0300036		29	10	19
Q9NR19	Q9NR19			0.355942	0.915944	-0.151353	-0.782702		29	10	19
O00400	O00400			1.19006	0.685684	-0.417019	-1.92706		29	10	19
Q13510	Q13510			0.783135	0.787033	0.369314	1.42797		29	10	19
Q6ZNF0	Q6ZNF0			0.41381	0.900319	0.508379	0.886008		23	10	13
Q92484	Q92484			0.569902	0.858892	-0.289839	-1.12807		29	10	19
Q92485	Q92485			0.2134	0.948058	-0.150845	-0.51424		26	8	18
O43427	O43427			0.376023	0.907459	0.0712522	0.817668		29	10	19
P39687	P39687			0.473019	0.885417	0.186916	0.978536		29	10	19
Q92688	Q92688			0.326398	0.921229	0.142433	0.730078		29	10	19
Q9BTT0	Q9BTT0			1.65928	0.564525	0.38816	2.43223	+	29	10	19
Q99798	Q99798			0.0200045	0.992691	0.00959847	0.0569776		29	10	19
Q8N556	Q8N556			0.0301928	0.990732	-0.0169253	-0.0850615		29	10	19
Q8TED9	Q8TED9			0.893341	0.763933	-0.318476	-1.57096		29	10	19
P68133	P68133			0.353521	0.913924	0.206718	0.778444		29	10	19
P62736	P62736			0.260709	0.937733	0.127942	0.607424		29	10	19
P60709	P60709			0.388489	0.906761	0.146839	0.839066		29	10	19
Q6H8Q1	Q6H8Q1			0.433512	0.898859	0.290558	0.915111		28	10	18
Q9Y573	Q9Y573			0.291869	0.931257	0.079326	0.675018		16	6	10
Q86TU7	Q86TU7			0.260299	0.937432	-0.0641179	-0.606631		29	10	19
O96019	O96019			0.413007	0.89978	0.0831032	0.880498		29	10	19
Q9NZ32	Q9NZ32			0.0930431	0.975044	-0.0228601	-0.246506		29	10	19
P61160	P61160			0.135271	0.96235	0.0502465	0.345538		29	10	19
Q92747	Q92747			0.29613	0.930152	-0.0753157	-0.674588		29	10	19
O15143	O15143			0.275663	0.935685	0.0979253	0.636088		29	10	19
O15144	O15144			0.174684	0.959598	0.0655853	0.432476		29	10	19
O15145	O15145			0.572245	0.858375	0.16059	1.13157		29	10	19
P59998	P59998			0.40806	0.901066	0.142033	0.872205		29	10	19
O15511	O15511			0.130193	0.96308	0.0480071	0.333973		29	10	19
Q9BPX5	Q9BPX5			0.65723	0.834028	0.207558	1.25516		29	10	19
P61158	P61158			0.347526	0.914086	0.102281	0.767858		29	10	19
Q9P1U1	Q9P1U1			0.336419	0.918576	-0.0980757	-0.74809		29	10	19
Q9H9F9	Q9H9F9			0.966396	0.753605	0.0928261	1.66218		29	10	19
Q9GZN1	Q9GZN1			0.251329	0.940217	0.0637173	0.589203		29	10	19
Q9H981	Q9H981			0.761799	0.802314	0.114732	1.39945		29	10	19
Q07912	Q07912			0.0296926	0.990807	-0.0109486	-0.0837265		28	10	18
P53999	P53999			0.43341	0.89865	0.219388	0.914345		29	10	19
Q9C0C7	Q9C0C7			0.90059	0.764066	-0.15724	-1.58013		29	10	19
Q9H1I8	Q9H1I8			1.28829	0.668112	-0.195818	-2.03769		29	10	19
Q8N3C0	Q8N3C0			1.79341	0.527223	-0.226558	-2.56771	+	29	10	19
Q15650	Q15650			1.73327	0.541008	-0.211546	-2.50736	+	29	10	19
Q6VMQ6	Q6VMQ6			0.990988	0.756086	0.208427	1.69231		29	10	19
O95433	O95433			0.289679	0.932101	0.0978629	0.662541		29	10	19
Q9ULW3	Q9ULW3			0.669283	0.83085	0.143546	1.2722		29	10	19
Q12979	Q12979			0.22631	0.946387	0.135268	0.541111		24	10	14
Q86WX3	Q86WX3			0.936261	0.753007	0.195832	1.62487		29	10	19
Q04771	Q04771			1.28702	0.665354	-0.251658	-2.03629		29	10	19
Q6IQ32	Q6IQ32			0.784297	0.786285	-0.181926	-1.42952		29	10	19
Q9H2P0	Q9H2P0			0.122024	0.965663	0.0351582	0.315176		29	10	19
O14561	O14561			1.12875	0.710599	0.335076	1.85637		29	10	19
P13798	P13798			0.0225084	0.99253	-0.00795217	-0.0639355		29	10	19
O60427	O60427			0.427776	0.899206	-0.135295	-0.906275		27	10	17
O95864	O95864			1.74636	0.532011	-0.678196	-2.52683	+	28	10	18
Q6JQN1	Q6JQN1			0.533504	0.869557	0.147171	1.07304		29	10	19
Q709F0	Q709F0			0.474949	0.884611	-0.105945	-0.981615		29	10	19
Q9H845	Q9H845			0.478858	0.88449	0.159406	0.987837		29	10	19
O00767	O00767			0.364987	0.912775	0.218718	0.798528		29	10	19
Q9H6R3	Q9H6R3			0.762336	0.802246	-0.360864	-1.40018		29	10	19
Q92604	Q92604			0.120911	0.966169	0.0634503	0.312598		29	10	19
Q9BR61	Q9BR61			0.0512267	0.983952	0.0150775	0.14123		29	10	19
P07108	P07108			0.211202	0.946984	-0.123315	-0.508994		29	10	19
Q53FZ2	Q53FZ2			0.428684	0.898772	-0.269904	-0.909222		25	10	15
Q9NPJ3	Q9NPJ3			0.295642	0.929819	0.1542	0.673679		29	10	19
O14734	O14734			0.0686235	0.980949	0.0265719	0.185994		29	10	19
Q9Y305	Q9Y305			1.07579	0.728547	0.225425	1.79421		29	10	19
Q5T1C6	Q5T1C6			0.673109	0.83115	0.354984	1.27759		29	10	19
Q53H12	Q53H12			0.0474109	0.985286	0.0205787	0.131213		29	10	19
P28039	P28039			0.301237	0.92722	-0.175363	-0.684068		29	10	19
P07311	P07311			0.148448	0.961204	-0.0963791	-0.37515		29	10	19
P14621	P14621			0.372707	0.908883	0.170791	0.811936		29	10	19
O75608	O75608			1.49181	0.612919	0.304592	2.25816	+	29	10	19
O95372	O95372			0.639869	0.838018	0.191431	1.23041		29	10	19
Q6P587	Q6P587			0.644891	0.836928	0.234973	1.23759		29	10	19
O15204	O15204			0.153971	0.961597	0.140434	0.389137		21	9	12
Q8N6G6	Q8N6G6			0.050167	0.98458	0.0306445	0.138455		29	10	19
Q86TH1	Q86TH1			0.586849	0.853143	-0.271279	-1.17345		17	6	11
P82987	P82987			0.173775	0.959579	0.100496	0.430706		28	10	18
Q6UY14	Q6UY14			0.990302	0.755736	-0.338581	-1.69148		29	10	19
Q6ZMM2	Q6ZMM2			0.369166	0.910453	0.17117	0.807947		25	7	18
P46108	P46108			0.00283861	0.999051	0.00117649	0.00824117		29	10	19
O43734	O43734			0.149645	0.961425	0.0568535	0.377811		29	10	19
Q8NC96	Q8NC96			0.718921	0.814597	-0.12984	-1.34123		29	10	19
Q9NVZ3	Q9NVZ3			0.263105	0.937825	-0.0935132	-0.612048		29	10	19
P07741	P07741			0.438749	0.897249	0.170654	0.923112		29	10	19
P25054	P25054			0.308835	0.92738	-0.0684882	-0.698082		29	10	19
Q8TB61	Q8TB61			0.0330457	0.98913	0.0210515	0.0928194		29	10	19
Q9H1N7	Q9H1N7			0.0993415	0.972433	0.0387613	0.261707		29	10	19
Q9NZK5	Q9NZK5			0.389124	0.906894	0.251617	0.84015		29	10	19
P00813	P00813			0.136335	0.963551	0.0922699	0.347952		29	10	19
Q6DHV7	Q6DHV7			0.10433	0.970804	-0.042277	-0.273634		29	10	19
P55263	P55263			0.53591	0.867999	0.179796	1.07672		29	10	19
Q96HN2	Q96HN2			0.668766	0.83114	0.249446	1.28451		21	6	15
P23526	P23526			0.771434	0.795885	0.169345	1.41237		29	10	19
O60266	O60266			0.544642	0.865545	-0.182396	-1.09278		26	10	16
O43306	O43306			0.00621253	0.998123	0.00287348	0.0179674		29	10	19
P51828	P51828			0.117803	0.96731	0.048805	0.305372		29	10	19
O60503	O60503			0.491006	0.883846	0.15357	1.00706		29	10	19
P54819	P54819			0.869535	0.772085	0.368998	1.54065		29	10	19
P27144	P27144			1.0708	0.729326	0.425893	1.7883		29	10	19
P00568	P00568			0.783754	0.786605	0.299256	1.4288		29	10	19
Q9Y6K8	Q9Y6K8			0.146987	0.96221	0.0979615	0.372046		28	10	18
Q9Y3D8	Q9Y3D8			0.429826	0.898262	0.127553	0.908439		29	10	19
P30566	P30566			0.396123	0.904785	-0.15776	-0.852058		29	10	19
Q8N142	Q8N142			0.196311	0.953926	0.121729	0.478225		29	10	19
P30520	P30520			0.0607645	0.980275	0.0264647	0.165951		29	10	19
Q01518	Q01518			0.0867511	0.975979	-0.0560326	-0.231159		29	10	19
P40123	P40123			1.80694	0.541095	0.811155	2.5812	+	29	10	19
O95396	O95396			0.0178425	0.994711	0.00753964	0.0509397		29	10	19
Q96PE1	Q96PE1			0.00595606	0.998236	0.00197371	0.0172307		29	10	19
Q8IWK6	Q8IWK6			0.236632	0.944065	0.0977942	0.562659		22	8	14
Q9UHX3	Q9UHX3			0.58353	0.853673	-0.265778	-1.14835		29	10	19
Q8IZF2	Q8IZF2			0.219192	0.946602	-0.0688043	-0.525272		29	10	19
O95490	O95490			0.472177	0.885449	-0.253827	-0.978607		27	10	17
Q9HBW9	Q9HBW9			0.0334559	0.988907	0.016244	0.0940839		25	9	16
Q9Y653	Q9Y653			0.57326	0.858675	0.470252	1.13308		29	10	19
Q8IZF4	Q8IZF4			0.487273	0.882444	0.233132	1.02154		15	5	10
Q86SQ4	Q86SQ4			0.312026	0.925672	-0.192233	-0.703937		29	10	19
Q8IUX7	Q8IUX7			0.547101	0.864757	-0.279538	-1.09375		29	10	19
Q9HDC9	Q9HDC9			0.114242	0.968077	0.0407842	0.29705		29	10	19
Q15847	Q15847			0.143372	0.963446	0.225097	0.36381		29	10	19
Q15848	Q15848			0.195204	0.953818	0.111542	0.475915		29	10	19
Q96A54	Q96A54			0.53597	0.868372	0.197227	1.07681		29	10	19
P35318	P35318			0.0821865	0.975951	-0.126003	-0.221394		18	5	13
P12235	P12235			0.48498	0.883753	0.421869	0.997547		29	10	19
P05141	P05141			0.166102	0.959383	-0.0881566	-0.413953		29	10	19
P12236	P12236			0.0538235	0.982197	-0.027988	-0.148005		29	10	19
Q9BRR6	Q9BRR6			0.401099	0.903193	-0.123325	-0.86048		29	10	19
Q9NX46	Q9NX46			0.145498	0.962825	-0.0359659	-0.368569		29	10	19
Q9BQ69	Q9BQ69			0.326114	0.92135	-0.232184	-0.729564		29	10	19
Q9Y530	Q9Y530			0.58942	0.851629	0.16367	1.15706		29	10	19
Q9BW91	Q9BW91			0.132282	0.961954	0.0437918	0.338741		29	10	19
P28907	P28907			0.67917	0.830521	-0.47863	-1.2861		29	10	19
Q10588	Q10588			0.0549526	0.981184	-0.0281586	-0.15094		29	10	19
P84077	P84077			0.654497	0.834761	0.105518	1.25128		29	10	19
P18085	P18085			1.49342	0.611906	-0.352213	-2.25987	+	29	10	19
P84085	P84085			0.0252351	0.991399	0.0097671	0.0714708		29	10	19
P62330	P62330			0.710574	0.817482	0.19158	1.32975		29	10	19
Q8N6T3	Q8N6T3			0.149939	0.961385	-0.0582235	-0.378465		29	10	19
Q8N6H7	Q8N6H7			1.08971	0.724688	-0.158902	-1.81065		29	10	19
Q9NP61	Q9NP61			2.91262	0.369677	-0.410433	-3.61215	+	29	10	19
Q9UJY5	Q9UJY5			0.266078	0.936493	0.0862176	0.61777		29	10	19
Q9UJY4	Q9UJY4			0.197864	0.953518	0.0523286	0.481462		29	10	19
Q9NZ52	Q9NZ52			0.348448	0.913693	0.0845884	0.769489		29	10	19
P40616	P40616			0.000677649	0.999718	-0.000308481	-0.00197225		29	10	19
Q8N8L6	Q8N8L6			0.138642	0.964408	0.0787035	0.353168		29	10	19
Q969Q4	Q969Q4			0.0783123	0.9768	0.0499032	0.210667		25	10	15
Q3SXY8	Q3SXY8			0.25326	0.939782	0.0986546	0.593565		27	10	17
Q9NXU5	Q9NXU5			0.502653	0.879086	0.225894	1.02534		29	10	19
P36404	P36404			0.602932	0.848629	0.196152	1.17692		29	10	19
Q9Y2Y0	Q9Y2Y0			0.17019	0.960052	0.0787671	0.422803		29	10	19
P36405	P36405			0.000866848	0.999772	0.000332411	0.00252235		29	10	19
P56559	P56559			0.0022068	0.999447	0.000893797	0.00643652		21	7	14
Q9Y689	Q9Y689			0.435024	0.897443	0.0895176	0.916999		29	10	19
Q96KC2	Q96KC2			0.483246	0.884018	0.219206	1.00125		22	8	14
Q9H0F7	Q9H0F7			0.162191	0.960843	0.0552635	0.405439		29	10	19
Q15041	Q15041			0.48079	0.885437	0.127321	0.990906		29	10	19
Q8N6S5	Q8N6S5			0.683742	0.828935	-0.212613	-1.2925		29	10	19
Q96BM9	Q96BM9			0.0991462	0.972427	0.0494724	0.261238		29	10	19
Q9NVJ2	Q9NVJ2			0.165083	0.960165	0.07463	0.411739		29	10	19
Q13795	Q13795			1.6862	0.556052	-0.266336	-2.45968	+	29	10	19
Q9UKK9	Q9UKK9			0.00050617	1	-0.000220058	-0.00147346		29	10	19
Q96AP0	Q96AP0			0.342101	0.915243	0.0837713	0.760158		25	9	16
P10109	P10109			0.240228	0.94312	-0.139858	-0.567389		29	10	19
Q9Y6U3	Q9Y6U3			0.0419268	0.987763	0.0717724	0.116685		29	10	19
Q9UHB7	Q9UHB7			1.04287	0.733893	0.157372	1.75501		29	10	19
Q9Y2D8	Q9Y2D8			0.370913	0.909676	0.209256	0.811657		24	9	15
P55196	P55196			0.675203	0.830514	-0.235489	-1.28053		29	10	19
P43652	P43652			0.464091	0.890122	-0.241944	-0.964233		29	10	19
Q8WV93	Q8WV93			0.216437	0.947555	0.100343	0.519676		29	10	19
Q9Y4W6	Q9Y4W6			1.08486	0.726293	0.392154	1.80493		29	10	19
O43488	O43488			0.595894	0.849806	0.185178	1.1666		29	10	19
O95154	O95154			0.207252	0.949618	-0.1655	-0.501353		27	10	17
Q6ULP2	Q6ULP2			0.360876	0.914384	0.0666331	0.791351		29	10	19
Q9BSE5	Q9BSE5			0.1583	0.961414	-0.0925958	-0.398417		22	7	15
O00170	O00170			0.0714319	0.980418	0.0186209	0.193086		29	10	19
Q92667	Q92667			1.00679	0.752647	0.157059	1.71154		29	10	19
O43572	O43572			2.12526	0.497413	-0.214681	-2.8909	+	29	10	19
Q9UKA4	Q9UKA4			0.0570636	0.98101	-0.0158042	-0.156411		29	10	19
Q02952	Q02952			0.580701	0.855106	-0.408847	-1.14415		29	10	19
Q12802	Q12802			0.345854	0.914758	-0.159684	-0.768847		22	10	12
Q02040	Q02040			0.232689	0.944811	0.0691129	0.552414		29	10	19
Q13023	Q13023			1.93808	0.544916	-0.838433	-2.7105	+	29	10	19
Q9P0M2	Q9P0M2			0.557183	0.861172	-0.157327	-1.10899		29	10	19
O43823	O43823			0.343639	0.914694	0.0720583	0.760964		29	10	19
Q9ULX6	Q9ULX6			0.677165	0.83044	0.0906729	1.28329		29	10	19
Q99996	Q99996			0.2086	0.949053	0.0762408	0.504391		26	9	17
Q9NQ31	Q9NQ31			0.132662	0.961605	0.043514	0.342427		17	6	11
Q9NRG9	Q9NRG9			0.690122	0.827862	0.116757	1.3014		29	10	19
Q8TD30	Q8TD30			0.192877	0.953617	0.128822	0.4733		21	8	13
P49588	P49588			0.0915463	0.975441	-0.034014	-0.24287		29	10	19
Q5JTZ9	Q5JTZ9			0.386785	0.907315	0.134676	0.836155		29	10	19
Q9BTE6	Q9BTE6			0.0114783	0.995596	0.00442028	0.0330012		29	10	19
P11766	P11766			0.3994	0.903592	0.126052	0.857609		29	10	19
P47895	P47895			1.00617	0.753159	-0.906623	-1.71078		29	10	19
Q8IZ83	Q8IZ83			0.104611	0.9709	0.0280234	0.274302		29	10	19
P51648	P51648			0.175162	0.959873	-0.0645416	-0.433502		29	10	19
P43353	P43353			0.148481	0.961255	0.0773598	0.375223		29	10	19
P30837	P30837			0.0905166	0.975318	-0.0758548	-0.240363		29	10	19
P05091	P05091			0.309893	0.927129	-0.288439	-0.700026		29	10	19
Q06278	Q06278			0.0924981	0.974801	-0.0634867	-0.245183		29	10	19
P14550	P14550			0.0334373	0.988753	0.0195051	0.0938808		29	10	19
P15121	P15121			0.214795	0.948094	0.100662	0.516334		29	10	19
O60218	O60218			0.142701	0.964163	0.102584	0.362304		29	10	19
P42330	P42330			0.194531	0.953499	-0.191349	-0.474508		29	10	19
Q96C23	Q96C23			0.39445	0.906311	-0.225987	-0.849217		29	10	19
P05186	P05186			0.0867576	0.976076	-0.0761268	-0.231175		29	10	19
Q96BT7	Q96BT7			0.379288	0.906903	-0.0652743	-0.823294		29	10	19
O00116	O00116			0.253216	0.93958	-0.0965274	-0.592884		29	10	19
Q6ZNB7	Q6ZNB7			0.067195	0.980432	-0.0723253	-0.18259		26	10	16
Q7Z6M3	Q7Z6M3			0.0136936	0.994641	-0.00786116	-0.0392735		29	10	19
P55008	P55008			0.446072	0.896813	-0.313064	-0.935077		29	10	19
Q9BQI0	Q9BQI0			0.0646018	0.981367	0.0542578	0.175773		29	10	19
Q6UW56	Q6UW56			1.13433	0.708148	-0.233259	-1.86286		29	10	19
Q6NUM9	Q6NUM9			0.566832	0.85758	0.259371	1.12348		29	10	19
P00325	P00325			0.056171	0.980952	0.10239	0.154101		29	10	19
Q6PD74	Q6PD74			1.09039	0.724756	-0.208506	-1.81145		29	10	19
Q495W5	Q495W5			0.0869673	0.97592	0.0319991	0.231689		29	10	19
P22083	P22083			0.407692	0.901079	0.0936214	0.875666		23	10	13
Q9BYC5	Q9BYC5			2.35595	0.496322	-0.362885	-3.10762	+	29	10	19
Q96GS6	Q96GS6			0.284181	0.933248	0.0704933	0.652212		29	10	19
Q5VST6	Q5VST6			2.3705	0.492235	0.373306	3.12112	+	29	10	19
Q6PCB6	Q6PCB6			0.0513757	0.983915	0.0334504	0.142865		16	5	11
Q9H6U8	Q9H6U8			0.212903	0.947655	-0.0540603	-0.512473		29	10	19
Q9H553	Q9H553			0.791611	0.782477	-0.161084	-1.43922		29	10	19
P26572	P26572			0.1423	0.963997	0.0670771	0.361405		29	10	19
Q9UM21	Q9UM21			0.067955	0.980765	-0.0354912	-0.1843		29	10	19
Q9UQ53	Q9UQ53			0.261589	0.937563	-0.086628	-0.609125		29	10	19
Q10469	Q10469			1.20394	0.677052	-0.177842	-1.94288		29	10	19
Q09328	Q09328			0.299169	0.927523	0.145446	0.680235		29	10	19
P02763	P02763			0.100355	0.972221	0.0942802	0.264139		29	10	19
P19652	P19652			0.0259218	0.991362	0.0194703	0.0733614		29	10	19
P01011	P01011			0.290566	0.931482	-0.193108	-0.664203		29	10	19
P01009	P01009			0.424293	0.900362	-0.270632	-0.899289		29	10	19
P04217	P04217			0.200611	0.953594	-0.130508	-0.487169		29	10	19
Q13424	Q13424			0.41182	0.900497	0.143248	0.878511		29	10	19
P08913	P08913			0.0833208	0.976358	-0.0547654	-0.222805		28	10	18
P08697	P08697			0.399369	0.903471	-0.238727	-0.857555		29	10	19
P02765	P02765			0.251623	0.940358	-0.15754	-0.589777		29	10	19
P01023	P01023			0.344032	0.915237	-0.175958	-0.761662		29	10	19
P30533	P30533			0.611455	0.844621	-0.244862	-1.18937		29	10	19
P12814	P12814			1.1021	0.724856	0.383402	1.82522		29	10	19
P35609	P35609			0.5307	0.870644	0.342222	1.06875		29	10	19
Q08043	Q08043			0.197215	0.953897	0.175209	0.480109		29	10	19
O43707	O43707			0.0283105	0.991397	-0.0202565	-0.079918		29	10	19
Q9UDR5	Q9UDR5			0.361254	0.914311	0.188587	0.792013		29	10	19
Q9UBT7	Q9UBT7			0.549551	0.86289	-0.143296	-1.09746		29	10	19
P61163	P61163			0.0417604	0.987521	-0.0159468	-0.116241		29	10	19
P02511	P02511			0.219317	0.946885	0.275239	0.525524		29	10	19
O43768	O43768			0.981116	0.753632	0.267799	1.68025		29	10	19
P06733	P06733			0.00435159	0.998758	-0.00265841	-0.0126119		29	10	19
P06280	P06280			0.131544	0.962387	0.0853077	0.337057		29	10	19
Q12800	Q12800			0.323231	0.921555	0.0971968	0.724348		29	10	19
Q9NZD4	Q9NZD4			0.207339	0.949834	0.227609	0.501067		29	10	19
Q16352	Q16352			1.65454	0.566152	0.766141	2.45331	+	25	10	15
Q96Q83	Q96Q83			0.16447	0.960732	0.0558436	0.410405		29	10	19
Q9NXW9	Q9NXW9			0.598619	0.848677	0.114689	1.1706		29	10	19
Q3KRA9	Q3KRA9			0.11141	0.969516	0.0309969	0.290631		27	10	17
Q9BT30	Q9BT30			0.193844	0.953501	0.0624183	0.474006		25	10	15
Q9C0B1	Q9C0B1			0.100683	0.972113	0.0403344	0.264923		29	10	19
P35475	P35475			0.238335	0.944593	-0.116566	-0.563641		29	10	19
Q16706	Q16706			0.227477	0.945947	-0.0695975	-0.541985		29	10	19
Q9NTJ4	Q9NTJ4			1.21323	0.676643	0.311871	1.95344		29	10	19
P49641	P49641			0.187	0.95637	-0.0452213	-0.458688		29	10	19
Q9UHK6	Q9UHK6			0.126267	0.964022	0.0619519	0.324968		29	10	19
P17050	P17050			0.763373	0.800995	-0.214432	-1.40157		29	10	19
Q9UJ37	Q9UJ37			0.833964	0.774693	0.276432	1.50034		26	10	16
Q8NDV1	Q8NDV1			1.15197	0.70019	-0.401355	-1.91079		22	8	14
P54802	P54802			0.40709	0.901323	-0.157191	-0.870575		29	10	19
Q9NVD7	Q9NVD7			0.354112	0.914445	-0.146059	-0.779483		29	10	19
Q96QP1	Q96QP1			1.2046	0.678724	0.231005	1.94363		29	10	19
P54920	P54920			0.0716889	0.980395	0.017911	0.193734		29	10	19
P37840	P37840			0.591486	0.850505	0.393035	1.16011		29	10	19
P40222	P40222			0.904032	0.76591	-0.139015	-1.58448		29	10	19
Q9BTX7	Q9BTX7			0.915715	0.761991	0.154452	1.59918		29	10	19
Q5SQI0	Q5SQI0			0.103965	0.9715	0.0353905	0.272766		29	10	19
Q96Q42	Q96Q42			0.204753	0.950552	0.0566327	0.495739		29	10	19
Q8TCU4	Q8TCU4			0.370166	0.909658	0.127853	0.807533		29	10	19
Q15699	Q15699			0.0791598	0.976517	0.0373591	0.212888		24	10	14
Q06203	Q06203			0.387314	0.907545	0.0995117	0.837059		29	10	19
P21397	P21397			0.13562	0.962208	0.137125	0.346331		29	10	19
P27338	P27338			0.0554383	0.98116	-0.0551547	-0.152201		29	10	19
Q12904	Q12904			0.11119	0.969442	-0.0298165	-0.289879		29	10	19
Q13155	Q13155			0.0349163	0.989117	0.0116637	0.0978817		29	10	19
Q03154	Q03154			0.575836	0.857872	0.227926	1.13692		29	10	19
P48728	P48728			0.00294513	0.999016	-0.00163248	-0.00854936		29	10	19
Q9H4A4	Q9H4A4			0.86346	0.773057	0.234237	1.53287		29	10	19
P15144	P15144			1.80003	0.536066	-0.62819	-2.57432	+	29	10	19
Q9HAU8	Q9HAU8			0.323761	0.921445	0.0709972	0.727097		25	10	15
Q6DCA0	Q6DCA0			1.93282	0.541853	0.418485	2.75051	+	24	10	14
Q02094	Q02094			0.0336711	0.988999	-0.0490394	-0.0945847		27	8	19
Q01433	Q01433			0.376888	0.907626	-0.140805	-0.819161		29	10	19
Q01432	Q01432			0.0858585	0.976503	-0.0550351	-0.228969		29	10	19
P49418	P49418			0.135389	0.962222	0.100724	0.345945		28	10	18
Q86SJ2	Q86SJ2			0.784209	0.786098	0.696184	1.46206		17	6	11
Q96FJ0	Q96FJ0			0.153484	0.961414	0.0499247	0.386318		29	10	19
Q7Z5R6	Q7Z5R6			0.00107729	1	0.000894473	0.00313394		29	10	19
Q92624	Q92624			0.0512325	0.984042	-0.0215999	-0.141245		29	10	19
Q02410	Q02410			0.462049	0.890493	0.278696	0.960949		29	10	19
O96018	O96018			0.878602	0.768179	-0.150506	-1.55223		29	10	19
O00213	O00213			0.294027	0.930346	-0.0881635	-0.67067		29	10	19
Q92870	Q92870			0.336417	0.91841	0.108509	0.748086		29	10	19
P05067	P05067			0.0910378	0.97555	-0.074573	-0.241633		29	10	19
Q06481	Q06481			0.323883	0.922026	-0.201455	-0.725529		29	10	19
Q8TCF1	Q8TCF1			0.368603	0.910386	0.0942591	0.804821		29	10	19
Q8WV99	Q8WV99			0.301751	0.92806	0.0868991	0.686647		25	10	15
Q9H8U3	Q9H8U3			0.459628	0.890338	-0.127659	-0.957049		29	10	19
O76080	O76080			1.56755	0.595237	0.298697	2.33763	+	29	10	19
Q6FIF0	Q6FIF0			0.399002	0.903286	0.0962476	0.856936		29	10	19
Q6FI81	Q6FI81			0.0649807	0.98127	-0.0289537	-0.17674		29	10	19
Q9H1A4	Q9H1A4			0.158081	0.961379	-0.0372804	-0.396443		29	10	19
Q9UM13	Q9UM13			1.8326	0.540129	-0.324189	-2.60671	+	29	10	19
Q9BS18	Q9BS18			0.787808	0.785016	-0.195311	-1.43418		29	10	19
Q96DE5	Q96DE5			1.21818	0.678598	-0.149972	-1.95905		29	10	19
Q9UJX6	Q9UJX6			0.16167	0.960975	-0.0434977	-0.404302		29	10	19
Q9UJX5	Q9UJX5			0.207236	0.949519	0.0412514	0.500856		29	10	19
Q9UJX4	Q9UJX4			0.244813	0.942626	-0.0692221	-0.576432		29	10	19
Q9UJX3	Q9UJX3			0.864442	0.772992	-0.105893	-1.53413		29	10	19
Q8NHZ8	Q8NHZ8			0.053773	0.982199	-0.0148034	-0.147873		29	10	19
Q9Y679	Q9Y679			0.741717	0.809184	0.191336	1.37234		29	10	19
Q13685	Q13685			0.266719	0.936097	0.0742781	0.619		29	10	19
Q8N302	Q8N302			0.189898	0.95593	0.053646	0.464793		29	10	19
P03950	P03950			0.215982	0.947262	0.159094	0.518752		29	10	19
Q4VCS5	Q4VCS5			0.292606	0.930934	0.101557	0.668018		29	10	19
Q8IY63	Q8IY63			1.83673	0.546593	-0.484803	-2.61081	+	29	10	19
Q9Y2J4	Q9Y2J4			0.392471	0.906375	0.149401	0.845854		29	10	19
O15123	O15123			0.349203	0.913175	-0.168242	-0.772812		25	7	18
Q9UKU9	Q9UKU9			0.21552	0.947383	-0.147924	-0.517811		29	10	19
Q9BY76	Q9BY76			0.417577	0.900538	-0.277133	-0.888128		29	10	19
O43827	O43827			0.290759	0.931205	-0.25642	-0.664564		29	10	19
P12821	P12821			0.171132	0.959794	-0.102598	-0.424836		29	10	19
P01019	P01019			0.517723	0.874335	-0.253063	-1.04877		29	10	19
Q9NQW6	Q9NQW6			0.532474	0.870711	-0.230726	-1.07147		29	10	19
P04920	P04920			0.21996	0.947591	-0.0786728	-0.526829		29	10	19
Q9P0K7	Q9P0K7			0.894223	0.764982	0.357992	1.5835		24	7	17
Q8N961	Q8N961			0.020827	0.992712	0.00895697	0.0592673		29	10	19
Q9P2G1	Q9P2G1			0.823336	0.777085	-0.13689	-1.48094		29	10	19
Q86XL3	Q86XL3			0.594122	0.849196	-0.0935973	-1.16399		29	10	19
Q8IV38	Q8IV38			1.34706	0.649288	-0.278398	-2.10249	+	29	10	19
Q92625	Q92625			0.0824867	0.975838	-0.0631449	-0.220663		29	10	19
Q6ZW76	Q6ZW76			0.436103	0.897745	-0.163542	-0.924296		22	7	15
Q9Y576	Q9Y576			0.314493	0.925308	-0.0776007	-0.712626		21	8	13
Q9Y575	Q9Y575			1.06135	0.728244	-0.254067	-1.77707		29	10	19
Q9NWX5	Q9NWX5			0.020901	0.992743	0.00785013	0.059473		29	10	19
Q9H672	Q9H672			0.00783032	0.996659	0.00383008	0.0226932		21	6	15
Q9H765	Q9H765			0.609705	0.844794	0.22383	1.1944		23	9	14
Q96DX5	Q96DX5			0.230895	0.944919	0.182588	0.548832		29	10	19
Q9H8Y5	Q9H8Y5			0.595874	0.849577	-0.0996613	-1.16657		29	10	19
Q9NXR5	Q9NXR5			0.785827	0.78502	-0.429001	-1.43155		29	10	19
Q6UB99	Q6UB99			0.193749	0.953592	-0.056449	-0.472873		29	10	19
Q6UB98	Q6UB98			0.0549692	0.981249	0.0192095	0.150983		29	10	19
Q8IZ07	Q8IZ07			0.0897239	0.974983	0.0413158	0.238431		29	10	19
Q8N6S4	Q8N6S4			0.295711	0.929983	0.181423	0.677652		21	7	14
Q6P6B7	Q6P6B7			0.488583	0.883138	-0.120791	-1.00324		29	10	19
O75179	O75179			0.12718	0.964132	0.037828	0.327067		29	10	19
Q9GZV1	Q9GZV1			0.0163787	0.994515	-0.0124175	-0.0468357		29	10	19
Q5VYY1	Q5VYY1			0.490032	0.883334	-0.420699	-1.00553		29	10	19
Q9UPS8	Q9UPS8			0.150261	0.96167	-0.0585355	-0.380877		21	9	12
Q96NW4	Q96NW4			0.119305	0.966838	0.0336245	0.308868		29	10	19
Q9BXX2	Q9BXX2			0.725139	0.812315	-0.354224	-1.35256		27	10	17
Q53RE8	Q53RE8			1.6774	0.563546	0.396013	2.5286	+	20	7	13
Q6AI12	Q6AI12			0.34388	0.915043	0.0840181	0.762284		27	10	17
Q86W74	Q86W74			0.875458	0.76989	-0.176493	-1.54822		29	10	19
Q8WVL7	Q8WVL7			0.984587	0.754586	-0.175394	-1.69189		26	9	17
Q9ULJ7	Q9ULJ7			0.0694075	0.981034	0.0252637	0.187977		29	10	19
Q6NXT1	Q6NXT1			1.08629	0.726921	-0.18563	-1.80662		29	10	19
Q53LP3	Q53LP3			0.136913	0.964126	-0.0405565	-0.34926		29	10	19
A6NJG2	A6NJG2			0.615594	0.844153	-0.220884	-1.19875		26	10	16
Q12955	Q12955			0.224492	0.946511	-0.0992141	-0.535981		29	10	19
P04083	P04083			0.133114	0.962004	0.118228	0.340636		29	10	19
P50995	P50995			0.111049	0.9695	0.0428876	0.289548		29	10	19
P27216	P27216			0.674889	0.830175	0.618078	1.2872		24	10	14
P07355	P07355			0.483026	0.884002	0.244212	0.994452		29	10	19
P12429	P12429			0.997612	0.754596	-0.75616	-1.70038		29	10	19
P09525	P09525			2.26769	0.506057	0.441768	3.02535	+	29	10	19
P08758	P08758			0.123991	0.965373	0.101501	0.319723		29	10	19
P08133	P08133			0.402346	0.902587	0.21578	0.862586		29	10	19
P20073	P20073			0.171671	0.959348	-0.0555588	-0.425998		29	10	19
Q5XXA6	Q5XXA6			0.803777	0.779853	0.299991	1.45529		29	10	19
Q9NW15	Q9NW15			0.343978	0.91501	-0.105133	-0.761566		29	10	19
Q9HCE9	Q9HCE9			0.358757	0.914386	0.12947	0.791802		22	9	13
P23352	P23352			0.623761	0.842832	0.341044	1.21066		26	8	18
Q9H6X2	Q9H6X2			0.123286	0.965894	0.0433618	0.318096		29	10	19
Q03518	Q03518			0.270128	0.936391	-0.202584	-0.625532		29	10	19
Q03519	Q03519			0.468498	0.886567	-0.345199	-0.971304		29	10	19
P03973	P03973			0.0854838	0.976455	0.0840379	0.228048		29	10	19
P01008	P01008			0.192634	0.953882	-0.130113	-0.470538		29	10	19
Q10567	Q10567			0.180303	0.958081	-0.0617227	-0.444488		29	10	19
O43747	O43747			0.250752	0.939968	-0.0849777	-0.588077		29	10	19
O75843	O75843			0.550557	0.861876	0.196784	1.09899		29	10	19
Q9BXS5	Q9BXS5			0.137405	0.964464	-0.0345756	-0.350374		29	10	19
P61966	P61966			0.0447769	0.986919	-0.0162933	-0.124254		29	10	19
P56377	P56377			0.797463	0.780567	0.21149	1.44697		29	10	19
Q63HQ0	Q63HQ0			0.0342711	0.98859	0.0136655	0.0961379		29	10	19
O95782	O95782			1.25397	0.668257	-0.16023	-1.99939		29	10	19
O94973	O94973			0.102402	0.97228	-0.0271942	-0.269037		29	10	19
P63010	P63010			0.809622	0.77885	-0.123704	-1.46298		29	10	19
Q96CW1	Q96CW1			1.14598	0.705042	-0.141428	-1.87638		29	10	19
P53680	P53680			0.308174	0.927299	-0.0758143	-0.696868		29	10	19
Q2M2I8	Q2M2I8			0.018664	0.99379	-0.00388114	-0.0532372		29	10	19
O00203	O00203			0.716324	0.815373	0.139269	1.33766		29	10	19
Q13367	Q13367			0.217803	0.946999	-0.171235	-0.522453		29	10	19
Q9Y2T2	Q9Y2T2			0.327973	0.920287	0.0693771	0.732919		29	10	19
P53677	P53677			0.0705014	0.980916	-0.0346434	-0.190741		29	10	19
Q92572	Q92572			0.313282	0.925275	-0.10192	-0.706236		29	10	19
P59780	P59780			1.42706	0.632019	0.395917	2.22198	+	23	7	16
Q96N21	Q96N21			0.134761	0.962022	0.0576061	0.345887		21	9	12
Q9Y6B7	Q9Y6B7			2.15382	0.502043	-0.26047	-2.91803	+	29	10	19
Q9UPM8	Q9UPM8			0.0248499	0.991388	0.00581779	0.0704088		29	10	19
O00189	O00189			0.325504	0.921938	0.0488989	0.728462		29	10	19
Q9Y587	Q9Y587			0.193404	0.953416	0.0506753	0.472151		29	10	19
Q2VPB7	Q2VPB7			0.380568	0.907548	0.0822653	0.825496		29	10	19
Q9H0R1	Q9H0R1			0.243957	0.943134	0.0625876	0.574746		29	10	19
Q9NUS5	Q9NUS5			0.0794801	0.976639	-0.0239616	-0.213216		29	10	19
O43299	O43299			0.594413	0.849134	-0.0769513	-1.16442		29	10	19
P02647	P02647			1.00066	0.754732	-0.436029	-1.70409		29	10	19
P02652	P02652			0.531042	0.870918	-0.331311	-1.06927		29	10	19
P06727	P06727			0.689808	0.827584	-0.283577	-1.30096		29	10	19
Q0VD83	Q0VD83			0.144047	0.963238	-0.0777391	-0.365322		29	10	19
P04114	P04114			0.220039	0.947704	-0.142631	-0.526987		29	10	19
P02654	P02654			1.72863	0.541008	-0.740625	-2.50268	+	29	10	19
P02655	P02655			0.970405	0.753658	-0.599105	-1.66711		29	10	19
P02656	P02656			0.756152	0.806021	-0.450127	-1.39186		29	10	19
P05090	P05090			0.865136	0.773426	-0.778271	-1.53502		29	10	19
P02649	P02649			0.59947	0.848313	-0.501783	-1.17185		29	10	19
Q13790	Q13790			0.418987	0.89956	-0.269815	-0.890475		29	10	19
O14791	O14791			0.328226	0.919908	-0.223799	-0.733375		29	10	19
Q9BQE5	Q9BQE5			1.23904	0.674684	-0.50177	-1.98261		29	10	19
O95236	O95236			0.360406	0.913272	-0.262931	-0.790528		29	10	19
Q9BWW8	Q9BWW8			0.544988	0.865851	-0.25557	-1.0944		25	7	18
O95445	O95445			0.155745	0.961683	-0.132524	-0.391305		29	10	19
P08519	P08519			0.316152	0.925745	0.221504	0.711478		29	10	19
Q07812	Q07812			0.441047	0.89578	0.103681	0.926874		29	10	19
P10415	P10415			1.8708	0.54646	0.710979	2.65932	+	27	10	17
O15304	O15304			0.225027	0.946504	0.151457	0.538521		24	9	15
O95831	O95831			0.406209	0.901999	0.180881	0.869094		29	10	19
Q9BRQ8	Q9BRQ8			0.227471	0.945821	-0.0932186	-0.541972		29	10	19
O15033	O15033			0.276152	0.936026	0.0694913	0.637682		27	10	17
Q96KQ4	Q96KQ4			0.15297	0.960985	0.0629112	0.386114		24	10	14
Q13625	Q13625			0.178493	0.958156	0.0462807	0.440627		29	10	19
Q9UKV3	Q9UKV3			1.63202	0.575357	0.373205	2.4043	+	29	10	19
O14727	O14727			0.492606	0.883209	-0.116562	-1.00958		29	10	19
Q8IW19	Q8IW19			0.36041	0.913445	0.133394	0.792613		25	10	15
Q7Z2E3	Q7Z2E3			0.672305	0.831136	0.164266	1.27646		29	10	19
P29972	P29972			0.313776	0.925069	0.263474	0.707139		29	10	19
O15296	O15296			0.107369	0.970478	0.0576929	0.280853		29	10	19
P16050	P16050			0.020263	0.992804	0.0181051	0.0578507		23	8	15
P09917	P09917			0.202864	0.951604	-0.140179	-0.491836		29	10	19
P20292	P20292			0.0478042	0.985421	0.0481322	0.132248		29	10	19
Q86W34	Q86W34			0.355095	0.915589	0.0985437	0.781213		29	10	19
Q9Y2X7	Q9Y2X7			0.302962	0.928208	-0.0581352	-0.68726		29	10	19
Q14161	Q14161			0.30448	0.928192	-0.105905	-0.690064		29	10	19
P53367	P53367			1.20717	0.678082	-0.201008	-1.94656		29	10	19
P53365	P53365			0.270074	0.936351	-0.0779172	-0.62543		29	10	19
P52594	P52594			0.000987454	1	0.000314474	0.0028729		29	10	19
O95081	O95081			0.558471	0.861559	-0.200462	-1.11093		29	10	19
Q15027	Q15027			0.442447	0.896931	0.245937	0.929163		29	10	19
Q15057	Q15057			0.487755	0.883027	-0.11224	-1.00193		29	10	19
Q96P50	Q96P50			0.792155	0.782493	-0.112424	-1.43994		29	10	19
O75689	O75689			0.0300826	0.990587	0.016596	0.0847608		29	10	19
Q9NPF8	Q9NPF8			0.0405907	0.987653	-0.0263021	-0.113121		29	10	19
Q9UPQ3	Q9UPQ3			0.144005	0.96308	0.0455909	0.365229		29	10	19
Q96P47	Q96P47			0.26833	0.93633	0.0906102	0.62209		29	10	19
Q96P48	Q96P48			0.39206	0.906832	-0.105941	-0.845153		29	10	19
Q8WZ64	Q8WZ64			0.278575	0.9351	0.149889	0.641616		29	10	19
Q8WWN8	Q8WWN8			0.275098	0.936124	-0.143891	-0.635013		29	10	19
Q9ULH1	Q9ULH1			0.120387	0.966365	0.034938	0.311382		29	10	19
Q8TDY4	Q8TDY4			0.136307	0.963491	0.0828438	0.347887		29	10	19
P05089	P05089			0.353523	0.914096	-0.219288	-0.778447		29	10	19
P78540	P78540			0.288929	0.931436	-0.200791	-0.661135		29	10	19
Q9NWB6	Q9NWB6			0.422591	0.898824	0.136631	0.896466		29	10	19
Q7L4I2	Q7L4I2			0.08309	0.976303	-0.0234175	-0.222153		29	10	19
Q8TF01	Q8TF01			0.535736	0.868095	0.1082	1.07646		29	10	19
Q9P2R6	Q9P2R6			0.324296	0.922088	0.0851408	0.726277		29	10	19
Q5TEU4	Q5TEU4			0.180518	0.95801	0.0768344	0.444944		29	10	19
P54136	P54136			0.527719	0.87188	-0.128319	-1.06417		29	10	19
P04424	P04424			0.361511	0.914487	-0.120279	-0.792461		29	10	19
P00966	P00966			0.240518	0.943356	0.239907	0.567962		29	10	19
O95260	O95260			0.123942	0.965359	0.045665	0.319611		29	10	19
Q8N8R7	Q8N8R7			0.0643315	0.98134	0.0134376	0.175084		29	10	19
O00192	O00192			1.62721	0.57718	0.273988	2.39935	+	29	10	19
Q9NVT9	Q9NVT9			1.02043	0.749127	0.232646	1.72803		29	10	19
Q8N2F6	Q8N2F6			0.0473287	0.985251	0.0294221	0.130996		29	10	19
Q96C12	Q96C12			0.166504	0.959814	-0.181694	-0.414827		29	10	19
Q6NXE6	Q6NXE6			0.769888	0.797045	0.16085	1.4103		29	10	19
Q9H6L4	Q9H6L4			0.09671	0.973682	0.0296937	0.255691		26	10	16
Q8IUR7	Q8IUR7			0.10173	0.972283	-0.0309526	-0.26743		29	10	19
Q9P291	Q9P291			0.320966	0.921095	-0.178494	-0.72024		29	10	19
Q7L311	Q7L311			0.641058	0.838583	-0.286454	-1.23211		29	10	19
Q9UH62	Q9UH62			0.417271	0.900367	0.227689	0.887617		29	10	19
Q6P1M9	Q6P1M9			0.101486	0.972383	-0.0406303	-0.267177		26	10	16
Q5T2E6	Q5T2E6			0.492961	0.883576	0.120476	1.01014		29	10	19
Q8N5I2	Q8N5I2			1.13861	0.706109	0.234229	1.86783		29	10	19
Q9HBK9	Q9HBK9			0.172688	0.95895	-0.0867885	-0.428187		29	10	19
Q9HBZ2	Q9HBZ2			0.601669	0.847835	-0.275679	-1.17831		26	10	16
P27540	P27540			0.046291	0.985865	0.0109455	0.128258		29	10	19
P35869	P35869			0.547981	0.864479	-0.2601	-1.09509		29	10	19
P18440	P18440			0.300655	0.926818	0.103644	0.68299		29	10	19
P15289	P15289			0.0137408	0.994632	-0.0117372	-0.0394069		29	10	19
P15848	P15848			0.272227	0.93619	0.140218	0.629542		29	10	19
P51689	P51689			0.488285	0.883297	0.165477	1.00277		29	10	19
P51690	P51690			0.0155241	0.994533	-0.0195007	-0.0444335		29	10	19
Q6UWY0	Q6UWY0			0.853404	0.774558	0.269325	1.51994		29	10	19
Q9BVC5	Q9BVC5			1.02196	0.748698	0.221943	1.72988		29	10	19
L0R819	L0R819			1.11604	0.716031	0.188896	1.84155		29	10	19
P08243	P08243			0.892466	0.762595	-0.382569	-1.56985		29	10	19
Q9NWL6	Q9NWL6			0.25635	0.939266	0.0823157	0.600699		24	10	14
O43776	O43776			0.442833	0.896975	0.138347	0.929793		29	10	19
P17174	P17174			0.460152	0.89072	0.173664	0.957893		29	10	19
P00505	P00505			0.956007	0.755547	0.419316	1.64937		29	10	19
P14868	P14868			0.0238454	0.991965	0.00738093	0.0676357		29	10	19
Q6PI48	Q6PI48			0.28127	0.933424	0.140027	0.646718		29	10	19
P45381	P45381			1.24615	0.672611	-0.395674	-1.99061		29	10	19
Q9ULA0	Q9ULA0			0.333276	0.91871	0.101579	0.74246		29	10	19
Q12797	Q12797			0.423466	0.900043	-0.155771	-0.897918		29	10	19
Q9BXN1	Q9BXN1			0.116605	0.967454	-0.164755	-0.302576		29	10	19
Q15121	Q15121			0.528852	0.871005	0.155099	1.06591		29	10	19
P54253	P54253			1.11307	0.718068	-0.202067	-1.83807		29	10	19
Q9UBB4	Q9UBB4			0.997388	0.75446	-0.312722	-1.70011		29	10	19
P0C7T5	P0C7T5			0.318606	0.923934	0.0919774	0.71595		29	10	19
Q99700	Q99700			0.142336	0.964041	-0.0371034	-0.361485		29	10	19
Q8WWM7	Q8WWM7			0.647858	0.837468	-0.101155	-1.24183		29	10	19
P54252	P54252			0.234069	0.944301	0.0561266	0.555165		29	10	19
O15265	O15265			0.211029	0.946671	0.116628	0.509674		25	8	17
Q14CW9	Q14CW9			1.08078	0.727863	0.180706	1.81223		25	10	15
Q96GX2	Q96GX2			0.371718	0.909396	-0.138512	-0.810224		29	10	19
Q6SPF0	Q6SPF0			0.796358	0.78118	0.141646	1.44551		29	10	19
Q5TGY3	Q5TGY3			0.0630753	0.98151	0.0196744	0.171874		29	10	19
Q8WXF7	Q8WXF7			0.160516	0.961155	-0.10137	-0.401778		29	10	19
Q8NHH9	Q8NHH9			0.154974	0.961501	-0.058845	-0.389606		29	10	19
Q6DD88	Q6DD88			0.11987	0.966477	-0.0403667	-0.310182		29	10	19
P24539	P24539			0.959344	0.754651	0.227921	1.65349		29	10	19
Q96IX5	Q96IX5			0.403624	0.90249	0.219872	0.864741		29	10	19
Q5TC12	Q5TC12			0.931743	0.756768	0.166299	1.61924		29	10	19
Q8N5M1	Q8N5M1			0.135007	0.962443	-0.0584462	-0.344939		29	10	19
P00846	P00846			0.182991	0.956685	0.106157	0.450203		29	10	19
P25705	P25705			1.03192	0.744726	0.246127	1.74187		29	10	19
P56378	P56378			0.427299	0.899197	0.172256	0.904265		29	10	19
P06576	P06576			0.926723	0.757778	0.244595	1.61297		29	10	19
O75947	O75947			0.655878	0.834234	0.186329	1.25324		29	10	19
P30049	P30049			1.03011	0.743382	0.238261	1.73969		29	10	19
P56385	P56385			1.03679	0.739151	0.205406	1.74772		29	10	19
P56381	P56381			0.574676	0.857107	0.22191	1.13519		29	10	19
P56134	P56134			0.639252	0.837549	0.182392	1.22953		29	10	19
O75964	O75964			1.20097	0.677828	0.337721	1.9395		29	10	19
P36542	P36542			2.48098	0.456732	0.585751	3.23488	+	28	10	18
P48047	P48047			1.17257	0.690056	0.274721	1.90703		29	10	19
Q99766	Q99766			1.26133	0.668161	0.324369	2.00763		29	10	19
P18859	P18859			0.946476	0.755764	0.243065	1.63757		29	10	19
O43681	O43681			0.686662	0.828559	0.159656	1.29658		29	10	19
Q8NBU5	Q8NBU5			2.10082	0.504331	0.386335	2.86759	+	29	10	19
Q6PL18	Q6PL18			0.343769	0.914941	-0.0902193	-0.761194		29	10	19
Q9ULI0	Q9ULI0			0.849148	0.775751	0.138109	1.51445		29	10	19
Q5T9A4	Q5T9A4			0.18313	0.957042	0.115123	0.451125		26	10	16
Q8NB90	Q8NB90			0.0358598	0.988801	-0.0106853	-0.100428		29	10	19
Q9UII2	Q9UII2			0.475275	0.884641	0.189807	0.982134		29	10	19
Q9Y6X9	Q9Y6X9			0.38965	0.906947	0.115142	0.841046		29	10	19
Q96S55	Q96S55			0.0425253	0.988188	-0.0207551	-0.118278		29	10	19
Q9BZC7	Q9BZC7			0.825377	0.77601	-0.172684	-1.48361		29	10	19
Q99758	Q99758			0.35096	0.91322	0.204936	0.775929		25	10	15
Q8WWZ7	Q8WWZ7			0.386035	0.906814	0.121349	0.836516		26	10	16
Q8N139	Q8N139			0.424864	0.90039	-0.273159	-0.900235		29	10	19
Q8IUA7	Q8IUA7			0.0817561	0.975691	0.0751451	0.219602		22	9	13
Q9NRK6	Q9NRK6			1.01066	0.750839	0.275345	1.71622		29	10	19
Q9NP58	Q9NP58			0.0269984	0.991106	0.0192757	0.0763205		29	10	19
O75027	O75027			0.129452	0.963402	0.049662	0.332276		29	10	19
Q9NUT2	Q9NUT2			0.394394	0.906061	0.154718	0.849122		29	10	19
P33897	P33897			0.276675	0.935831	0.122922	0.638011		29	10	19
P28288	P28288			0.122628	0.965693	0.0414045	0.316574		29	10	19
O14678	O14678			0.494172	0.883658	0.195063	1.01205		29	10	19
P61221	P61221			0.0835641	0.976375	-0.0252188	-0.223322		29	10	19
Q8NE71	Q8NE71			0.16145	0.961336	0.0615924	0.403821		29	10	19
Q9UG63	Q9UG63			0.270308	0.936655	-0.0683465	-0.625878		29	10	19
Q9NUQ8	Q9NUQ8			0.0855182	0.976596	-0.0243758	-0.228133		29	10	19
P53396	P53396			0.554949	0.861206	-0.223532	-1.10744		27	10	17
Q8IW45	Q8IW45			0.255522	0.939392	0.072126	0.597371		29	10	19
P17858	P17858			0.205821	0.950145	0.0624394	0.497941		29	10	19
Q01813	Q01813			0.0633723	0.981376	0.0508361	0.172634		29	10	19
O76031	O76031			0.593901	0.849067	-0.165998	-1.16366		29	10	19
Q16740	Q16740			0.516581	0.875285	0.118509	1.047		29	10	19
P46063	P46063			0.152845	0.960907	-0.0535627	-0.384905		29	10	19
O94761	O94761			0.161728	0.960961	-0.0741008	-0.406617		20	8	12
O94762	O94762			0.0546544	0.981361	0.0184807	0.150166		29	10	19
Q9H2U1	Q9H2U1			0.761134	0.802924	-0.152098	-1.39856		29	10	19
Q08211	Q08211			0.767878	0.798609	0.172503	1.40761		29	10	19
Q92499	Q92499			0.436612	0.898121	-0.0822455	-0.919606		29	10	19
Q9NVP1	Q9NVP1			0.382262	0.908274	0.123111	0.828406		29	10	19
Q9NUU7	Q9NUU7			0.00837415	0.996262	-0.00491233	-0.0241602		29	10	19
Q9UMR2	Q9UMR2			0.0356426	0.988996	-0.0131555	-0.099842		29	10	19
Q9GZR7	Q9GZR7			1.55555	0.593577	0.417285	2.32511	+	29	10	19
O00148	O00148			0.0617523	0.980292	0.0260215	0.168486		29	10	19
O00571	O00571			1.25892	0.667617	-0.29847	-2.00494		29	10	19
O15523	O15523			0.902469	0.764352	-0.707003	-1.58251		29	10	19
Q86XP3	Q86XP3			3.13295	0.306	0.358612	3.80674	+	29	10	19
Q9BQ39	Q9BQ39			0.0153558	0.994714	0.00451933	0.04396		29	10	19
Q8N8A6	Q8N8A6			0.152853	0.961009	0.0561072	0.384923		29	10	19
Q8NHQ9	Q8NHQ9			0.0930305	0.974965	-0.0402002	-0.246476		29	10	19
Q7Z478	Q7Z478			0.21028	0.946911	0.0706995	0.507106		29	10	19
Q9H6R0	Q9H6R0			0.237801	0.944421	0.0629809	0.562583		29	10	19
Q14562	Q14562			0.138184	0.964458	-0.0283302	-0.352135		29	10	19
Q8IYB8	Q8IYB8			0.941237	0.756204	0.211241	1.63106		29	10	19
P08183	P08183			0.350196	0.913758	0.264911	0.77258		29	10	19
Q96TA2	Q96TA2			0.466201	0.888658	-0.0804233	-0.967622		29	10	19
P78508	P78508			1.55885	0.596527	-0.632116	-2.36703	+	23	8	15
P20594	P20594			0.805201	0.780522	-0.308651	-1.45717		29	10	19
O14497	O14497			0.589773	0.851183	0.115062	1.15758		29	10	19
Q8NFD5	Q8NFD5			0.0597965	0.980009	0.019012	0.163462		29	10	19
Q68CP9	Q68CP9			0.0908093	0.975291	0.0217692	0.241076		29	10	19
Q99856	Q99856			0.0883313	0.975709	0.0356208	0.235029		29	10	19
Q8IVW6	Q8IVW6			1.63939	0.572959	0.643505	2.55395	+	16	5	11
P29374	P29374			0.283373	0.933718	0.0719165	0.650688		29	10	19
Q4LE39	Q4LE39			1.22234	0.678478	0.182942	1.96375		29	10	19
Q14865	Q14865			1.06531	0.729417	0.225256	1.78178		29	10	19
Q8WXE1	Q8WXE1			0.371995	0.909548	0.0824641	0.810704		29	10	19
P54259	P54259			1.07466	0.726294	0.21833	1.79287		29	10	19
O75882	O75882			0.138758	0.964637	0.0577615	0.353429		29	10	19
Q8NI60	Q8NI60			1.80256	0.539533	0.458964	2.57684	+	29	10	19
Q96D53	Q96D53			0.178391	0.958246	0.0657436	0.440411		29	10	19
O14965	O14965			0.526793	0.872028	0.309951	1.06537		26	10	16
Q9NWT8	Q9NWT8			1.26302	0.666363	0.247835	2.01684		27	8	19
Q96GD4	Q96GD4			0.560504	0.86093	-0.203896	-1.11399		29	10	19
Q9H1Y0	Q9H1Y0			0.0875291	0.975528	-0.0242186	-0.233066		29	10	19
Q9BSB4	Q9BSB4			0.149415	0.961177	-0.037629	-0.3773		29	10	19
Q676U5	Q676U5			0.983182	0.753561	-0.135547	-1.68278		29	10	19
Q96BY7	Q96BY7			0.606066	0.846414	-0.122341	-1.18151		29	10	19
Q7Z3C6	Q7Z3C6			0.836884	0.774826	0.189501	1.49858		29	10	19
Q96BJ3	Q96BJ3			0.846811	0.774496	0.152825	1.51143		29	10	19
O15169	O15169			0.243502	0.943099	0.0989778	0.574737		26	10	16
P20160	P20160			0.229548	0.945806	-0.30323	-0.546137		29	10	19
Q7Z6A9	Q7Z6A9			0.590414	0.850461	0.376861	1.15949		28	10	18
Q9UPM9	Q9UPM9			0.542668	0.865574	0.229721	1.09633		21	7	14
P17213	P17213			0.236144	0.94366	-0.314997	-0.559293		29	10	19
Q13075	Q13075			0.424274	0.900204	-0.188975	-0.899257		29	10	19
Q13490	Q13490			1.92304	0.534326	-0.28076	-2.69581	+	29	10	19
O15392	O15392			0.259565	0.937832	-0.149739	-0.605825		27	8	19
Q9NR09	Q9NR09			0.194521	0.953392	-0.0339759	-0.474486		29	10	19
Q99933	Q99933			0.269141	0.936109	-0.0844937	-0.623643		29	10	19
O95816	O95816			0.21332	0.947697	-0.111959	-0.513325		29	10	19
O95817	O95817			0.634084	0.838664	-0.162018	-1.22211		29	10	19
O95429	O95429			0.176458	0.959502	-0.0430486	-0.436278		29	10	19
Q9UL15	Q9UL15			0.26948	0.936125	0.0806439	0.624293		29	10	19
Q9P281	Q9P281			0.283618	0.933505	0.160477	0.65115		29	10	19
P02730	P02730			0.0928562	0.974786	0.10763	0.246053		29	10	19
Q9H4G0	Q9H4G0			0.213065	0.947994	0.123822	0.512805		29	10	19
O43491	O43491			0.536177	0.868682	-0.263503	-1.07713		29	10	19
Q9HCM4	Q9HCM4			0.440261	0.896017	0.128047	0.925588		29	10	19
Q8NFJ9	Q8NFJ9			0.0558893	0.980769	0.0195352	0.153371		29	10	19
Q9BXC9	Q9BXC9			0.0960979	0.973702	-0.034844	-0.253899		29	10	19
Q96RK4	Q96RK4			0.115387	0.967608	-0.0494645	-0.300109		26	9	17
Q8N3I7	Q8N3I7			0.249082	0.939979	-0.0940939	-0.58481		29	10	19
Q8IWZ6	Q8IWZ6			0.0754304	0.979207	0.0297645	0.203123		29	10	19
O75531	O75531			0.581086	0.855164	0.181186	1.14473		29	10	19
P50895	P50895			0.556665	0.861697	0.208449	1.10821		29	10	19
P98160	P98160			0.245908	0.941584	0.105183	0.578584		29	10	19
Q7L1Q6	Q7L1Q6			0.490258	0.883526	0.143765	1.00588		29	10	19
Q9Y6E2	Q9Y6E2			0.0346139	0.989095	-0.0268695	-0.0970646		29	10	19
P35613	P35613			0.135399	0.96232	-0.0504048	-0.345829		29	10	19
Q13286	Q13286			0.42662	0.899557	0.224217	0.903141		29	10	19
P55061	P55061			0.523009	0.871875	-0.166747	-1.05693		29	10	19
A8MTZ0	A8MTZ0			0.155322	0.961985	-0.113864	-0.392465		20	9	11
P11912	P11912			0.141339	0.963944	0.173706	0.359246		29	10	19
P40259	P40259			0.150243	0.961577	0.167454	0.380549		22	7	15
Q9BQE9	Q9BQE9			0.928923	0.758104	-0.187131	-1.61572		29	10	19
Q8WUZ0	Q8WUZ0			0.000848127	0.999716	-0.000357945	-0.00246793		29	10	19
O00512	O00512			0.0431425	0.987873	-0.017032	-0.119919		29	10	19
Q86UU0	Q86UU0			0.790375	0.783293	-0.217997	-1.43759		29	10	19
P21854	P21854			0.31431	0.92538	0.204439	0.708115		29	10	19
Q8WV28	Q8WV28			0.281775	0.93451	-0.162388	-0.647672		29	10	19
P20749	P20749			0.207409	0.949954	-0.0886453	-0.50121		29	10	19
P41182	P41182			1.86538	0.538749	0.468403	2.81995	+	16	5	11
O95999	O95999			0.0166361	0.994323	-0.00623449	-0.0475583		29	10	19
Q9C0K0	Q9C0K0			0.269983	0.936246	0.145715	0.627566		23	6	17
P20273	P20273			0.210381	0.946967	0.186752	0.507313		29	10	19
Q9UHQ4	Q9UHQ4			0.349747	0.914107	-0.224632	-0.771786		29	10	19
P51572	P51572			0.0690286	0.980801	0.0305872	0.187019		29	10	19
Q8NDB2	Q8NDB2			0.184322	0.956989	0.283674	0.457098		17	6	11
Q16611	Q16611			0.0446304	0.987056	-0.0181323	-0.123866		29	10	19
Q12983	Q12983			0.792893	0.781807	-0.698058	-1.47969		16	6	10
O60238	O60238			0.0809708	0.97637	0.0282652	0.216913		29	10	19
Q92934	Q92934			0.142752	0.964174	0.0504318	0.362421		29	10	19
Q9NYF8	Q9NYF8			1.40282	0.637841	0.488272	2.16309	+	29	10	19
Q9BXH1	Q9BXH1			0.965363	0.752955	0.281332	1.66805		26	10	16
Q07817	Q07817			0.0232834	0.992057	0.0116932	0.0660817		29	10	19
O43521	O43521			0.0769264	0.977985	-0.0492343	-0.20756		22	7	15
Q9HB09	Q9HB09			1.26691	0.666845	-0.242722	-2.01388		29	10	19
Q9BXK5	Q9BXK5			0.553806	0.861107	0.233549	1.1039		29	10	19
Q92843	Q92843			0.224684	0.946534	-0.0604321	-0.536369		29	10	19
Q96LC9	Q96LC9			0.130557	0.963112	-0.0648514	-0.33559		24	10	14
Q9UMX3	Q9UMX3			0.0896128	0.974998	0.060787	0.238346		27	8	19
Q16548	Q16548			0.144745	0.962795	-0.129743	-0.366886		29	10	19
Q6W2J9	Q6W2J9			0.521266	0.873029	0.10104	1.05424		29	10	19
A2AJT9	A2AJT9			0.380833	0.907537	0.111109	0.825952		29	10	19
Q6ZNE5	Q6ZNE5			0.328429	0.919788	0.0743705	0.733742		29	10	19
Q14457	Q14457			0.525672	0.871704	0.0975249	1.06103		29	10	19
Q5T5X7	Q5T5X7			0.104616	0.970997	-0.0271346	-0.274656		26	10	16
O15155	O15155			0.40637	0.902059	-0.21413	-0.869365		29	10	19
Q9NYM9	Q9NYM9			0.88801	0.765323	-0.18628	-1.5642		29	10	19
Q9Y4K1	Q9Y4K1			0.385174	0.906884	-0.206931	-0.833398		29	10	19
Q02742	Q02742			0.12413	0.965169	-0.0756161	-0.321975		19	9	10
Q96L58	Q96L58			0.23468	0.9443	0.0705708	0.556381		29	10	19
Q6Y288	Q6Y288			0.608533	0.845422	0.258329	1.18511		29	10	19
Q8NES3	Q8NES3			1.60042	0.581336	0.916357	2.40372	+	24	7	17
Q9Y644	Q9Y644			1.14181	0.704596	0.372201	1.87154		29	10	19
P15291	P15291			0.353871	0.914407	-0.146385	-0.77906		29	10	19
O60512	O60512			0.624214	0.842809	-0.161956	-1.20788		29	10	19
O60513	O60513			1.47581	0.613955	-0.349113	-2.24121	+	29	10	19
O43286	O43286			0.44734	0.895456	0.246291	0.938448		27	8	19
Q9UBX8	Q9UBX8			1.88086	0.539293	-0.496384	-2.69735	+	24	7	17
Q9UBV7	Q9UBV7			0.0215363	0.992473	-0.0091745	-0.0612385		29	10	19
O43505	O43505			0.21441	0.948509	-0.099589	-0.515549		29	10	19
Q13884	Q13884			0.267611	0.936028	-0.130352	-0.620713		29	10	19
P02749	P02749			0.149408	0.961072	-0.100703	-0.377284		29	10	19
P61769	P61769			0.316985	0.925086	-0.198526	-0.712997		29	10	19
Q13425	Q13425			0.724308	0.812284	-0.158107	-1.34861		29	10	19
Q562R1	Q562R1			0.0821669	0.975777	0.0837701	0.219873		29	10	19
P35612	P35612			0.298527	0.927926	0.203475	0.679043		29	10	19
P25098	P25098			0.125577	0.964485	0.0521829	0.323381		29	10	19
P35626	P35626			0.550358	0.861993	0.16467	1.09869		29	10	19
Q96KN2	Q96KN2			1.33212	0.655495	-0.560479	-2.08612	+	29	10	19
Q4L235	Q4L235			0.466358	0.88854	-0.142657	-0.986914		15	5	10
P49407	P49407			1.78127	0.521113	-0.457935	-2.55558	+	29	10	19
P32121	P32121			0.376869	0.907479	0.124029	0.819128		29	10	19
Q9NSA3	Q9NSA3			0.0273523	0.99161	-0.0126388	-0.0772918		29	10	19
Q8WYA6	Q8WYA6			0.516149	0.874717	0.0884434	1.04633		29	10	19
P42025	P42025			0.174024	0.959415	0.0437665	0.431059		29	10	19
P52757	P52757			1.18608	0.682504	0.57586	1.9225		29	10	19
P13929	P13929			0.0335615	0.98896	-0.0185757	-0.0942174		29	10	19
P16278	P16278			0.222033	0.946576	-0.0770336	-0.531022		29	10	19
Q6UWU2	Q6UWU2			0.138373	0.964675	-0.129206	-0.352561		29	10	19
P15907	P15907			1.65537	0.56664	-0.44609	-2.42823	+	29	10	19
P08236	P08236			0.0533218	0.982449	0.0425321	0.146698		29	10	19
P06865	P06865			0.412758	0.900088	-0.176368	-0.880081		29	10	19
P07686	P07686			0.20909	0.948947	-0.11881	-0.504666		29	10	19
Q93088	Q93088			0.99552	0.755142	0.652091	1.70537		26	9	17
O00462	O00462			0.106197	0.971056	-0.0600079	-0.278075		29	10	19
Q9HBI1	Q9HBI1			1.7981	0.533094	-0.404202	-2.57239	+	29	10	19
Q16585	Q16585			0.110956	0.969608	-0.0598065	-0.289329		29	10	19
Q9Y5Z0	Q9Y5Z0			1.41603	0.63302	0.701381	2.17733	+	29	10	19
Q9H115	Q9H115			1.30971	0.665316	-0.221941	-2.06143	+	29	10	19
P55957	P55957			0.354839	0.914722	0.120703	0.780763		29	10	19
O43252	O43252			1.30775	0.665673	-0.260867	-2.05927	+	29	10	19
O95340	O95340			0.046296	0.985955	-0.0285154	-0.128271		29	10	19
Q9NZS9	Q9NZS9			0.0248061	0.991289	-0.0106672	-0.0706155		20	8	12
Q6NYC1	Q6NYC1			0.01426	0.99474	0.00562873	0.0408724		29	10	19
Q13057	Q13057			0.0172718	0.994155	-0.00611509	-0.0493412		29	10	19
P34913	P34913			0.253852	0.940695	0.202058	0.594123		29	10	19
P07814	P07814			0.254026	0.940469	-0.0828443	-0.594462		29	10	19
P52848	P52848			0.072407	0.97963	-0.029252	-0.195541		29	10	19
P52849	P52849			0.423952	0.90028	0.188065	0.904021		22	9	13
P13995	P13995			0.0201972	0.992757	0.0178743	0.0575142		29	10	19
P0C870	P0C870			0.923061	0.760218	0.255524	1.60839		29	10	19
Q8N371	Q8N371			0.40429	0.902888	0.0978047	0.865864		29	10	19
Q96T60	Q96T60			0.214051	0.948193	0.067024	0.514816		29	10	19
P31939	P31939			1.05726	0.727146	0.220749	1.7722		29	10	19
Q9Y223	Q9Y223			0.181871	0.957177	-0.0654611	-0.447824		29	10	19
P21810	P21810			0.212843	0.947389	-0.190207	-0.512351		29	10	19
P53004	P53004			0.286039	0.932743	0.121076	0.655708		29	10	19
P78537	P78537			0.279065	0.935102	-0.0632866	-0.642546		29	10	19
Q6QNY1	Q6QNY1			0.359277	0.913836	0.097161	0.788553		29	10	19
Q6QNY0	Q6QNY0			0.0421537	0.987975	0.0143935	0.117289		29	10	19
Q9NUP1	Q9NUP1			0.433702	0.898655	0.117716	0.914824		29	10	19
Q8TDH9	Q8TDH9			0.564739	0.858392	0.127625	1.12034		29	10	19
Q9UL45	Q9UL45			0.398114	0.904007	0.154386	0.855432		29	10	19
Q96IK1	Q96IK1			0.246616	0.940908	0.0735525	0.579974		29	10	19
Q8NFC6	Q8NFC6			0.102102	0.97213	0.0263053	0.26832		29	10	19
P43251	P43251			0.0549359	0.981118	0.0317599	0.150897		29	10	19
P50747	P50747			0.462951	0.891164	-0.139168	-0.962402		29	10	19
Q9Y6X5	Q9Y6X5			0.873845	0.770195	-0.323901	-1.54616		29	10	19
P49789	P49789			0.338343	0.91812	0.173064	0.751529		29	10	19
P50583	P50583			0.469324	0.886138	-0.157557	-0.972628		29	10	19
P07738	P07738			0.142195	0.963974	0.102558	0.36117		29	10	19
Q13867	Q13867			0.219874	0.94722	0.0654333	0.526654		29	10	19
Q969J3	Q969J3			0.197837	0.953447	0.0483828	0.481405		29	10	19
Q96GS4	Q96GS4			0.555211	0.860881	-0.0858215	-1.10602		29	10	19
Q96B45	Q96B45			0.511616	0.876015	0.149556	1.0393		29	10	19
Q96FH0	Q96FH0			0.0427507	0.988327	0.0158163	0.118877		29	10	19
P18577	P18577			0.10271	0.972395	0.108688	0.269771		29	10	19
P54132	P54132			0.110048	0.969228	0.0337628	0.287188		29	10	19
P15391	P15391			0.322717	0.921773	0.315089	0.724235		27	9	18
P11836	P11836			0.249574	0.939884	0.273357	0.585773		29	10	19
Q9NSY1	Q9NSY1			0.314168	0.925373	-0.0829356	-0.707856		29	10	19
Q9Y3E2	Q9Y3E2			0.518796	0.873995	-0.124507	-1.05043		29	10	19
Q9H3K6	Q9H3K6			0.429594	0.898136	0.114889	0.908056		29	10	19
Q53S33	Q53S33			0.718017	0.815025	0.242881	1.33999		29	10	19
Q6UWU4	Q6UWU4			0.100955	0.972067	0.0350809	0.265575		29	10	19
P13727	P13727			0.546924	0.864854	-0.457308	-1.09348		29	10	19
Q10589	Q10589			0.789024	0.784211	-0.397429	-1.4358		29	10	19
P13497	P13497			0.180493	0.957925	-0.120611	-0.445511		26	8	18
P34820	P34820			0.315271	0.925616	-0.188803	-0.711111		26	10	16
Q13873	Q13873			1.03147	0.744991	0.371474	1.74133		29	10	19
Q53HL2	Q53HL2			0.674382	0.830213	-0.151178	-1.28327		26	10	16
Q9NWK9	Q9NWK9			0.635861	0.838632	-0.171651	-1.22466		29	10	19
P80723	P80723			0.155127	0.96191	-0.131763	-0.389944		29	10	19
Q8WXS3	Q8WXS3			0.137451	0.964599	0.137003	0.350478		29	10	19
O95258	O95258			0.212774	0.947128	-0.0801062	-0.51221		29	10	19
O95415	O95415			0.0840548	0.976371	0.0396756	0.224532		29	10	19
Q9UHR4	Q9UHR4			0.60258	0.848219	-0.343356	-1.17641		29	10	19
Q6UXY1	Q6UXY1			0.0691145	0.980724	0.0666978	0.187993		21	6	15
P54687	P54687			1.17393	0.691247	-0.61389	-1.97475		17	7	10
O15382	O15382			0.37644	0.907514	0.092367	0.818388		29	10	19
Q6UWZ7	Q6UWZ7			0.0380665	0.988087	0.0158407	0.106364		29	10	19
Q96RL1	Q96RL1			0.853111	0.77426	0.20804	1.51956		29	10	19
Q6PJG6	Q6PJG6			0.376816	0.907053	-0.088119	-0.819036		29	10	19
Q7Z569	Q7Z569			0.302637	0.927944	-0.0639747	-0.686658		29	10	19
Q99728	Q99728			0.242843	0.943045	0.127729	0.575532		21	7	14
Q9P287	Q9P287			0.0893495	0.975163	-0.0371541	-0.237517		29	10	19
Q7Z589	Q7Z589			0.435678	0.898175	-0.0800607	-0.918073		29	10	19
Q9NZM4	Q9NZM4			0.206499	0.949911	0.0678893	0.499339		29	10	19
Q6AI39	Q6AI39			1.60124	0.58264	0.38076	2.38376	+	27	10	17
P11274	P11274			0.326767	0.920991	0.082743	0.730743		29	10	19
P56945	P56945			1.13157	0.70843	0.305223	1.85966		29	10	19
O75815	O75815			0.340346	0.916652	0.100807	0.755103		29	10	19
Q9HCU9	Q9HCU9			0.178772	0.95793	-0.0393809	-0.441223		29	10	19
Q5PSV4	Q5PSV4			0.618136	0.844453	0.151658	1.19908		29	10	19
P38398	P38398			0.169798	0.959661	-0.0623766	-0.421958		29	10	19
Q9H6U6	Q9H6U6			0.735902	0.812023	0.221637	1.37264		24	10	14
Q9Y6D6	Q9Y6D6			0.194799	0.953868	-0.0623657	-0.475067		29	10	19
Q9Y6D5	Q9Y6D5			0.01755	0.994232	-0.00636377	-0.0501206		29	10	19
Q5TH69	Q5TH69			0.256514	0.939665	0.115523	0.599299		29	10	19
Q96GW7	Q96GW7			0.088991	0.97518	0.125834	0.236641		29	10	19
Q8WY22	Q8WY22			1.74769	0.531827	0.349123	2.52189	+	29	10	19
Q9UBW5	Q9UBW5			0.0371781	0.987951	-0.0311253	-0.103977		29	10	19
Q9NQY0	Q9NQY0			0.0343636	0.988881	0.0122911	0.0963879		29	10	19
Q9NWV8	Q9NWV8			1.45724	0.625615	0.16796	2.22146	+	29	10	19
Q9NXR7	Q9NXR7			0.222953	0.946477	0.0618959	0.532879		29	10	19
Q15018	Q15018			0.136541	0.963838	0.0332371	0.348417		29	10	19
Q5VW32	Q5VW32			0.900958	0.764744	0.285669	1.5806		29	10	19
Q8TBE0	Q8TBE0			0.529751	0.871364	0.205556	1.07985		19	9	10
Q9NRL2	Q9NRL2			0.0907626	0.975187	0.0332813	0.240963		29	10	19
Q9UIF9	Q9UIF9			0.292817	0.930958	0.0589352	0.668411		29	10	19
Q9UIF8	Q9UIF8			0.123081	0.965628	-0.0413133	-0.317621		29	10	19
Q9ULD4	Q9ULD4			0.240578	0.943373	0.0573734	0.56808		29	10	19
Q9NSI6	Q9NSI6			0.293957	0.930328	-0.0833992	-0.671667		26	10	16
P25440	P25440			0.0623086	0.980531	0.0263047	0.169912		29	10	19
Q15059	Q15059			1.56075	0.597342	0.254686	2.33055	+	29	10	19
O60885	O60885			0.230586	0.945442	0.0475739	0.548214		29	10	19
Q9NPI1	Q9NPI1			0.0218042	0.992964	0.0064915	0.0619824		29	10	19
Q9H8M2	Q9H8M2			2.47281	0.452329	0.153046	3.21545	+	29	10	19
Q9NW68	Q9NW68			0.688597	0.8271	-0.128829	-1.29928		29	10	19
Q13829	Q13829			0.2817	0.934349	0.094178	0.651136		21	5	16
Q9H3F6	Q9H3F6			1.10814	0.722069	-0.172801	-1.83231		29	10	19
Q9H0C5	Q9H0C5			0.146122	0.962201	-0.0476909	-0.369964		29	10	19
Q9BSF8	Q9BSF8			0.0475382	0.985205	0.016951	0.132542		17	7	10
Q9BX70	Q9BX70			0.219301	0.946651	0.0723674	0.525492		29	10	19
Q96Q07	Q96Q07			0.10983	0.969265	-0.0355258	-0.286673		29	10	19
Q719H9	Q719H9			0.120071	0.966621	0.070738	0.310647		29	10	19
Q96CX2	Q96CX2			0.367001	0.911499	-0.154536	-0.802035		29	10	19
Q96SI1	Q96SI1			0.102697	0.972311	-0.0590019	-0.269741		29	10	19
Q6PI47	Q6PI47			0.493737	0.883396	0.0991143	1.01136		29	10	19
Q7Z5Y7	Q7Z5Y7			0.960699	0.754596	-0.351535	-1.65516		29	10	19
Q4G0X4	Q4G0X4			0.50863	0.877375	-0.178717	-1.03466		29	10	19
Q9Y597	Q9Y597			0.140153	0.965082	-0.0566036	-0.356576		29	10	19
Q9NXV2	Q9NXV2			1.2569	0.666853	-0.199459	-2.00267		29	10	19
Q8NC69	Q8NC69			1.40734	0.635212	-0.404783	-2.17684	+	27	10	17
Q96MP8	Q96MP8			0.425762	0.900539	0.175398	0.901722		29	10	19
Q7L273	Q7L273			0.026385	0.991777	-0.0127224	-0.0746355		29	10	19
O43670	O43670			2.38276	0.497707	0.386866	3.13247	+	29	10	19
Q9BRD0	Q9BRD0			0.250987	0.940071	0.0579758	0.588535		29	10	19
Q7KYR7	Q7KYR7			0.580051	0.855888	-0.232798	-1.14319		29	10	19
Q8WVV5	Q8WVV5			0.22568	0.94636	-0.19292	-0.540634		22	10	12
O00481	O00481			0.135621	0.962446	0.0592309	0.346334		29	10	19
P78410	P78410			0.334676	0.919895	-0.222931	-0.744968		29	10	19
O00478	O00478			0.484743	0.883558	-0.234741	-0.997172		29	10	19
Q13895	Q13895			0.0837696	0.976365	0.03593	0.223829		29	10	19
Q9Y235	Q9Y235			0.302441	0.927552	0.46901	0.692783		18	7	11
Q96EU7	Q96EU7			0.189335	0.956374	0.0742274	0.463609		29	10	19
P11586	P11586			0.0199265	0.992772	-0.00632238	-0.0567602		29	10	19
Q9Y426	Q9Y426			0.258849	0.938676	-0.110933	-0.603826		29	10	19
Q4AC94	Q4AC94			0.747141	0.808313	-0.244955	-1.38431		26	10	16
Q16581	Q16581			0.847253	0.7741	0.286503	1.52242		24	9	15
P04003	P04003			0.217022	0.94726	-0.185876	-0.520866		29	10	19
P20851	P20851			0.137632	0.964824	-0.121029	-0.350886		29	10	19
P21730	P21730			0.4949	0.883152	-0.23598	-1.01319		29	10	19
O75844	O75844			0.150851	0.961527	0.0486057	0.380488		29	10	19
Q9Y256	Q9Y256			0.265981	0.936407	-0.141083	-0.618217		27	9	18
Q8WUQ7	Q8WUQ7			0.164063	0.960448	0.0335851	0.409521		29	10	19
P27708	P27708			0.287028	0.932022	0.0949084	0.657569		29	10	19
Q9NYQ6	Q9NYQ6			0.281434	0.933824	0.137605	0.650018		22	10	12
Q9HCU4	Q9HCU4			0.246735	0.94093	0.130593	0.580208		29	10	19
P12830	P12830			0.334419	0.919564	0.237021	0.744509		29	10	19
P55287	P55287			0.334338	0.919211	-0.123923	-0.744363		29	10	19
P55290	P55290			0.115523	0.967565	0.0721133	0.300049		29	10	19
Q9H159	Q9H159			0.58366	0.853665	-0.351944	-1.14854		29	10	19
P19022	P19022			0.0287746	0.991043	0.0177833	0.0811881		29	10	19
P22223	P22223			0.977949	0.750714	0.52119	1.67637		29	10	19
P33151	P33151			0.327789	0.920324	0.139683	0.732588		29	10	19
P55285	P55285			0.560493	0.860702	0.176293	1.11582		27	8	19
Q99653	Q99653			0.444159	0.89608	0.128403	0.931958		29	10	19
Q96BS2	Q96BS2			1.40782	0.635439	-0.657941	-2.16849	+	29	10	19
P63098	P63098			0.478032	0.884211	0.136146	0.986524		29	10	19
Q9Y6J0	Q9Y6J0			0.00229429	0.999609	-0.000484947	-0.00666502		29	10	19
P53805	P53805			2.48225	0.4624	0.949259	3.31477	+	23	7	16
Q9UKA8	Q9UKA8			0.248257	0.939852	0.0795538	0.583195		29	10	19
Q16602	Q16602			0.381272	0.907365	-0.178484	-0.826706		29	10	19
Q99828	Q99828			0.637804	0.838371	0.160321	1.22745		29	10	19
Q9UGQ2	Q9UGQ2			0.619565	0.843699	0.279713	1.21266		21	6	15
Q8IWX8	Q8IWX8			0.159429	0.960834	0.036826	0.399398		29	10	19
Q9HA72	Q9HA72			0.14619	0.962181	-0.114139	-0.370795		25	10	15
Q8N5C1	Q8N5C1			0.106658	0.970818	0.0412961	0.279168		29	10	19
Q5R3K3	Q5R3K3			0.00389906	0.99885	0.00539003	0.0113062		29	10	19
Q9UM00	Q9UM00			0.0542554	0.981818	0.0173913	0.149128		29	10	19
Q96D31	Q96D31			0.561794	0.860413	0.168066	1.11593		29	10	19
P49069	P49069			0.82843	0.776012	0.155161	1.48759		29	10	19
Q8NE86	Q8NE86			0.164179	0.960474	-0.0521887	-0.409774		29	10	19
Q9NWR8	Q9NWR8			0.0138897	0.994877	0.00657427	0.0398274		29	10	19
Q9BPX6	Q9BPX6			0.131022	0.962704	0.0412852	0.335865		29	10	19
Q8IYU8	Q8IYU8			0.330296	0.919941	0.0988145	0.737104		29	10	19
Q01064	Q01064			0.270919	0.936688	0.203545	0.63184		19	6	13
Q14123	Q14123			0.0585052	0.980624	-0.0318499	-0.160897		20	7	13
Q8N5S9	Q8N5S9			0.201369	0.952895	0.0564109	0.489189		27	10	17
Q14012	Q14012			0.818634	0.778037	-0.197804	-1.4748		29	10	19
Q8IU85	Q8IU85			0.165952	0.959468	0.098623	0.413628		29	10	19
Q13554	Q13554			0.373064	0.908689	-0.266352	-0.824319		16	6	10
Q16566	Q16566			0.323117	0.921284	0.174577	0.724141		29	10	19
Q9P1Z2	Q9P1Z2			0.0417287	0.987395	0.0120809	0.116157		29	10	19
Q13137	Q13137			0.136907	0.96402	-0.035976	-0.349246		29	10	19
O75746	O75746			0.218723	0.946252	0.0768274	0.524321		29	10	19
Q9UJS0	Q9UJS0			0.49618	0.883545	0.32755	1.0152		29	10	19
Q6NUK1	Q6NUK1			0.634932	0.838489	0.256435	1.22333		29	10	19
Q9BV35	Q9BV35			1.71279	0.547128	0.486598	2.48666	+	29	10	19
Q9Y376	Q9Y376			0.283087	0.934022	0.0797928	0.650148		29	10	19
Q9H9S4	Q9H9S4			0.0870995	0.975726	-0.0429982	-0.232013		29	10	19
Q9NP80	Q9NP80			0.254793	0.94019	-0.0739825	-0.595954		29	10	19
Q9Y2V2	Q9Y2V2			0.122583	0.965564	0.0825322	0.316471		29	10	19
O75177	O75177			1.02952	0.742827	0.318232	1.73899		29	10	19
Q9HB71	Q9HB71			0.198005	0.95389	0.0656702	0.481755		29	10	19
Q13938	Q13938			0.184692	0.957099	0.265998	0.453807		29	10	19
Q05682	Q05682			0.121948	0.965345	0.124311	0.315001		29	10	19
O14967	O14967			0.449101	0.893762	-0.369302	-0.94206		26	8	18
Q96JQ2	Q96JQ2			0.303998	0.92793	-0.14433	-0.689173		29	10	19
P0DP25	P0DP25			0.465329	0.889566	0.120787	0.966223		29	10	19
Q9NZT1	Q9NZT1			0.080455	0.976534	0.0645852	0.215999		25	8	17
Q7Z624	Q7Z624			0.208552	0.949031	0.0636366	0.504292		26	10	16
Q5T5Y3	Q5T5Y3			0.212853	0.947503	0.0440028	0.512371		29	10	19
Q08AD1	Q08AD1			0.0251591	0.991456	0.00973143	0.0712613		29	10	19
P27824	P27824			0.309235	0.927366	-0.101173	-0.698818		29	10	19
P04632	P04632			1.64246	0.571489	0.199004	2.41501	+	29	10	19
P07384	P07384			0.954013	0.754186	0.18387	1.6469		29	10	19
O75808	O75808			0.396921	0.90509	0.0600221	0.853411		29	10	19
P17655	P17655			1.13749	0.706277	0.248394	1.86652		29	10	19
O15484	O15484			1.71878	0.542389	-0.587618	-2.49273	+	29	10	19
Q9Y6W3	Q9Y6W3			0.388723	0.906834	-0.11748	-0.839465		29	10	19
P51911	P51911			0.574796	0.857128	0.443521	1.13537		29	10	19
Q99439	Q99439			0.29907	0.927582	0.177048	0.680051		29	10	19
Q15417	Q15417			0.0792964	0.976511	-0.0427617	-0.21276		29	10	19
P27797	P27797			1.41801	0.631185	-0.316205	-2.17947	+	29	10	19
P22676	P22676			0.35331	0.913481	-0.413885	-0.780091		25	9	16
P31415	P31415			0.369668	0.910126	0.390724	0.80667		29	10	19
O14958	O14958			0.232338	0.944688	-0.30992	-0.553233		24	7	17
Q9BQT9	Q9BQT9			1.02542	0.746487	-0.180731	-1.75644		22	9	13
O43852	O43852			0.60629	0.846276	-0.336148	-1.18183		29	10	19
Q9Y233	Q9Y233			0.00452935	0.998822	0.00318596	0.0131456		25	7	18
P17612	P17612			0.872809	0.769971	-0.182993	-1.54484		29	10	19
P22694	P22694			0.103312	0.972175	-0.0632717	-0.271209		29	10	19
P51817	P51817			0.0736346	0.978929	-0.0560831	-0.198624		29	10	19
Q9C010	Q9C010			0.321806	0.921125	-0.230096	-0.726072		21	7	14
Q9Y2B9	Q9Y2B9			0.135831	0.962963	0.0490207	0.346809		29	10	19
P10644	P10644			0.0913155	0.975402	-0.0329349	-0.242309		29	10	19
P31321	P31321			0.598629	0.849192	-0.243944	-1.17061		29	10	19
P13861	P13861			1.90474	0.532857	0.26009	2.67788	+	29	10	19
P31323	P31323			0.670294	0.831873	-0.489155	-1.27363		29	10	19
P56211	P56211			0.943347	0.756084	0.297021	1.63368		29	10	19
Q92887	Q92887			1.31764	0.6618	0.562105	2.07018	+	29	10	19
O15438	O15438			0.00602244	0.998276	0.00352732	0.0174343		27	10	17
P78358	P78358			1.17337	0.690079	-1.292	-1.90795		29	10	19
Q5JQC4	Q5JQC4			0.820024	0.777267	-1.17385	-1.47662		29	10	19
P0DMU7	P0DMU7			1.13852	0.705678	-1.90343	-1.95297		15	5	10
Q9BSD7	Q9BSD7			0.616837	0.843659	0.193391	1.19719		29	10	19
Q6ZU35	Q6ZU35			0.636349	0.83857	0.190309	1.22536		29	10	19
Q9UDT6	Q9UDT6			0.681474	0.830352	0.248958	1.31512		17	7	10
Q8N3C7	Q8N3C7			0.213792	0.948061	0.085599	0.51566		24	10	14
Q6F5E8	Q6F5E8			1.19501	0.681084	0.400686	1.9327		29	10	19
Q14444	Q14444			0.71134	0.817071	-0.116468	-1.3308		29	10	19
Q8N1G2	Q8N1G2			1.29505	0.666543	0.198087	2.04521		29	10	19
Q8IYT2	Q8IYT2			0.134908	0.962046	0.0609303	0.344715		29	10	19
Q6JBY9	Q6JBY9			0.0219739	0.992862	0.0225429	0.0624533		29	10	19
Q8IV04	Q8IV04			0.37362	0.908265	0.18144	0.813516		29	10	19
P31327	P31327			0.675398	0.83071	0.513131	1.2808		29	10	19
A8MPS7	A8MPS7			0.190731	0.955182	0.0653602	0.466545		29	10	19
Q9NPF2	Q9NPF2			0.35088	0.913045	0.36112	0.773788		29	10	19
Q9NRB3	Q9NRB3			0.272715	0.936444	0.105837	0.630473		29	10	19
Q8NCH0	Q8NCH0			0.0131169	0.995395	0.0114252	0.0376438		29	10	19
Q7LGC8	Q7LGC8			0.177044	0.959371	0.061996	0.437533		29	10	19
Q9GZX3	Q9GZX3			0.566182	0.85809	-0.358373	-1.12924		23	9	14
P00915	P00915			0.061694	0.980221	0.0828519	0.168337		29	10	19
O43570	O43570			0.16787	0.959749	-0.0742967	-0.419383		22	7	15
Q8N1Q1	Q8N1Q1			0.428444	0.898632	-0.226912	-0.906157		29	10	19
Q9ULX7	Q9ULX7			1.29983	0.662326	0.779873	2.0505		29	10	19
P00918	P00918			0.171643	0.95928	0.165266	0.425937		29	10	19
P07451	P07451			0.937709	0.753683	0.761813	1.62667		29	10	19
P22748	P22748			0.188496	0.956367	0.16792	0.463025		24	8	16
Q9Y2D0	Q9Y2D0			0.704316	0.820271	0.399018	1.32111		29	10	19
P35219	P35219			1.40015	0.638012	0.743027	2.16022	+	29	10	19
P16152	P16152			0.804962	0.779494	-0.318836	-1.45686		29	10	19
O75828	O75828			0.798025	0.780368	-0.324567	-1.44771		29	10	19
Q8N4T8	Q8N4T8			0.101045	0.972107	0.0376413	0.265791		29	10	19
O75052	O75052			0.206714	0.949698	-0.150501	-0.500505		26	10	16
Q96DG6	Q96DG6			0.111092	0.969515	0.140101	0.289648		29	10	19
Q96IY4	Q96IY4			0.379747	0.907045	-0.200764	-0.824084		29	10	19
O75976	O75976			0.0566303	0.98105	-0.0267166	-0.15529		29	10	19
P16870	P16870			0.953857	0.753977	-0.58498	-1.67505		20	5	15
P14384	P14384			0.0350546	0.989108	0.0239802	0.0982551		29	10	19
P15169	P15169			0.0120797	0.994813	0.00869351	0.0347069		29	10	19
P22792	P22792			0.457892	0.890853	-0.213419	-0.954249		29	10	19
Q9Y646	Q9Y646			0.205922	0.950056	0.167145	0.498149		29	10	19
Q66K79	Q66K79			0.677581	0.830563	-0.244923	-1.29719		21	9	12
O14595	O14595			0.660576	0.832	-0.241052	-1.2705		22	10	12
P13688	P13688			0.366854	0.911598	0.395	0.805283		23	9	14
P40199	P40199			1.1482	0.702901	-0.564751	-1.9119		21	6	15
Q9UJA2	Q9UJA2			0.0843173	0.976113	0.0602383	0.225946		22	6	16
Q16619	Q16619			0.730719	0.811697	0.25562	1.37857		19	8	11
P43155	P43155			0.255808	0.939527	0.0695328	0.597928		29	10	19
P50416	P50416			1.78265	0.520834	-0.402833	-2.55696	+	29	10	19
P23786	P23786			0.136623	0.96379	-0.059358	-0.348604		29	10	19
Q8N4J0	Q8N4J0			0.163314	0.96056	-0.0670321	-0.407889		29	10	19
Q9NQ79	Q9NQ79			1.00505	0.753002	0.529668	1.70942		29	10	19
O75339	O75339			0.260325	0.937688	-0.187879	-0.606682		29	10	19
Q8IUL8	Q8IUL8			0.174488	0.959918	-0.083268	-0.432054		29	10	19
P49747	P49747			0.00600092	0.998225	0.00709493	0.0173596		29	10	19
O75718	O75718			3.56967	0.236	-0.646665	-4.18706	+	29	10	19
P48730	P48730			1.51444	0.608484	0.144345	2.28204	+	29	10	19
P49674	P49674			1.54324	0.599792	-0.283156	-2.32865	+	26	10	16
Q9HCP0	Q9HCP0			0.668105	0.830331	0.1308	1.27054		29	10	19
P78368	P78368			0.0278589	0.991248	-0.00914866	-0.0788904		23	9	14
Q9Y6M4	Q9Y6M4			1.81624	0.531553	0.279862	2.59046	+	29	10	19
P68400	P68400			0.330027	0.919143	-0.0633368	-0.736621		29	10	19
P19784	P19784			0.27439	0.935967	0.0744222	0.633666		29	10	19
P67870	P67870			0.014559	0.994848	0.00322863	0.0417155		29	10	19
Q8WXE0	Q8WXE0			0.194356	0.953365	-0.0472785	-0.474142		29	10	19
O15519	O15519			0.403621	0.902302	0.106566	0.867179		25	10	15
Q9UKL3	Q9UKL3			0.117875	0.967268	0.0601341	0.306425		23	8	15
Q9H8G2	Q9H8G2			0.857885	0.774852	0.254425	1.52571		29	10	19
Q9BXL7	Q9BXL7			0.128354	0.963753	0.0833032	0.329762		29	10	19
Q9BX69	Q9BX69			0.227234	0.945623	-0.0746893	-0.542017		27	10	17
Q9H257	Q9H257			1.32409	0.661792	-0.261527	-2.07729	+	29	10	19
P29466	P29466			0.217556	0.947224	0.152808	0.521952		29	10	19
P31944	P31944			0.127977	0.963775	0.0703718	0.328896		29	10	19
P42575	P42575			1.22848	0.678559	0.166036	1.9707		29	10	19
P42574	P42574			1.26799	0.666633	-0.255014	-2.01508		29	10	19
P49662	P49662			1.3532	0.645001	-0.339939	-2.10921	+	29	10	19
P55212	P55212			0.290123	0.932078	0.09908	0.663374		29	10	19
P55210	P55210			1.20409	0.677496	-0.324716	-1.94305		29	10	19
P55211	P55211			0.547795	0.864605	-0.155862	-1.0948		29	10	19
P04040	P04040			0.0423328	0.9882	-0.0329518	-0.117766		29	10	19
Q86VU5	Q86VU5			0.688079	0.827174	0.206562	1.29855		29	10	19
P21964	P21964			0.95534	0.754859	-0.284599	-1.64854		29	10	19
P35221	P35221			0.453464	0.89262	0.162906	0.947086		29	10	19
Q9UI47	Q9UI47			0.710473	0.816722	-0.288545	-1.34983		19	6	13
P35222	P35222			0.698194	0.823381	0.292806	1.31263		29	10	19
P49913	P49913			0.401741	0.903061	-0.48987	-0.861564		29	10	19
P07858	P07858			0.679797	0.830554	0.677328	1.28698		29	10	19
P07339	P07339			0.620448	0.843629	0.406846	1.20243		29	10	19
Q9UBX1	Q9UBX1			0.605702	0.846599	0.433595	1.18097		29	10	19
P08311	P08311			0.266468	0.936291	-0.270919	-0.618519		29	10	19
P43235	P43235			0.173676	0.959417	-0.116764	-0.430312		29	10	19
P07711	P07711			0.0439089	0.987348	0.0249123	0.121953		29	10	19
O60911	O60911			0.353888	0.914546	0.47172	0.785971		19	5	14
P43234	P43234			0.228835	0.9455	-0.0793378	-0.544708		29	10	19
P25774	P25774			0.0252736	0.991508	-0.0202847	-0.0715767		29	10	19
P56202	P56202			0.237144	0.944114	-0.129141	-0.562471		25	9	16
Q9UBR2	Q9UBR2			0.824059	0.777277	0.423883	1.48189		29	10	19
P20645	P20645			0.170866	0.959856	-0.0603327	-0.424262		29	10	19
P11717	P11717			1.05314	0.730931	-0.228505	-1.76728		29	10	19
Q9NQ11	Q9NQ11			0.0730603	0.979351	0.0344499	0.197183		29	10	19
Q6NZI2	Q6NZI2			0.184796	0.957132	0.187957	0.454027		29	10	19
O95810	O95810			0.281678	0.934241	0.222241	0.647488		29	10	19
Q969G5	Q969G5			0.0464048	0.985899	-0.0340159	-0.128559		29	10	19
Q03135	Q03135			0.280738	0.933923	0.225582	0.645712		29	10	19
P51636	P51636			0.208228	0.949195	0.100471	0.502894		29	10	19
Q96F85	Q96F85			0.0570031	0.981059	0.0290132	0.156255		29	10	19
P32246	P32246			1.21358	0.676798	-0.6664	-1.95383		29	10	19
P51684	P51684			0.000444486	0.999964	0.000460218	0.00130105		19	7	12
P32248	P32248			0.158625	0.961302	0.144345	0.398858		23	7	16
O00421	O00421			0.589354	0.851244	0.48275	1.16757		21	5	16
Q16627	Q16627			0.389264	0.906965	0.363003	0.846019		21	5	16
P55774	P55774			0.196376	0.954038	0.248255	0.47836		29	10	19
Q99731	Q99731			0.408852	0.901144	0.25602	0.879583		21	8	13
O00585	O00585			0.102691	0.972214	0.142814	0.269727		29	10	19
P13501	P13501			0.072672	0.979798	-0.0592049	-0.196207		29	10	19
Q96Q11	Q96Q11			0.238295	0.944546	0.0714269	0.563561		29	10	19
P17676	P17676			0.346954	0.913699	0.1382	0.766845		29	10	19
P49716	P49716			0.515885	0.874304	-0.254346	-1.05615		20	5	15
P53567	P53567			0.374689	0.908409	0.124035	0.817558		25	9	16
Q03701	Q03701			0.571715	0.858399	0.176267	1.13078		29	10	19
O00622	O00622			0.00887115	0.996303	0.00957198	0.0255798		29	10	19
P29279	P29279			0.140031	0.965086	-0.0832826	-0.356302		29	10	19
P48745	P48745			0.530222	0.871341	0.488807	1.06802		29	10	19
A5YKK6	A5YKK6			0.076573	0.978428	0.0133604	0.205978		29	10	19
Q9H9A5	Q9H9A5			0.162266	0.960814	0.027818	0.405602		29	10	19
Q9UKZ1	Q9UKZ1			0.391112	0.907133	-0.0566898	-0.843538		29	10	19
Q9NZN8	Q9NZN8			0.298314	0.927902	0.0623073	0.678648		29	10	19
O75175	O75175			0.13316	0.962031	-0.0318883	-0.34074		29	10	19
Q9ULM6	Q9ULM6			0.250244	0.940337	-0.0975902	-0.590178		21	8	13
Q96LI5	Q96LI5			0.401668	0.902835	0.0777571	0.861441		29	10	19
Q9UIV1	Q9UIV1			0.256401	0.939464	0.0608667	0.59908		29	10	19
Q9UFF9	Q9UFF9			0.0667802	0.980503	-0.0246304	-0.181319		29	10	19
Q92600	Q92600			0.0820396	0.97561	0.0185714	0.219558		29	10	19
Q6YHK3	Q6YHK3			0.815713	0.778052	0.381701	1.47097		29	10	19
P48509	P48509			0.824393	0.777056	-0.348082	-1.48232		29	10	19
Q8N6Q3	Q8N6Q3			1.48386	0.615109	-0.720437	-2.27105	+	25	9	16
Q99467	Q99467			0.138677	0.964687	-0.0714194	-0.353248		29	10	19
O95400	O95400			0.451272	0.893293	0.108266	0.943532		29	10	19
Q9NNX6	Q9NNX6			0.605272	0.846299	-0.292422	-1.18035		29	10	19
Q15762	Q15762			0.934774	0.754243	-0.46572	-1.6553		19	5	14
P26842	P26842			0.228459	0.945415	0.176277	0.543955		29	10	19
Q5ZPR3	Q5ZPR3			0.825962	0.77611	-0.218173	-1.48437		29	10	19
Q9Y5K6	Q9Y5K6			0.879566	0.768449	0.25134	1.55346		29	10	19
Q9NPF0	Q9NPF0			0.566643	0.857696	-0.227386	-1.1232		29	10	19
P16070	P16070			2.11531	0.496234	0.587541	2.88142	+	29	10	19
P09326	P09326			0.0316717	0.98937	-0.0314483	-0.0890887		29	10	19
O43866	O43866			0.274922	0.936044	0.163874	0.634679		29	10	19
P13987	P13987			0.341573	0.915457	0.174455	0.757288		29	10	19
P08962	P08962			0.211817	0.948125	0.1738	0.510252		29	10	19
P60033	P60033			0.160241	0.960726	0.0780075	0.401178		29	10	19
P27701	P27701			0.320339	0.922254	0.247557	0.719101		29	10	19
P21926	P21926			0.327052	0.921042	0.27182	0.731257		29	10	19
P48960	P48960			0.681746	0.830437	-0.204527	-1.28971		29	10	19
P14209	P14209			0.441519	0.896115	-0.206282	-0.927645		29	10	19
Q8TCZ2	Q8TCZ2			0.177065	0.959587	-0.0886138	-0.437578		29	10	19
Q00587	Q00587			0.999442	0.755297	0.248817	1.70261		29	10	19
O14613	O14613			0.33696	0.918139	0.197031	0.750947		25	10	15
Q9UKI2	Q9UKI2			0.263978	0.937904	0.121885	0.613729		29	10	19
Q9H3Q1	Q9H3Q1			0.172218	0.958679	-0.103641	-0.427174		29	10	19
Q6NZY7	Q6NZY7			0.312358	0.926106	-0.152232	-0.704544		29	10	19
Q9NRR3	Q9NRR3			0.132129	0.962165	0.071738	0.338527		28	10	18
Q15642	Q15642			0.169518	0.959641	0.102332	0.422966		22	9	13
Q9NZ45	Q9NZ45			0.981085	0.753206	0.328025	1.68021		29	10	19
Q8N5K1	Q8N5K1			0.175521	0.959728	-0.0665751	-0.43427		29	10	19
P0C7P0	P0C7P0			0.709658	0.816414	0.323758	1.32848		29	10	19
Q86Y37	Q86Y37			0.016084	0.994605	-0.00511777	-0.0460079		29	10	19
Q8TDN4	Q8TDN4			0.278274	0.935089	0.099611	0.641046		29	10	19
Q96SN8	Q96SN8			0.428992	0.898917	-0.0740017	-0.907062		29	10	19
Q96JB5	Q96JB5			0.977617	0.750762	-0.184098	-1.67596		29	10	19
P51948	P51948			0.0404052	0.98745	-0.0135259	-0.112626		29	10	19
Q9NXV6	Q9NXV6			0.607323	0.846469	0.142111	1.18334		29	10	19
Q96HQ2	Q96HQ2			0.196979	0.953841	0.085526	0.479617		29	10	19
Q32NB8	Q32NB8			0.904021	0.765497	0.184988	1.58446		29	10	19
O14735	O14735			0.857675	0.774847	-0.243034	-1.52544		29	10	19
Q9BY67	Q9BY67			1.09797	0.726522	-0.416789	-1.82037		29	10	19
Q8N126	Q8N126			0.610474	0.844321	0.375244	1.2013		20	9	11
Q8NFZ8	Q8NFZ8			0.086662	0.975942	-0.0529504	-0.230941		29	10	19
Q4KMG0	Q4KMG0			0.273263	0.936536	0.224126	0.636367		19	7	12
Q8N163	Q8N163			0.386594	0.906761	0.092638	0.835829		29	10	19
Q99638	Q99638			0.983926	0.753185	0.191851	1.68369		29	10	19
O60671	O60671			0.06656	0.980456	0.0191401	0.180759		29	10	19
O75943	O75943			1.16367	0.692415	0.139921	1.89679		29	10	19
Q9NV96	Q9NV96			1.02546	0.746961	0.167645	1.73411		29	10	19
Q9ULG6	Q9ULG6			1.25108	0.670835	-0.28106	-1.99615		29	10	19
Q9NQS1	Q9NQS1			1.292	0.667896	0.223609	2.04182		29	10	19
P60953	P60953			1.47467	0.614439	0.339127	2.24	+	29	10	19
O75419	O75419			0.40115	0.903272	0.206628	0.866449		21	7	14
Q99459	Q99459			0.847893	0.774843	0.122723	1.51283		29	10	19
Q8IX12	Q8IX12			0.716391	0.815561	0.113981	1.33775		29	10	19
O75794	O75794			0.51374	0.876573	-0.152507	-1.0426		29	10	19
Q13042	Q13042			0.0380426	0.988051	0.00836851	0.1063		29	10	19
Q12834	Q12834			0.011085	0.995457	0.00630631	0.0319879		22	9	13
Q9UJX2	Q9UJX2			1.11038	0.719567	-0.155642	-1.83494		29	10	19
P30260	P30260			0.714772	0.815812	-0.121167	-1.33553		29	10	19
Q69YH5	Q69YH5			0.30127	0.927473	-0.0721048	-0.685295		26	10	16
Q99618	Q99618			0.365064	0.912958	0.0939028	0.798663		29	10	19
Q99674	Q99674			0.0985453	0.972425	0.0660455	0.259794		29	10	19
Q9NX58	Q9NX58			0.569506	0.85814	0.192316	1.12748		29	10	19
Q8WUJ3	Q8WUJ3			0.0843798	0.976307	0.058538	0.225332		29	10	19
P43121	P43121			1.48369	0.614342	-0.749564	-2.24956	+	29	10	19
Q9UHN6	Q9UHN6			0.0174739	0.99421	0.00737806	0.0499074		29	10	19
P62633	P62633			0.419001	0.899733	-0.162058	-0.890499		29	10	19
P29762	P29762			0.897042	0.765065	-0.716942	-1.57565		29	10	19
P29373	P29373			0.000775203	0.999689	0.000898783	0.00225592		29	10	19
P04637	P04637			0.366565	0.911834	-0.214231	-0.809743		18	8	10
Q9NXG0	Q9NXG0			1.11672	0.716231	-0.319865	-1.85518		25	10	15
P41208	P41208			0.232942	0.94525	0.0614637	0.552918		29	10	19
O15182	O15182			0.218727	0.946384	0.0664246	0.524329		29	10	19
O43303	O43303			0.442197	0.897007	-0.150388	-0.928754		29	10	19
Q6IQ19	Q6IQ19			0.880674	0.767707	0.337223	1.55877		27	10	17
Q7Z7A1	Q7Z7A1			0.0360287	0.989029	0.0170856	0.100883		29	10	19
Q8N137	Q8N137			1.25734	0.667015	0.199116	2.00316		29	10	19
Q03188	Q03188			0.150917	0.961504	0.0440689	0.380634		29	10	19
P49454	P49454			0.310054	0.92728	-0.112081	-0.700322		29	10	19
Q9H3R5	Q9H3R5			0.1101	0.969331	0.0475766	0.28767		26	10	16
Q92674	Q92674			0.0171094	0.994023	-0.00736636	-0.0489892		24	8	16
Q8N0S6	Q8N0S6			0.0472457	0.985228	0.0234468	0.130931		26	10	16
Q9NSP4	Q9NSP4			1.44327	0.629439	-0.391662	-2.3027	+	17	6	11
Q96H22	Q96H22			0.269881	0.936185	0.122322	0.62607		26	10	16
Q9BU64	Q9BU64			0.377315	0.908035	0.122261	0.819897		29	10	19
Q6IPU0	Q6IPU0			0.787264	0.784696	0.493	1.45749		19	7	12
Q7L2Z9	Q7L2Z9			0.172321	0.958824	0.0896555	0.427983		26	10	16
Q8N2Z9	Q8N2Z9			0.0280668	0.991459	-0.0156906	-0.0794184		24	8	16
Q96BT3	Q96BT3			0.192995	0.953503	-0.0835038	-0.47251		24	9	15
Q71F23	Q71F23			0.13773	0.96497	0.0401286	0.351566		26	10	16
O43264	O43264			0.57896	0.856993	-0.106551	-1.14157		29	10	19
Q2M2Z5	Q2M2Z5			0.44473	0.895955	0.133527	0.936575		24	8	16
O60308	O60308			0.12233	0.965776	-0.0437004	-0.315885		29	10	19
Q8N8E3	Q8N8E3			0.0208218	0.992628	-0.00863839	-0.0592528		29	10	19
Q8N960	Q8N960			1.38702	0.635718	0.163066	2.14601	+	29	10	19
Q6ZU80	Q6ZU80			0.110956	0.969495	0.0272557	0.289328		29	10	19
Q66GS9	Q66GS9			0.968567	0.753509	0.184775	1.66485		29	10	19
O94986	O94986			0.0453845	0.986817	-0.012749	-0.125863		29	10	19
Q5TB80	Q5TB80			0.132961	0.961402	-0.0616301	-0.340727		26	9	17
Q9UPV0	Q9UPV0			0.0699777	0.980726	-0.0306131	-0.189646		26	8	18
Q5SW79	Q5SW79			0.225588	0.946136	-0.085391	-0.538188		29	10	19
Q9Y4F5	Q9Y4F5			0.304766	0.928713	-0.0810257	-0.69059		29	10	19
Q8TEP8	Q8TEP8			0.183105	0.956699	-0.0566343	-0.450443		29	10	19
O15078	O15078			0.17106	0.959682	0.0331311	0.424681		29	10	19
Q9BYV8	Q9BYV8			0.0125037	0.995111	-0.00614387	-0.0359084		29	10	19
Q9C0F1	Q9C0F1			0.249877	0.940111	-0.0744255	-0.586365		29	10	19
Q53EZ4	Q53EZ4			0.254279	0.940406	-0.0901844	-0.594954		29	10	19
Q86XR8	Q86XR8			0.569132	0.857891	0.171695	1.12692		29	10	19
Q96MT8	Q96MT8			0.756869	0.806004	0.113899	1.39282		29	10	19
Q76N32	Q76N32			0.52666	0.872035	0.152062	1.06255		29	10	19
Q8TAP6	Q8TAP6			1.06843	0.728837	-0.202069	-1.82005		20	7	13
Q5JTW2	Q5JTW2			0.119087	0.966501	0.0625238	0.308362		29	10	19
Q9Y592	Q9Y592			0.0365945	0.988244	-0.0109256	-0.102625		24	8	16
Q6P2H3	Q6P2H3			0.176774	0.959331	0.0381384	0.436954		29	10	19
Q96ST8	Q96ST8			0.616177	0.843316	0.174304	1.20092		25	9	16
Q96GE4	Q96GE4			0.293674	0.930265	0.106483	0.677278		17	7	10
Q8IW35	Q8IW35			1.20081	0.677379	-0.209067	-1.93931		29	10	19
Q8NA72	Q8NA72			0.720165	0.814577	0.150714	1.34571		27	10	17
Q5VT06	Q5VT06			0.474943	0.884408	0.061085	0.981604		29	10	19
Q9BV73	Q9BV73			2.02344	0.522681	0.201403	2.79333	+	29	10	19
Q96L14	Q96L14			0.0631876	0.981586	0.0523871	0.172984		20	7	13
Q16739	Q16739			0.666505	0.829771	0.175835	1.26828		29	10	19
Q8TCT0	Q8TCT0			0.223004	0.946648	-0.167326	-0.536734		19	6	13
P27544	P27544			0.281391	0.933763	0.178635	0.646947		29	10	19
Q96G23	Q96G23			0.037433	0.988073	0.0226831	0.104662		29	10	19
Q9HA82	Q9HA82			0.439729	0.896313	-0.220281	-0.924716		29	10	19
Q8N5B7	Q8N5B7			0.816253	0.778528	-0.25024	-1.47333		28	10	18
Q6ZMG9	Q6ZMG9			0.6237	0.842401	0.18438	1.20714		29	10	19
Q5TA50	Q5TA50			0.624199	0.842557	0.175402	1.20786		29	10	19
Q01850	Q01850			0.8517	0.775289	-0.224835	-1.51774		29	10	19
Q86X02	Q86X02			0.351779	0.913221	-0.10694	-0.776814		26	10	16
Q9BSQ5	Q9BSQ5			0.90402	0.765062	-0.233977	-1.58446		29	10	19
O75503	O75503			0.0531516	0.982223	-0.0245048	-0.146255		29	10	19
Q9NWW5	Q9NWW5			0.10123	0.972258	-0.0432287	-0.268056		18	6	12
P00450	P00450			0.370554	0.909723	-0.209283	-0.808207		29	10	19
Q9UFW8	Q9UFW8			0.841913	0.775407	0.175388	1.5051		29	10	19
O00408	O00408			0.0211675	0.992635	-0.0161847	-0.0603112		25	10	15
Q13976	Q13976			0.170176	0.959701	0.120228	0.424723		21	7	14
Q13237	Q13237			0.161366	0.961146	0.155532	0.403637		29	10	19
Q14432	Q14432			0.285236	0.932726	0.162571	0.654198		29	10	19
Q13370	Q13370			0.097535	0.973436	-0.0571499	-0.257363		29	10	19
O76074	O76074			0.118605	0.966492	0.0367361	0.30724		29	10	19
Q9HD42	Q9HD42			0.279957	0.93461	0.0910333	0.644233		29	10	19
Q7LBR1	Q7LBR1			1.80254	0.535974	0.335064	2.57682	+	29	10	19
O43633	O43633			0.743117	0.808998	0.14415	1.37424		29	10	19
Q9UQN3	Q9UQN3			0.240427	0.942984	0.0532915	0.567782		29	10	19
Q9Y3E7	Q9Y3E7			0.590855	0.850912	0.138986	1.15918		29	10	19
Q9BY43	Q9BY43			0.517697	0.87416	0.113522	1.04873		29	10	19
Q9H444	Q9H444			0.324251	0.92202	0.0617308	0.726195		29	10	19
Q9NZZ3	Q9NZZ3			0.0470148	0.98535	0.0211435	0.130168		29	10	19
Q96FZ7	Q96FZ7			1.11648	0.715934	0.228885	1.84206		29	10	19
Q8WUX9	Q8WUX9			1.07015	0.729285	0.184269	1.78752		29	10	19
O60921	O60921			0.253052	0.939792	0.0764288	0.592564		29	10	19
Q99788	Q99788			0.312062	0.926078	-0.140463	-0.704785		27	9	18
Q9BWS9	Q9BWS9			1.51502	0.608871	-0.308633	-2.28265	+	29	10	19
P36222	P36222			0.104773	0.970898	-0.0937325	-0.274689		29	10	19
Q9BT22	Q9BT22			0.668236	0.830952	0.162943	1.27073		29	10	19
Q13231	Q13231			0.0855985	0.976753	0.0841625	0.22833		29	10	19
Q96S66	Q96S66			0.583676	0.853894	-0.16254	-1.14856		29	10	19
P51788	P51788			0.610717	0.844642	-0.314098	-1.19762		22	8	14
O00299	O00299			1.08451	0.726314	-0.24535	-1.80452		29	10	19
O15247	O15247			0.154865	0.961619	0.130341	0.389365		29	10	19
O95833	O95833			0.399526	0.903911	-0.175392	-0.860227		25	9	16
Q9Y696	Q9Y696			0.296797	0.929373	-0.147774	-0.675828		29	10	19
Q9NZA1	Q9NZA1			0.352112	0.91303	-0.147024	-0.777969		25	9	16
Q96NY7	Q96NY7			0.565253	0.857887	-0.306475	-1.12111		29	10	19
P51797	P51797			1.51123	0.606071	0.340946	2.27866	+	29	10	19
P11597	P11597			0.417209	0.899897	0.137896	0.887513		29	10	19
Q8NE62	Q8NE62			0.491417	0.883859	-0.310879	-1.00843		28	10	18
P35790	P35790			0.0106375	0.995339	0.00506465	0.0306124		29	10	19
Q8IWA5	Q8IWA5			0.490929	0.883782	0.171896	1.00694		29	10	19
Q9Y259	Q9Y259			0.0846395	0.976602	-0.0288477	-0.225971		29	10	19
Q9Y6K0	Q9Y6K0			0.132973	0.961734	0.0440128	0.340314		29	10	19
P49585	P49585			1.11745	0.716298	-0.212478	-1.84319		29	10	19
Q8WUD6	Q8WUD6			0.204492	0.950288	-0.102	-0.4952		29	10	19
P06276	P06276			0.300969	0.926796	-0.25154	-0.683573		29	10	19
Q9P2E5	Q9P2E5			0.970813	0.753944	-0.18722	-1.66761		29	10	19
Q8TDX6	Q8TDX6			0.786915	0.784608	-0.318208	-1.433		29	10	19
Q8N6G5	Q8N6G5			0.36087	0.914219	-0.0987687	-0.791341		29	10	19
Q6UVK1	Q6UVK1			0.445937	0.896468	-0.347062	-0.934857		29	10	19
Q86X52	Q86X52			0.44919	0.893786	0.145565	0.940151		29	10	19
Q8IZ52	Q8IZ52			0.252153	0.940384	-0.0869498	-0.590812		29	10	19
Q70JA7	Q70JA7			0.349317	0.913604	0.148609	0.772453		26	8	18
Q9H2X0	Q9H2X0			0.328534	0.919718	0.167098	0.736934		23	7	16
Q9NRG0	Q9NRG0			1.06293	0.729456	0.213714	1.77895		29	10	19
Q13111	Q13111			0.0613093	0.980145	-0.0267851	-0.16735		29	10	19
Q13112	Q13112			0.194402	0.953399	-0.079893	-0.474239		29	10	19
Q9HAF1	Q9HAF1			1.08443	0.725862	0.149873	1.80442		29	10	19
Q9Y3Y2	Q9Y3Y2			0.639624	0.837919	0.163956	1.23006		29	10	19
Q9ULG1	Q9ULG1			0.270247	0.936456	0.051043	0.62576		29	10	19
P83916	P83916			1.15316	0.700802	0.303929	1.88467		29	10	19
Q14781	Q14781			1.61164	0.577282	0.899792	2.44399	+	21	9	12
Q13185	Q13185			0.47461	0.88419	0.117004	0.981073		29	10	19
P45973	P45973			0.94759	0.755254	0.285073	1.63895		29	10	19
O95503	O95503			0.136242	0.963279	0.0295471	0.347741		29	10	19
O95931	O95931			0.308604	0.927386	-0.112017	-0.697657		29	10	19
Q9HC52	Q9HC52			0.755589	0.805732	0.228333	1.3911		29	10	19
Q9Y232	Q9Y232			0.697105	0.822585	0.180094	1.31112		29	10	19
O14646	O14646			0.302661	0.928049	0.0652776	0.686704		29	10	19
Q86WJ1	Q86WJ1			1.92989	0.5412	0.385001	2.70251	+	29	10	19
O14647	O14647			2.4979	0.479385	0.152684	3.23845	+	29	10	19
Q12873	Q12873			0.745978	0.80781	0.163058	1.37811		29	10	19
Q14839	Q14839			0.00690247	0.997512	0.00204404	0.0199473		29	10	19
Q8TDI0	Q8TDI0			0.502355	0.879521	0.14582	1.02931		24	9	15
Q8TD26	Q8TD26			0.6429	0.839293	0.144548	1.23475		29	10	19
Q9P2D1	Q9P2D1			0.815542	0.777994	0.174829	1.47075		29	10	19
Q9HCK8	Q9HCK8			0.252356	0.940666	0.0528153	0.591207		29	10	19
Q3L8U1	Q3L8U1			0.525396	0.871545	0.164071	1.0606		29	10	19
Q96JM3	Q96JM3			0.937602	0.753468	0.199397	1.62654		29	10	19
Q8WVB6	Q8WVB6			0.274714	0.935717	0.0777916	0.634283		29	10	19
P0CG13	P0CG13			0.690041	0.827695	0.263383	1.30129		29	10	19
O95239	O95239			1.77445	0.521783	-0.554055	-2.54876	+	29	10	19
P23946	P23946			0.206978	0.949686	0.231221	0.502774		21	9	12
Q9Y6A4	Q9Y6A4			0.582646	0.853898	0.128175	1.14704		29	10	19
P57076	P57076			0.54956	0.86312	-0.141005	-1.09748		29	10	19
Q96G28	Q96G28			0.671658	0.831343	0.152143	1.27555		29	10	19
Q9P2B7	Q9P2B7			1.20194	0.677662	0.250508	1.9406		29	10	19
Q9H799	Q9H799			2.65399	0.443583	-2.04273	-3.53383	+	21	7	14
Q9P2M7	Q9P2M7			0.206336	0.949587	0.0724122	0.499002		29	10	19
Q0VF96	Q0VF96			0.0104116	0.99506	0.00367271	0.02997		29	10	19
Q9ULV3	Q9ULV3			0.57954	0.856123	0.0860871	1.14243		29	10	19
O15516	O15516			1.79434	0.5328	-0.28439	-2.57523	+	28	10	18
Q8N0X4	Q8N0X4			1.28747	0.667055	0.49868	2.03679		29	10	19
O75390	O75390			0.949146	0.755917	0.262249	1.64088		29	10	19
Q9UPT6	Q9UPT6			1.45145	0.62668	0.434602	2.22996	+	26	9	17
O60271	O60271			0.251605	0.940239	0.0562381	0.589742		29	10	19
Q96MX0	Q96MX0			0.490301	0.883661	0.257064	1.00595		29	10	19
Q8IZR5	Q8IZR5			0.413395	0.899613	0.140584	0.881147		29	10	19
Q96DZ9	Q96DZ9			0.613699	0.8445	-0.570294	-1.19263		29	10	19
Q9NX76	Q9NX76			0.325173	0.922138	-0.0884836	-0.727863		29	10	19
Q96FZ5	Q96FZ5			0.214383	0.948418	0.0877479	0.515494		29	10	19
Q9HAW4	Q9HAW4			0.165517	0.959695	-0.0873693	-0.413701		24	8	16
Q7RTS1	Q7RTS1			0.927269	0.757269	-0.335193	-1.64549		19	7	12
O14503	O14503			0.154048	0.961817	-0.0757576	-0.387563		29	10	19
Q9C0J9	Q9C0J9			0.0488767	0.984987	-0.0403871	-0.135515		22	10	12
Q14677	Q14677			0.568555	0.857501	-0.17405	-1.12606		29	10	19
Q9NY35	Q9NY35			0.301815	0.928071	-0.0673871	-0.685137		29	10	19
O95832	O95832			1.04471	0.73402	-0.691545	-1.78034		22	10	12
O00501	O00501			0.118383	0.966636	-0.0906335	-0.307614		23	6	17
Q10570	Q10570			0.000799305	0.99973	0.000182473	0.002326		29	10	19
Q9P2I0	Q9P2I0			0.15209	0.961217	0.029207	0.383234		29	10	19
Q9UKF6	Q9UKF6			0.245721	0.941695	0.0513037	0.578217		29	10	19
O95639	O95639			1.12966	0.710328	0.299778	1.86031		28	10	18
O43809	O43809			0.35224	0.912954	0.0818006	0.776186		29	10	19
Q8N684	Q8N684			0.198619	0.954001	0.0465188	0.483031		29	10	19
Q05048	Q05048			0.347563	0.914355	0.0697891	0.767923		29	10	19
P33240	P33240			0.553566	0.861336	-0.100683	-1.10353		29	10	19
Q9H0L4	Q9H0L4			0.482695	0.884418	-0.102896	-0.993927		29	10	19
Q12996	Q12996			0.406335	0.90193	-0.0768037	-0.869306		29	10	19
O96005	O96005			0.169744	0.959526	0.076313	0.421839		29	10	19
Q96KA5	Q96KA5			0.249678	0.939952	-0.0718786	-0.585975		29	10	19
O75122	O75122			0.0912358	0.975355	-0.055357	-0.242115		29	10	19
Q8N2M8	Q8N2M8			2.34286	0.500449	0.199007	3.09547	+	29	10	19
O75153	O75153			0.130506	0.962869	-0.0436662	-0.334688		29	10	19
P10909	P10909			0.0556924	0.980805	-0.0653146	-0.15286		29	10	19
Q96AJ1	Q96AJ1			0.399911	0.903896	0.122171	0.85958		27	10	17
Q8IY22	Q8IY22			0.249566	0.939756	-0.0636053	-0.585756		29	10	19
Q11201	Q11201			0.1391	0.96484	0.0631436	0.354203		29	10	19
Q16842	Q16842			0.0169382	0.99411	-0.0108099	-0.0486308		20	9	11
Q11206	Q11206			0.150433	0.961807	-0.111646	-0.379561		29	10	19
Q92187	Q92187			0.350891	0.913193	-0.229174	-0.776421		24	10	14
P78382	P78382			0.486138	0.883461	-0.177627	-0.999378		29	10	19
Q8TDQ1	Q8TDQ1			0.0373053	0.987859	-0.0308135	-0.104319		29	10	19
Q9UGN4	Q9UGN4			0.0192117	0.993212	0.0117619	0.0547666		29	10	19
Q7Z401	Q7Z401			0.257736	0.938236	-0.0609144	-0.60167		29	10	19
Q99417	Q99417			0.606646	0.846674	-0.120292	-1.18235		29	10	19
G9CGD6	G9CGD6			0.879868	0.768238	0.334967	1.55774		27	9	18
Q14019	Q14019			0.460602	0.89084	0.2914	0.958619		29	10	19
P00740	P00740			0.0698284	0.980855	-0.049732	-0.189041		29	10	19
P12259	P12259			0.0110411	0.995267	-0.0084866	-0.0317597		29	10	19
P08709	P08709			0.425618	0.90043	-0.136599	-0.902696		27	10	17
P00742	P00742			0.0839527	0.976375	-0.0743585	-0.22428		29	10	19
P03951	P03951			0.304366	0.928293	-0.135902	-0.689853		29	10	19
P00748	P00748			0.362875	0.914007	-0.185337	-0.794845		29	10	19
P00488	P00488			1.06941	0.728347	-0.676693	-1.78664		29	10	19
P05160	P05160			0.142121	0.963908	-0.0773149	-0.361003		29	10	19
P53621	P53621			0.337173	0.918532	-0.0856349	-0.749438		29	10	19
P53618	P53618			2.82103	0.397889	-0.277581	-3.53055	+	29	10	19
P35606	P35606			2.43545	0.463333	-0.236473	-3.18111	+	29	10	19
P48444	P48444			2.77485	0.410769	-0.259695	-3.48922	+	29	10	19
O14579	O14579			0.281974	0.93441	-0.0667781	-0.648047		29	10	19
Q9Y678	Q9Y678			2.17937	0.513906	-0.282659	-2.94223	+	29	10	19
Q9UBF2	Q9UBF2			0.149468	0.961317	-0.0483584	-0.377419		29	10	19
P61923	P61923			0.70382	0.820928	-0.139388	-1.32042		29	10	19
Q9P299	Q9P299			1.91944	0.534271	-0.537236	-2.69228	+	29	10	19
Q8IUF1	Q8IUF1			0.593603	0.84883	-0.15627	-1.18086		18	7	11
O00748	O00748			0.0693562	0.980723	0.0350208	0.187848		29	10	19
O43405	O43405			0.92768	0.757502	0.534126	1.63298		22	8	14
Q8IWY9	Q8IWY9			0.0230447	0.992214	0.00526495	0.0654209		29	10	19
Q9H8M1	Q9H8M1			0.587345	0.852979	0.138004	1.15399		29	10	19
P23528	P23528			0.751455	0.806507	0.207221	1.38552		29	10	19
Q9Y281	Q9Y281			0.468665	0.886653	-0.185349	-0.971573		29	10	19
Q8WVM7	Q8WVM7			0.029072	0.991146	0.00986114	0.0820013		29	10	19
Q9UJ98	Q9UJ98			0.146508	0.962267	-0.112212	-0.371315		26	10	16
Q8TD31	Q8TD31			0.133077	0.961973	-0.0738234	-0.342317		20	8	12
Q6P1N0	Q6P1N0			0.430338	0.897803	-0.211553	-0.910516		27	10	17
Q9P2K1	Q9P2K1			0.0804906	0.976561	-0.028093	-0.216456		22	9	13
Q96A19	Q96A19			0.0844639	0.97634	0.0272999	0.225539		29	10	19
Q9BWC9	Q9BWC9			0.483389	0.883961	0.295125	1.00029		23	7	16
Q96NT0	Q96NT0			0.28953	0.931942	-0.064431	-0.662262		29	10	19
Q8IWD4	Q8IWD4			0.0450382	0.987158	-0.0148561	-0.124946		29	10	19
Q8WUD4	Q8WUD4			0.108343	0.970015	0.0365092	0.28316		29	10	19
Q96CT7	Q96CT7			0.572753	0.858674	0.154744	1.13233		29	10	19
Q96EE4	Q96EE4			0.00747569	0.996971	-0.0046405	-0.0215899		29	10	19
Q96BQ5	Q96BQ5			1.70067	0.557412	0.321616	2.47438	+	29	10	19
P13994	P13994			1.23741	0.674383	0.206527	1.98782		27	8	19
Q9H6E4	Q9H6E4			1.17688	0.690365	-0.32239	-1.91197		29	10	19
Q6PK04	Q6PK04			0.814518	0.7777	0.213734	1.46941		29	10	19
Q49A88	Q49A88			0.558671	0.861416	-0.147238	-1.11524		25	10	15
Q6ZP82	Q6ZP82			0.106617	0.970798	-0.154146	-0.279704		24	7	17
Q9P0B6	Q9P0B6			0.392059	0.906643	0.178163	0.846834		26	10	16
Q6PII3	Q6PII3			0.0358071	0.988824	-0.00894178	-0.100286		29	10	19
Q7Z3E2	Q7Z3E2			0.72538	0.812135	-0.343893	-1.35008		29	10	19
O60826	O60826			0.0350564	0.989206	-0.00839388	-0.0982601		29	10	19
Q86WR0	Q86WR0			0.182417	0.956743	-0.0508408	-0.448983		29	10	19
Q8IWP9	Q8IWP9			0.656689	0.833327	-0.126947	-1.25439		29	10	19
Q9BUN5	Q9BUN5			0.515426	0.874303	-0.228446	-1.0538		21	7	14
Q9BV29	Q9BV29			0.828141	0.775501	0.239709	1.48721		29	10	19
Q96MW1	Q96MW1			0.157661	0.961312	0.0464498	0.39552		29	10	19
Q96A33	Q96A33			0.102342	0.97229	-0.028022	-0.268893		29	10	19
Q96ER9	Q96ER9			0.891411	0.763648	0.259698	1.56852		29	10	19
Q4VC31	Q4VC31			0.602336	0.847861	0.155474	1.17605		29	10	19
Q16204	Q16204			0.126599	0.964003	-0.0391116	-0.325731		29	10	19
Q9Y6R9	Q9Y6R9			1.06211	0.728633	-0.125621	-1.77798		29	10	19
A6NI79	A6NI79			0.969948	0.752513	0.350217	1.67115		27	9	18
Q8IV32	Q8IV32			0.0800861	0.976486	0.0386473	0.215763		20	7	13
Q8N9Z2	Q8N9Z2			0.849893	0.775855	-0.167524	-1.51541		29	10	19
Q9BR77	Q9BR77			0.355642	0.915701	-0.123204	-0.782174		29	10	19
Q9H0W5	Q9H0W5			0.17064	0.959682	-0.0769865	-0.423774		29	10	19
Q76M96	Q76M96			0.142084	0.96387	-0.105529	-0.360921		29	10	19
Q8N4S0	Q8N4S0			0.187224	0.956402	-0.0693228	-0.45916		29	10	19
Q86UT8	Q86UT8			0.332882	0.919402	0.0988748	0.753391		15	5	10
Q15834	Q15834			0.210629	0.946839	0.0923549	0.508562		26	10	16
A6NKD9	A6NKD9			0.0329351	0.989158	0.0150582	0.0927159		24	10	14
Q9H6F5	Q9H6F5			0.120956	0.966187	0.0439118	0.312702		29	10	19
A6NC98	A6NC98			0.0940058	0.974467	-0.0415163	-0.24884		29	10	19
Q9Y3X0	Q9Y3X0			0.194156	0.953387	0.0596364	0.473724		29	10	19
Q9GZT6	Q9GZT6			0.470794	0.885513	-0.13404	-0.974979		29	10	19
Q7Z6B0	Q7Z6B0			0.862435	0.774168	0.203452	1.53155		29	10	19
Q53HC0	Q53HC0			0.307767	0.92754	0.0790224	0.696118		29	10	19
Q567U6	Q567U6			0.0604847	0.980071	0.0138378	0.165232		29	10	19
Q96F63	Q96F63			0.282358	0.934065	0.0762148	0.648773		29	10	19
Q6ZUT6	Q6ZUT6			0.314584	0.925281	0.144858	0.708616		29	10	19
Q7Z5L2	Q7Z5L2			0.274105	0.935521	0.0671789	0.633123		29	10	19
Q96BP2	Q96BP2			1.01122	0.750528	0.226873	1.7169		29	10	19
Q8WYQ3	Q8WYQ3			0.0598834	0.980031	0.0580343	0.163881		26	9	17
Q9Y6H1	Q9Y6H1			0.206248	0.949642	0.138974	0.498822		29	10	19
Q9BSY4	Q9BSY4			0.000146541	1	-4.64001e-05	-0.000426758		29	10	19
Q9BUK0	Q9BUK0			0.173767	0.959468	0.0580888	0.430507		29	10	19
P38432	P38432			0.51558	0.874237	0.131748	1.04545		29	10	19
O75534	O75534			0.891305	0.762976	-0.448036	-1.59358		20	8	12
Q14011	Q14011			0.371462	0.909568	0.228707	0.810259		28	10	18
P02452	P02452			0.0688516	0.980865	-0.111562	-0.186571		29	10	19
P02458	P02458			0.135926	0.963122	0.128359	0.347023		29	10	19
P02461	P02461			0.349724	0.91399	-0.335935	-0.771746		29	10	19
P02462	P02462			0.223172	0.94657	0.124633	0.53332		29	10	19
P20908	P20908			0.278685	0.935002	-0.222939	-0.641824		29	10	19
P12109	P12109			0.0619923	0.980466	-0.051122	-0.169102		29	10	19
Q02388	Q02388			0.806757	0.780288	0.597575	1.45922		29	10	19
P27658	P27658			0.249608	0.939966	-0.226285	-0.585839		29	10	19
Q03692	Q03692			0.34931	0.913444	0.317237	0.771015		29	10	19
P12107	P12107			0.184519	0.957063	-0.118258	-0.453441		29	10	19
Q99715	Q99715			0.431527	0.898392	-0.322475	-0.911244		29	10	19
Q05707	Q05707			0.312115	0.926292	-0.211717	-0.7041		29	10	19
Q14993	Q14993			1.57885	0.591906	-0.690545	-2.34937	+	29	10	19
P39059	P39059			1.14007	0.706263	-0.486884	-1.86952		29	10	19
Q07092	Q07092			0.485217	0.883717	0.307094	0.997922		29	10	19
P39060	P39060			0.0879287	0.975417	0.0728161	0.234044		29	10	19
Q96P44	Q96P44			0.0901362	0.97526	-0.0830812	-0.239436		29	10	19
Q8NFW1	Q8NFW1			0.689062	0.826795	-0.32597	-1.29993		29	10	19
P08123	P08123			0.142587	0.963935	-0.178335	-0.36205		29	10	19
P08572	P08572			0.0531486	0.982126	-0.0369346	-0.146247		29	10	19
P05997	P05997			0.721624	0.814338	-0.358895	-1.34494		29	10	19
P12110	P12110			0.241728	0.943135	-0.176999	-0.570353		29	10	19
P13942	P13942			0.217835	0.947078	-0.255299	-0.522518		29	10	19
Q01955	Q01955			0.614729	0.844179	0.183746	1.19413		29	10	19
P25940	P25940			0.201965	0.952127	-0.122761	-0.489975		29	10	19
P12111	P12111			0.689358	0.826889	-0.334595	-1.30034		29	10	19
A6NMZ7	A6NMZ7			0.511056	0.876235	0.240217	1.04093		26	8	18
Q96CG8	Q96CG8			0.760565	0.802901	-0.345024	-1.3978		29	10	19
Q9Y5P4	Q9Y5P4			1.01321	0.750708	0.22927	1.71931		29	10	19
Q9BWP8	Q9BWP8			2.49783	0.472303	-0.679044	-3.35137	+	22	9	13
Q5KU26	Q5KU26			1.38791	0.636318	-0.583416	-2.14698	+	29	10	19
P23508	P23508			0.897251	0.765057	0.272401	1.57591		29	10	19
Q8N668	Q8N668			0.832119	0.775318	-0.132107	-1.49239		29	10	19
Q9Y6G5	Q9Y6G5			0.380264	0.907247	0.100428	0.824974		29	10	19
Q86X83	Q86X83			0.155115	0.961813	0.0398112	0.389918		29	10	19
Q9UBI1	Q9UBI1			0.41009	0.900757	0.0914217	0.875611		29	10	19
Q9H0A8	Q9H0A8			0.0398866	0.987171	-0.0172506	-0.11124		29	10	19
Q9GZQ3	Q9GZQ3			0.0686152	0.980863	0.0167939	0.185973		29	10	19
Q7Z4G1	Q7Z4G1			0.132968	0.961621	-0.0255829	-0.340305		29	10	19
Q86VX2	Q86VX2			0.100186	0.972375	0.0400631	0.263734		29	10	19
Q9NX08	Q9NX08			0.144756	0.963019	-0.0426074	-0.366911		29	10	19
Q9P000	Q9P000			0.264555	0.937386	0.0575231	0.614841		29	10	19
P02745	P02745			0.218855	0.946235	-0.14337	-0.524588		29	10	19
P02746	P02746			0.166546	0.959975	-0.112163	-0.414917		29	10	19
P02747	P02747			0.119453	0.966965	-0.0841541	-0.309213		29	10	19
Q9BXJ1	Q9BXJ1			1.59085	0.588166	-0.688882	-2.47678	+	17	6	11
Q9BXJ0	Q9BXJ0			0.0261364	0.991665	-0.016139	-0.0740071		27	9	18
Q9BXI9	Q9BXI9			0.576573	0.858111	-0.312685	-1.14495		23	6	17
P00736	P00736			0.820759	0.777013	-0.300814	-1.47758		29	10	19
Q9NZP8	Q9NZP8			0.666326	0.829822	-0.246407	-1.26803		29	10	19
P09871	P09871			0.781867	0.788397	-0.285444	-1.42629		29	10	19
P06681	P06681			0.557401	0.861476	-0.209979	-1.10932		29	10	19
P01024	P01024			0.643042	0.839335	-0.316561	-1.23495		29	10	19
P0C0L4	P0C0L4			0.00295396	0.999187	-0.00340548	-0.00857493		29	10	19
P0C0L5	P0C0L5			0.590727	0.850369	-0.319076	-1.15899		29	10	19
P01031	P01031			0.304271	0.928014	-0.193143	-0.689677		29	10	19
Q07021	Q07021			0.88584	0.766027	0.360992	1.56144		29	10	19
Q9NPY3	Q9NPY3			0.159934	0.961	0.0639623	0.400505		29	10	19
P13671	P13671			0.399004	0.903476	-0.251372	-0.856938		29	10	19
P10643	P10643			0.347684	0.914254	-0.236113	-0.768137		29	10	19
P07357	P07357			0.420853	0.899393	-0.210776	-0.893578		29	10	19
P07358	P07358			0.378769	0.906869	-0.219635	-0.822401		29	10	19
P07360	P07360			0.76569	0.79921	-0.281044	-1.40468		29	10	19
P02748	P02748			0.195728	0.953719	-0.167847	-0.477008		29	10	19
P00751	P00751			0.87519	0.76911	-0.316814	-1.54788		29	10	19
P00746	P00746			0.0263037	0.99167	-0.020087	-0.0744119		29	10	19
P08603	P08603			0.441584	0.896406	-0.242164	-0.927752		29	10	19
Q03591	Q03591			0.0603848	0.979871	-0.0519453	-0.164976		29	10	19
P36980	P36980			0.203864	0.950412	-0.130961	-0.493904		29	10	19
Q02985	Q02985			1.37133	0.637226	-0.485126	-2.12898	+	29	10	19
Q92496	Q92496			0.238857	0.943904	0.166681	0.564676		29	10	19
Q9BXR6	Q9BXR6			0.0270148	0.991274	0.0224356	0.0763656		29	10	19
P05156	P05156			0.556346	0.86157	-0.237235	-1.10773		29	10	19
P17927	P17927			0.0943097	0.974331	0.0673485	0.249576		29	10	19
P20023	P20023			0.282058	0.934552	-0.366066	-0.650653		23	7	16
Q9NPL8	Q9NPL8			1.14922	0.702662	-0.23625	-1.88012		29	10	19
Q8IUX1	Q8IUX1			0.1077	0.970197	0.0441504	0.281638		29	10	19
Q9Y375	Q9Y375			0.236249	0.943864	0.0606613	0.559502		29	10	19
Q5U5X0	Q5U5X0			0.401518	0.902746	0.163524	0.861189		29	10	19
Q15021	Q15021			0.268201	0.93617	-0.0892985	-0.621844		29	10	19
Q15003	Q15003			1.05125	0.731417	-0.291795	-1.76503		29	10	19
Q9BPX3	Q9BPX3			0.351073	0.913151	-0.098494	-0.774128		29	10	19
P42695	P42695			0.939996	0.755189	-0.208344	-1.62952		29	10	19
Q86XI2	Q86XI2			1.04717	0.734462	-0.275156	-1.76016		29	10	19
Q6IBW4	Q6IBW4			0.435544	0.897843	-0.176096	-0.917853		29	10	19
Q8WXI2	Q8WXI2			0.180296	0.957964	0.0913585	0.444473		29	10	19
Q8WTW3	Q8WTW3			0.038142	0.988037	0.00957057	0.106566		29	10	19
Q14746	Q14746			0.00852598	0.996493	-0.00305604	-0.024594		29	10	19
Q96JB2	Q96JB2			0.0383138	0.988439	-0.0120502	-0.107027		29	10	19
Q9H9E3	Q9H9E3			0.124531	0.964889	-0.0361256	-0.320971		29	10	19
Q9Y2V7	Q9Y2V7			0.0743135	0.979011	-0.0254129	-0.200327		29	10	19
P83436	P83436			0.171091	0.959745	-0.0472937	-0.424747		29	10	19
Q96MW5	Q96MW5			0.0364691	0.98842	0.0120238	0.102069		29	10	19
Q6PJW8	Q6PJW8			0.2428	0.942689	-0.0901378	-0.572468		29	10	19
Q96EK7	Q96EK7			0.955525	0.755005	-0.182546	-1.64877		29	10	19
Q9NZB2	Q9NZB2			0.718147	0.815123	0.0790063	1.34017		29	10	19
Q9NX05	Q9NX05			0.792663	0.781873	-0.266171	-1.44062		29	10	19
Q12860	Q12860			1.01281	0.750376	0.412004	1.71883		29	10	19
Q8IWV2	Q8IWV2			0.0402211	0.987571	-0.0337281	-0.112134		29	10	19
P78357	P78357			0.775653	0.792955	0.143376	1.41801		29	10	19
Q9BZ76	Q9BZ76			0.778	0.791417	0.279315	1.42802		25	7	18
Q9NQ92	Q9NQ92			0.0976003	0.973519	0.0425774	0.257521		29	10	19
Q13098	Q13098			0.0819895	0.975612	-0.0207542	-0.219434		29	10	19
P61201	P61201			1.30165	0.665337	0.294983	2.0646	+	26	10	16
Q9UNS2	Q9UNS2			0.258171	0.9379	0.0468731	0.602512		29	10	19
Q9BT78	Q9BT78			0.0241253	0.991926	-0.00569613	-0.068409		29	10	19
Q92905	Q92905			0.149008	0.961344	0.0426905	0.376395		29	10	19
Q7L5N1	Q7L5N1			0.48751	0.882861	0.112414	1.00155		29	10	19
Q9UBW8	Q9UBW8			0.0227262	0.99255	0.0129153	0.0645389		29	10	19
Q9H9Q2	Q9H9Q2			0.428089	0.898774	0.0937553	0.905571		29	10	19
Q99627	Q99627			0.404494	0.902839	0.0731807	0.866207		29	10	19
Q8WXC6	Q8WXC6			0.331295	0.920015	0.12985	0.738901		29	10	19
Q99829	Q99829			1.29719	0.664755	-0.35522	-2.04757		29	10	19
Q96FN4	Q96FN4			0.0735994	0.978797	0.0347906	0.198536		29	10	19
O75131	O75131			0.324529	0.922611	-0.0947288	-0.726698		29	10	19
Q9HCH3	Q9HCH3			1.20286	0.678243	-0.660917	-1.98431		20	7	13
Q86YQ8	Q86YQ8			0.442524	0.896971	0.133672	0.930574		27	10	17
O14618	O14618			1.83572	0.542072	0.249864	2.60981	+	29	10	19
Q9NTM9	Q9NTM9			0.704819	0.821548	0.319056	1.3218		29	10	19
O00244	O00244			0.523968	0.871089	0.234751	1.0584		29	10	19
Q04656	Q04656			0.864837	0.773138	0.362392	1.53464		29	10	19
P35670	P35670			0.180559	0.958049	-0.0753803	-0.447513		20	7	13
O75367	O75367			3.88897	0.17	0.671773	4.46221	+	29	10	19
Q9P0M6	Q9P0M6			0.497932	0.882085	-0.245959	-1.01795		29	10	19
Q13951	Q13951			0.489279	0.88331	0.232582	1.00434		29	10	19
Q86X95	Q86X95			0.0100997	0.995394	0.00255959	0.0290822		29	10	19
P31146	P31146			0.127181	0.964244	0.153204	0.32707		29	10	19
Q9BR76	Q9BR76			0.0724291	0.979697	0.0218395	0.195596		29	10	19
Q9ULV4	Q9ULV4			0.5218	0.872887	0.156473	1.05506		29	10	19
Q92828	Q92828			0.602846	0.84853	-0.229388	-1.1768		29	10	19
Q9UQ03	Q9UQ03			0.259125	0.938498	-0.220162	-0.60436		29	10	19
P57737	P57737			0.825533	0.776102	0.205996	1.48381		29	10	19
Q96EY8	Q96EY8			0.272523	0.936088	0.115044	0.630107		29	10	19
Q8WZ74	Q8WZ74			0.293614	0.930224	-0.149148	-0.671025		26	10	16
P28845	P28845			0.15159	0.961535	0.148384	0.382126		29	10	19
P80365	P80365			0.112351	0.968651	-0.0919065	-0.293642		22	7	15
P08185	P08185			0.363062	0.914683	-0.182247	-0.795171		29	10	19
Q9P1F3	Q9P1F3			0.262867	0.937433	0.170959	0.61159		29	10	19
Q8WUF8	Q8WUF8			1.78506	0.52116	0.296892	2.55937	+	29	10	19
P24468	P24468			0.152558	0.961044	-0.0822517	-0.384782		26	9	17
Q9NRP2	Q9NRP2			0.324564	0.922874	0.136468	0.726761		29	10	19
Q7Z7K0	Q7Z7K0			0.0270057	0.991193	-0.0149911	-0.0763407		29	10	19
P78310	P78310			0.227359	0.945641	0.146675	0.541998		28	10	18
Q9UEE9	Q9UEE9			0.0358615	0.9889	0.0192496	0.100432		29	10	19
P02741	P02741			0.109659	0.968726	-0.130984	-0.286269		29	10	19
P12277	P12277			0.101312	0.97231	0.122292	0.26643		29	10	19
P06732	P06732			0.598341	0.847881	0.442759	1.17019		29	10	19
P17540	P17540			0.236069	0.943668	0.295828	0.559144		29	10	19
P12532	P12532			0.183498	0.957181	0.158689	0.451278		29	10	19
Q8IUR6	Q8IUR6			0.544087	0.865364	0.15159	1.09194		26	10	16
Q92793	Q92793			0.710971	0.817387	0.13735	1.33029		29	10	19
Q6UUV9	Q6UUV9			1.00334	0.753194	0.201894	1.70734		29	10	19
Q53ET0	Q53ET0			0.196246	0.953668	0.0440752	0.478089		29	10	19
Q6UUV7	Q6UUV7			0.0125494	0.995093	-0.00640992	-0.0360377		29	10	19
P46109	P46109			0.0522064	0.983153	0.0125933	0.143789		29	10	19
Q9BZJ0	Q9BZJ0			0.542748	0.865645	0.0894469	1.08714		29	10	19
Q96AY2	Q96AY2			0.042642	0.988256	-0.0288189	-0.119244		19	7	12
Q16526	Q16526			0.347468	0.91402	0.143388	0.771733		22	9	13
Q49AN0	Q49AN0			0.590549	0.850473	0.405517	1.16937		21	7	14
O94886	O94886			1.5595	0.596742	0.561127	2.32924	+	29	10	19
Q5T3F8	Q5T3F8			0.0903537	0.97523	0.0443742	0.239966		29	10	19
Q2NKJ3	Q2NKJ3			0.135569	0.962195	-0.0314089	-0.346215		29	10	19
Q9H668	Q9H668			0.444029	0.89593	0.102137	0.931745		29	10	19
O95476	O95476			0.681513	0.830572	-0.142633	-1.29334		26	10	16
Q05D32	Q05D32			0.838543	0.774538	0.166757	1.50073		29	10	19
O15194	O15194			0.0606116	0.980108	0.0367165	0.165558		29	10	19
Q13363	Q13363			0.680681	0.83102	0.108822	1.28821		29	10	19
P56545	P56545			0.854449	0.775439	-0.285031	-1.52129		29	10	19
P17812	P17812			0.198491	0.953747	-0.0848913	-0.482765		29	10	19
Q9NRF8	Q9NRF8			0.334749	0.92007	0.136388	0.745099		29	10	19
Q9P2B4	Q9P2B4			0.679745	0.830347	-0.0941378	-1.2869		29	10	19
Q9Y240	Q9Y240			0.226421	0.946552	0.23227	0.539864		29	10	19
Q86T13	Q86T13			0.0608539	0.980401	-0.0239174	-0.166181		29	10	19
Q92478	Q92478			0.569008	0.857849	0.2266	1.12674		29	10	19
Q9UMR7	Q9UMR7			0.141664	0.963733	-0.0878541	-0.360632		25	8	17
Q9NY25	Q9NY25			0.99776	0.755398	-0.27554	-1.73122		20	6	14
Q9UBG0	Q9UBG0			2.64228	0.429333	-0.638517	-3.36985	+	29	10	19
Q9H5V8	Q9H5V8			0.3314	0.920113	-0.288477	-0.739089		29	10	19
Q9NWM3	Q9NWM3			0.13596	0.963289	-0.0375001	-0.347389		27	10	17
Q9H467	Q9H467			0.0185751	0.993798	0.00682858	0.0531293		23	8	15
Q92879	Q92879			0.499643	0.882487	-0.100578	-1.02063		29	10	19
Q13616	Q13616			0.092857	0.974895	-0.0228424	-0.246055		29	10	19
Q13617	Q13617			0.208659	0.94906	-0.066783	-0.50378		29	10	19
Q13618	Q13618			1.64362	0.571469	0.172656	2.4162	+	29	10	19
Q13619	Q13619			0.41355	0.899677	0.102436	0.881405		29	10	19
Q93034	Q93034			1.83768	0.547456	-0.269722	-2.61176	+	29	10	19
Q8IWT3	Q8IWT3			0.525875	0.871722	0.12485	1.06134		29	10	19
Q86VP6	Q86VP6			0.101771	0.972645	-0.0305012	-0.267528		29	10	19
O75155	O75155			0.0326875	0.989209	0.0142511	0.0918478		29	10	19
Q69YN2	Q69YN2			0.366252	0.91176	0.10997	0.800732		29	10	19
Q2TBE0	Q2TBE0			0.481239	0.885169	-0.0980004	-0.991618		29	10	19
P56277	P56277			1.02901	0.741993	0.243552	1.73838		29	10	19
P61073	P61073			0.422236	0.898954	0.40072	0.907997		17	6	11
P02778	P02778			0.251209	0.939862	-0.187467	-0.588969		29	10	19
O43927	O43927			0.168964	0.959457	0.146182	0.42033		28	10	18
O95715	O95715			0.21406	0.948313	0.271405	0.515067		28	10	18
Q9H2A7	Q9H2A7			0.0405567	0.987331	-0.0323875	-0.113031		29	10	19
P42830	P42830			1.14809	0.70241	0.968886	1.8923		25	7	18
Q07325	Q07325			0.0964649	0.973542	0.138214	0.256518		18	6	12
Q9NWV4	Q9NWV4			0.863325	0.772918	0.219598	1.5327		29	10	19
Q9P0U4	Q9P0U4			0.0279976	0.99103	-0.00548178	-0.079061		29	10	19
Q7LFL8	Q7LFL8			0.20449	0.950158	0.0733322	0.495912		26	10	16
P18846	P18846			0.00736397	0.997118	-0.0027381	-0.0212699		29	10	19
P15336	P15336			1.06719	0.729709	0.203478	1.78401		29	10	19
P18850	P18850			0.433127	0.898779	0.12751	0.914477		28	10	18
Q99941	Q99941			0.812462	0.778952	0.153004	1.46671		29	10	19
P16220	P16220			1.51294	0.604914	0.229533	2.28046	+	29	10	19
Q70SY1	Q70SY1			0.3225	0.921876	-0.113111	-0.72535		24	8	16
Q02930	Q02930			1.03014	0.743884	-0.507564	-1.75812		23	10	13
Q8N884	Q8N884			1.27118	0.667798	-0.340003	-2.01865		29	10	19
P20248	P20248			0.0203131	0.992987	-0.00834713	-0.0581061		20	7	13
P24863	P24863			0.605503	0.84642	-0.122097	-1.18524		25	9	16
O95273	O95273			1.01217	0.749874	-0.269394	-1.71806		29	10	19
P06493	P06493			0.233307	0.944654	-0.120812	-0.553647		29	10	19
Q9UQ88	Q9UQ88			0.24661	0.940775	-0.0848542	-0.581215		25	9	16
P21127	P21127			1.17449	0.690995	0.174714	1.90923		29	10	19
Q9NYV4	Q9NYV4			0.0838996	0.976395	-0.0260179	-0.224149		29	10	19
Q14004	Q14004			0.205337	0.950383	-0.085087	-0.497662		26	10	16
O94921	O94921			0.534116	0.869062	0.289302	1.07569		27	10	17
Q00536	Q00536			0.84315	0.775532	-0.159511	-1.5067		29	10	19
Q00537	Q00537			0.6031	0.849107	0.15135	1.17717		29	10	19
Q9BWU1	Q9BWU1			0.185709	0.956632	0.0763605	0.45685		25	8	17
P24941	P24941			0.203675	0.950681	0.177524	0.493512		29	10	19
O14519	O14519			0.21152	0.947807	0.0673204	0.509644		29	10	19
Q9BW66	Q9BW66			0.0375875	0.987838	-0.0137429	-0.105077		29	10	19
P42772	P42772			0.161917	0.961069	0.0976239	0.405388		26	10	16
P42773	P42773			0.645922	0.836864	-0.242314	-1.23907		29	10	19
P11802	P11802			0.2047	0.950395	0.088967	0.495629		29	10	19
Q00534	Q00534			2.30191	0.502204	-0.469829	-3.05734	+	29	10	19
P50613	P50613			0.527237	0.872115	0.112938	1.06343		29	10	19
[truncated: 8,622 more rows]

## Sheet: 1D_V600E_progression cohort2
Column	Type	Name	Size	Score	P value	Benj. Hoch. FDR	Mean	Median
YES_x-y_NO	Pathways	NABA_MATRISOME	491	-0.320516	3.03482e-33	1.89342e-29	-0.148323	-0.137802
YES_x-y_NO	Pathways	REACTOME_METABOLISM_OF_RNA	644	0.271156	7.29785e-31	2.27656e-27	0.0991805	0.0985534
YES_x-y_NO	Pathways	MOOTHA_MITOCHONDRIA	400	0.334219	6.84271e-30	1.42305e-26	0.130679	0.135707
YES_x-y_NO	Pathways	MOOTHA_HUMAN_MITODB_6_2002	388	0.3343	4.32984e-29	6.75347e-26	0.125161	0.136582
YES_x-y_NO	Pathways	REACTOME_PROCESSING_OF_CAPPED_INTRON_CONTAINING_PRE_MRNA	240	0.394581	1.2258e-25	1.52955e-22	0.13766	0.133109
YES_x-y_NO	Pathways	REACTOME_MRNA_SPLICING	188	0.443744	1.55834e-25	1.62042e-22	0.154637	0.14625
YES_x-y_NO	Pathways	REACTOME_THE_CITRIC_ACID_TCA_CYCLE_AND_RESPIRATORY_ELECTRON_TRANSPORT	161	0.453873	4.22468e-23	3.76539e-20	0.170364	0.194686
YES_x-y_NO	Pathways	REACTOME_RESPIRATORY_ELECTRON_TRANSPORT_ATP_SYNTHESIS_BY_CHEMIOSMOTIC_COUPLING_AND_HEAT_PRODUCTION_BY_UNCOUPLING_PROTEINS	117	0.531232	4.28135e-23	3.33892e-20	0.198848	0.201936
YES_x-y_NO	Pathways	WONG_MITOCHONDRIA_GENE_MODULE	202	0.400337	1.66348e-22	1.15316e-19	0.146176	0.1693
YES_x-y_NO	Pathways	KEGG_OXIDATIVE_PHOSPHORYLATION	106	0.538932	1.155e-21	7.20602e-19	0.199301	0.203546
YES_x-y_NO	Pathways	BLANCO_MELO_HUMAN_PARAINFLUENZA_VIRUS_3_INFECTION_A594_CELLS_UP	145	-0.446379	2.33547e-20	1.32464e-17	-0.187983	-0.171263
YES_x-y_NO	Pathways	WP_ELECTRON_TRANSPORT_CHAIN_OXPHOS_SYSTEM_IN_MITOCHONDRIA	93	0.550906	5.13554e-20	2.67005e-17	0.21048	0.221121
YES_x-y_NO	Pathways	BLANCO_MELO_RESPIRATORY_SYNCYTIAL_VIRUS_INFECTION_A594_CELLS_UP	183	-0.3892	1.56805e-19	7.52545e-17	-0.159964	-0.147052
YES_x-y_NO	Pathways	REACTOME_RRNA_PROCESSING	196	0.376205	1.60314e-19	7.14426e-17	0.134892	0.126611
YES_x-y_NO	Pathways	REACTOME_RESPIRATORY_ELECTRON_TRANSPORT	101	0.515421	4.31059e-19	1.79292e-16	0.193785	0.194305
YES_x-y_NO	Pathways	KEGG_COMPLEMENT_AND_COAGULATION_CASCADES	63	-0.640237	1.70535e-18	6.64981e-16	-0.302945	-0.341361
YES_x-y_NO	Pathways	SCHUETZ_BREAST_CANCER_DUCTAL_INVASIVE_UP	293	-0.29869	2.49904e-18	9.17148e-16	-0.142233	-0.117705
YES_x-y_NO	Pathways	MOOTHA_VOXPHOS	81	0.560581	3.18164e-18	1.10279e-15	0.210863	0.221121
YES_x-y_NO	Pathways	BLANCO_MELO_COVID19_SARS_COV_2_INFECTION_CALU3_CELLS_UP	193	-0.363061	4.88695e-18	1.60472e-15	-0.161998	-0.147325
YES_x-y_NO	Pathways	NABA_MATRISOME_ASSOCIATED	304	-0.287902	1.04643e-17	3.26435e-15	-0.126007	-0.118107
YES_x-y_NO	Pathways	WP_OXIDATIVE_PHOSPHORYLATION	57	0.638693	8.1413e-17	2.41874e-14	0.233902	0.240112
YES_x-y_NO	Pathways	NABA_CORE_MATRISOME	187	-0.354264	9.07347e-17	2.57315e-14	-0.184601	-0.169534
YES_x-y_NO	Pathways	HSIAO_LIVER_SPECIFIC_GENES	180	-0.357427	1.79869e-16	4.87913e-14	-0.155428	-0.176116
YES_x-y_NO	Pathways	KEGG_SPLICEOSOME	126	0.425073	2.12496e-16	5.52401e-14	0.140593	0.14625
YES_x-y_NO	Pathways	KEGG_PARKINSONS_DISEASE	106	0.453327	8.75489e-16	2.18487e-13	0.177003	0.188037
YES_x-y_NO	Pathways	REACTOME_ASPARAGINE_N_LINKED_GLYCOSYLATION	255	-0.292789	1.24457e-15	2.98649e-13	-0.0832578	-0.0828586
YES_x-y_NO	Pathways	REACTOME_RRNA_MODIFICATION_IN_THE_NUCLEUS_AND_CYTOSOL	60	0.583965	5.62081e-15	1.29882e-12	0.21292	0.211609
YES_x-y_NO	Pathways	WP_MRNA_PROCESSING	127	0.400375	7.98745e-15	1.77978e-12	0.144483	0.140045
YES_x-y_NO	Pathways	PUJANA_BRCA1_PCC_NETWORK	1359	0.130166	8.42875e-15	1.81334e-12	0.0517208	0.0586519
YES_x-y_NO	Pathways	WP_COMPLEMENT_AND_COAGULATION_CASCADES	54	-0.605498	1.50918e-14	3.13858e-12	-0.271919	-0.309293
YES_x-y_NO	Pathways	KEGG_HUNTINGTONS_DISEASE	143	0.373472	1.55567e-14	3.13091e-12	0.147839	0.155828
YES_x-y_NO	Pathways	BOQUEST_STEM_CELL_UP	212	-0.307403	1.66337e-14	3.24305e-12	-0.146269	-0.134043
YES_x-y_NO	Pathways	KIM_GLIS2_TARGETS_UP	78	-0.498775	2.93008e-14	5.53963e-12	-0.283057	-0.317245
YES_x-y_NO	Pathways	REACTOME_COMPLEX_I_BIOGENESIS	57	0.581287	3.44128e-14	6.31476e-12	0.215634	0.205156
YES_x-y_NO	Pathways	REACTOME_MITOCHONDRIAL_TRANSLATION	92	0.457099	4.01279e-14	7.15309e-12	0.153607	0.14975
YES_x-y_NO	Pathways	REACTOME_COMPLEMENT_CASCADE	52	-0.601902	6.43203e-14	1.11471e-11	-0.281647	-0.323331
YES_x-y_NO	Pathways	REACTOME_REGULATION_OF_INSULIN_LIKE_GROWTH_FACTOR_IGF_TRANSPORT_AND_UPTAKE_BY_INSULIN_LIKE_GROWTH_FACTOR_BINDING_PROTEINS_IGFBPS	100	-0.431124	1.07205e-13	1.8077e-11	-0.213038	-0.206364
YES_x-y_NO	Pathways	REACTOME_EXTRACELLULAR_MATRIX_ORGANIZATION	241	-0.278945	1.22075e-13	2.00427e-11	-0.134525	-0.11544
YES_x-y_NO	Pathways	BLANCO_MELO_BRONCHIAL_EPITHELIAL_CELLS_INFLUENZA_A_DEL_NS1_INFECTION_UP	379	-0.223843	1.24772e-13	1.99603e-11	-0.0875449	-0.066391
YES_x-y_NO	Pathways	MCLACHLAN_DENTAL_CARIES_UP	194	-0.305285	2.94289e-13	4.59017e-11	-0.136196	-0.120541
YES_x-y_NO	Pathways	HECKER_IFNB1_TARGETS	72	-0.497459	3.19394e-13	4.86024e-11	-0.226709	-0.220551
YES_x-y_NO	Pathways	REN_ALVEOLAR_RHABDOMYOSARCOMA_DN	382	-0.219128	3.26252e-13	4.8464e-11	-0.0930007	-0.057543
YES_x-y_NO	Pathways	NAKAYAMA_SOFT_TISSUE_TUMORS_PCA1_UP	71	-0.489433	1.08876e-12	1.57972e-10	-0.2471	-0.272142
YES_x-y_NO	Pathways	KRIGE_RESPONSE_TO_TOSEDOSTAT_24HR_DN	852	0.146159	1.37632e-12	1.95155e-10	0.0587713	0.0728075
YES_x-y_NO	Pathways	WUNDER_INFLAMMATORY_RESPONSE_AND_CHOLESTEROL_UP	48	-0.58011	3.77813e-12	5.23817e-10	-0.279978	-0.255124
YES_x-y_NO	Pathways	WP_NONALCOHOLIC_FATTY_LIVER_DISEASE	124	0.361195	4.34878e-12	5.89826e-10	0.138559	0.140621
YES_x-y_NO	Pathways	REACTOME_MITOCHONDRIAL_PROTEIN_IMPORT	62	0.507089	5.37758e-12	7.13845e-10	0.198993	0.18929
YES_x-y_NO	Pathways	KEGG_ALZHEIMERS_DISEASE	131	0.348348	6.75727e-12	8.78304e-10	0.136046	0.143506
YES_x-y_NO	Pathways	BOYLAN_MULTIPLE_MYELOMA_C_D_DN	193	-0.286627	8.27693e-12	1.05387e-09	-0.113529	-0.104929
YES_x-y_NO	Pathways	WP_HUMAN_COMPLEMENT_SYSTEM	90	-0.417578	8.37112e-12	1.04455e-09	-0.21936	-0.226696
YES_x-y_NO	Pathways	CHEN_METABOLIC_SYNDROM_NETWORK	938	-0.134892	8.37263e-12	1.02425e-09	-0.0463853	-0.0282075
YES_x-y_NO	Pathways	WP_MITOCHONDRIAL_COMPLEX_I_ASSEMBLY_MODEL_OXPHOS_SYSTEM	54	0.537391	8.96941e-12	1.07616e-09	0.201229	0.197323
YES_x-y_NO	Pathways	SANA_RESPONSE_TO_IFNG_UP	65	-0.486551	1.25989e-11	1.48311e-09	-0.255193	-0.289061
YES_x-y_NO	Pathways	RODWELL_AGING_KIDNEY_UP	391	-0.201284	1.32964e-11	1.53623e-09	-0.0850371	-0.05443
YES_x-y_NO	Pathways	STARK_PREFRONTAL_CORTEX_22Q11_DELETION_DN	445	0.188276	1.65963e-11	1.88262e-09	0.0790059	0.0743804
YES_x-y_NO	Pathways	POOLA_INVASIVE_BREAST_CANCER_UP	226	-0.261375	1.66571e-11	1.85578e-09	-0.0991901	-0.0990305
YES_x-y_NO	Pathways	PUJANA_CHEK2_PCC_NETWORK	678	0.153156	2.34276e-11	2.56429e-09	0.0645939	0.0650331
YES_x-y_NO	Pathways	ANASTASSIOU_MULTICANCER_INVASIVENESS_SIGNATURE	64	-0.483335	2.44288e-11	2.62778e-09	-0.275976	-0.27095
YES_x-y_NO	Pathways	NABA_ECM_GLYCOPROTEINS	135	-0.333636	2.53778e-11	2.6836e-09	-0.16995	-0.142158
YES_x-y_NO	Pathways	BROWNE_INTERFERON_RESPONSIVE_GENES	62	-0.484807	4.332e-11	4.50456e-09	-0.20947	-0.187756
YES_x-y_NO	Pathways	CHICAS_RB1_TARGETS_CONFLUENT	439	-0.185239	4.65055e-11	4.75653e-09	-0.0862129	-0.0634909
YES_x-y_NO	Pathways	SANA_TNF_SIGNALING_UP	63	-0.479594	4.91669e-11	4.94762e-09	-0.214053	-0.220585
YES_x-y_NO	Pathways	DELYS_THYROID_CANCER_UP	337	-0.209049	6.13707e-11	6.07765e-09	-0.0958612	-0.0743856
YES_x-y_NO	Pathways	TARTE_PLASMA_CELL_VS_B_LYMPHOCYTE_UP	70	-0.452304	6.46541e-11	6.30277e-09	-0.212762	-0.199978
YES_x-y_NO	Pathways	BLANCO_MELO_BETA_INTERFERON_TREATED_BRONCHIAL_EPITHELIAL_CELLS_UP	248	-0.242261	6.57284e-11	6.30891e-09	-0.0999306	-0.109213
YES_x-y_NO	Pathways	NABA_ECM_REGULATORS	140	-0.318464	8.98523e-11	8.49377e-09	-0.141408	-0.133168
YES_x-y_NO	Pathways	CAIRO_LIVER_DEVELOPMENT_DN	178	-0.282777	9.21782e-11	8.58358e-09	-0.134576	-0.128127
YES_x-y_NO	Pathways	WP_COMPLEMENT_ACTIVATION	18	-0.873291	1.43994e-10	1.32114e-08	-0.436902	-0.437628
YES_x-y_NO	Pathways	REACTOME_CRISTAE_FORMATION	29	0.68597	1.66691e-10	1.50723e-08	0.26948	0.270544
YES_x-y_NO	Pathways	TAKEDA_TARGETS_OF_NUP98_HOXA9_FUSION_3D_UP	124	-0.331795	1.99573e-10	1.77876e-08	-0.122144	-0.158605
YES_x-y_NO	Pathways	VERHAAK_GLIOBLASTOMA_MESENCHYMAL	193	-0.266799	2.00527e-10	1.7621e-08	-0.102429	-0.1009
YES_x-y_NO	Pathways	KRIGE_RESPONSE_TO_TOSEDOSTAT_6HR_DN	780	0.13607	2.36409e-10	2.04855e-08	0.0562943	0.0683608
YES_x-y_NO	Pathways	MILI_PSEUDOPODIA_HAPTOTAXIS_DN	586	-0.155352	2.43337e-10	2.07969e-08	-0.0530748	-0.0355132
YES_x-y_NO	Pathways	BLANCO_MELO_COVID19_BRONCHIAL_EPITHELIAL_CELLS_SARS_COV_2_INFECTION_UP	76	-0.419096	2.87759e-10	2.42612e-08	-0.178345	-0.192858
YES_x-y_NO	Pathways	REACTOME_POST_TRANSLATIONAL_PROTEIN_MODIFICATION	1042	-0.118499	3.14023e-10	2.61225e-08	-0.0304361	-0.0176969
YES_x-y_NO	Pathways	REACTOME_COLLAGEN_BIOSYNTHESIS_AND_MODIFYING_ENZYMES	48	-0.520445	4.63703e-10	3.80664e-08	-0.28262	-0.26528
YES_x-y_NO	Pathways	REACTOME_INNATE_IMMUNE_SYSTEM	860	-0.127836	4.8302e-10	3.91372e-08	-0.0377899	-0.0286567
YES_x-y_NO	Pathways	REACTOME_RNA_POLYMERASE_II_TRANSCRIPTION	794	0.132142	5.53103e-10	4.42411e-08	0.0589145	0.0441663
YES_x-y_NO	Pathways	VERHAAK_AML_WITH_NPM1_MUTATED_UP	123	-0.322919	6.97007e-10	5.50459e-08	-0.132494	-0.116002
YES_x-y_NO	Pathways	MOSERLE_IFNA_RESPONSE	32	-0.628382	7.88179e-10	6.14681e-08	-0.281519	-0.338093
YES_x-y_NO	Pathways	SATO_SILENCED_BY_METHYLATION_IN_PANCREATIC_CANCER_1	232	-0.234826	8.96569e-10	6.9058e-08	-0.104911	-0.0849254
YES_x-y_NO	Pathways	REACTOME_MRNA_SPLICING_MINOR_PATHWAY	51	0.492315	1.24243e-09	9.45304e-08	0.168143	0.156377
YES_x-y_NO	Pathways	REACTOME_INITIAL_TRIGGERING_OF_COMPLEMENT	17	-0.844654	1.67114e-09	1.25617e-07	-0.4037	-0.392282
YES_x-y_NO	Pathways	NUYTTEN_EZH2_TARGETS_UP	793	-0.128271	1.76517e-09	1.31106e-07	-0.047362	-0.0222442
YES_x-y_NO	Pathways	BIOCARTA_COMP_PATHWAY	15	-0.897366	1.79686e-09	1.3189e-07	-0.467599	-0.453826
YES_x-y_NO	Pathways	HOLLERN_EMT_BREAST_TUMOR_UP	119	-0.314509	3.44583e-09	2.49983e-07	-0.144642	-0.130826
YES_x-y_NO	Pathways	BOSCO_INTERFERON_INDUCED_ANTIVIRAL_MODULE	67	-0.416124	4.08618e-09	2.93031e-07	-0.180431	-0.203987
YES_x-y_NO	Pathways	REACTOME_TRANSPORT_TO_THE_GOLGI_AND_SUBSEQUENT_MODIFICATION	152	-0.277287	4.14157e-09	2.93628e-07	-0.0711053	-0.085252
YES_x-y_NO	Pathways	WALLACE_PROSTATE_CANCER_RACE_UP	215	-0.233821	4.16168e-09	2.91739e-07	-0.0869691	-0.0714418
YES_x-y_NO	Pathways	BOYLAN_MULTIPLE_MYELOMA_PCA1_UP	82	-0.373844	5.20268e-09	3.60662e-07	-0.163206	-0.112581
YES_x-y_NO	Pathways	ICHIBA_GRAFT_VERSUS_HOST_DISEASE_35D_UP	117	-0.311007	6.86212e-09	4.7047e-07	-0.145346	-0.118118
YES_x-y_NO	Pathways	MIKKELSEN_MEF_LCP_WITH_H3K4ME3	87	-0.358671	7.90572e-09	5.36128e-07	-0.164926	-0.126172
YES_x-y_NO	Pathways	BENNETT_SYSTEMIC_LUPUS_ERYTHEMATOSUS	27	-0.640397	8.6143e-09	5.77899e-07	-0.300472	-0.292886
YES_x-y_NO	Pathways	MOOTHA_PGC	382	0.1728	9.28538e-09	6.16293e-07	0.0701577	0.0843794
YES_x-y_NO	Pathways	TAKEDA_TARGETS_OF_NUP98_HOXA9_FUSION_8D_UP	96	-0.339106	1.0133e-08	6.6547e-07	-0.142284	-0.125268
YES_x-y_NO	Pathways	XIE_ST_HSC_S1PR3_OE_UP	130	-0.291141	1.10343e-08	7.17116e-07	-0.138084	-0.119335
YES_x-y_NO	Pathways	FLECHNER_BIOPSY_KIDNEY_TRANSPLANT_REJECTED_VS_OK_UP	77	-0.377325	1.1051e-08	7.10795e-07	-0.148628	-0.130826
YES_x-y_NO	Pathways	PID_INTEGRIN1_PATHWAY	68	-0.398748	1.37295e-08	8.74062e-07	-0.229972	-0.200678
YES_x-y_NO	Pathways	REACTOME_COLLAGEN_FORMATION	72	-0.387104	1.43086e-08	9.01733e-07	-0.208156	-0.172372
YES_x-y_NO	Pathways	REACTOME_ANTIGEN_PROCESSING_CROSS_PRESENTATION	97	-0.332708	1.61068e-08	1.0049e-06	-0.120531	-0.0971479
YES_x-y_NO	Pathways	REACTOME_FORMATION_OF_FIBRIN_CLOT_CLOTTING_CASCADE	36	-0.544297	1.63609e-08	1.01065e-06	-0.244473	-0.284613
YES_x-y_NO	Pathways	STEIN_ESRRA_TARGETS_UP	324	0.18367	1.72047e-08	1.05235e-06	0.078767	0.0819583
YES_x-y_NO	Pathways	WANG_MLL_TARGETS	162	-0.257575	1.75446e-08	1.06273e-06	-0.112756	-0.102921
YES_x-y_NO	Pathways	KAAB_HEART_ATRIUM_VS_VENTRICLE_DN	213	0.225051	1.78807e-08	1.07267e-06	0.104853	0.0905619
YES_x-y_NO	Pathways	MORI_PLASMA_CELL_UP	45	-0.483947	2.01433e-08	1.1969e-06	-0.186667	-0.186119
YES_x-y_NO	Pathways	PELLICCIOTTA_HDAC_IN_ANTIGEN_PRESENTATION_UP	57	-0.426526	2.66231e-08	1.56699e-06	-0.153041	-0.117993
YES_x-y_NO	Pathways	REACTOME_MITOCHONDRIAL_BIOGENESIS	84	0.350506	2.99363e-08	1.74554e-06	0.141731	0.137914
YES_x-y_NO	Pathways	REACTOME_VESICLE_MEDIATED_TRANSPORT	578	-0.136395	3.3384e-08	1.92855e-06	-0.0320811	-0.0301037
YES_x-y_NO	Pathways	GRAESSMANN_RESPONSE_TO_MC_AND_SERUM_DEPRIVATION_UP	158	-0.254192	3.96101e-08	2.26722e-06	-0.114644	-0.0875773
YES_x-y_NO	Pathways	CHICAS_RB1_TARGETS_GROWING	195	-0.228264	4.50577e-08	2.55559e-06	-0.113765	-0.0679779
YES_x-y_NO	Pathways	RIGGI_EWING_SARCOMA_PROGENITOR_DN	126	-0.282823	4.61013e-08	2.59123e-06	-0.142378	-0.108661
YES_x-y_NO	Pathways	HELLER_SILENCED_BY_METHYLATION_UP	201	-0.223386	5.53894e-08	3.08548e-06	-0.103018	-0.0891719
YES_x-y_NO	Pathways	WANG_SMARCE1_TARGETS_UP	214	-0.21557	6.42696e-08	3.54848e-06	-0.116054	-0.0958176
YES_x-y_NO	Pathways	SENGUPTA_NASOPHARYNGEAL_CARCINOMA_UP	247	-0.200732	6.66291e-08	3.64648e-06	-0.0890585	-0.0557766
YES_x-y_NO	Pathways	BIOCARTA_CLASSIC_PATHWAY	12	-0.894445	8.16768e-08	4.43114e-06	-0.450484	-0.437628
YES_x-y_NO	Pathways	ZHANG_BREAST_CANCER_PROGENITORS_UP	367	0.164102	8.79732e-08	4.73159e-06	0.0663145	0.0698638
YES_x-y_NO	Pathways	SPIELMAN_LYMPHOBLAST_EUROPEAN_VS_ASIAN_UP	438	0.150568	9.09199e-08	4.84828e-06	0.0661525	0.0621138
YES_x-y_NO	Pathways	DIAZ_CHRONIC_MEYLOGENOUS_LEUKEMIA_UP	1336	0.0898903	1.034e-07	5.46706e-06	0.0407136	0.0447793
YES_x-y_NO	Pathways	PICCALUGA_ANGIOIMMUNOBLASTIC_LYMPHOMA_UP	191	-0.222763	1.26429e-07	6.6285e-06	-0.109515	-0.0780268
YES_x-y_NO	Pathways	PASQUALUCCI_LYMPHOMA_BY_GC_STAGE_UP	211	-0.211492	1.38165e-07	7.18344e-06	-0.0859617	-0.0867519
YES_x-y_NO	Pathways	MARKEY_RB1_ACUTE_LOF_DN	183	-0.226667	1.40359e-07	7.23717e-06	-0.0885532	-0.0705042
YES_x-y_NO	Pathways	JAATINEN_HEMATOPOIETIC_STEM_CELL_DN	165	-0.238119	1.47014e-07	7.51819e-06	-0.0927041	-0.0980396
YES_x-y_NO	Pathways	REACTOME_RESPONSE_TO_ELEVATED_PLATELET_CYTOSOLIC_CA2	128	-0.268642	1.67486e-07	8.49548e-06	-0.117755	-0.105479
YES_x-y_NO	Pathways	FARMER_BREAST_CANCER_CLUSTER_1	31	-0.54207	1.79263e-07	9.01952e-06	-0.255058	-0.167954
YES_x-y_NO	Pathways	CREIGHTON_ENDOCRINE_THERAPY_RESISTANCE_3	479	-0.140655	1.88782e-07	9.42249e-06	-0.0452332	-0.0233307
YES_x-y_NO	Pathways	SABATES_COLORECTAL_ADENOMA_DN	133	-0.261718	2.05006e-07	1.0151e-05	-0.119781	-0.121058
YES_x-y_NO	Pathways	ICHIBA_GRAFT_VERSUS_HOST_DISEASE_D7_UP	94	-0.310105	2.16928e-07	1.06568e-05	-0.162373	-0.151989
YES_x-y_NO	Pathways	RODWELL_AGING_KIDNEY_NO_BLOOD_UP	174	-0.227874	2.42695e-07	1.18295e-05	-0.11735	-0.0692747
YES_x-y_NO	Pathways	WIELAND_UP_BY_HBV_INFECTION	89	-0.31718	2.4595e-07	1.18952e-05	-0.141499	-0.14714
YES_x-y_NO	Pathways	LIM_MAMMARY_STEM_CELL_UP	337	-0.164888	2.48619e-07	1.19318e-05	-0.0678213	-0.0477748
YES_x-y_NO	Pathways	WP_STRIATED_MUSCLE_CONTRACTION_PATHWAY	33	0.518214	2.63413e-07	1.25453e-05	0.262654	0.24041
YES_x-y_NO	Pathways	WP_TYPE_I_COLLAGEN_SYNTHESIS_IN_THE_CONTEXT_OF_OSTEOGENESIS_IMPERFECTA	28	-0.561051	2.82003e-07	1.33289e-05	-0.306456	-0.301928
YES_x-y_NO	Pathways	DAVICIONI_MOLECULAR_ARMS_VS_ERMS_DN	130	-0.260928	3.0384e-07	1.42531e-05	-0.122385	-0.0764282
YES_x-y_NO	Pathways	REACTOME_ADAPTIVE_IMMUNE_SYSTEM	591	-0.124964	3.16902e-07	1.47548e-05	-0.034844	-0.025631
YES_x-y_NO	Pathways	REACTOME_IMMUNOREGULATORY_INTERACTIONS_BETWEEN_A_LYMPHOID_AND_A_NON_LYMPHOID_CELL	68	-0.359123	3.17732e-07	1.46839e-05	-0.173265	-0.125704
YES_x-y_NO	Pathways	BERENJENO_TRANSFORMED_BY_RHOA_DN	342	-0.161023	3.89939e-07	1.78884e-05	-0.0698464	-0.0510058
YES_x-y_NO	Pathways	WONG_EMBRYONIC_STEM_CELL_CORE	318	0.166283	4.23109e-07	1.92685e-05	0.0664764	0.0718875
YES_x-y_NO	Pathways	VECCHI_GASTRIC_CANCER_ADVANCED_VS_EARLY_UP	139	-0.249002	4.39152e-07	1.98541e-05	-0.117096	-0.0980396
YES_x-y_NO	Pathways	MASSARWEH_TAMOXIFEN_RESISTANCE_UP	394	-0.149621	4.47769e-07	2.00981e-05	-0.0489388	-0.0274296
YES_x-y_NO	Pathways	REACTOME_CLASS_I_MHC_MEDIATED_ANTIGEN_PROCESSING_PRESENTATION	300	-0.169825	5.1122e-07	2.27821e-05	-0.0478315	-0.0311596
YES_x-y_NO	Pathways	MUELLER_PLURINET	249	0.185733	5.2693e-07	2.33157e-05	0.0848731	0.0687585
YES_x-y_NO	Pathways	REACTOME_STRIATED_MUSCLE_CONTRACTION	31	0.52068	5.33972e-07	2.34609e-05	0.265358	0.24041
YES_x-y_NO	Pathways	MARTENS_TRETINOIN_RESPONSE_DN	573	0.124244	5.43846e-07	2.37277e-05	0.0531037	0.063664
YES_x-y_NO	Pathways	BLANCO_MELO_COVID19_SARS_COV_2_POS_PATIENT_LUNG_TISSUE_UP	99	-0.292019	5.4764e-07	2.37273e-05	-0.124314	-0.111847
YES_x-y_NO	Pathways	DURAND_STROMA_S_UP	189	-0.212198	5.51655e-07	2.37364e-05	-0.112491	-0.0556974
YES_x-y_NO	Pathways	CHARAFE_BREAST_CANCER_LUMINAL_VS_BASAL_DN	377	-0.151402	5.72507e-07	2.44649e-05	-0.0592557	-0.0377607
YES_x-y_NO	Pathways	JECHLINGER_EPITHELIAL_TO_MESENCHYMAL_TRANSITION_UP	59	-0.376267	5.98338e-07	2.53947e-05	-0.223654	-0.160873
YES_x-y_NO	Pathways	SEITZ_NEOPLASTIC_TRANSFORMATION_BY_8P_DELETION_UP	52	-0.400522	6.0373e-07	2.54505e-05	-0.194983	-0.152449
YES_x-y_NO	Pathways	REACTOME_ER_TO_GOLGI_ANTEROGRADE_TRANSPORT	132	-0.252215	6.11664e-07	2.56119e-05	-0.0611781	-0.0791798
YES_x-y_NO	Pathways	FARMER_BREAST_CANCER_CLUSTER_4	19	-0.657373	7.10811e-07	2.9565e-05	-0.389281	-0.415188
YES_x-y_NO	Pathways	FULCHER_INFLAMMATORY_RESPONSE_LECTIN_VS_LPS_DN	363	-0.15268	7.36926e-07	3.04482e-05	-0.0576757	-0.0417328
YES_x-y_NO	Pathways	REACTOME_CREATION_OF_C4_AND_C2_ACTIVATORS	11	-0.861486	7.57296e-07	3.1084e-05	-0.403894	-0.392282
YES_x-y_NO	Pathways	WP_BLOOD_CLOTTING_CASCADE	19	-0.648805	9.89288e-07	4.0341e-05	-0.303568	-0.359457
YES_x-y_NO	Pathways	THUM_SYSTOLIC_HEART_FAILURE_UP	345	-0.15447	1.01913e-06	4.12878e-05	-0.0568932	-0.0430012
YES_x-y_NO	Pathways	PUJANA_ATM_PCC_NETWORK	1097	0.0899505	1.02785e-06	4.13727e-05	0.0371336	0.0439239
YES_x-y_NO	Pathways	REACTOME_COMMON_PATHWAY_OF_FIBRIN_CLOT_FORMATION	20	-0.629931	1.09029e-06	4.36047e-05	-0.305679	-0.333536
YES_x-y_NO	Pathways	YAMAZAKI_TCEB3_TARGETS_UP	131	-0.246953	1.1438e-06	4.54532e-05	-0.109408	-0.141098
YES_x-y_NO	Pathways	TURASHVILI_BREAST_LOBULAR_CARCINOMA_VS_DUCTAL_NORMAL_UP	68	-0.341684	1.14833e-06	4.53445e-05	-0.184804	-0.155033
YES_x-y_NO	Pathways	MOROSETTI_FACIOSCAPULOHUMERAL_MUSCULAR_DISTROPHY_UP	15	-0.725112	1.17071e-06	4.59375e-05	-0.348967	-0.420837
YES_x-y_NO	Pathways	KIM_ALL_DISORDERS_OLIGODENDROCYTE_NUMBER_CORR_UP	613	0.116721	1.18233e-06	4.61033e-05	0.0521378	0.0522904
YES_x-y_NO	Pathways	REACTOME_TRANSCRIPTIONAL_REGULATION_BY_TP53	310	0.160758	1.36415e-06	5.2863e-05	0.0666275	0.0590417
YES_x-y_NO	Pathways	KEGG_ECM_RECEPTOR_INTERACTION	78	-0.31672	1.3872e-06	5.34243e-05	-0.156988	-0.124044
YES_x-y_NO	Pathways	REACTOME_DISEASES_OF_GLYCOSYLATION	105	-0.272101	1.54624e-06	5.9184e-05	-0.11215	-0.0951781
YES_x-y_NO	Pathways	REACTOME_O_LINKED_GLYCOSYLATION	58	-0.361979	1.92108e-06	7.3083e-05	-0.157529	-0.111138
YES_x-y_NO	Pathways	ALTEMEIER_RESPONSE_TO_LPS_WITH_MECHANICAL_VENTILATION	81	-0.306578	1.93021e-06	7.29853e-05	-0.154442	-0.131272
YES_x-y_NO	Pathways	BIOCARTA_ALTERNATIVE_PATHWAY	9	-0.914478	2.03888e-06	7.663e-05	-0.490259	-0.453826
YES_x-y_NO	Pathways	STEIN_ESRRA_TARGETS	438	0.133707	2.07955e-06	7.76906e-05	0.0589684	0.0703173
YES_x-y_NO	Pathways	REACTOME_MEMBRANE_TRAFFICKING	544	-0.119928	2.37092e-06	8.80487e-05	-0.0207811	-0.0253325
YES_x-y_NO	Pathways	REACTOME_HEMOSTASIS	474	-0.12772	2.50977e-06	9.26536e-05	-0.044442	-0.0215485
YES_x-y_NO	Pathways	REACTOME_INTRA_GOLGI_AND_RETROGRADE_GOLGI_TO_ER_TRAFFIC	181	-0.203143	2.69254e-06	9.88161e-05	-0.0470644	-0.0558977
YES_x-y_NO	Pathways	REACTOME_ANTIGEN_PRESENTATION_FOLDING_ASSEMBLY_AND_PEPTIDE_LOADING_OF_CLASS_I_MHC	24	-0.552397	2.84472e-06	0.000103791	-0.200824	-0.201924
YES_x-y_NO	Pathways	REACTOME_FORMATION_OF_RNA_POL_II_ELONGATION_COMPLEX	56	0.361632	2.94392e-06	0.000106786	0.128417	0.125859
YES_x-y_NO	Pathways	REACTOME_IRE1ALPHA_ACTIVATES_CHAPERONES	46	-0.397054	3.25557e-06	0.000117408	-0.171003	-0.0902569
YES_x-y_NO	Pathways	BLALOCK_ALZHEIMERS_DISEASE_DN	1017	0.0885296	3.3229e-06	0.000119147	0.0361074	0.0408893
YES_x-y_NO	Pathways	REACTOME_HIV_LIFE_CYCLE	142	0.226179	3.53937e-06	0.000126184	0.0934934	0.0763352
YES_x-y_NO	Pathways	CAIRO_HEPATOBLASTOMA_DN	170	-0.206491	3.73641e-06	0.000132451	-0.0847182	-0.0640153
YES_x-y_NO	Pathways	SWEET_LUNG_CANCER_KRAS_DN	312	-0.153233	3.8665e-06	0.000136289	-0.0690292	-0.0527544
YES_x-y_NO	Pathways	IGLESIAS_E2F_TARGETS_UP	134	-0.230301	4.47313e-06	0.000156786	-0.130511	-0.0749927
YES_x-y_NO	Pathways	REACTOME_MATURATION_OF_SARS_COV_2_SPIKE_PROTEIN	28	-0.500789	4.57177e-06	0.000159348	-0.188178	-0.237087
YES_x-y_NO	Pathways	GAL_LEUKEMIC_STEM_CELL_DN	172	-0.203249	4.6683e-06	0.000161808	-0.0816437	-0.0658832
YES_x-y_NO	Pathways	ZHU_CMV_8_HR_UP	32	-0.467502	4.79779e-06	0.000165378	-0.191733	-0.112614
YES_x-y_NO	Pathways	KEGG_N_GLYCAN_BIOSYNTHESIS	43	-0.403475	4.80587e-06	0.000164746	-0.132128	-0.128817
YES_x-y_NO	Pathways	REACTOME_FORMATION_OF_ATP_BY_CHEMIOSMOTIC_COUPLING	15	0.680269	5.1167e-06	0.000174443	0.249617	0.273911
YES_x-y_NO	Pathways	MIYAGAWA_TARGETS_OF_EWSR1_ETS_FUSIONS_DN	159	-0.210103	5.26269e-06	0.000178445	-0.0814708	-0.0775332
YES_x-y_NO	Pathways	BIOCARTA_LECTIN_PATHWAY	8	-0.924998	5.90887e-06	0.000199273	-0.518847	-0.461574
YES_x-y_NO	Pathways	NABA_ECM_AFFILIATED	70	-0.313472	5.97045e-06	0.000200267	-0.146965	-0.119462
YES_x-y_NO	Pathways	WP_MITOCHONDRIAL_CIV_ASSEMBLY	33	0.45537	6.07925e-06	0.000202826	0.182295	0.17869
YES_x-y_NO	Pathways	REACTOME_TRANSLATION_OF_SARS_COV_2_STRUCTURAL_PROTEINS	39	-0.418563	6.21572e-06	0.000206276	-0.164972	-0.199904
YES_x-y_NO	Pathways	REACTOME_TP53_REGULATES_METABOLIC_GENES	81	0.29062	6.39778e-06	0.000211195	0.126019	0.0915594
YES_x-y_NO	Pathways	RICKMAN_TUMOR_DIFFERENTIATED_WELL_VS_POORLY_DN	280	-0.157673	6.51534e-06	0.000213943	-0.0437146	-0.0341597
YES_x-y_NO	Pathways	DER_IFN_ALPHA_RESPONSE_UP	68	-0.315865	6.8991e-06	0.000225359	-0.110315	-0.112487
YES_x-y_NO	Pathways	WONG_ADULT_TISSUE_STEM_MODULE	490	-0.119894	7.14599e-06	0.000232207	-0.0431533	-0.0399222
YES_x-y_NO	Pathways	SALVADOR_MARTIN_PEDIATRIC_TBD_ANTI_TNF_THERAPY_NONRESPONDER_POST_TREATMENT_UP	17	-0.627721	7.4985e-06	0.0002424	-0.269537	-0.206866
YES_x-y_NO	Pathways	GAUSSMANN_MLL_AF4_FUSION_TARGETS_E_UP	69	-0.31107	8.16772e-06	0.000262672	-0.146342	-0.125679
YES_x-y_NO	Pathways	KIM_ALL_DISORDERS_DURATION_CORR_DN	120	0.235952	8.53501e-06	0.000273076	0.0934619	0.0883718
YES_x-y_NO	Pathways	HSIAO_HOUSEKEEPING_GENES	368	0.136323	8.58008e-06	0.000273118	0.0541947	0.056416
YES_x-y_NO	Pathways	REACTOME_DISEASES_OF_METABOLISM	171	-0.197014	9.60004e-06	0.000304034	-0.0790412	-0.0740089
YES_x-y_NO	Pathways	KRASNOSELSKAYA_ILF3_TARGETS_UP	31	-0.459039	9.86364e-06	0.000310804	-0.191488	-0.199872
YES_x-y_NO	Pathways	REACTOME_RNA_POLYMERASE_II_TRANSCRIPTION_TERMINATION	62	0.324009	1.0541e-05	0.000330478	0.109498	0.112214
YES_x-y_NO	Pathways	KEGG_CARDIAC_MUSCLE_CONTRACTION	50	0.359883	1.09732e-05	0.000342308	0.184392	0.180039
YES_x-y_NO	Pathways	FLORIO_NEOCORTEX_BASAL_RADIAL_GLIA_UP	132	-0.222201	1.11297e-05	0.000345463	-0.0923312	-0.0703323
YES_x-y_NO	Pathways	OISHI_CHOLANGIOMA_STEM_CELL_LIKE_DN	196	-0.182236	1.19872e-05	0.000370239	-0.0792251	-0.0509501
YES_x-y_NO	Pathways	REACTOME_PROTEIN_LOCALIZATION	145	0.210595	1.28869e-05	0.000396067	0.0881085	0.0846257
YES_x-y_NO	Pathways	BIOCARTA_FIBRINOLYSIS_PATHWAY	12	-0.725932	1.34331e-05	0.00041083	-0.361276	-0.380519
YES_x-y_NO	Pathways	REACTOME_INFLUENZA_INFECTION	148	0.207854	1.368e-05	0.00041634	0.0732739	0.0742645
YES_x-y_NO	Pathways	CUI_TCF21_TARGETS_UP	26	-0.492293	1.41008e-05	0.000427062	-0.382417	-0.311967
YES_x-y_NO	Pathways	REACTOME_TERMINAL_PATHWAY_OF_COMPLEMENT	8	-0.886507	1.41745e-05	0.000427222	-0.452359	-0.456098
YES_x-y_NO	Pathways	DAVICIONI_TARGETS_OF_PAX_FOXO1_FUSIONS_UP	193	-0.181176	1.56361e-05	0.000469007	-0.0598649	-0.0630331
YES_x-y_NO	Pathways	KINSEY_TARGETS_OF_EWSR1_FLII_FUSION_DN	246	-0.160744	1.59071e-05	0.000474853	-0.0768571	-0.0474856
YES_x-y_NO	Pathways	GRAESSMANN_APOPTOSIS_BY_DOXORUBICIN_DN	1536	0.0686856	1.61767e-05	0.000480603	0.032241	0.0355644
YES_x-y_NO	Pathways	LU_TUMOR_ENDOTHELIAL_MARKERS_UP	20	-0.555004	1.74857e-05	0.000517029	-0.241243	-0.209435
YES_x-y_NO	Pathways	AZARE_NEOPLASTIC_TRANSFORMATION_BY_STAT3_UP	105	-0.242922	1.78772e-05	0.000526112	-0.105123	-0.0595245
YES_x-y_NO	Pathways	REACTOME_ABORTIVE_ELONGATION_OF_HIV_1_TRANSCRIPT_IN_THE_ABSENCE_OF_TAT	23	0.516545	1.82003e-05	0.000533105	0.173092	0.156377
YES_x-y_NO	Pathways	GRUETZMANN_PANCREATIC_CANCER_UP	330	-0.137883	1.95255e-05	0.00056925	-0.0621191	-0.0169578
YES_x-y_NO	Pathways	REACTOME_GLYCOSAMINOGLYCAN_METABOLISM	85	-0.268361	1.97241e-05	0.000572365	-0.104427	-0.0894828
YES_x-y_NO	Pathways	OHGUCHI_LIVER_HNF4A_TARGETS_DN	74	-0.286353	2.12372e-05	0.00061342	-0.126413	-0.167882
YES_x-y_NO	Pathways	MAINA_VHL_TARGETS_UP	10	0.774687	2.2259e-05	0.000639971	0.391761	0.427976
YES_x-y_NO	Pathways	REACTOME_MITOCHONDRIAL_CALCIUM_ION_TRANSPORT	21	0.533459	2.33885e-05	0.000669363	0.22263	0.193467
YES_x-y_NO	Pathways	KANG_IMMORTALIZED_BY_TERT_UP	69	-0.294879	2.35181e-05	0.000669998	-0.153795	-0.114644
YES_x-y_NO	Pathways	WEI_MYCN_TARGETS_WITH_E_BOX	683	0.0964567	2.40772e-05	0.000682807	0.0382558	0.0518513
YES_x-y_NO	Pathways	BIOCARTA_INTRINSIC_PATHWAY	20	-0.545505	2.42913e-05	0.000685762	-0.256355	-0.296128
YES_x-y_NO	Pathways	REACTOME_TRANSLATION	286	0.146049	2.44484e-05	0.000687087	0.0546683	0.0673387
YES_x-y_NO	Pathways	BIOCARTA_EXTRINSIC_PATHWAY	12	-0.703302	2.47321e-05	0.000691945	-0.322769	-0.372851
YES_x-y_NO	Pathways	REACTOME_TELOMERE_MAINTENANCE	64	0.304764	2.55383e-05	0.000711309	0.115151	0.0954092
YES_x-y_NO	Pathways	REACTOME_CHYLOMICRON_ASSEMBLY	9	-0.809419	2.62373e-05	0.00072753	-0.428675	-0.532955
YES_x-y_NO	Pathways	PLASARI_TGFB1_TARGETS_10HR_UP	117	-0.225555	2.64292e-05	0.000729609	-0.0899227	-0.0911169
YES_x-y_NO	Pathways	BURTON_ADIPOGENESIS_6	165	0.190144	2.70176e-05	0.000742567	0.0796322	0.10449
YES_x-y_NO	Pathways	ONDER_CDH1_TARGETS_2_UP	201	-0.172539	2.71196e-05	0.000742101	-0.0813107	-0.0475958
YES_x-y_NO	Pathways	BACOLOD_RESISTANCE_TO_ALKYLATING_AGENTS_UP	15	-0.624628	2.82701e-05	0.000770205	-0.294382	-0.271152
YES_x-y_NO	Pathways	SU_LIVER	38	-0.391666	2.99083e-05	0.000811296	-0.151894	-0.175238
YES_x-y_NO	Pathways	OISHI_CHOLANGIOMA_STEM_CELL_LIKE_UP	267	0.149222	3.05061e-05	0.000823928	0.0664421	0.0741105
YES_x-y_NO	Pathways	TIEN_INTESTINE_PROBIOTICS_24HR_UP	520	0.108125	3.11983e-05	0.000838991	0.0451395	0.0522125
YES_x-y_NO	Pathways	WP_COVID19_THROMBOSIS_AND_ANTICOAGULATION	7	-0.905193	3.37521e-05	0.000903773	-0.462117	-0.469004
YES_x-y_NO	Pathways	MARTENS_TRETINOIN_RESPONSE_UP	243	-0.155191	3.44649e-05	0.000918917	-0.0652875	-0.0483265
YES_x-y_NO	Pathways	KEGG_VALINE_LEUCINE_AND_ISOLEUCINE_DEGRADATION	43	0.36493	3.53077e-05	0.000937382	0.128373	0.159585
YES_x-y_NO	Pathways	FISCHER_DREAM_TARGETS	762	0.0897757	3.54446e-05	0.000937029	0.0431876	0.0453415
YES_x-y_NO	Pathways	SERVITJA_ISLET_HNF1A_TARGETS_UP	122	-0.217346	3.56607e-05	0.000938764	-0.117456	-0.0837014
YES_x-y_NO	Pathways	REACTOME_INTERFERON_ALPHA_BETA_SIGNALING	51	-0.33412	3.74447e-05	0.000981587	-0.151937	-0.11879
YES_x-y_NO	Pathways	CLASPER_LYMPHATIC_VESSELS_DURING_METASTASIS_DN	34	-0.408392	3.82578e-05	0.000998704	-0.216629	-0.180721
YES_x-y_NO	Pathways	REACTOME_INTRA_GOLGI_TRAFFIC	43	-0.362613	3.95738e-05	0.00102876	-0.100758	-0.0961361
YES_x-y_NO	Pathways	GRAESSMANN_RESPONSE_TO_MC_AND_DOXORUBICIN_DN	677	0.0939615	4.18261e-05	0.00108279	0.042284	0.044683
YES_x-y_NO	Pathways	REACTOME_COPI_MEDIATED_ANTEROGRADE_TRANSPORT	89	-0.2516	4.24492e-05	0.00109438	-0.0608765	-0.0784922
YES_x-y_NO	Pathways	DER_IFN_BETA_RESPONSE_UP	103	-0.233968	4.26571e-05	0.00109522	-0.087735	-0.0895872
YES_x-y_NO	Pathways	KIM_BIPOLAR_DISORDER_OLIGODENDROCYTE_DENSITY_CORR_UP	579	0.100848	4.37532e-05	0.00111875	0.0450654	0.0555048
YES_x-y_NO	Pathways	LINDGREN_BLADDER_CANCER_CLUSTER_2B	309	-0.136102	4.44674e-05	0.00113238	-0.0586072	-0.040081
YES_x-y_NO	Pathways	REACTOME_NEUTROPHIL_DEGRANULATION	449	-0.113531	4.55115e-05	0.00115425	-0.0378186	-0.0286627
YES_x-y_NO	Pathways	REACTOME_TRANSPORT_OF_MATURE_TRANSCRIPT_TO_CYTOPLASM	80	0.263635	4.72942e-05	0.00119461	0.093276	0.0877557
YES_x-y_NO	Pathways	WP_PHOTODYNAMIC_THERAPYINDUCED_UNFOLDED_PROTEIN_RESPONSE	17	-0.569741	4.79681e-05	0.00120675	-0.322682	-0.310041
YES_x-y_NO	Pathways	REACTOME_INHIBITION_OF_DNA_RECOMBINATION_AT_TELOMERE	23	0.489461	4.88274e-05	0.00122343	0.186093	0.143294
YES_x-y_NO	Pathways	REACTOME_CYTOKINE_SIGNALING_IN_IMMUNE_SYSTEM	491	-0.108237	4.97585e-05	0.00124177	-0.0374769	-0.0204849
YES_x-y_NO	Pathways	QI_PLASMACYTOMA_DN	84	-0.256333	5.05998e-05	0.00125774	-0.132805	-0.048384
YES_x-y_NO	Pathways	REACTOME_SYNDECAN_INTERACTIONS	32	-0.414174	5.08359e-05	0.00125859	-0.196663	-0.141977
YES_x-y_NO	Pathways	LEE_BMP2_TARGETS_DN	768	0.0876071	5.12042e-05	0.0012627	0.0365012	0.04441
YES_x-y_NO	Pathways	REACTOME_ESR_MEDIATED_SIGNALING	130	0.205771	5.37927e-05	0.00132131	0.0862422	0.065444
YES_x-y_NO	Pathways	GRADE_COLON_AND_RECTAL_CANCER_UP	270	0.143718	5.39609e-05	0.00132024	0.063134	0.0548103
YES_x-y_NO	Pathways	DANG_BOUND_BY_MYC	865	0.0826522	5.45757e-05	0.00133007	0.0397617	0.038878
YES_x-y_NO	Pathways	LIU_VAV3_PROSTATE_CARCINOGENESIS_UP	72	-0.274944	5.65093e-05	0.00137184	-0.135311	-0.121097
YES_x-y_NO	Pathways	LEE_BMP2_TARGETS_UP	526	-0.103959	5.67558e-05	0.00137248	-0.0328804	-0.0285129
YES_x-y_NO	Pathways	BOSCO_TH1_CYTOTOXIC_MODULE	62	-0.29492	6.0659e-05	0.0014612	-0.117828	-0.121707
YES_x-y_NO	Pathways	REACTOME_PLASMA_LIPOPROTEIN_ASSEMBLY_REMODELING_AND_CLEARANCE	51	-0.323732	6.4824e-05	0.00155553	-0.130261	-0.124217
YES_x-y_NO	Pathways	HUMMERICH_SKIN_CANCER_PROGRESSION_UP	70	-0.276181	6.63959e-05	0.00158714	-0.118859	-0.102619
YES_x-y_NO	Pathways	REACTOME_PLASMA_LIPOPROTEIN_ASSEMBLY	16	-0.576037	6.67146e-05	0.00158867	-0.287666	-0.209132
YES_x-y_NO	Pathways	MIKKELSEN_NPC_ICP_WITH_H3K4ME3	288	-0.137377	6.81272e-05	0.00161614	-0.0528041	-0.0261707
YES_x-y_NO	Pathways	PELLICCIOTTA_HDAC_IN_ANTIGEN_PRESENTATION_DN	46	-0.339636	6.86304e-05	0.00162191	-0.123772	-0.0821056
YES_x-y_NO	Pathways	REACTOME_HIV_ELONGATION_ARREST_AND_RECOVERY	32	0.406324	7.03927e-05	0.00165728	0.136728	0.136191
YES_x-y_NO	Pathways	JOHNSTONE_PARVB_TARGETS_3_UP	383	-0.118978	7.51309e-05	0.00176219	-0.0407942	-0.0203534
YES_x-y_NO	Pathways	JISON_SICKLE_CELL_DISEASE_UP	161	-0.181165	7.7818e-05	0.00181838	-0.0688745	-0.0705714
YES_x-y_NO	Pathways	PECE_MAMMARY_STEM_CELL_UP	120	0.207859	8.80668e-05	0.00205018	0.0729099	0.105489
YES_x-y_NO	Pathways	CREIGHTON_ENDOCRINE_THERAPY_RESISTANCE_5	346	-0.123621	8.95709e-05	0.00207745	-0.0436724	-0.0292586
YES_x-y_NO	Pathways	MANALO_HYPOXIA_DN	262	0.141459	8.98453e-05	0.00207609	0.0702837	0.0640926
YES_x-y_NO	Pathways	REACTOME_DEFECTIVE_CFTR_CAUSES_CYSTIC_FIBROSIS	55	-0.305525	9.07095e-05	0.00208833	-0.0836883	-0.0739269
YES_x-y_NO	Pathways	SASAI_RESISTANCE_TO_NEOPLASTIC_TRANSFROMATION	45	-0.336758	9.45001e-05	0.0021676	-0.144378	-0.129718
YES_x-y_NO	Pathways	REACTOME_VISUAL_PHOTOTRANSDUCTION	49	-0.322743	9.46814e-05	0.0021638	-0.117994	-0.127342
YES_x-y_NO	Pathways	YAO_TEMPORAL_RESPONSE_TO_PROGESTERONE_CLUSTER_13	170	0.174185	9.54529e-05	0.00217347	0.0616959	0.0962086
YES_x-y_NO	Pathways	REACTOME_CHYLOMICRON_REMODELING	8	-0.794144	0.000100722	0.0022851	-0.406132	-0.420596
YES_x-y_NO	Pathways	ZHENG_IL22_SIGNALING_UP	39	-0.360152	0.00010095	0.00228198	-0.17483	-0.115806
YES_x-y_NO	Pathways	JISON_SICKLE_CELL_DISEASE_DN	154	0.181931	0.000103676	0.00233514	0.0750136	0.0803409
YES_x-y_NO	Pathways	LIANG_SILENCED_BY_METHYLATION_2	37	-0.368808	0.000105028	0.00235709	-0.185593	-0.163273
YES_x-y_NO	Pathways	DESERT_PERIPORTAL_HEPATOCELLULAR_CARCINOMA_SUBCLASS_UP	87	-0.240996	0.000105642	0.00236238	-0.10846	-0.117962
YES_x-y_NO	Pathways	KIM_LRRC3B_TARGETS	29	-0.416209	0.000105904	0.00235978	-0.208681	-0.220585
YES_x-y_NO	Pathways	TSAI_RESPONSE_TO_RADIATION_THERAPY	29	-0.414457	0.000113231	0.00251405	-0.193679	-0.227981
YES_x-y_NO	Pathways	LU_TUMOR_VASCULATURE_UP	24	-0.455003	0.000115125	0.00254703	-0.189342	-0.194555
YES_x-y_NO	Pathways	MATZUK_OVULATION	9	0.741927	0.000116511	0.0025686	0.331067	0.225687
YES_x-y_NO	Pathways	BOQUEST_STEM_CELL_CULTURED_VS_FRESH_UP	318	-0.126044	0.000125966	0.00276727	-0.0526672	-0.0260341
YES_x-y_NO	Pathways	REACTOME_SARS_COV_2_INFECTION	58	-0.291443	0.000126224	0.0027632	-0.113366	-0.0787034
YES_x-y_NO	Pathways	REACTOME_TRANSCRIPTION_OF_THE_HIV_GENOME	66	0.273248	0.000126693	0.00276377	0.0999245	0.113756
YES_x-y_NO	Pathways	REACTOME_CHROMOSOME_MAINTENANCE	85	0.240847	0.000127926	0.00278093	0.092227	0.0806761
YES_x-y_NO	Pathways	REACTOME_CELLULAR_RESPONSE_TO_STARVATION	139	0.188597	0.000130346	0.00282372	0.069252	0.0762987
YES_x-y_NO	Pathways	KORKOLA_YOLK_SAC_TUMOR	34	-0.379111	0.000132095	0.0028517	-0.230061	-0.223475
YES_x-y_NO	Pathways	CHARAFE_BREAST_CANCER_LUMINAL_VS_MESENCHYMAL_DN	395	-0.113029	0.000134714	0.00289822	-0.0339645	-0.0371394
YES_x-y_NO	Pathways	REACTOME_MITOCHONDRIAL_IRON_SULFUR_CLUSTER_BIOGENESIS	12	0.633173	0.000146627	0.00314367	0.220846	0.255575
YES_x-y_NO	Pathways	FOSTER_TOLERANT_MACROPHAGE_UP	109	-0.210623	0.000151289	0.0032325	-0.0824443	-0.082262
YES_x-y_NO	Pathways	NABA_PROTEOGLYCANS	23	-0.456116	0.000154019	0.00327961	-0.25422	-0.269244
YES_x-y_NO	Pathways	REACTOME_CALNEXIN_CALRETICULIN_CYCLE	24	-0.446494	0.000154223	0.00327279	-0.160957	-0.171467
YES_x-y_NO	Pathways	REACTOME_N_GLYCAN_TRIMMING_IN_THE_ER_AND_CALNEXIN_CALRETICULIN_CYCLE	33	-0.379469	0.000163495	0.00345779	-0.129941	-0.071002
YES_x-y_NO	Pathways	BOWIE_RESPONSE_TO_TAMOXIFEN	17	-0.528191	0.000164006	0.00345686	-0.235081	-0.220585
YES_x-y_NO	Pathways	RICKMAN_HEAD_AND_NECK_CANCER_F	44	0.328004	0.000169584	0.00356241	0.143578	0.186583
YES_x-y_NO	Pathways	BIOCARTA_SM_PATHWAY	13	0.602187	0.000171155	0.00358335	0.194402	0.220227
YES_x-y_NO	Pathways	HAN_JNK_SINGALING_UP	26	-0.426006	0.000171549	0.00357958	-0.160142	-0.121423
YES_x-y_NO	Pathways	REACTOME_HEDGEHOG_LIGAND_BIOGENESIS	55	-0.292626	0.000177588	0.00369325	-0.0851845	-0.0667701
YES_x-y_NO	Pathways	REACTOME_HIV_TRANSCRIPTION_ELONGATION	42	0.334274	0.000180671	0.00374486	0.117382	0.123014
YES_x-y_NO	Pathways	MORI_EMU_MYC_LYMPHOMA_BY_ONSET_TIME_UP	96	0.221659	0.000180783	0.00373479	0.103566	0.0898108
YES_x-y_NO	Pathways	REACTOME_DEGRADATION_OF_THE_EXTRACELLULAR_MATRIX	97	-0.22048	0.00018132	0.00373352	-0.111788	-0.103206
YES_x-y_NO	Pathways	REACTOME_INTRINSIC_PATHWAY_OF_FIBRIN_CLOT_FORMATION	22	-0.460507	0.00018614	0.00382015	-0.173662	-0.189321
YES_x-y_NO	Pathways	REACTOME_PLATELET_ACTIVATION_SIGNALING_AND_AGGREGATION	227	-0.144745	0.000186604	0.00381713	-0.0599928	-0.0328328
YES_x-y_NO	Pathways	CHYLA_CBFA2T3_TARGETS_UP	242	-0.140192	0.000188513	0.00384358	-0.0529771	-0.0424609
YES_x-y_NO	Pathways	VERRECCHIA_EARLY_RESPONSE_TO_TGFB1	55	-0.290794	0.000194964	0.00396214	-0.160402	-0.106196
YES_x-y_NO	Pathways	GAUSSMANN_MLL_AF4_FUSION_TARGETS_F_UP	114	-0.202189	0.000200139	0.00405412	-0.0996049	-0.0726278
YES_x-y_NO	Pathways	LINDSTEDT_DENDRITIC_CELL_MATURATION_A	41	-0.335656	0.00020301	0.00409895	-0.118107	-0.103968
YES_x-y_NO	Pathways	BOWIE_RESPONSE_TO_EXTRACELLULAR_MATRIX	16	-0.535738	0.000208302	0.00419224	-0.218687	-0.198924
YES_x-y_NO	Pathways	RUTELLA_RESPONSE_TO_HGF_VS_CSF2RB_AND_IL4_UP	355	-0.115593	0.000208449	0.00418171	-0.0423959	-0.0460153
YES_x-y_NO	Pathways	BLANCO_MELO_BRONCHIAL_EPITHELIAL_CELLS_INFLUENZA_A_INFECTION_UP	90	-0.226659	0.000208575	0.00417084	-0.101012	-0.0875664
YES_x-y_NO	Pathways	SCHAEFFER_PROSTATE_DEVELOPMENT_48HR_DN	233	-0.141783	0.000209718	0.00418029	-0.0582768	-0.0257387
YES_x-y_NO	Pathways	PID_INTEGRIN2_PATHWAY	27	-0.41147	0.000217011	0.00431188	-0.19167	-0.172632
YES_x-y_NO	Pathways	REACTOME_ESTROGEN_DEPENDENT_GENE_EXPRESSION	81	0.237775	0.000222314	0.00440322	0.0960062	0.0750275
YES_x-y_NO	Pathways	REACTOME_SUMOYLATION_OF_TRANSCRIPTION_COFACTORS	35	0.360935	0.000222314	0.0043893	0.159279	0.114196
YES_x-y_NO	Pathways	BAELDE_DIABETIC_NEPHROPATHY_DN	371	-0.112534	0.000226042	0.00444883	-0.0498185	-0.0181088
YES_x-y_NO	Pathways	LI_INDUCED_T_TO_NATURAL_KILLER_UP	221	-0.144648	0.000228368	0.00448046	-0.0374669	-0.0260029
YES_x-y_NO	Pathways	THUM_MIR21_TARGETS_HEART_DISEASE_UP	20	-0.476068	0.000229636	0.00449123	-0.297713	-0.285115
YES_x-y_NO	Pathways	KAYO_CALORIE_RESTRICTION_MUSCLE_DN	67	0.260583	0.000230905	0.00450192	0.121665	0.111551
YES_x-y_NO	Pathways	JOHNSTONE_PARVB_TARGETS_3_DN	731	0.0814811	0.000231508	0.00449962	0.035115	0.0436454
YES_x-y_NO	Pathways	REACTOME_TFAP2A_ACTS_AS_A_TRANSCRIPTIONAL_REPRESSOR_DURING_RETINOIC_ACID_INDUCED_CELL_DIFFERENTIATION	5	0.950414	0.000233326	0.00452087	0.483935	0.469946
YES_x-y_NO	Pathways	COLLER_MYC_TARGETS_UP	21	0.46336	0.000238785	0.00461232	0.185236	0.201034
YES_x-y_NO	Pathways	DEMAGALHAES_AGING_UP	50	-0.300263	0.000243867	0.00469594	-0.132081	-0.144361
YES_x-y_NO	Pathways	KEGG_RNA_DEGRADATION	55	0.28622	0.00024555	0.0047138	0.106956	0.10372
YES_x-y_NO	Pathways	DUTERTRE_ESTRADIOL_RESPONSE_24HR_DN	368	-0.112167	0.000250626	0.00479648	-0.0389541	-0.0202851
YES_x-y_NO	Pathways	REACTOME_KERATAN_SULFATE_KERATIN_METABOLISM	25	-0.42305	0.000252969	0.00482652	-0.174245	-0.137392
YES_x-y_NO	Pathways	DAVICIONI_TARGETS_OF_PAX_FOXO1_FUSIONS_DN	40	-0.334127	0.000259084	0.00492812	-0.135135	-0.150388
YES_x-y_NO	Pathways	PID_INTEGRIN3_PATHWAY	43	-0.322292	0.000259246	0.00491622	-0.170041	-0.124056
YES_x-y_NO	Pathways	ZHAN_V1_LATE_DIFFERENTIATION_GENES_UP	30	-0.385252	0.000262771	0.00496796	-0.151794	-0.167348
YES_x-y_NO	Pathways	REACTOME_METABOLISM_OF_FAT_SOLUBLE_VITAMINS	33	-0.36645	0.000272333	0.00513318	-0.137756	-0.108356
YES_x-y_NO	Pathways	ZHOU_INFLAMMATORY_RESPONSE_LIVE_UP	234	-0.138924	0.000272757	0.0051257	-0.0513285	-0.0151749
YES_x-y_NO	Pathways	WP_CYTOPLASMIC_RIBOSOMAL_PROTEINS	82	0.232836	0.000275204	0.00515616	0.0786389	0.0824045
YES_x-y_NO	Pathways	REN_ALVEOLAR_RHABDOMYOSARCOMA_UP	49	0.300686	0.00027579	0.00515166	0.134633	0.0969896
YES_x-y_NO	Pathways	SUNG_METASTASIS_STROMA_UP	95	-0.216307	0.000277817	0.00517404	-0.111486	-0.0617065
YES_x-y_NO	Pathways	REACTOME_RNA_POLYMERASE_II_TRANSCRIBES_SNRNA_GENES	70	0.251328	0.000283542	0.00526494	0.103686	0.0714183
YES_x-y_NO	Pathways	AGUIRRE_PANCREATIC_CANCER_COPY_NUMBER_UP	246	0.134883	0.000293028	0.00542494	0.0623141	0.0520144
YES_x-y_NO	Pathways	CAIRO_HEPATOBLASTOMA_CLASSES_UP	559	0.0908005	0.000295692	0.00545806	0.0414716	0.0521502
YES_x-y_NO	Pathways	ZWANG_TRANSIENTLY_UP_BY_2ND_EGF_PULSE_ONLY	499	-0.0957681	0.00029791	0.00548277	-0.0370316	-0.026464
YES_x-y_NO	Pathways	RUIZ_TNC_TARGETS_UP	126	-0.187061	0.000300259	0.00550975	-0.0686808	-0.0364561
YES_x-y_NO	Pathways	REACTOME_SCAVENGING_OF_HEME_FROM_PLASMA	11	-0.628789	0.000306104	0.00560054	-0.265627	-0.257395
YES_x-y_NO	Pathways	VALK_AML_CLUSTER_5	25	-0.417033	0.000309534	0.00564673	-0.160681	-0.121947
YES_x-y_NO	Pathways	REACTOME_CHROMATIN_MODIFYING_ENZYMES	193	0.150937	0.000319953	0.00581979	0.0582832	0.0638461
YES_x-y_NO	Pathways	DANG_MYC_TARGETS_UP	119	0.191251	0.000326746	0.00592607	0.0866767	0.0731983
YES_x-y_NO	Pathways	ROZANOV_MMP14_TARGETS_UP	197	-0.149146	0.000328333	0.0059376	-0.0644749	-0.0556974
YES_x-y_NO	Pathways	WP_ALLOGRAFT_REJECTION	61	-0.265939	0.000334458	0.00603088	-0.143704	-0.146584
YES_x-y_NO	Pathways	WP_MIRNA_TARGETS_IN_ECM_AND_MEMBRANE_RECEPTORS	24	-0.423005	0.000336963	0.00605853	-0.265338	-0.235034
YES_x-y_NO	Pathways	GRANDVAUX_IRF3_TARGETS_UP	13	-0.573964	0.000340916	0.006112	-0.263682	-0.232481
YES_x-y_NO	Pathways	TONKS_TARGETS_OF_RUNX1_RUNX1T1_FUSION_ERYTHROCYTE_UP	115	-0.193676	0.000346672	0.00619739	-0.0843584	-0.0969496
YES_x-y_NO	Pathways	MISSIAGLIA_REGULATED_BY_METHYLATION_UP	94	-0.213711	0.000353278	0.00629743	-0.0857933	-0.0744586
YES_x-y_NO	Pathways	MEBARKI_HCC_PROGENITOR_WNT_UP	121	-0.188556	0.000354566	0.00630239	-0.116237	-0.0521569
YES_x-y_NO	Pathways	SMID_BREAST_CANCER_NORMAL_LIKE_UP	341	-0.113501	0.000355181	0.00629538	-0.0468609	-0.0417328
YES_x-y_NO	Pathways	MEBARKI_HCC_PROGENITOR_FZD8CRD_DN	187	-0.152089	0.000356603	0.00630268	-0.0733395	-0.0310645
YES_x-y_NO	Pathways	BIOCARTA_LAIR_PATHWAY	15	-0.532478	0.00035796	0.00630879	-0.248039	-0.258533
YES_x-y_NO	Pathways	WP_CELLS_AND_MOLECULES_INVOLVED_IN_LOCAL_ACUTE_INFLAMMATORY_RESPONSE	15	-0.532478	0.00035796	0.00629102	-0.248039	-0.258533
YES_x-y_NO	Pathways	UROSEVIC_RESPONSE_TO_IMIQUIMOD	12	-0.594307	0.000365723	0.0064094	-0.249077	-0.242666
YES_x-y_NO	Pathways	REACTOME_ECM_PROTEOGLYCANS	64	-0.257797	0.000369174	0.00645175	-0.155783	-0.101753
YES_x-y_NO	Pathways	PILON_KLF1_TARGETS_UP	393	-0.10567	0.00037025	0.00645248	-0.0437322	-0.0268497
YES_x-y_NO	Pathways	RICKMAN_TUMOR_DIFFERENTIATED_WELL_VS_POORLY_UP	182	0.153649	0.000371994	0.00646482	0.0680704	0.0710761
YES_x-y_NO	Pathways	FLORIO_NEOCORTEX_BASAL_RADIAL_GLIA_DN	131	-0.180433	0.000378487	0.00655939	-0.0750408	-0.0265369
YES_x-y_NO	Pathways	REACTOME_MITOCHONDRIAL_TRNA_AMINOACYLATION	21	0.447898	0.000383197	0.00662263	0.193597	0.24969
YES_x-y_NO	Pathways	SHAFFER_IRF4_TARGETS_IN_PLASMA_CELL_VS_MATURE_B_LYMPHOCYTE	48	-0.29649	0.000385718	0.00664778	-0.152905	-0.0846205
YES_x-y_NO	Pathways	ROETH_TERT_TARGETS_UP	11	-0.617633	0.000391083	0.00672167	-0.255284	-0.190686
YES_x-y_NO	Pathways	REACTOME_ACTIVATION_OF_C3_AND_C5	5	-0.913376	0.00040548	0.00694998	-0.494446	-0.412569
YES_x-y_NO	Pathways	GAZDA_DIAMOND_BLACKFAN_ANEMIA_MYELOID_DN	32	0.361354	0.000407736	0.0069695	0.134348	0.108796
YES_x-y_NO	Pathways	ONDER_CDH1_TARGETS_1_UP	99	-0.205928	0.000412181	0.00702622	-0.0766922	-0.0683387
YES_x-y_NO	Pathways	GRAESSMANN_APOPTOSIS_BY_SERUM_DEPRIVATION_UP	401	-0.103708	0.000418217	0.00710968	-0.0397922	-0.0126214
YES_x-y_NO	Pathways	RUTELLA_RESPONSE_TO_HGF_UP	364	-0.108221	0.000441025	0.00747704	-0.038982	-0.0344482
YES_x-y_NO	Pathways	KUMAR_TARGETS_OF_MLL_AF9_FUSION	296	-0.119447	0.000449244	0.00759575	-0.0452342	-0.0312147
YES_x-y_NO	Pathways	ROY_WOUND_BLOOD_VESSEL_UP	46	-0.298982	0.000457519	0.00771475	-0.199013	-0.142092
YES_x-y_NO	Pathways	YAMASHITA_LIVER_CANCER_STEM_CELL_DN	48	-0.292368	0.000464707	0.00781484	-0.133896	-0.102839
YES_x-y_NO	Pathways	STAMBOLSKY_TARGETS_OF_MUTATED_TP53_DN	39	-0.323782	0.00047294	0.00793191	-0.135195	-0.106676
YES_x-y_NO	Pathways	WP_VITAMIN_B12_METABOLISM	39	-0.323689	0.000474704	0.00794016	-0.128807	-0.135163
YES_x-y_NO	Pathways	WP_UREA_CYCLE_AND_ASSOCIATED_PATHWAYS	19	0.463239	0.000475688	0.00793534	0.209246	0.24522
YES_x-y_NO	Pathways	REACTOME_FGFR2_ALTERNATIVE_SPLICING	25	0.403647	0.000480493	0.00799413	0.136536	0.143294
YES_x-y_NO	Pathways	KIM_MYCN_AMPLIFICATION_TARGETS_DN	72	-0.237929	0.000492512	0.00817229	-0.105848	-0.0527999
YES_x-y_NO	Pathways	KEGG_PRION_DISEASES	27	-0.387298	0.000499384	0.00826434	-0.187124	-0.218265
YES_x-y_NO	Pathways	YIH_RESPONSE_TO_ARSENITE_C5	8	-0.710379	0.000503934	0.00831758	-0.27471	-0.279939
YES_x-y_NO	Pathways	SHEPARD_CRASH_AND_BURN_MUTANT_UP	159	0.160481	0.000504313	0.00830188	0.0679518	0.0712223
YES_x-y_NO	Pathways	KONDO_PROSTATE_CANCER_WITH_H3K27ME3	47	-0.293273	0.000511728	0.00840176	-0.150264	-0.1796
YES_x-y_NO	Pathways	REACTOME_INTERLEUKIN_1_FAMILY_SIGNALING	109	-0.192878	0.00052098	0.00853122	-0.0439134	-0.0573211
YES_x-y_NO	Pathways	OLSSON_E2F3_TARGETS_UP	18	-0.471706	0.000533759	0.0087176	-0.264653	-0.143074
YES_x-y_NO	Pathways	BROWNE_HCMV_INFECTION_48HR_DN	346	-0.10926	0.000535845	0.00872882	-0.0416551	-0.012502
YES_x-y_NO	Pathways	MIKKELSEN_ES_ICP_WITH_H3K4ME3	403	-0.101164	0.000560616	0.00910855	-0.0288632	-0.0154123
YES_x-y_NO	Pathways	NABA_SECRETED_FACTORS	94	-0.206309	0.000562674	0.00911824	-0.0874629	-0.07512
YES_x-y_NO	Pathways	KIM_ALL_DISORDERS_CALB1_CORR_DN	18	-0.4695	0.000566804	0.00916138	-0.216059	-0.208257
YES_x-y_NO	Pathways	KINSEY_TARGETS_OF_EWSR1_FLII_FUSION_UP	1028	0.065308	0.000567572	0.00915008	0.0323962	0.0392733
YES_x-y_NO	Pathways	ZHOU_INFLAMMATORY_RESPONSE_LPS_UP	184	-0.147897	0.000572343	0.00920322	-0.0610833	-0.0297627
YES_x-y_NO	Pathways	REACTOME_FORMATION_OF_THE_EARLY_ELONGATION_COMPLEX	33	0.34671	0.000572753	0.00918614	0.122612	0.123434
YES_x-y_NO	Pathways	REACTOME_SUMOYLATION	146	0.165108	0.000600337	0.00960386	0.0769559	0.0699024
YES_x-y_NO	Pathways	WP_TYPE_II_INTERFERON_SIGNALING_IFNG	25	-0.396097	0.000612322	0.00977053	-0.178382	-0.123493
YES_x-y_NO	Pathways	ZHAN_MULTIPLE_MYELOMA_LB_DN	32	-0.350098	0.000614996	0.00978817	-0.140075	-0.0652413
YES_x-y_NO	Pathways	WP_NAD_METABOLISM_IN_ONCOGENEINDUCED_SENESCENCE_AND_MITOCHONDRIAL_DYSFUNCTIONASSOCIATED_SENESCENCE	21	0.431707	0.000619299	0.00983156	0.219861	0.175286
YES_x-y_NO	Pathways	REACTOME_DEFECTS_OF_CONTACT_ACTIVATION_SYSTEM_CAS_AND_KALLIKREIN_KININ_SYSTEM_KKS	14	-0.528357	0.000622245	0.00985327	-0.198141	-0.171377
YES_x-y_NO	Pathways	REACTOME_TRANSCRIPTIONAL_REGULATION_BY_SMALL_RNAS	50	0.279786	0.000629833	0.00994817	0.104554	0.0763352
YES_x-y_NO	Pathways	ROSS_AML_WITH_PML_RARA_FUSION	64	-0.24734	0.000633744	0.00998467	-0.0716971	-0.108853
YES_x-y_NO	Pathways	BENPORATH_MYC_MAX_TARGETS	659	0.0792543	0.000643263	0.0101091	0.0362614	0.0354686
YES_x-y_NO	Pathways	SHEN_SMARCA2_TARGETS_DN	97	-0.200606	0.000658605	0.0103242	-0.0843766	-0.082262
YES_x-y_NO	Pathways	HADDAD_T_LYMPHOCYTE_AND_NK_PROGENITOR_DN	48	-0.284183	0.000668161	0.0104478	-0.110174	-0.0836861
YES_x-y_NO	Pathways	WESTON_VEGFA_TARGETS_6HR	39	-0.315058	0.00067028	0.0104547	-0.157987	-0.149337
YES_x-y_NO	Pathways	REACTOME_GPCR_LIGAND_BINDING	74	-0.228878	0.000678457	0.0105558	-0.076118	-0.0805805
YES_x-y_NO	Pathways	LIU_SMARCA4_TARGETS	29	-0.364582	0.000684305	0.0106204	-0.164372	-0.127342
YES_x-y_NO	Pathways	MEISSNER_BRAIN_HCP_WITH_H3K4ME3_AND_H3K27ME3	491	-0.0904987	0.000694056	0.010745	-0.0306188	-0.0239973
YES_x-y_NO	Pathways	ENK_UV_RESPONSE_KERATINOCYTE_DN	455	0.0936777	0.000709446	0.010956	0.0516133	0.0466213
YES_x-y_NO	Pathways	REACTOME_NUCLEOTIDE_EXCISION_REPAIR	105	0.191727	0.000709728	0.0109333	0.0756934	0.0675135
YES_x-y_NO	Pathways	SASAKI_TARGETS_OF_TP73_AND_TP63	7	-0.739105	0.000709898	0.010909	-0.369373	-0.307196
YES_x-y_NO	Pathways	WHITFIELD_CELL_CYCLE_M_G1	100	0.195846	0.000735497	0.0112746	0.0745175	0.0956774
YES_x-y_NO	Pathways	REACTOME_NON_INTEGRIN_MEMBRANE_ECM_INTERACTIONS	57	-0.258687	0.00074212	0.0113482	-0.13951	-0.112691
YES_x-y_NO	Pathways	REACTOME_SMOOTH_MUSCLE_CONTRACTION	38	0.316269	0.00074997	0.0114403	0.13856	0.145389
YES_x-y_NO	Pathways	WILCOX_RESPONSE_TO_PROGESTERONE_UP	110	-0.186487	0.000751804	0.0114403	-0.0626925	-0.0427767
YES_x-y_NO	Pathways	EINAV_INTERFERON_SIGNATURE_IN_CANCER	26	-0.381392	0.000768	0.0116583	-0.184127	-0.197269
YES_x-y_NO	Pathways	WANG_ESOPHAGUS_CANCER_VS_NORMAL_UP	91	-0.204085	0.000786802	0.0119147	-0.0934825	-0.0906744
YES_x-y_NO	Pathways	HUANG_DASATINIB_SENSITIVITY_UP	69	-0.234065	0.000789369	0.0119246	-0.0919552	-0.117428
YES_x-y_NO	Pathways	REACTOME_UNFOLDED_PROTEIN_RESPONSE_UPR	78	-0.220166	0.000792682	0.0119458	-0.103618	-0.0567062
YES_x-y_NO	Pathways	MILI_PSEUDOPODIA_CHEMOTAXIS_DN	397	-0.0990594	0.000796617	0.0119761	-0.0352946	-0.0153108
YES_x-y_NO	Pathways	DAVICIONI_PAX_FOXO1_SIGNATURE_IN_ARMS_DN	15	-0.500308	0.000797562	0.0119615	-0.268392	-0.215394
YES_x-y_NO	Pathways	BROWN_MYELOID_CELL_DEVELOPMENT_UP	124	-0.174825	0.000802295	0.0120036	-0.0833153	-0.0508257
YES_x-y_NO	Pathways	SABATES_COLORECTAL_ADENOMA_UP	60	-0.249901	0.0008284	0.0123646	-0.147644	-0.167437
YES_x-y_NO	Pathways	KAMIKUBO_MYELOID_CEBPA_NETWORK	23	-0.402644	0.000835287	0.0124376	-0.229931	-0.101335
YES_x-y_NO	Pathways	FLECHNER_BIOPSY_KIDNEY_TRANSPLANT_REJECTED_VS_OK_DN	467	0.0912293	0.00084191	0.0125064	0.0515939	0.0490112
YES_x-y_NO	Pathways	CADWELL_ATG16L1_TARGETS_UP	49	-0.275887	0.000846679	0.0125473	-0.108226	-0.11879
YES_x-y_NO	Pathways	CHEOK_RESPONSE_TO_HD_MTX_UP	16	-0.481931	0.000849196	0.0125548	-0.179968	-0.127081
YES_x-y_NO	Pathways	HOSHIDA_LIVER_CANCER_SUBCLASS_S1	221	-0.130748	0.000864621	0.0127527	-0.0618921	-0.0326953
YES_x-y_NO	Pathways	WP_FOLATE_METABOLISM	52	-0.267328	0.000866655	0.0127525	-0.113304	-0.0463884
YES_x-y_NO	Pathways	NADELLA_PRKAR1A_TARGETS_DN	5	0.857762	0.000896444	0.0131598	0.373227	0.365479
YES_x-y_NO	Pathways	REACTOME_ORGANELLE_BIOGENESIS_AND_MAINTENANCE	243	0.124393	0.000900749	0.013192	0.0646303	0.047936
YES_x-y_NO	Pathways	REACTOME_BRANCHED_CHAIN_AMINO_ACID_CATABOLISM	22	0.408212	0.000923883	0.0134991	0.129605	0.187172
YES_x-y_NO	Pathways	HU_ANGIOGENESIS_DN	36	0.319217	0.000927567	0.0135212	0.129539	0.159671
YES_x-y_NO	Pathways	BIOCARTA_AMI_PATHWAY	17	-0.463	0.000954263	0.013878	-0.246059	-0.359457
YES_x-y_NO	Pathways	REACTOME_VIRAL_MESSENGER_RNA_SYNTHESIS	44	0.28814	0.000954999	0.0138564	0.104401	0.0763352
YES_x-y_NO	Pathways	REACTOME_LECTIN_PATHWAY_OF_COMPLEMENT_ACTIVATION	5	-0.852411	0.000965324	0.0139737	-0.409691	-0.392282
YES_x-y_NO	Pathways	TAKEDA_TARGETS_OF_NUP98_HOXA9_FUSION_8D_DN	130	-0.167849	0.000986827	0.0142519	-0.0502111	-0.0439436
YES_x-y_NO	Pathways	SERVITJA_LIVER_HNF1A_TARGETS_DN	84	-0.208211	0.000994805	0.0143339	-0.11017	-0.0910137
YES_x-y_NO	Pathways	REACTOME_COPII_MEDIATED_VESICLE_TRANSPORT	57	-0.252325	0.000999893	0.014374	-0.0656084	-0.0780382
YES_x-y_NO	Pathways	REACTOME_GLYOXYLATE_METABOLISM_AND_GLYCINE_DEGRADATION	23	0.395333	0.00103744	0.0148796	0.178616	0.148395
YES_x-y_NO	Pathways	REACTOME_ER_QUALITY_CONTROL_COMPARTMENT_ERQC	18	-0.446446	0.00104635	0.0149728	-0.152663	-0.117985
YES_x-y_NO	Pathways	COLINA_TARGETS_OF_4EBP1_AND_4EBP2	289	-0.112791	0.00105488	0.0150604	-0.0453018	-0.0131826
YES_x-y_NO	Pathways	OSMAN_BLADDER_CANCER_DN	348	0.102972	0.00106786	0.0152109	0.0458925	0.053648
YES_x-y_NO	Pathways	ACEVEDO_LIVER_TUMOR_VS_NORMAL_ADJACENT_TISSUE_DN	185	-0.140094	0.00107031	0.0152111	-0.0557215	-0.0291271
YES_x-y_NO	Pathways	DOANE_RESPONSE_TO_ANDROGEN_DN	190	-0.138153	0.00108089	0.0153265	-0.0451332	-0.0383601
YES_x-y_NO	Pathways	NABA_COLLAGENS	29	-0.350779	0.00108608	0.0153652	-0.197586	-0.223579
YES_x-y_NO	Pathways	REACTOME_COLLAGEN_CHAIN_TRIMERIZATION	29	-0.350779	0.00108608	0.0153305	-0.197586	-0.223579
YES_x-y_NO	Pathways	ZHANG_INTERFERON_RESPONSE	22	-0.402577	0.00108692	0.0153076	-0.172198	-0.144249
YES_x-y_NO	Pathways	HAHTOLA_MYCOSIS_FUNGOIDES_CD4_DN	112	0.179182	0.00108713	0.0152762	0.0869794	0.081219
YES_x-y_NO	Pathways	SMID_BREAST_CANCER_LUMINAL_B_DN	379	-0.0985878	0.00109728	0.015384	-0.049064	-0.0194359
YES_x-y_NO	Pathways	REACTOME_DNA_DAMAGE_TELOMERE_STRESS_INDUCED_SENESCENCE	34	0.322732	0.00113768	0.0159148	0.194484	0.112796
YES_x-y_NO	Pathways	PEREZ_TP53_TARGETS	631	-0.0770066	0.0011571	0.0161502	-0.00967232	-0.00622892
YES_x-y_NO	Pathways	PETROVA_ENDOTHELIUM_LYMPHATIC_VS_BLOOD_DN	134	-0.163051	0.00116086	0.0161666	-0.0607241	-0.0583148
YES_x-y_NO	Pathways	WP_TCA_CYCLE_AKA_KREBS_OR_CITRIC_ACID_CYCLE	19	0.430644	0.00116127	0.0161362	0.161512	0.228376
YES_x-y_NO	Pathways	REACTOME_HATS_ACETYLATE_HISTONES	81	0.208951	0.00117603	0.0163051	0.0778065	0.0725899
YES_x-y_NO	Pathways	REACTOME_PCP_CE_PATHWAY	74	-0.218401	0.00118449	0.0163858	-0.0498631	-0.0644145
YES_x-y_NO	Pathways	GALLUZZI_PREVENT_MITOCHONDIAL_PERMEABILIZATION	13	0.519274	0.00119224	0.0164567	0.280059	0.271111
YES_x-y_NO	Pathways	BRUINS_UVC_RESPONSE_VIA_TP53_GROUP_B	346	-0.102201	0.00120171	0.0165506	-0.035589	-0.0120363
YES_x-y_NO	Pathways	TAVAZOIE_METASTASIS	52	-0.259862	0.00120554	0.0165668	-0.106	-0.082114
YES_x-y_NO	Pathways	WP_FIBRIN_COMPLEMENT_RECEPTOR_3_SIGNALING_PATHWAY	31	-0.335587	0.00123181	0.0168907	-0.186625	-0.150609
YES_x-y_NO	Pathways	CUI_GLUCOSE_DEPRIVATION	45	-0.278627	0.00123647	0.0169174	-0.122842	-0.10595
YES_x-y_NO	Pathways	WIEMANN_TELOMERE_SHORTENING_AND_CHRONIC_LIVER_DAMAGE_UP	7	0.704972	0.00124063	0.0169372	0.346955	0.261653
YES_x-y_NO	Pathways	REACTOME_INTEGRIN_CELL_SURFACE_INTERACTIONS	76	-0.214609	0.00124329	0.0169364	-0.116593	-0.0982432
YES_x-y_NO	Pathways	BOYLAN_MULTIPLE_MYELOMA_C_D_UP	109	0.179424	0.0012479	0.0169622	0.0838414	0.0713563
YES_x-y_NO	Pathways	CERVERA_SDHB_TARGETS_2	79	-0.210399	0.0012517	0.0169769	-0.10573	-0.109138
YES_x-y_NO	Pathways	REACTOME_PROCESSING_OF_CAPPED_INTRONLESS_PRE_MRNA	26	0.36559	0.00126107	0.0170669	0.125623	0.123476
YES_x-y_NO	Pathways	CHIARADONNA_NEOPLASTIC_TRANSFORMATION_KRAS_CDC25_DN	40	-0.294845	0.00126581	0.0170939	-0.147767	-0.113229
YES_x-y_NO	Pathways	PHONG_TNF_RESPONSE_NOT_VIA_P38	263	-0.115928	0.00130177	0.0175415	-0.0386071	-0.0192375
YES_x-y_NO	Pathways	MIKKELSEN_MCV6_LCP_WITH_H3K4ME3	94	-0.192243	0.00130971	0.0176105	-0.0894148	-0.0841014
YES_x-y_NO	Pathways	POMEROY_MEDULLOBLASTOMA_PROGNOSIS_DN	39	0.297494	0.00131897	0.0176969	0.154125	0.0879335
YES_x-y_NO	Pathways	LIEN_BREAST_CARCINOMA_METAPLASTIC	31	-0.333114	0.00133851	0.0179205	-0.18697	-0.11254
YES_x-y_NO	Pathways	REACTOME_GENE_SILENCING_BY_RNA	67	0.226886	0.00134431	0.0179597	0.0881752	0.0735015
YES_x-y_NO	Pathways	FRIDMAN_IMMORTALIZATION_DN	33	-0.322755	0.00134486	0.0179286	-0.147107	-0.0877128
YES_x-y_NO	Pathways	REACTOME_SUMOYLATION_OF_RNA_BINDING_PROTEINS	46	0.273461	0.00134912	0.017947	0.120747	0.0699024
YES_x-y_NO	Pathways	REACTOME_CITRIC_ACID_CYCLE_TCA_CYCLE	23	0.386152	0.00135537	0.0179918	0.157101	0.228376
YES_x-y_NO	Pathways	REACTOME_CROSS_PRESENTATION_OF_PARTICULATE_EXOGENOUS_ANTIGENS_PHAGOSOMES	8	-0.653821	0.0013662	0.0180971	-0.34993	-0.383715
YES_x-y_NO	Pathways	MIKKELSEN_IPS_LCP_WITH_H3K4ME3	84	-0.2024	0.0013737	0.0181578	-0.0886204	-0.0476494
YES_x-y_NO	Pathways	PLASARI_TGFB1_TARGETS_10HR_DN	163	-0.145806	0.00137774	0.0181728	-0.0620619	-0.0364809
YES_x-y_NO	Pathways	REACTOME_GAMMA_CARBOXYLATION_TRANSPORT_AND_AMINO_TERMINAL_CLEAVAGE_OF_PROTEINS	10	-0.583998	0.0013885	0.0182761	-0.237361	-0.299195
YES_x-y_NO	Pathways	REACTOME_PLASMA_LIPOPROTEIN_REMODELING	21	-0.402624	0.00141089	0.0185317	-0.205954	-0.207961
YES_x-y_NO	Pathways	KAYO_AGING_MUSCLE_DN	104	0.181578	0.00141579	0.018557	0.0744277	0.084801
YES_x-y_NO	Pathways	DAVICIONI_PAX_FOXO1_SIGNATURE_IN_ARMS_UP	41	-0.287962	0.00143593	0.0187815	-0.107465	-0.0873456
YES_x-y_NO	Pathways	STAMBOLSKY_RESPONSE_TO_VITAMIN_D3_UP	53	-0.253248	0.00144652	0.0188805	-0.0955998	-0.124541
YES_x-y_NO	Pathways	LEIN_CHOROID_PLEXUS_MARKERS	60	-0.238095	0.0014466	0.018842	-0.124504	-0.0930681
YES_x-y_NO	Pathways	REACTOME_CARGO_CONCENTRATION_IN_THE_ER	25	-0.368041	0.00145545	0.0189178	-0.111802	-0.123914
YES_x-y_NO	Pathways	MCGOWAN_RSP6_TARGETS_UP	15	0.474876	0.00145675	0.0188954	0.328792	0.210051
YES_x-y_NO	Pathways	SMIRNOV_CIRCULATING_ENDOTHELIOCYTES_IN_CANCER_UP	122	-0.167261	0.0014661	0.0189772	-0.0702141	-0.0542352
YES_x-y_NO	Pathways	HUANG_FOXA2_TARGETS_DN	34	-0.315331	0.00147561	0.0190607	-0.135425	-0.190833
YES_x-y_NO	Pathways	REACTOME_BIOSYNTHESIS_OF_THE_N_GLYCAN_PRECURSOR_DOLICHOL_LIPID_LINKED_OLIGOSACCHARIDE_LLO_AND_TRANSFER_TO_A_NASCENT_PROTEIN	64	-0.229771	0.00150334	0.0193788	-0.0630305	-0.0460074
YES_x-y_NO	Pathways	REACTOME_CROSS_PRESENTATION_OF_SOLUBLE_EXOGENOUS_ANTIGENS_ENDOSOMES	45	-0.273605	0.00151336	0.0194677	-0.0695364	-0.0739269
YES_x-y_NO	Pathways	SHEDDEN_LUNG_CANCER_GOOD_SURVIVAL_A12	167	-0.142532	0.00155099	0.0199108	-0.0547292	-0.0479298
YES_x-y_NO	Pathways	KIM_RESPONSE_TO_TSA_AND_DECITABINE_UP	76	-0.210294	0.00155701	0.019947	-0.114535	-0.0659096

## Sheet: ttest_WT progression cohort 2
Isorform	Protein	Description	Gene	-Log Student's T-test p-value YES_NO	Student's T-test q-value YES_NO	Student's T-test Difference YES_NO	Student's T-test Test statistic YES_NO	Significant results	Valid values	Valid values YES	Valid values NO
Q9C0C9	Q9C0C9			0.116416	1	-0.0419482	-0.303424		21	12	9
Q8TB40	Q8TB40			0.561005	1	0.142092	1.12641		20	12	8
O14874	O14874			0.491787	1	-0.184678	-1.01628		21	12	9
Q8TDZ2	Q8TDZ2			0.270916	1	-0.204791	-0.630466		21	12	9
Q7RTP6	Q7RTP6			1.27805	1	0.307543	2.0662		21	12	9
P54922	P54922			0.964226	1	-0.234184	-1.68376		21	12	9
Q15118	Q15118			2.0865	1	-0.489997	-2.95154	+	21	12	9
Q15119	Q15119			0.144997	1	0.0670144	0.369081		21	12	9
Q15120	Q15120			1.04116	1	-0.369097	-1.7807		21	12	9
Q16654	Q16654			0.237021	1	-0.161265	-0.568475		15	8	7
Q9P0J1	Q9P0J1			0.460156	1	-0.15883	-0.965113		21	12	9
Q9P2J9	Q9P2J9			0.0812675	1	-0.0606867	-0.220301		14	8	6
Q9BV57	Q9BV57			0.845432	1	-0.37291	-1.52898		21	12	9
Q04446	Q04446			0.253029	1	0.141815	0.595658		21	12	9
P61604	P61604			0.314824	1	-0.177162	-0.713235		21	12	9
Q15029	Q15029			0.200076	1	-0.0511683	-0.488412		21	12	9
Q9NRX4	Q9NRX4			1.13237	1	-0.269378	-1.89275		21	12	9
P31946	P31946			0.379169	1	-0.110485	-0.828512		21	12	9
P62258	P62258			0.0718812	1	0.0357458	0.195005		21	12	9
Q04917	Q04917			0.635068	1	0.210003	1.2355		21	12	9
P61981	P61981			0.436836	1	0.16488	0.926644		21	12	9
P31947	P31947			0.0817464	1	-0.0820551	-0.220086		19	12	7
P27348	P27348			0.218428	1	0.0970345	0.526336		21	12	9
P63104	P63104			0.136303	1	-0.0432233	-0.349403		21	12	9
P15428	P15428			0.740723	1	-0.649115	-1.38644		21	12	9
Q9BPX1	Q9BPX1			1.3007	1	-0.702967	-2.11951		18	10	8
Q9C0C2	Q9C0C2			0.609203	1	-0.165357	-1.19728		21	12	9
Q8WTS1	Q8WTS1			0.155175	1	0.0495483	0.391807		21	12	9
Q99943	Q99943			0.235873	1	-0.148414	-0.561629		21	12	9
O15120	O15120			0.716642	1	-0.201495	-1.35272		21	12	9
Q9NRZ5	Q9NRZ5			0.0479234	1	0.0201733	0.133187		20	11	9
Q9NUQ2	Q9NUQ2			0.652011	1	-0.191904	-1.26025		21	12	9
Q9NRZ7	Q9NRZ7			0.198229	1	-0.0700913	-0.484549		21	12	9
Q9Y2I7	Q9Y2I7			0.0150926	1	-0.00387086	-0.0433881		21	12	9
Q9NQ66	Q9NQ66			0.547919	1	0.238206	1.10444		21	12	9
Q00722	Q00722			0.723433	1	-0.216386	-1.36227		21	12	9
Q01970	Q01970			0.246866	1	-0.0542413	-0.583509		21	12	9
P51178	P51178			0.0340957	1	0.0192605	0.096111		20	12	8
Q8N3E9	Q8N3E9			0.216555	1	0.297891	0.522505		21	12	9
Q4KWH8	Q4KWH8			0.0870783	1	0.0490583	0.232916		21	12	9
P16885	P16885			0.288132	1	-0.20265	-0.663355		21	12	9
Q9BZG8	Q9BZG8			0.547711	1	-0.160327	-1.10412		21	12	9
Q9BQC3	Q9BQC3			0.686559	1	-0.132953	-1.31005		21	12	9
P09543	P09543			1.74328	1	0.486282	2.5875	+	21	12	9
Q16698	Q16698			0.208392	1	0.0816416	0.505703		21	12	9
Q6L8Q7	Q6L8Q7			0.0616791	1	0.0192895	0.168975		21	12	9
Q05823	Q05823			0.196738	1	0.037442	0.481423		21	12	9
P00973	P00973			0.409368	1	-0.217787	-0.88046		21	12	9
P29728	P29728			0.0315176	1	0.0311057	0.0890184		21	12	9
Q9Y6K5	Q9Y6K5			0.0252011	1	0.0176851	0.0716569		21	12	9
Q15646	Q15646			0.00285062	1	-0.00159392	-0.00830822		21	12	9
Q99460	Q99460			0.357344	1	0.0745418	0.790145		21	12	9
O75832	O75832			0.643404	1	-0.128132	-1.24771		21	12	9
O00231	O00231			0.163479	1	-0.0469794	-0.410111		21	12	9
O00232	O00232			0.119106	1	0.0266288	0.309726		21	12	9
Q9UNM6	Q9UNM6			0.176819	1	0.0327334	0.439088		21	12	9
O00487	O00487			0.296403	1	0.0467758	0.678952		21	12	9
Q13200	Q13200			0.0202418	1	0.0051451	0.0578642		21	12	9
O43242	O43242			0.142054	1	0.0357111	0.362447		21	12	9
P55036	P55036			0.452315	1	0.0684389	0.952252		21	12	9
Q16401	Q16401			0.374548	1	0.12662	0.820448		21	12	9
Q15008	Q15008			0.0574348	1	0.0104535	0.158001		21	12	9
P51665	P51665			0.275022	1	0.0513317	0.638362		21	12	9
P48556	P48556			0.0160365	1	-0.00454044	-0.0460537		21	12	9
O00233	O00233			0.482254	1	0.0916619	1.00098		21	12	9
P62333	P62333			0.791974	1	0.116383	1.457		21	12	9
P62191	P62191			0.39127	1	0.108983	0.84948		21	12	9
P17980	P17980			0.363582	1	0.0996016	0.801184		21	12	9
P43686	P43686			0.277959	1	0.0550747	0.643991		21	12	9
P35998	P35998			0.269749	1	0.0465264	0.628214		21	12	9
P62195	P62195			0.113714	1	0.0233056	0.297069		21	12	9
Q13442	Q13442			0.14038	1	-0.054301	-0.358661		21	12	9
P82664	P82664			0.0935208	1	-0.0408559	-0.248692		21	12	9
P82912	P82912			0.410128	1	0.132606	0.881751		21	12	9
O15235	O15235			0.0723314	1	0.0359957	0.196143		21	12	9
O60783	O60783			0.226058	1	0.0900654	0.54186		21	12	9
P82914	P82914			0.587105	1	0.197088	1.16419		21	12	9
Q9Y3D3	Q9Y3D3			0.24982	1	-0.0881817	-0.589342		21	12	9
Q9Y2R5	Q9Y2R5			0.520522	1	0.18138	1.06181		21	12	9
Q9Y676	Q9Y676			0.0754445	1	-0.0280431	-0.203985		21	12	9
Q9Y3D5	Q9Y3D5			0.572777	1	0.386633	1.14901		18	11	7
Q9Y399	Q9Y399			0.27093	1	0.0769884	0.630493		21	12	9
P82921	P82921			0.931559	1	0.435927	1.64185		21	12	9
P82650	P82650			0.170688	1	0.0563309	0.425834		21	12	9
Q9Y3D9	Q9Y3D9			0.398015	1	0.128905	0.861079		21	12	9
Q96EL2	Q96EL2			0.351372	1	-0.129607	-0.779522		21	12	9
P82663	P82663			0.167422	1	0.0487293	0.41873		21	12	9
Q9BYN8	Q9BYN8			0.106742	1	-0.0315095	-0.280545		21	12	9
Q92552	Q92552			0.133781	1	-0.0618307	-0.343648		21	12	9
Q9Y2Q9	Q9Y2Q9			0.621184	1	0.175193	1.21505		21	12	9
P51398	P51398			0.316173	1	0.130001	0.715722		21	12	9
Q92665	Q92665			0.840102	1	0.245237	1.52187		21	12	9
Q9Y291	Q9Y291			0.602552	1	0.242187	1.18736		21	12	9
P82930	P82930			0.311646	1	0.107949	0.707366		21	12	9
P82673	P82673			0.104061	1	0.0485029	0.274139		21	12	9
P82909	P82909			0.36063	1	-0.124792	-0.795969		21	12	9
P82675	P82675			0.387255	1	0.170664	0.842546		21	12	9
P82932	P82932			0.141905	1	0.0489946	0.362111		21	12	9
Q9Y2R9	Q9Y2R9			0.0162248	1	-0.0100256	-0.0465848		21	12	9
P82933	P82933			0.643853	1	0.20259	1.24836		21	12	9
O75600	O75600			0.100841	1	-0.0974998	-0.266411		21	12	9
Q96SZ5	Q96SZ5			0.861689	1	0.157794	1.55057		21	12	9
O43598	O43598			0.503324	1	-0.221881	-1.03466		21	12	9
Q9UJ83	Q9UJ83			0.411053	1	-0.201096	-0.883322		21	12	9
Q16880	Q16880			0.109552	1	-0.115122	-0.287454		20	11	9
P52758	P52758			0.756913	1	0.259007	1.4089		21	12	9
Q5HYK3	Q5HYK3			0.120396	1	0.0421951	0.312737		21	12	9
Q6N063	Q6N063			0.660028	1	-0.111043	-1.27189		21	12	9
Q6PK18	Q6PK18			0.10082	1	0.0410717	0.266361		21	12	9
Q9H9V9	Q9H9V9			0.0171317	1	0.00780866	0.0491399		21	12	9
Q02218	Q02218			0.520851	1	0.278748	1.06233		21	12	9
P12694	P12694			0.0128669	1	-0.00664382	-0.0370808		21	12	9
P21953	P21953			0.210899	1	0.119612	0.510881		21	12	9
Q9H2F3	Q9H2F3			0.516092	1	-0.202316	-1.05485		21	12	9
O95861	O95861			0.54471	1	0.200893	1.09949		21	12	9
Q8IV48	Q8IV48			0.0517458	1	0.0155677	0.143155		21	12	9
Q9H6S0	Q9H6S0			0.688746	1	-0.142266	-1.31317		21	12	9
Q9BYD6	Q9BYD6			0.668139	1	0.168972	1.28361		21	12	9
Q7Z7H8	Q7Z7H8			0.0837141	1	0.0345475	0.22461		21	12	9
Q9Y3B7	Q9Y3B7			0.529452	1	0.180107	1.07579		21	12	9
P52815	P52815			0.383836	1	0.130142	0.836624		21	12	9
Q9BYD1	Q9BYD1			0.0680514	1	0.02065	0.18529		21	12	9
Q6P1L8	Q6P1L8			0.685965	1	0.236287	1.3092		21	12	9
Q9P015	Q9P015			0.282821	1	0.11939	0.653271		21	12	9
Q9NX20	Q9NX20			0.0935675	1	0.0360385	0.248806		21	12	9
Q9NRX2	Q9NRX2			0.677166	1	0.159028	1.2966		21	12	9
Q9H0U6	Q9H0U6			0.541856	1	0.163255	1.09507		21	12	9
P49406	P49406			0.949252	1	0.301724	1.66461		21	12	9
Q5T653	Q5T653			0.543413	1	0.167845	1.09748		21	12	9
Q9BYC9	Q9BYC9			0.314866	1	-0.0863484	-0.713313		21	12	9
Q7Z2W9	Q7Z2W9			0.0506711	1	0.0212586	0.140332		21	12	9
Q9NWU5	Q9NWU5			0.298587	1	0.0819311	0.683049		21	12	9
Q16540	Q16540			0.351984	1	0.0983212	0.780613		21	12	9
Q96A35	Q96A35			0.118609	1	0.0444264	0.308563		21	12	9
Q9P0M9	Q9P0M9			0.778669	1	0.268037	1.43883		21	12	9
Q13084	Q13084			0.330692	1	0.13084	0.742289		21	12	9
P09001	P09001			0.426727	1	0.135901	0.909761		21	12	9
Q8TCC3	Q8TCC3			0.0328295	1	0.0178603	0.0925962		21	12	9
Q9BYC8	Q9BYC8			0.027385	1	0.0180902	0.0776854		21	12	9
O75394	O75394			0.642983	1	0.175668	1.24709		21	12	9
Q9BQ48	Q9BQ48			0.516803	1	0.140076	1.0576		20	11	9
Q9NZE8	Q9NZE8			0.34839	1	0.162279	0.774195		21	12	9
Q9BZE1	Q9BZE1			0.403538	1	0.113859	0.870529		21	12	9
Q96DV4	Q96DV4			0.224796	1	0.0558661	0.539302		21	12	9
Q9NYK5	Q9NYK5			0.0792275	1	0.0305499	0.213457		21	12	9
Q9BYD3	Q9BYD3			0.269579	1	0.0634435	0.627886		21	12	9
Q9NQ50	Q9NQ50			1.42516	1	0.398987	2.23568	+	21	12	9
Q8IXM3	Q8IXM3			0.670913	1	0.207208	1.2876		21	12	9
Q9Y6G3	Q9Y6G3			0.132859	1	0.038578	0.341539		21	12	9
Q9H9J2	Q9H9J2			0.0684195	1	0.0309994	0.186226		21	12	9
Q9BRJ2	Q9BRJ2			0.219791	1	0.0624253	0.529119		21	12	9
Q9H2W6	Q9H2W6			0.48716	1	0.158224	1.00886		21	12	9
Q9HD33	Q9HD33			0.268211	1	0.0996305	0.625244		21	12	9
Q96GC5	Q96GC5			0.236511	1	0.0952125	0.562906		21	12	9
Q13405	Q13405			0.32423	1	0.136381	0.73051		21	12	9
Q8N5N7	Q8N5N7			0.14696	1	0.0495871	0.37349		21	12	9
Q4U2R6	Q4U2R6			0.158497	1	-0.0752627	-0.399156		21	12	9
Q86TS9	Q86TS9			0.70206	1	0.247485	1.33211		21	12	9
Q96EL3	Q96EL3			0.71641	1	0.260754	1.35239		21	12	9
Q6P161	Q6P161			0.0198508	1	0.0104299	0.0567705		21	12	9
Q7Z7F7	Q7Z7F7			1.40436	1	0.392133	2.21203	+	21	12	9
Q9BYD2	Q9BYD2			0.630151	1	0.294116	1.22828		21	12	9
Q9NVS2	Q9NVS2			0.0254876	1	0.016371	0.0724492		21	12	9
Q9NP92	Q9NP92			0.678701	1	0.152497	1.2988		21	12	9
Q15125	Q15125			0.054164	1	-0.0287975	-0.149485		21	12	9
P04035	P04035			0.410001	1	-0.144069	-0.885419		18	10	8
Q99714	Q99714			0.241102	1	0.113155	0.57207		21	12	9
P46952	P46952			1.29349	1	-0.523008	-2.08424		21	12	9
Q9BUT1	Q9BUT1			0.884622	1	0.377115	1.58079		21	12	9
P31937	P31937			0.165439	1	0.0760914	0.414402		21	12	9
Q6NVY1	Q6NVY1			0.289842	1	-0.136402	-0.66659		21	12	9
P42765	P42765			0.367437	1	-0.10554	-0.807977		21	12	9
P09110	P09110			1.32845	1	-0.302242	-2.12485	+	21	12	9
Q06136	Q06136			0.614735	1	0.130539	1.2055		21	12	9
P56937	P56937			0.801099	1	0.205233	1.4694		21	12	9
Q9NWU1	Q9NWU1			0.122561	1	0.0545465	0.31778		21	12	9
O15530	O15530			1.03408	1	-0.34103	-1.86041		12	6	6
P46783	P46783			0.091334	1	-0.0364672	-0.243356		21	12	9
P62280	P62280			0.0738989	1	-0.0246066	-0.200097		21	12	9
P25398	P25398			0.16152	1	-0.0340698	-0.405812		21	12	9
P62277	P62277			0.441985	1	-0.111911	-0.935195		21	12	9
P62263	P62263			0.460887	1	0.14334	0.966309		21	12	9
P62841	P62841			0.526182	1	0.298856	1.07068		21	12	9
P62244	P62244			0.0989109	1	-0.0287033	-0.261761		21	12	9
P62249	P62249			0.220805	1	-0.0631713	-0.531188		21	12	9
P08708	P08708			0.0404445	1	-0.0126503	-0.113176		21	12	9
P62269	P62269			0.203173	1	-0.0632221	-0.494873		21	12	9
P39019	P39019			0.217074	1	-0.0559888	-0.523567		21	12	9
P15880	P15880			0.00169039	1	0.000685361	0.00493323		21	12	9
P60866	P60866			0.00629511	1	0.00196214	0.0182756		21	12	9
P63220	P63220			0.415832	1	-0.0813396	-0.891416		21	12	9
P62266	P62266			0.026898	1	-0.00900145	-0.0763434		21	12	9
P62851	P62851			0.161962	1	-0.0648218	-0.406784		21	12	9
P62854	P62854			0.433622	1	-0.120848	-0.92129		21	12	9
P42677	P42677			0.218961	1	-0.0708152	-0.527425		21	12	9
Q71UM5	Q71UM5			0.002692	1	0.0011027	0.00786669		18	11	7
P62857	P62857			0.344158	1	-0.128356	-0.766612		21	12	9
P62273	P62273			0.0386941	1	-0.0333382	-0.108474		21	12	9
P23396	P23396			0.268062	1	-0.0555225	-0.624956		21	12	9
P62861	P62861			0.264214	1	-0.156228	-0.617501		21	12	9
P61247	P61247			0.349253	1	-0.0780336	-0.775737		21	12	9
P62701	P62701			0.155252	1	-0.0511153	-0.391978		21	12	9
P22090	P22090			0.400383	1	0.408851	0.865137		21	12	9
P46782	P46782			0.0597015	1	-0.0180303	-0.163872		21	12	9
P62753	P62753			0.312389	1	-0.0715622	-0.708739		21	12	9
P62081	P62081			0.333823	1	-0.0917787	-0.747972		21	12	9
P62241	P62241			0.550851	1	-0.147585	-1.10896		21	12	9
P46781	P46781			0.22615	1	-0.0531559	-0.542047		21	12	9
P08865	P08865			0.0495741	1	0.0109554	0.137445		21	12	9
Q9BRK5	Q9BRK5			0.189883	1	0.0828952	0.466974		21	12	9
P80404	P80404			0.234437	1	0.130203	0.558751		21	12	9
P08195	P08195			0.070863	1	0.0641163	0.192428		21	12	9
Q86XE5	Q86XE5			0.205172	1	-0.17012	-0.500571		18	10	8
Q96H96	Q96H96			0.132692	1	0.0725011	0.342953		16	8	8
Q96IR7	Q96IR7			0.260865	1	-0.119942	-0.610989		21	12	9
P49189	P49189			0.171417	1	-0.0728077	-0.427416		21	12	9
Q8TCD5	Q8TCD5			0.0134055	1	-0.00801586	-0.0386098		21	12	9
P17643	P17643			0.477784	1	-0.724853	-0.993767		21	12	9
O43422	O43422			1.01971	1	-0.276217	-1.75391		21	12	9
Q8IZH2	Q8IZH2			0.37394	1	-0.0819446	-0.819383		21	12	9
Q9H0D6	Q9H0D6			0.534011	1	-0.149094	-1.08289		21	12	9
Q00013	Q00013			0.0814108	1	0.0402757	0.218895		21	12	9
P13196	P13196			0.667345	1	-0.300655	-1.28246		21	12	9
P54646	P54646			0.124438	1	-0.0932192	-0.324306		15	9	6
Q9Y478	Q9Y478			0.0662739	1	0.019217	0.180758		21	12	9
O43741	O43741			0.380473	1	0.177459	0.83078		21	12	9
P54619	P54619			0.520537	1	0.133836	1.06183		21	12	9
Q9UGJ0	Q9UGJ0			0.119343	1	-0.0437881	-0.310281		21	12	9
Q9H6S1	Q9H6S1			0.0548737	1	0.012898	0.151337		21	12	9
Q99807	Q99807			0.171822	1	-0.0739263	-0.428295		21	12	9
P49914	P49914			0.633392	1	0.172282	1.23304		21	12	9
Q96CB9	Q96CB9			0.439372	1	0.137765	0.93086		21	12	9
Q5TFE4	Q5TFE4			0.045769	1	0.0337088	0.127383		21	12	9
Q86UY8	Q86UY8			0.226595	1	-0.167223	-0.542948		21	12	9
P21589	P21589			0.159051	1	0.180756	0.400377		21	12	9
O14841	O14841			0.940301	1	-0.442328	-1.65311		21	12	9
Q8IUZ5	Q8IUZ5			0.697113	1	-0.158677	-1.32509		21	12	9
P10809	P10809			0.0952426	1	-0.0574536	-0.252879		21	12	9
P10155	P10155			0.099466	1	-0.043351	-0.2631		21	12	9
P05388	P05388			0.00213565	1	0.000643098	0.00622948		21	12	9
P05386	P05386			0.259893	1	0.0750884	0.609095		21	12	9
P05387	P05387			0.49346	1	-0.0749581	-1.01895		21	12	9
Q96D46	Q96D46			0.00421094	1	0.00149949	0.0122539		21	12	9
P27635	P27635			0.119579	1	0.0404571	0.310831		21	12	9
P62906	P62906			0.0423403	1	-0.0126969	-0.118252		21	12	9
P62913	P62913			0.261706	1	-0.0577886	-0.612628		21	12	9
P30050	P30050			0.768633	1	-0.12369	-1.42506		21	12	9
P26373	P26373			0.461961	1	-0.103896	-0.968064		21	12	9
P40429	P40429			0.0600927	1	-0.0178612	-0.164883		21	12	9
P50914	P50914			0.204277	1	-0.10234	-0.49717		21	12	9
P61313	P61313			0.712551	1	0.283906	1.34695		21	12	9
P18621	P18621			0.591545	1	-0.14985	-1.17087		21	12	9
Q07020	Q07020			0.171648	1	-0.0722056	-0.427918		21	12	9
Q02543	Q02543			0.0231014	1	0.0121509	0.065835		21	12	9
P84098	P84098			0.0262957	1	0.0144577	0.074682		21	12	9
P46778	P46778			0.029991	1	0.00849077	0.0848434		21	12	9
P35268	P35268			0.133096	1	0.0546908	0.342081		21	12	9
Q6P5R6	Q6P5R6			0.0218515	1	0.0357765	0.0624537		19	11	8
P62829	P62829			0.0955526	1	0.0400555	0.253632		21	12	9
P62750	P62750			0.340924	1	-0.0734871	-0.760798		21	12	9
P83731	P83731			0.00259165	1	-0.00167175	-0.00755568		21	12	9
P61254	P61254			0.247743	1	-0.0744164	-0.585243		21	12	9
Q9UNX3	Q9UNX3			0.275671	1	-0.124641	-0.639608		21	12	9
P61353	P61353			0.380355	1	-0.130063	-0.830575		21	12	9
P46776	P46776			0.0760186	1	-0.0384169	-0.205426		21	12	9
P46779	P46779			0.153496	1	0.111266	0.388081		21	12	9
P47914	P47914			0.393795	1	0.165195	0.85383		21	12	9
P39023	P39023			0.267693	1	-0.0605596	-0.624242		21	12	9
P62888	P62888			0.270431	1	-0.0624288	-0.629531		21	12	9
P62899	P62899			0.10374	1	0.0680978	0.273371		21	12	9
P62910	P62910			0.0625475	1	0.0314642	0.171209		21	12	9
P49207	P49207			0.533152	1	-0.178328	-1.08156		21	12	9
P42766	P42766			0.106945	1	-0.0469697	-0.281027		21	12	9
P18077	P18077			0.140847	1	-0.0413151	-0.35972		21	12	9
Q9Y3U8	Q9Y3U8			0.231423	1	0.106836	0.552694		21	12	9
P83881	P83881			0.216798	1	-0.124149	-0.523002		21	12	9
Q969Q0	Q969Q0			0.00345705	1	-0.00185007	-0.0100687		21	12	9
P61927	P61927			0.982301	1	-0.292815	-1.70675		21	12	9
P61513	P61513			0.183546	1	0.065617	0.453508		21	12	9
P63173	P63173			0.105121	1	-0.0322907	-0.276676		21	12	9
P62891	P62891			0.153826	1	-0.0870194	-0.388814		21	12	9
P36578	P36578			0.147455	1	-0.0629723	-0.374599		21	12	9
P46777	P46777			0.342008	1	-0.0797867	-0.762749		21	12	9
Q02878	Q02878			0.317048	1	-0.0857354	-0.717334		21	12	9
P18124	P18124			0.100642	1	-0.0265068	-0.265933		21	12	9
P62424	P62424			0.0639725	1	-0.0288628	-0.174868		21	12	9
Q6DKI1	Q6DKI1			0.82499	1	-0.319125	-1.50164		21	12	9
P62917	P62917			0.11176	1	0.0519471	0.292455		21	12	9
P32969	P32969			0.0890648	1	0.0419848	0.237799		21	12	9
Q9Y221	Q9Y221			0.677552	1	-0.262712	-1.29715		21	12	9
O60825	O60825			0.134313	1	-0.0936777	-0.344863		21	12	9
Q16875	Q16875			0.125857	1	0.0416797	0.325425		21	12	9
Q16877	Q16877			0.0321843	1	-0.0204836	-0.0908379		21	12	9
P52209	P52209			0.0394481	1	-0.0207878	-0.110501		21	12	9
O95336	O95336			0.0689315	1	0.0313724	0.187528		21	12	9
Q03393	Q03393			0.0679866	1	-0.0626949	-0.185125		21	12	9
P36639	P36639			0.0164489	1	0.00491502	0.0472168		21	12	9
P08253	P08253			0.0805884	1	0.0761322	0.216849		21	12	9
Q9UBM7	Q9UBM7			0.175984	1	0.101152	0.437289		21	12	9
Q969T7	Q969T7			0.0826014	1	0.0252609	0.221852		21	12	9
Q7L2J0	Q7L2J0			0.25614	1	-0.0887103	-0.601761		21	12	9
O60733	O60733			0.275707	1	0.0931345	0.640337		20	12	8
Q6ZVK8	Q6ZVK8			1.14263	1	-0.148363	-1.90518		21	12	9
Q9UHI8	Q9UHI8			0.427031	1	-0.219523	-0.91027		21	12	9
P58397	P58397			0.162188	1	-0.0876892	-0.410178		15	9	6
Q8TE57	Q8TE57			0.307137	1	-0.29727	-0.711532		12	6	6
O95450	O95450			0.606948	1	-0.300329	-1.20107		18	10	8
O75173	O75173			0.0293969	1	0.0331897	0.0832149		21	12	9
Q9UNA0	Q9UNA0			0.928946	1	-0.48007	-1.6851		14	7	7
Q9UKP4	Q9UKP4			0.294023	1	0.164446	0.675196		20	11	9
Q9P2N4	Q9P2N4			0.443286	1	0.47266	0.963768		11	6	5
Q96FZ2	Q96FZ2			0.551248	1	-0.21103	-1.10957		21	12	9
Q9P2A4	Q9P2A4			0.305266	1	-0.139879	-0.695524		21	12	9
Q9NYB9	Q9NYB9			0.495582	1	0.224141	1.02234		21	12	9
Q8IZT6	Q8IZT6			0.378283	1	0.16103	0.826967		21	12	9
Q96K21	Q96K21			0.353179	1	0.136491	0.785872		18	10	8
Q86V21	Q86V21			0.530794	1	-0.194657	-1.07788		21	12	9
A1L0T0	A1L0T0			0.631413	1	-0.320014	-1.23013		21	12	9
Q9BWD1	Q9BWD1			0.175201	1	0.0921454	0.4356		21	12	9
P24752	P24752			0.713095	1	-0.261778	-1.34772		21	12	9
Q13085	Q13085			0.378443	1	-0.143332	-0.827246		21	12	9
O00763	O00763			0.252433	1	0.110265	0.595076		20	12	8
Q9NUB1	Q9NUB1			0.74198	1	-0.317285	-1.38819		21	12	9
Q9NR19	Q9NR19			0.282037	1	0.130498	0.651777		21	12	9
O00400	O00400			0.166721	1	0.0635893	0.417201		21	12	9
Q13510	Q13510			0.583926	1	-0.296416	-1.15939		21	12	9
Q6ZNF0	Q6ZNF0			0.556143	1	0.608177	1.12898		16	9	7
Q92484	Q92484			0.410791	1	0.163555	0.882877		21	12	9
Q92485	Q92485			0.418011	1	-0.257556	-0.899094		18	10	8
O43427	O43427			0.592806	1	-0.0948395	-1.17277		21	12	9
P39687	P39687			0.3861	1	-0.178355	-0.840547		21	12	9
Q92688	Q92688			0.0267633	1	-0.00992882	-0.075972		21	12	9
Q9BTT0	Q9BTT0			0.566575	1	0.293208	1.13306		21	12	9
Q99798	Q99798			0.0114779	1	-0.00632291	-0.033129		21	12	9
Q8N556	Q8N556			0.692692	1	0.396575	1.3188		21	12	9
Q8TED9	Q8TED9			0.69406	1	-0.199073	-1.32075		21	12	9
P68133	P68133			0.477049	1	0.404154	0.992578		21	12	9
P62736	P62736			0.176014	1	0.0686162	0.437355		21	12	9
P60709	P60709			0.370862	1	0.132534	0.813993		21	12	9
Q6H8Q1	Q6H8Q1			0.107732	1	0.0566889	0.282902		21	12	9
Q86TU7	Q86TU7			0.0759195	1	-0.015221	-0.205178		21	12	9
O96019	O96019			0.215157	1	-0.0506863	-0.519639		21	12	9
Q9NZ32	Q9NZ32			0.0976974	1	-0.0187138	-0.258828		21	12	9
P61160	P61160			0.646163	1	-0.138799	-1.25173		21	12	9
Q92747	Q92747			0.0455274	1	-0.020031	-0.126741		21	12	9
O15143	O15143			0.230111	1	-0.0947869	-0.55005		21	12	9
O15144	O15144			0.317467	1	-0.0864552	-0.718106		21	12	9
O15145	O15145			0.777757	1	-0.169992	-1.43759		21	12	9
P59998	P59998			0.313494	1	-0.0965507	-0.710781		21	12	9
O15511	O15511			0.156132	1	-0.0532702	-0.393929		21	12	9
Q9BPX5	Q9BPX5			0.493076	1	-0.0991647	-1.01834		21	12	9
P61158	P61158			0.41214	1	-0.102113	-0.885166		21	12	9
Q9P1U1	Q9P1U1			0.00214849	1	-0.00122833	-0.00626685		21	12	9
Q9H9F9	Q9H9F9			0.49074	1	-0.0752099	-1.0146		21	12	9
Q9GZN1	Q9GZN1			0.415151	1	-0.093948	-0.890264		21	12	9
Q9H981	Q9H981			0.574494	1	0.095786	1.14511		21	12	9
Q07912	Q07912			0.286662	1	-0.0802816	-0.660568		21	12	9
P53999	P53999			0.0193573	1	0.0144282	0.0553891		21	12	9
Q9C0C7	Q9C0C7			1.41225	1	0.21223	2.22101	+	21	12	9
Q9H1I8	Q9H1I8			0.29292	1	0.0784978	0.672399		21	12	9
Q8N3C0	Q8N3C0			0.130521	1	0.0388599	0.336178		21	12	9
Q15650	Q15650			0.0609181	1	0.0166597	0.167013		21	12	9
Q6VMQ6	Q6VMQ6			0.28561	1	-0.0583976	-0.658573		21	12	9
O95433	O95433			0.0423206	1	-0.0190927	-0.118199		21	12	9
Q9ULW3	Q9ULW3			1.41594	1	-0.273468	-2.22521	+	21	12	9
Q12979	Q12979			0.423078	1	-0.25938	-0.904835		20	12	8
Q86WX3	Q86WX3			0.437311	1	-0.114359	-0.927435		21	12	9
Q04771	Q04771			0.445351	1	0.19224	0.940768		21	12	9
P27037	P27037			0.688776	1	-0.233194	-1.36715		11	6	5
Q6IQ32	Q6IQ32			0.426893	1	0.160766	0.910038		21	12	9
Q9H2P0	Q9H2P0			0.0636367	1	0.0268018	0.174007		21	12	9
O14561	O14561			0.154384	1	0.0719357	0.390054		21	12	9
P13798	P13798			0.631905	1	0.195676	1.23086		21	12	9
O60427	O60427			0.29856	1	-0.101878	-0.684554		19	11	8
O95864	O95864			0.157373	1	0.111184	0.396673		21	12	9
Q6JQN1	Q6JQN1			0.211907	1	-0.0959735	-0.512957		21	12	9
Q709F0	Q709F0			0.628399	1	-0.249877	-1.2257		21	12	9
Q9H845	Q9H845			0.255565	1	-0.127491	-0.600634		21	12	9
O00767	O00767			0.429328	1	-0.46784	-0.914117		21	12	9
Q9H6R3	Q9H6R3			0.523594	1	0.477826	1.06663		21	12	9
Q92604	Q92604			0.575229	1	-0.192458	-1.14623		21	12	9
Q9BR61	Q9BR61			0.216005	1	0.055112	0.521378		21	12	9
Q8N6N7	Q8N6N7			0.257475	1	0.283988	0.614284		12	7	5
P07108	P07108			0.466816	1	-0.169231	-0.975981		21	12	9
Q53FZ2	Q53FZ2			0.0722561	1	-0.0712064	-0.196267		19	11	8
Q9NPJ3	Q9NPJ3			0.0774022	1	0.056567	0.208894		21	12	9
O14734	O14734			0.0894119	1	-0.0460146	-0.23865		21	12	9
Q9Y305	Q9Y305			0.0927328	1	-0.0450076	-0.246771		21	12	9
Q5T1C6	Q5T1C6			0.847085	1	0.43696	1.53118		21	12	9
Q53H12	Q53H12			0.0886526	1	0.0388742	0.236787		21	12	9
P28039	P28039			0.344473	1	-0.212378	-0.767177		21	12	9
P07311	P07311			0.611977	1	0.251052	1.20141		21	12	9
P14621	P14621			0.513429	1	-0.134085	-1.05065		21	12	9
O75608	O75608			0.0877498	1	-0.0481227	-0.234569		21	12	9
O95372	O95372			0.14298	1	0.0682271	0.364538		21	12	9
Q6P587	Q6P587			0.146645	1	0.0761287	0.372782		21	12	9
O15204	O15204			0.888256	1	-0.43171	-1.58956		20	12	8
Q8N6G6	Q8N6G6			0.302918	1	-0.201748	-0.691148		21	12	9
Q86TH1	Q86TH1			0.880593	1	-0.451253	-1.58388		19	12	7
P82987	P82987			0.174967	1	0.0922445	0.439095		14	7	7
Q6UY14	Q6UY14			1.38998	1	-0.762976	-2.19561	+	21	12	9
Q6ZMM2	Q6ZMM2			0.426167	1	-0.220189	-0.912934		18	10	8
P46108	P46108			0.687411	1	0.173566	1.31127		21	12	9
O43734	O43734			0.272123	1	-0.10082	-0.632791		21	12	9
Q8NC96	Q8NC96			0.0546874	1	0.021756	0.150851		21	12	9
Q9NVZ3	Q9NVZ3			0.182471	1	-0.0574029	-0.451211		21	12	9
Q9UIF7	Q9UIF7			0.42725	1	-0.160016	-0.923596		14	9	5
P07741	P07741			0.216599	1	-0.113284	-0.522595		21	12	9
P25054	P25054			0.22635	1	0.0670969	0.542453		21	12	9
Q8TB61	Q8TB61			0.0683633	1	-0.0346547	-0.186083		21	12	9
Q9H1N7	Q9H1N7			0.492397	1	0.202972	1.01725		21	12	9
Q9NZK5	Q9NZK5			0.141727	1	-0.117768	-0.36171		21	12	9
P00813	P00813			1.26202	1	-0.386731	-2.04741		21	12	9
Q6DHV7	Q6DHV7			0.00856364	1	-0.00455115	-0.0247981		21	12	9
P55263	P55263			0.36309	1	0.138108	0.800316		21	12	9
Q96HN2	Q96HN2			0.544965	1	0.18988	1.10365		19	11	8
P23526	P23526			0.310627	1	-0.114376	-0.705479		21	12	9
O60266	O60266			0.0276918	1	0.0210423	0.0785878		20	12	8
O43306	O43306			0.220927	1	-0.0859421	-0.531436		21	12	9
P51828	P51828			0.00217701	1	0.00101552	0.00634985		21	12	9
O60503	O60503			0.264029	1	-0.0687374	-0.617143		21	12	9
P54819	P54819			0.0225301	1	0.0166651	0.0642462		21	12	9
P27144	P27144			0.0144985	1	-0.0116983	-0.0417076		21	12	9
P00568	P00568			0.103652	1	-0.0558754	-0.27316		21	12	9
Q9Y6K8	Q9Y6K8			0.06715	1	0.107345	0.184144		15	8	7
Q9Y3D8	Q9Y3D8			0.569129	1	-0.179052	-1.13695		21	12	9
P30566	P30566			0.631975	1	0.240358	1.23096		21	12	9
Q8N142	Q8N142			0.6961	1	-0.48557	-1.32365		21	12	9
P30520	P30520			0.0427818	1	0.0233942	0.119431		21	12	9
Q01518	Q01518			0.34257	1	-0.108918	-0.763759		21	12	9
P40123	P40123			0.13815	1	0.109649	0.353605		21	12	9
O95396	O95396			0.176789	1	0.0871852	0.439023		21	12	9
Q96PE1	Q96PE1			0.0422942	1	-0.0201692	-0.118129		21	12	9
Q8IWK6	Q8IWK6			0.0469454	1	-0.0282296	-0.130829		18	12	6
Q9UHX3	Q9UHX3			0.315401	1	0.166984	0.714301		21	12	9
Q8IZF2	Q8IZF2			0.253246	1	0.107657	0.596084		21	12	9
O95490	O95490			0.821543	1	0.385771	1.50444		19	11	8
Q9HBW9	Q9HBW9			0.743537	1	0.200942	1.39036		21	12	9
Q9Y653	Q9Y653			0.304159	1	0.256987	0.693462		21	12	9
Q86SQ4	Q86SQ4			0.627752	1	0.309518	1.22697		20	11	9
Q8IUX7	Q8IUX7			0.690014	1	-0.365246	-1.31498		21	12	9
Q9HDC9	Q9HDC9			0.600853	1	-0.170954	-1.18482		21	12	9
Q15847	Q15847			0.704888	1	0.669492	1.33612		21	12	9
Q15848	Q15848			0.558451	1	-0.310523	-1.12064		21	12	9
Q96A54	Q96A54			0.954687	1	-0.27769	-1.67157		21	12	9
P12235	P12235			0.607211	1	0.429001	1.19431		21	12	9
P05141	P05141			0.000729169	1	0.000622006	0.00213035		21	12	9
P12236	P12236			0.0807558	1	0.0434857	0.217266		21	12	9
Q9BRR6	Q9BRR6			0.115724	1	0.0314826	0.301799		21	12	9
Q9NX46	Q9NX46			0.198501	1	-0.0500143	-0.485118		21	12	9
Q9BQ69	Q9BQ69			0.392444	1	-0.31628	-0.851504		21	12	9
Q9Y530	Q9Y530			0.04476	1	0.0191623	0.124702		21	12	9
Q9BW91	Q9BW91			0.378573	1	-0.0964686	-0.827472		21	12	9
P28907	P28907			0.283897	1	-0.276088	-0.655317		21	12	9
Q10588	Q10588			0.488172	1	-0.282148	-1.01049		21	12	9
P84077	P84077			0.608536	1	-0.0876575	-1.19629		21	12	9
P18085	P18085			0.585658	1	0.235067	1.16201		21	12	9
P84085	P84085			0.132626	1	0.0474974	0.341006		21	12	9
P62330	P62330			0.116557	1	0.0337442	0.303756		21	12	9
Q8N6T3	Q8N6T3			0.0246229	1	0.0136644	0.0700563		21	12	9
Q8N6H7	Q8N6H7			0.425234	1	0.0969611	0.907256		21	12	9
Q9NP61	Q9NP61			0.0802711	1	0.0473062	0.216059		21	12	9
Q9UJY5	Q9UJY5			0.427449	1	0.165849	0.91097		21	12	9
Q9UJY4	Q9UJY4			0.274913	1	-0.0961078	-0.638153		21	12	9
Q9NZ52	Q9NZ52			0.932033	1	-0.282968	-1.64247		21	12	9
P40616	P40616			0.295605	1	0.104206	0.677453		21	12	9
Q8N8L6	Q8N8L6			0.109833	1	0.0549381	0.287894		21	12	9
Q969Q4	Q969Q4			1.3104	1	-0.530578	-2.11192	+	20	12	8
Q3SXY8	Q3SXY8			0.519901	1	-0.25372	-1.06642		18	10	8
Q9NXU5	Q9NXU5			0.410038	1	0.101399	0.881597		21	12	9
P36404	P36404			0.469585	1	0.174664	0.980484		21	12	9
Q9Y2Y0	Q9Y2Y0			0.328158	1	0.0869785	0.737678		21	12	9
P36405	P36405			0.297255	1	0.0887658	0.680551		21	12	9
P56559	P56559			0.290722	1	0.25358	0.672829		16	9	7
Q9Y689	Q9Y689			0.388863	1	0.0882318	0.845327		21	12	9
Q96KC2	Q96KC2			0.0559974	1	0.0248892	0.154509		19	10	9
Q9H0F7	Q9H0F7			1.27021	1	0.236826	2.05702		21	12	9
Q15041	Q15041			0.0933611	1	-0.0385574	-0.248303		21	12	9
Q8N6S5	Q8N6S5			0.980729	1	-0.207994	-1.70476		21	12	9
Q96BM9	Q96BM9			0.435227	1	0.159971	0.923965		21	12	9
Q9NVJ2	Q9NVJ2			0.0106474	1	0.00449842	0.0307601		21	12	9
Q13795	Q13795			0.289401	1	-0.0971521	-0.665756		21	12	9
Q9UKK9	Q9UKK9			0.364392	1	0.132276	0.802613		21	12	9
Q96AP0	Q96AP0			1.03508	1	-0.175675	-1.77312		21	12	9
P10109	P10109			1.21663	1	-0.414269	-1.99382		21	12	9
Q9Y6U3	Q9Y6U3			0.26448	1	-0.428726	-0.618018		21	12	9
Q9UHB7	Q9UHB7			0.247118	1	0.0643693	0.584007		21	12	9
Q9Y2D8	Q9Y2D8			0.177041	1	-0.107674	-0.440865		18	10	8
P55196	P55196			0.355599	1	-0.149228	-0.787048		21	12	9
P43652	P43652			0.604548	1	0.317257	1.19034		21	12	9
Q8WV93	Q8WV93			0.104746	1	0.0476425	0.275778		21	12	9
Q9Y4W6	Q9Y4W6			0.0736568	1	0.0413727	0.199487		21	12	9
O43488	O43488			0.674623	1	-0.199211	-1.29294		21	12	9
O95154	O95154			1.41847	1	-0.992708	-2.25957	+	18	10	8
Q6ULP2	Q6ULP2			1.7271	1	-0.150414	-2.57	+	21	12	9
Q9BSE5	Q9BSE5			0.120409	1	0.0656546	0.3133		19	12	7
O00170	O00170			0.63679	1	-0.352069	-1.23803		21	12	9
Q92667	Q92667			0.286528	1	-0.0734508	-0.660314		21	12	9
O43572	O43572			0.447276	1	-0.125245	-0.943948		21	12	9
Q9UKA4	Q9UKA4			0.129015	1	-0.0310737	-0.332714		21	12	9
Q02952	Q02952			0.437937	1	0.340095	0.928476		21	12	9
Q12802	Q12802			0.360843	1	0.177541	0.800941		17	10	7
Q02040	Q02040			0.477952	1	0.118835	0.994038		21	12	9
P24588	P24588			0.491948	1	-0.204628	-1.04155		12	6	6
Q13023	Q13023			0.0162523	1	0.0182876	0.0466623		21	12	9
Q9P0M2	Q9P0M2			0.115617	1	-0.0385639	-0.301548		21	12	9
O43823	O43823			0.171393	1	-0.0427237	-0.427365		21	12	9
Q9ULX6	Q9ULX6			0.427967	1	-0.0954111	-0.911839		21	12	9
Q99996	Q99996			0.624919	1	0.19963	1.22526		19	10	9
Q9NQ31	Q9NQ31			0.997233	1	-0.265349	-1.8291		11	6	5
Q9NRG9	Q9NRG9			0.0376564	1	0.0135637	0.105678		21	12	9
P24298	P24298			0.134912	1	-0.092061	-0.35086		12	7	5
Q8TD30	Q8TD30			0.541988	1	-0.235215	-1.10668		16	8	8
P49588	P49588			0.419834	1	-0.178632	-0.898173		21	12	9
Q5JTZ9	Q5JTZ9			0.222529	1	0.0709199	0.534698		21	12	9
Q9BTE6	Q9BTE6			0.417238	1	0.127197	0.893792		21	12	9
P11766	P11766			0.288749	1	0.0870001	0.664523		21	12	9
P47895	P47895			1.16818	1	1.23812	1.93597		21	12	9
Q8IZ83	Q8IZ83			0.0846142	1	-0.0340273	-0.226837		21	12	9
P51648	P51648			0.596379	1	0.211089	1.17813		21	12	9
P43353	P43353			0.80018	1	-0.312689	-1.46815		21	12	9
P30837	P30837			0.636486	1	0.431833	1.23758		21	12	9
P05091	P05091			0.081407	1	-0.077701	-0.218885		21	12	9
Q06278	Q06278			0.0101147	1	-0.00966733	-0.0292388		21	12	9
P14550	P14550			0.289936	1	-0.121699	-0.666768		21	12	9
P15121	P15121			1.01451	1	-0.2571	-1.74739		21	12	9
O60218	O60218			0.00596408	0.999978	-0.00363216	-0.0173211		21	12	9
P42330	P42330			1.58722	1	0.757977	2.41706	+	21	12	9
Q96C23	Q96C23			1.04943	1	-0.325031	-1.79098		21	12	9
P05186	P05186			0.0619445	1	-0.0653873	-0.169658		21	12	9
Q96BT7	Q96BT7			0.038651	1	-0.0112421	-0.108358		21	12	9
O00116	O00116			0.223189	1	-0.086437	-0.536039		21	12	9
Q6ZNB7	Q6ZNB7			0.168876	1	0.182519	0.422668		19	11	8
Q7Z6M3	Q7Z6M3			0.00628339	1	0.00396038	0.0182419		21	12	9
P55008	P55008			0.963895	1	-0.436601	-1.68334		21	12	9
Q9BQI0	Q9BQI0			0.0595288	1	-0.0602092	-0.163426		21	12	9
Q6UW56	Q6UW56			0.108985	1	-0.0559109	-0.285879		21	12	9
Q6NUM9	Q6NUM9			0.186442	1	0.118247	0.459676		21	12	9
P00325	P00325			0.113016	1	-0.175647	-0.295424		21	12	9
Q6PD74	Q6PD74			0.257266	1	-0.107472	-0.603965		21	12	9
Q495W5	Q495W5			0.022177	1	-0.00983421	-0.0632636		21	12	9
P22083	P22083			1.1855	1	-0.385432	-1.97944		18	11	7
Q9BYC5	Q9BYC5			0.28476	1	0.105934	0.656959		21	12	9
Q96GS6	Q96GS6			0.267845	1	-0.0736873	-0.624536		21	12	9
Q5VST6	Q5VST6			0.278061	1	-0.134102	-0.644185		21	12	9
Q6PCB6	Q6PCB6			0.288281	1	-0.164758	-0.669495		15	10	5
Q9H6U8	Q9H6U8			0.57092	1	-0.157292	-1.13968		21	12	9
Q9H553	Q9H553			0.720894	1	-0.169186	-1.3587		21	12	9
P26572	P26572			0.769155	1	-0.297149	-1.42578		21	12	9
Q9UM21	Q9UM21			0.522467	1	-0.189726	-1.06486		21	12	9
Q9UQ53	Q9UQ53			0.0138705	1	-0.00573756	-0.0399287		21	12	9
Q10469	Q10469			0.438611	1	0.0920981	0.929596		21	12	9
Q09328	Q09328			0.110475	1	-0.0456607	-0.289415		21	12	9
P02763	P02763			0.15717	1	0.135828	0.396224		21	12	9
P19652	P19652			0.0314191	1	0.0239052	0.0887496		21	12	9
P01011	P01011			0.605791	1	0.38611	1.1922		21	12	9
P01009	P01009			0.438593	1	0.246541	0.929566		21	12	9
P04217	P04217			0.262886	1	0.167218	0.614922		21	12	9
Q13424	Q13424			0.531447	1	-0.200732	-1.0789		21	12	9
P61647	P61647			0.396574	1	0.200854	0.865676		16	9	7
P08913	P08913			0.13079	1	-0.121484	-0.339082		15	8	7
P08697	P08697			0.375332	1	0.280171	0.821818		21	12	9
P02765	P02765			0.276319	1	0.200348	0.64085		21	12	9
P01023	P01023			0.27671	1	0.179004	0.641599		21	12	9
P30533	P30533			0.445305	1	0.242934	0.940692		21	12	9
P12814	P12814			0.458568	1	0.198105	0.962515		21	12	9
P35609	P35609			0.0256503	1	0.0487982	0.0728993		21	12	9
Q08043	Q08043			0.77405	1	0.654764	1.43922		19	10	9
O43707	O43707			0.385148	1	0.168607	0.838899		21	12	9
Q9UDR5	Q9UDR5			0.896439	1	0.305355	1.59626		21	12	9
Q9UBT7	Q9UBT7			0.471762	1	-0.228331	-0.984019		21	12	9
P61163	P61163			0.0372042	1	-0.0118014	-0.104458		21	12	9
P02511	P02511			0.269565	1	-0.277823	-0.62786		21	12	9
O43768	O43768			0.0869473	1	0.033878	0.232594		21	12	9
P06733	P06733			0.390008	1	-0.216775	-0.847304		21	12	9
P06280	P06280			0.337496	1	-0.14511	-0.754617		21	12	9
Q12800	Q12800			0.365677	1	0.101421	0.804878		21	12	9
Q9NZD4	Q9NZD4			0.56568	1	0.421402	1.1317		21	12	9
Q16352	Q16352			0.158485	1	-0.235202	-0.399468		20	12	8
Q96Q83	Q96Q83			0.0334427	1	-0.0204346	-0.0942652		21	12	9
Q9NXW9	Q9NXW9			0.286221	1	0.0998295	0.659732		21	12	9
Q3KRA9	Q3KRA9			0.287861	1	0.0707915	0.665207		18	10	8
Q9BT30	Q9BT30			1.27976	1	-0.292435	-2.07587		20	12	8
Q9C0B1	Q9C0B1			0.0110893	1	-0.0035651	-0.0320212		21	12	9
P35475	P35475			1.04157	1	0.405426	1.78121		21	12	9
Q16706	Q16706			0.4766	1	-0.1785	-0.991853		21	12	9
Q9NTJ4	Q9NTJ4			0.0526112	1	-0.0200088	-0.145423		21	12	9
P49641	P49641			0.677341	1	0.250997	1.29685		21	12	9
Q9UHK6	Q9UHK6			1.17586	1	0.341548	1.94519		21	12	9
P17050	P17050			1.01147	1	0.298612	1.74357		21	12	9
Q9UJ37	Q9UJ37			1.52175	1	-0.676187	-2.36676	+	19	11	8
Q8NDV1	Q8NDV1			0.501073	1	0.373582	1.03859		17	11	6
P54802	P54802			0.112923	1	0.0509105	0.295202		21	12	9
Q9NVD7	Q9NVD7			0.206854	1	-0.0739667	-0.502518		21	12	9
Q96QP1	Q96QP1			0.443595	1	-0.178911	-0.937862		21	12	9
P54920	P54920			0.747537	1	0.169357	1.39591		21	12	9
P37840	P37840			0.579663	1	0.514969	1.15295		21	12	9
P40222	P40222			0.254194	1	-0.0825406	-0.597945		21	12	9
Q9BTX7	Q9BTX7			0.359586	1	0.094714	0.79412		21	12	9
Q5SQI0	Q5SQI0			0.741323	1	-0.363362	-1.38728		21	12	9
Q96Q42	Q96Q42			0.406748	1	-0.130083	-0.876003		21	12	9
Q8TCU4	Q8TCU4			0.0328817	1	-0.0360175	-0.0927384		21	12	9
Q15699	Q15699			0.0475441	1	0.0258231	0.132417		18	11	7
Q06203	Q06203			0.932853	1	-0.284567	-1.64352		21	12	9
P21397	P21397			0.649974	1	0.439028	1.25729		21	12	9
P27338	P27338			0.147595	1	0.0978008	0.374914		21	12	9
Q12904	Q12904			0.248986	1	0.0421731	0.587698		21	12	9
Q13155	Q13155			0.141577	1	0.0371751	0.36137		21	12	9
Q03154	Q03154			0.0417866	1	0.0311893	0.116771		21	12	9
P48728	P48728			0.0598208	1	-0.018502	-0.164304		20	11	9
Q9H4A4	Q9H4A4			0.102934	1	-0.0275946	-0.27144		21	12	9
P15144	P15144			0.132225	1	0.100542	0.340087		21	12	9
Q9HAU8	Q9HAU8			0.0278476	1	0.0120235	0.0790169		20	12	8
Q6DCA0	Q6DCA0			0.164482	1	-0.082012	-0.413502		18	11	7
Q02094	Q02094			0.776992	1	0.768788	1.44734		18	10	8
Q01433	Q01433			0.320755	1	0.123533	0.724147		21	12	9
Q01432	Q01432			0.110769	1	-0.0900051	-0.290112		21	12	9
P49418	P49418			0.017818	1	0.0136432	0.05107		21	12	9
Q86SJ2	Q86SJ2			0.447887	1	0.179079	0.958874		14	7	7
Q96FJ0	Q96FJ0			0.0114186	1	0.00628567	0.03296		21	12	9
Q7Z5R6	Q7Z5R6			0.0992111	1	-0.0735853	-0.262485		21	12	9
Q92624	Q92624			0.384712	1	-0.132937	-0.838142		21	12	9
Q02410	Q02410			0.0256243	1	0.0172539	0.0728273		21	12	9
O96018	O96018			0.0198916	1	0.0105188	0.0568848		21	12	9
O00213	O00213			1.86234	1	0.316728	2.71525	+	21	12	9
Q92870	Q92870			0.203309	1	0.0920985	0.495156		21	12	9
P05067	P05067			0.353269	1	0.191788	0.782902		21	12	9
Q06481	Q06481			0.450611	1	-0.168764	-0.949447		21	12	9
Q8TCF1	Q8TCF1			0.825044	1	0.224875	1.50171		21	12	9
Q8WV99	Q8WV99			0.426956	1	-0.0958974	-0.911362		20	12	8
Q9H8U3	Q9H8U3			0.438302	1	-0.158482	-0.93035		20	11	9
O76080	O76080			0.209183	1	-0.0840496	-0.507337		21	12	9
Q6FIF0	Q6FIF0			0.215186	1	0.0659961	0.519698		21	12	9
Q6FI81	Q6FI81			0.389913	1	0.100121	0.84714		21	12	9
Q9H1A4	Q9H1A4			0.357869	1	0.0599843	0.791077		21	12	9
Q9UM13	Q9UM13			0.967039	1	-0.318167	-1.68735		21	12	9
Q9BS18	Q9BS18			1.16396	1	-0.17713	-1.9309		21	12	9
Q96DE5	Q96DE5			0.861705	1	-0.104289	-1.55059		21	12	9
Q9UJX6	Q9UJX6			0.0905851	1	-0.0209536	-0.241524		21	12	9
Q9UJX5	Q9UJX5			0.508713	1	0.0782356	1.0432		21	12	9
Q9UJX4	Q9UJX4			0.0001262	1	4.97964e-05	0.000368963		21	12	9
Q9UJX3	Q9UJX3			0.023296	1	0.00709247	0.0663756		21	12	9
Q8NHZ8	Q8NHZ8			0.148545	1	-0.0464959	-0.37704		21	12	9
Q9Y679	Q9Y679			0.107673	1	-0.0444599	-0.282762		21	12	9
Q13685	Q13685			0.110662	1	-0.030977	-0.289859		21	12	9
Q8N302	Q8N302			0.427143	1	0.0919565	0.910458		21	12	9
P03950	P03950			0.01511	1	-0.0120208	-0.0434374		21	12	9
Q4VCS5	Q4VCS5			0.2483	1	-0.0952028	-0.586921		20	11	9
Q8IY63	Q8IY63			0.0761844	1	0.0434455	0.205842		21	12	9
Q9Y2J4	Q9Y2J4			1.8731	1	-0.353141	-2.72671	+	21	12	9
Q15389	Q15389			0.746005	1	0.580921	1.43368		13	7	6
O15123	O15123			0.0268015	1	0.0181961	0.0761333		20	12	8
O95841	O95841			0.395184	1	0.285661	0.874141		12	6	6
Q9UKU9	Q9UKU9			0.271554	1	0.174686	0.631694		21	12	9
Q9BY76	Q9BY76			1.54515	1	-0.854761	-2.37045	+	21	12	9
O43827	O43827			0.473624	1	-0.350852	-0.987037		21	12	9
P12821	P12821			0.982888	1	-0.42938	-1.7075		21	12	9
P01019	P01019			0.483707	1	0.192039	1.00332		21	12	9
Q9NQW6	Q9NQW6			0.0295348	1	0.021142	0.0835929		21	12	9
P04920	P04920			0.147244	1	0.0722675	0.374128		21	12	9
Q9P0K7	Q9P0K7			0.0459634	1	0.0206	0.128219		18	10	8
Q8N961	Q8N961			0.317598	1	-0.0983819	-0.718346		21	12	9
Q9P2G1	Q9P2G1			0.280973	1	0.0601406	0.649749		21	12	9
Q86XL3	Q86XL3			0.759674	1	0.0881073	1.41272		21	12	9
Q8IV38	Q8IV38			0.0699811	1	0.0246296	0.190193		21	12	9
Q92625	Q92625			0.309612	1	0.201187	0.703598		21	12	9
Q6ZW76	Q6ZW76			0.498121	1	0.197504	1.03382		17	10	7
Q9Y576	Q9Y576			0.104331	1	-0.0606081	-0.276587		15	9	6
Q9Y575	Q9Y575			0.246153	1	0.135337	0.582097		21	12	9
Q9NWX5	Q9NWX5			0.0577776	1	-0.0218439	-0.159009		20	11	9
Q9H672	Q9H672			1.5003	1	-0.37123	-2.43228	+	14	9	5
Q9H765	Q9H765			0.248931	1	-0.0945788	-0.589548		18	10	8
Q96DX5	Q96DX5			0.570838	1	-0.501129	-1.14147		20	11	9
Q9H8Y5	Q9H8Y5			0.196635	1	0.0408648	0.481205		21	12	9
Q9NXR5	Q9NXR5			0.193406	1	-0.119522	-0.474415		21	12	9
Q6UB99	Q6UB99			0.422138	1	0.265779	0.902052		21	12	9
Q6UB98	Q6UB98			0.406411	1	-0.102631	-0.875429		21	12	9
Q8IZ07	Q8IZ07			0.285853	1	-0.0859419	-0.659034		21	12	9
Q8N6S4	Q8N6S4			0.495276	1	-0.179484	-1.03175		16	9	7
Q6P6B7	Q6P6B7			0.340113	1	-0.105153	-0.759337		21	12	9
O75179	O75179			0.708298	1	0.178625	1.34095		21	12	9
Q9GZV1	Q9GZV1			0.648463	1	0.36483	1.25744		20	11	9
Q5VYY1	Q5VYY1			0.381534	1	-0.278192	-0.832626		21	12	9
Q9UPS8	Q9UPS8			0.625977	1	-0.188374	-1.22684		19	11	8
Q96NW4	Q96NW4			0.259749	1	0.0714386	0.608814		21	12	9
Q9BXX2	Q9BXX2			0.161138	1	-0.13591	-0.405703		19	11	8
Q53RE8	Q53RE8			0.0415299	1	-0.0319745	-0.117483		12	7	5
Q6AI12	Q6AI12			0.286414	1	0.0625015	0.66157		19	11	8
Q86W74	Q86W74			0.44452	1	0.226497	0.939393		21	12	9
Q8WVL7	Q8WVL7			0.0931001	1	-0.0366613	-0.247859		20	11	9
Q9ULJ7	Q9ULJ7			0.291867	1	-0.0965961	-0.670413		21	12	9
Q6NXT1	Q6NXT1			0.673316	1	-0.185835	-1.29106		21	12	9
Q53LP3	Q53LP3			0.0168818	1	-0.00354916	-0.0484363		21	12	9
A6NJG2	A6NJG2			0.566207	1	-0.135734	-1.13439		20	12	8
Q12955	Q12955			0.149083	1	0.0604248	0.378244		21	12	9
P04083	P04083			0.274676	1	0.278258	0.637699		21	12	9
P50995	P50995			0.0353443	1	-0.0223366	-0.0994277		21	12	9
P27216	P27216			0.460751	1	-0.529929	-0.98062		14	8	6
P07355	P07355			0.481977	1	-0.257858	-1.00053		21	12	9
P12429	P12429			0.274424	1	0.343819	0.637215		21	12	9
P09525	P09525			3.3547	1	-0.4624	-4.24112	+	21	12	9
P08758	P08758			0.0385939	1	0.0194073	0.108204		21	12	9
P08133	P08133			0.0165346	1	-0.0135581	-0.0474582		21	12	9
P20073	P20073			0.201325	1	0.0843409	0.491021		21	12	9
Q5XXA6	Q5XXA6			0.599933	1	0.24873	1.18552		20	11	9
Q9NW15	Q9NW15			0.236348	1	0.084808	0.562579		21	12	9
Q9HCE9	Q9HCE9			1.03283	1	0.390854	1.78805		18	10	8
P23352	P23352			0.00412615	1	0.00299002	0.0120269		19	12	7
Q9H6X2	Q9H6X2			0.157324	1	0.0814138	0.396564		21	12	9
Q03518	Q03518			0.373122	1	-0.267376	-0.817953		21	12	9
Q03519	Q03519			0.564759	1	-0.392995	-1.13029		21	12	9
P03973	P03973			0.350727	1	0.360077	0.778371		21	12	9
P01008	P01008			0.623641	1	0.423559	1.21868		21	12	9
Q10567	Q10567			0.00727579	1	0.00290023	0.0210993		21	12	9
O43747	O43747			0.185199	1	-0.0423048	-0.457032		21	12	9
O75843	O75843			0.191516	1	0.0986162	0.470428		21	12	9
Q9BXS5	Q9BXS5			0.0171211	1	-0.00351191	-0.04911		21	12	9
P61966	P61966			1.27203	1	0.330453	2.05916		21	12	9
P56377	P56377			0.764462	1	-0.301496	-1.41932		21	12	9
Q63HQ0	Q63HQ0			0.37193	1	-0.223727	-0.815865		21	12	9
O95782	O95782			0.557714	1	0.11682	1.11951		21	12	9
O94973	O94973			0.85235	1	-0.173199	-1.53818		21	12	9
P63010	P63010			0.112261	1	0.024566	0.293639		21	12	9
Q96CW1	Q96CW1			0.141095	1	0.0377943	0.360279		21	12	9
P53680	P53680			0.274983	1	0.0808902	0.638288		21	12	9
Q2M2I8	Q2M2I8			0.921017	1	0.161459	1.62823		21	12	9
O00203	O00203			0.488212	1	-0.109593	-1.01055		21	12	9
Q13367	Q13367			0.0370975	1	-0.0272974	-0.10417		21	12	9
Q9Y2T2	Q9Y2T2			0.801094	1	-0.135799	-1.46939		21	12	9
P53677	P53677			0.16784	1	-0.0694165	-0.419642		21	12	9
Q92572	Q92572			0.807077	1	-0.190741	-1.4775		21	12	9
P59780	P59780			0.0701747	1	-0.0494627	-0.191378		17	10	7
Q96N21	Q96N21			0.557282	1	-0.35073	-1.13077		16	9	7
Q9Y6B7	Q9Y6B7			0.694699	1	0.155078	1.32166		21	12	9
Q9UPM8	Q9UPM8			0.535284	1	0.119315	1.08487		21	12	9
O00189	O00189			0.501651	1	0.107145	1.03201		21	12	9
Q9Y587	Q9Y587			1.1564	1	0.262639	1.9218		21	12	9
Q2VPB7	Q2VPB7			0.0714369	1	0.0259582	0.193881		21	12	9
Q9H0R1	Q9H0R1			0.176534	1	-0.0597182	-0.438474		21	12	9
Q9NUS5	Q9NUS5			0.258312	1	-0.0781329	-0.606008		21	12	9
O43299	O43299			0.00607445	1	0.00220686	0.0176394		21	12	9
P02647	P02647			0.329402	1	0.244757	0.739943		21	12	9
P02652	P02652			0.749213	1	0.524481	1.39824		21	12	9
P06727	P06727			0.860596	1	0.291492	1.54912		21	12	9
Q6Q788	Q6Q788			0.263784	1	0.162754	0.626896		12	6	6
Q0VD83	Q0VD83			0.0821667	1	-0.0507538	-0.220773		21	12	9
P04114	P04114			0.354207	1	0.202527	0.784571		21	12	9
P02654	P02654			0.432215	1	0.278066	0.918944		21	12	9
P02655	P02655			1.03574	1	0.602562	1.77395		21	12	9
P02656	P02656			0.31454	1	0.245207	0.712713		21	12	9
P05090	P05090			0.943642	1	0.89498	1.65741		21	12	9
P02649	P02649			0.30148	1	-0.236603	-0.688462		21	12	9
Q13790	Q13790			0.223613	1	0.226527	0.536901		21	12	9
O14791	O14791			0.20821	1	0.118529	0.505325		21	12	9
Q9BQE5	Q9BQE5			0.54481	1	-0.298595	-1.09964		21	12	9
O95236	O95236			0.52366	1	-0.323709	-1.06673		21	12	9
Q9BWW8	Q9BWW8			0.0260509	1	-0.0240197	-0.0740602		20	12	8
O95445	O95445			0.615202	1	0.309852	1.20619		21	12	9
P08519	P08519			0.0463712	1	0.0501108	0.12898		21	12	9
Q07812	Q07812			0.451684	1	-0.0977167	-0.951214		21	12	9
P10415	P10415			0.311329	1	-0.248369	-0.713276		15	8	7
O15304	O15304			0.185488	1	-0.145036	-0.459597		17	9	8
O95831	O95831			0.0257322	1	-0.0184494	-0.0731256		21	12	9
Q9BRQ8	Q9BRQ8			0.375795	1	-0.19686	-0.822626		21	12	9
O15033	O15033			0.294494	1	-0.0990011	-0.676891		19	11	8
Q96KQ4	Q96KQ4			0.253329	1	0.127552	0.5991		17	10	7
Q13625	Q13625			1.82804	1	0.187132	2.67863	+	21	12	9
Q9UKV3	Q9UKV3			0.0590213	1	0.0361812	0.162113		21	12	9
O14727	O14727			0.574918	1	0.118087	1.14576		21	12	9
Q8IW19	Q8IW19			0.388437	1	0.266322	0.845651		20	12	8
Q7Z2E3	Q7Z2E3			0.302935	1	-0.0644408	-0.69118		21	12	9
P29972	P29972			1.27575	1	0.679747	2.06351		21	12	9
O15296	O15296			0.559409	1	-0.369256	-1.12396		20	11	9
P16050	P16050			0.297616	1	0.211578	0.683701		18	9	9
P09917	P09917			0.459932	1	-0.281656	-0.964746		21	12	9
P20292	P20292			0.168762	1	-0.132132	-0.42165		21	12	9
Q86W34	Q86W34			1.06828	1	-0.177407	-1.81432		21	12	9
Q9Y2X7	Q9Y2X7			0.806792	1	0.129781	1.47711		21	12	9
Q14161	Q14161			1.0357	1	-0.246807	-1.77389		21	12	9
P53367	P53367			0.510705	1	0.121533	1.04635		21	12	9
P53365	P53365			0.695512	1	0.12331	1.32281		21	12	9
P52594	P52594			0.00516738	0.999791	-0.00147296	-0.0150208		21	12	9
O95081	O95081			1.81695	1	-0.24849	-2.66676	+	21	12	9
Q15027	Q15027			0.207703	1	0.125187	0.504276		21	12	9
Q15057	Q15057			0.25412	1	-0.0866291	-0.597802		21	12	9
Q96P50	Q96P50			0.745358	1	0.125224	1.39289		21	12	9
O75689	O75689			0.846727	1	-0.234348	-1.53071		21	12	9
Q9NPF8	Q9NPF8			0.0831043	1	-0.0389605	-0.223099		21	12	9
Q9UPQ3	Q9UPQ3			0.635033	1	0.174689	1.23545		21	12	9
Q96P47	Q96P47			0.420103	1	0.134409	0.898626		21	12	9
Q96P48	Q96P48			0.453956	1	-0.185516	-0.954949		21	12	9
Q8WZ64	Q8WZ64			1.01827	1	-0.48134	-1.75211		21	12	9
Q8WWN8	Q8WWN8			0.137616	1	-0.0551475	-0.35239		21	12	9
Q9ULH1	Q9ULH1			0.161225	1	-0.0690589	-0.405164		21	12	9
Q8TDY4	Q8TDY4			0.158408	1	0.0704605	0.398959		21	12	9
P05089	P05089			0.209951	1	0.179829	0.508925		21	12	9
P78540	P78540			0.489641	1	0.44227	1.01284		21	12	9
Q9NWB6	Q9NWB6			0.511125	1	-0.134252	-1.04702		21	12	9
Q7L4I2	Q7L4I2			0.0779053	1	0.024712	0.210153		21	12	9
Q8TF01	Q8TF01			1.08402	1	-0.178225	-1.83371		21	12	9
Q9P2R6	Q9P2R6			0.0573774	1	0.0214271	0.157852		21	12	9
Q5TEU4	Q5TEU4			0.451555	1	-0.192355	-0.951002		21	12	9
P54136	P54136			0.409521	1	0.0904496	0.880719		21	12	9
P04424	P04424			0.367446	1	0.133678	0.807992		21	12	9
P00966	P00966			0.0886754	1	0.0703899	0.236843		21	12	9
O95260	O95260			0.130904	1	0.0767019	0.337057		21	12	9
Q8N8R7	Q8N8R7			0.0462624	1	0.0158927	0.128691		21	12	9
O00192	O00192			0.00814522	1	-0.0036825	-0.0235975		21	12	9
Q9NVT9	Q9NVT9			0.0623138	1	-0.0233159	-0.170608		21	12	9
Q8N2F6	Q8N2F6			1.59421	1	-0.575389	-2.42479	+	21	12	9
Q96C12	Q96C12			0.0320151	1	-0.0550325	-0.0903763		21	12	9
Q6NXE6	Q6NXE6			0.234757	1	-0.0978787	-0.559391		21	12	9
Q9H6L4	Q9H6L4			0.0188654	1	0.00811187	0.0540499		20	12	8
Q8IUR7	Q8IUR7			0.71444	1	-0.15351	-1.34962		21	12	9
Q9P291	Q9P291			1.30119	1	0.482846	2.09321	+	21	12	9
Q7L311	Q7L311			1.40627	1	0.454747	2.2142	+	21	12	9
Q9UH62	Q9UH62			0.387439	1	0.159592	0.842865		21	12	9
Q6P1M9	Q6P1M9			0.869408	1	-0.287729	-1.56463		20	12	8
Q5T2E6	Q5T2E6			0.0179295	1	-0.00669873	-0.0513834		21	12	9
Q8N5I2	Q8N5I2			0.00555021	0.999837	0.00166125	0.0161267		21	12	9
Q9HBK9	Q9HBK9			0.411343	1	0.26093	0.883813		21	12	9
Q9HBZ2	Q9HBZ2			0.564708	1	0.265944	1.13209		20	12	8
P27540	P27540			0.165712	1	0.0346919	0.414998		21	12	9
O00327	O00327			0.014166	1	-0.00720975	-0.041251		12	7	5
P35869	P35869			0.0710004	1	0.0361013	0.192776		21	12	9
P18440	P18440			0.0388917	1	-0.0189152	-0.109005		21	12	9
P15289	P15289			0.421459	1	0.233874	0.900911		21	12	9
P15848	P15848			0.0803752	1	0.0309968	0.216318		21	12	9
P51689	P51689			0.446896	1	-0.164062	-0.94332		21	12	9
P51690	P51690			0.436483	1	-0.331771	-0.926057		21	12	9
Q6UWY0	Q6UWY0			0.397544	1	-0.182442	-0.861367		20	11	9
Q9BVC5	Q9BVC5			0.529982	1	-0.15923	-1.07661		21	12	9
L0R819	L0R819			0.111706	1	-0.0370471	-0.292329		21	12	9
P08243	P08243			0.263475	1	-0.224104	-0.616066		21	12	9
Q9NWL6	Q9NWL6			0.459255	1	-0.158778	-0.968243		18	11	7
O43776	O43776			0.122753	1	-0.0523176	-0.318226		21	12	9
P17174	P17174			0.401664	1	0.232262	0.867327		21	12	9
P00505	P00505			0.374527	1	0.239959	0.82041		21	12	9
Q6ICH7	Q6ICH7			0.433599	1	0.241403	0.927265		17	10	7
P14868	P14868			0.420688	1	-0.0963875	-0.899612		21	12	9
Q6PI48	Q6PI48			1.03736	1	0.498599	1.77596		21	12	9
P45381	P45381			0.216649	1	-0.182383	-0.522697		21	12	9
Q9ULA0	Q9ULA0			1.95478	1	-0.330531	-2.81329	+	21	12	9
Q12797	Q12797			0.393815	1	0.251692	0.853864		21	12	9
Q9BXN1	Q9BXN1			0.641605	1	0.799986	1.24508		21	12	9
Q15121	Q15121			0.404315	1	-0.103951	-0.871855		21	12	9
P54253	P54253			0.186022	1	0.0623623	0.458783		21	12	9
Q9UBB4	Q9UBB4			0.410122	1	0.146679	0.881741		21	12	9
P0C7T5	P0C7T5			0.386268	1	0.0887087	0.840838		21	12	9
Q99700	Q99700			0.109013	1	-0.0391435	-0.285947		21	12	9
Q8WWM7	Q8WWM7			0.440948	1	-0.0703437	-0.933476		21	12	9
P54252	P54252			0.907587	1	0.186814	1.6108		21	12	9
O15265	O15265			0.410652	1	0.267696	0.901615		12	6	6
Q14CW9	Q14CW9			0.117859	1	-0.0470409	-0.307329		19	11	8
Q96GX2	Q96GX2			0.73742	1	-0.251265	-1.38184		21	12	9
Q6SPF0	Q6SPF0			0.177152	1	-0.0802008	-0.439805		21	12	9
Q5TGY3	Q5TGY3			0.0153993	1	-0.00602865	-0.0442549		21	12	9
Q8WXF7	Q8WXF7			2.08453	1	0.595988	2.94948	+	21	12	9
Q8NHH9	Q8NHH9			0.365749	1	0.104866	0.805007		21	12	9
Q6DD88	Q6DD88			1.82398	1	-0.274797	-2.67428	+	21	12	9
P24539	P24539			0.0682485	1	-0.0257423	-0.185791		21	12	9
Q96IX5	Q96IX5			0.580365	1	0.201304	1.15401		21	12	9
Q5TC12	Q5TC12			0.0245083	1	-0.0128857	-0.0697387		21	12	9
Q8N5M1	Q8N5M1			0.144339	1	0.0489854	0.367601		21	12	9
P00846	P00846			0.407389	1	-0.130901	-0.877094		21	12	9
P25705	P25705			0.0133746	1	0.00690306	0.0385222		21	12	9
P56378	P56378			0.00280762	1	0.00137653	0.00818328		21	12	9
P06576	P06576			0.0233869	1	0.0124291	0.0666279		21	12	9
O75947	O75947			0.251441	1	-0.0954566	-0.592535		21	12	9
P30049	P30049			0.202731	1	-0.103168	-0.493952		21	12	9
P56385	P56385			0.126737	1	-0.0535103	-0.327459		21	12	9
P56381	P56381			0.0856526	1	0.0713232	0.229402		21	12	9
P56134	P56134			0.045105	1	-0.0197687	-0.125619		21	12	9
O75964	O75964			0.281314	1	-0.108784	-0.6504		21	12	9
P36542	P36542			0.393014	1	-0.196451	-0.852486		21	12	9
P48047	P48047			0.0251366	1	-0.0126046	-0.0714784		21	12	9
Q99766	Q99766			1.25515	1	0.438944	2.03933		21	12	9
P18859	P18859			0.282013	1	-0.110845	-0.651731		21	12	9
O43681	O43681			0.362012	1	-0.112732	-0.798413		21	12	9
Q8NBU5	Q8NBU5			0.289327	1	0.125714	0.665616		21	12	9
Q6PL18	Q6PL18			0.0598087	1	-0.0246023	-0.164149		21	12	9
Q9ULI0	Q9ULI0			0.45356	1	0.263622	0.954299		21	12	9
Q5T9A4	Q5T9A4			0.211007	1	0.158548	0.511575		20	12	8
Q8NB90	Q8NB90			0.641177	1	0.138679	1.24445		21	12	9
Q9UII2	Q9UII2			0.0243987	1	-0.015884	-0.069435		21	12	9
Q9Y6X9	Q9Y6X9			0.387967	1	0.136689	0.843778		21	12	9
Q96S55	Q96S55			0.460856	1	-0.161405	-0.966258		21	12	9
Q9BZC7	Q9BZC7			0.595979	1	-0.166957	-1.17753		21	12	9
Q99758	Q99758			0.0488263	1	0.0236931	0.135574		20	12	8
Q8WWZ7	Q8WWZ7			0.0194264	1	0.0118886	0.0556686		19	11	8
Q8N139	Q8N139			0.479303	1	0.311773	0.996218		21	12	9
Q9NRK6	Q9NRK6			0.397573	1	0.170205	0.860322		21	12	9
Q9NP58	Q9NP58			0.689616	1	-0.271942	-1.31441		21	12	9
O75027	O75027			0.07289	1	-0.0374496	-0.197553		21	12	9
Q9NUT2	Q9NUT2			0.260757	1	0.111568	0.610779		21	12	9
P33897	P33897			0.357446	1	0.235161	0.790326		21	12	9
P28288	P28288			0.0332566	1	0.0187918	0.0937588		21	12	9
O14678	O14678			0.292933	1	0.0976524	0.672425		21	12	9
P61221	P61221			0.0309708	1	-0.00839138	-0.0875244		21	12	9
Q8NE71	Q8NE71			1.59266	1	-0.371667	-2.42308	+	21	12	9
Q9UG63	Q9UG63			0.509285	1	-0.115914	-1.04411		21	12	9
Q9NUQ8	Q9NUQ8			0.157416	1	-0.0408722	-0.396769		21	12	9
P53396	P53396			0.142908	1	-0.0894567	-0.365395		18	10	8
Q8IW45	Q8IW45			0.00134234	1	0.000668892	0.00391905		21	12	9
P17858	P17858			0.593773	1	-0.165061	-1.17422		21	12	9
Q01813	Q01813			0.346446	1	0.20225	0.770715		21	12	9
O76031	O76031			0.252477	1	0.103016	0.594574		21	12	9
Q16740	Q16740			0.746475	1	-0.200748	-1.39444		21	12	9
P46063	P46063			1.14977	1	-0.197549	-1.9138		21	12	9
O94761	O94761			0.135312	1	-0.0606398	-0.349517		15	10	5
O94762	O94762			0.981002	1	-0.229686	-1.7051		21	12	9
Q9H2U1	Q9H2U1			0.115577	1	-0.0340937	-0.301454		21	12	9
Q08211	Q08211			0.014142	1	0.00474832	0.0406979		21	12	9
Q92499	Q92499			0.0163974	1	-0.0046791	-0.0470714		21	12	9
Q9NVP1	Q9NVP1			0.681002	1	-0.160847	-1.3021		21	12	9
Q9NUU7	Q9NUU7			0.117331	1	-0.0423128	-0.305571		21	12	9
Q9UMR2	Q9UMR2			0.289695	1	-0.078614	-0.666312		21	12	9
Q9GZR7	Q9GZR7			0.520934	1	0.171417	1.06246		21	12	9
O00148	O00148			0.0447821	1	-0.0159487	-0.124761		21	12	9
O00571	O00571			0.718891	1	-0.234981	-1.35588		21	12	9
O15523	O15523			0.167754	1	0.244697	0.419454		21	12	9
Q86XP3	Q86XP3			0.0927405	1	0.0406837	0.24679		21	12	9
Q9BQ39	Q9BQ39			0.0485405	1	0.0143488	0.134719		21	12	9
Q8N8A6	Q8N8A6			0.0752604	1	-0.0316377	-0.203522		21	12	9
Q8NHQ9	Q8NHQ9			0.339382	1	-0.188909	-0.758019		21	12	9
Q7Z478	Q7Z478			0.00837771	1	-0.00327741	-0.0242647		21	12	9
Q9H6R0	Q9H6R0			0.423878	1	-0.135997	-0.904979		21	12	9
Q14562	Q14562			0.436901	1	0.0767286	0.926752		21	12	9
Q8IYB8	Q8IYB8			0.997221	1	0.25991	1.72563		21	12	9
P08183	P08183			0.0470098	1	-0.0239575	-0.130672		21	12	9
Q96TA2	Q96TA2			0.654079	1	0.124278	1.26326		21	12	9
P20594	P20594			0.117837	1	-0.0611197	-0.306757		21	12	9
O14497	O14497			0.20272	1	0.0549632	0.493929		21	12	9
Q8NFD5	Q8NFD5			0.241606	1	0.076626	0.573072		21	12	9
Q68CP9	Q68CP9			0.134117	1	-0.0406027	-0.344416		21	12	9
Q99856	Q99856			0.0923919	1	0.0359867	0.24594		21	12	9
Q8IVW6	Q8IVW6			0.161458	1	0.102472	0.410231		13	7	6
P29374	P29374			0.0542002	1	-0.013261	-0.149579		21	12	9
Q4LE39	Q4LE39			0.197864	1	-0.0425994	-0.483784		21	12	9
Q14865	Q14865			0.154994	1	0.0602855	0.391406		21	12	9
Q8WXE1	Q8WXE1			0.313228	1	0.0612946	0.71029		21	12	9
P54259	P54259			0.101236	1	0.0335431	0.267362		21	12	9
O75882	O75882			0.252707	1	-0.0834347	-0.595025		21	12	9
Q8NI60	Q8NI60			0.166535	1	0.086026	0.416797		21	12	9
Q96D53	Q96D53			1.45593	1	0.370187	2.27052	+	21	12	9
O14965	O14965			0.1725	1	-0.110459	-0.430137		20	12	8
Q9NWT8	Q9NWT8			0.0171685	1	0.0101655	0.0493653		18	10	8
Q96GD4	Q96GD4			0.068326	1	-0.0366015	-0.186129		20	11	9
Q9H1Y0	Q9H1Y0			0.250107	1	-0.0794187	-0.589909		21	12	9
Q9BSB4	Q9BSB4			0.287449	1	-0.0882076	-0.66206		21	12	9
Q676U5	Q676U5			0.153453	1	0.0471086	0.387985		21	12	9
Q96BY7	Q96BY7			0.595964	1	0.140755	1.1775		21	12	9
Q7Z3C6	Q7Z3C6			0.314585	1	-0.0956521	-0.712795		21	12	9
Q96BJ3	Q96BJ3			1.3997	1	0.220258	2.20671	+	21	12	9
O15169	O15169			0.239009	1	0.0706275	0.569065		19	11	8
P20160	P20160			0.211111	1	-0.345232	-0.511317		21	12	9
Q7Z6A9	Q7Z6A9			0.101653	1	0.0994845	0.268364		21	12	9
P17213	P17213			0.122106	1	-0.193469	-0.316723		21	12	9
Q13075	Q13075			0.0451163	1	-0.0282203	-0.125649		21	12	9
Q13490	Q13490			0.340414	1	-0.158185	-0.759878		21	12	9
O15392	O15392			0.0422758	1	-0.027672	-0.118375		18	10	8
Q9NR09	Q9NR09			0.506364	1	-0.0768905	-1.03948		21	12	9
Q99933	Q99933			0.0903747	1	-0.0387476	-0.241009		21	12	9
O95816	O95816			0.439006	1	-0.234303	-0.930253		21	12	9
O95817	O95817			0.181206	1	0.0730564	0.448505		21	12	9
O95429	O95429			0.143986	1	0.0571811	0.366805		21	12	9
Q9UL15	Q9UL15			0.793821	1	0.197657	1.45951		21	12	9
Q9P281	Q9P281			0.959352	1	-0.518745	-1.67754		21	12	9
P02730	P02730			1.08354	1	0.732085	1.83313		21	12	9
Q9H4G0	Q9H4G0			0.0258978	1	0.0128394	0.0735832		21	12	9
O43491	O43491			0.69477	1	0.210387	1.32176		21	12	9
Q9HCM4	Q9HCM4			0.460439	1	-0.080391	-0.965576		21	12	9
Q8NFJ9	Q8NFJ9			0.181532	1	0.0723608	0.449203		21	12	9
Q8TAM1	Q8TAM1			0.340788	1	-0.250799	-0.767916		15	9	6
Q9BXC9	Q9BXC9			0.7267	1	0.172133	1.36685		21	12	9
Q96RK4	Q96RK4			1.0734	1	0.238404	1.82623		20	11	9
Q8N3I7	Q8N3I7			0.0506937	1	-0.0338954	-0.140391		21	12	9
Q8IWZ6	Q8IWZ6			1.53373	1	0.38205	2.35775	+	21	12	9
O75531	O75531			0.810792	1	-0.322137	-1.48252		21	12	9
P50895	P50895			0.0709846	1	0.0531236	0.192736		21	12	9
P98160	P98160			0.126946	1	-0.0914812	-0.327941		21	12	9
Q7L1Q6	Q7L1Q6			0.226881	1	0.0708035	0.543527		21	12	9
Q9Y6E2	Q9Y6E2			0.621127	1	0.266926	1.21497		21	12	9
P35613	P35613			0.0152784	1	-0.00917553	-0.0439132		21	12	9
Q13286	Q13286			0.201681	1	-0.0956698	-0.491763		21	12	9
P55061	P55061			1.8439	1	-0.325941	-2.69558	+	21	12	9
A8MTZ0	A8MTZ0			0.136372	1	0.0667312	0.351411		16	9	7
P11912	P11912			0.334973	1	-0.25558	-0.750054		21	12	9
P40259	P40259			0.0685622	1	0.107804	0.189428		11	6	5
Q9BQE9	Q9BQE9			0.814167	1	0.113464	1.49052		20	11	9
Q8WUZ0	Q8WUZ0			0.632369	1	-0.127219	-1.23154		21	12	9
O00512	O00512			0.53009	1	0.160305	1.07848		20	11	9
Q86UU0	Q86UU0			0.0660083	1	-0.0287587	-0.180079		21	12	9
P21854	P21854			0.0298413	1	0.0196176	0.084433		21	12	9
Q8WV28	Q8WV28			0.154381	1	-0.100911	-0.390046		21	12	9
P20749	P20749			0.182406	1	-0.0576451	-0.451072		21	12	9
O95999	O95999			0.532357	1	0.12128	1.08032		21	12	9
Q9C0K0	Q9C0K0			0.760807	1	0.298533	1.4247		18	10	8
P20273	P20273			0.291087	1	0.275179	0.668941		21	12	9
Q9UHQ4	Q9UHQ4			1.02828	1	0.434451	1.76463		21	12	9
P51572	P51572			0.405183	1	-0.171762	-0.873336		21	12	9
Q8NDB2	Q8NDB2			0.185135	1	0.179312	0.460269		15	9	6
Q16611	Q16611			0.984034	1	-0.284117	-1.70895		21	12	9
O60238	O60238			0.0987902	1	-0.0542622	-0.261469		21	12	9
Q92934	Q92934			0.559625	1	-0.151423	-1.12244		21	12	9
Q9NYF8	Q9NYF8			0.273852	1	-0.117165	-0.636116		21	12	9
Q9BXH1	Q9BXH1			0.529064	1	-0.241293	-1.07688		20	12	8
Q07817	Q07817			0.0303184	1	0.0129356	0.0857397		21	12	9
O43521	O43521			0.133583	1	-0.0830766	-0.348857		11	6	5
Q9HB09	Q9HB09			2.23566	1	0.337751	3.10635	+	21	12	9
Q9BXK5	Q9BXK5			0.721552	1	0.317335	1.35963		21	12	9
Q92843	Q92843			0.124241	1	-0.0486396	-0.321682		21	12	9
Q96LC9	Q96LC9			0.732171	1	-0.19214	-1.38062		19	11	8
Q9UMX3	Q9UMX3			0.47011	1	0.152395	0.986109		18	10	8
Q16548	Q16548			0.279831	1	-0.218988	-0.648242		20	11	9
Q6W2J9	Q6W2J9			0.317781	1	-0.088331	-0.718683		21	12	9
A2AJT9	A2AJT9			0.699416	1	-0.201118	-1.32836		21	12	9
Q6ZNE5	Q6ZNE5			0.105244	1	-0.0512912	-0.276969		21	12	9
Q14457	Q14457			0.334778	1	-0.0842185	-0.7497		21	12	9
Q5T5X7	Q5T5X7			0.755749	1	0.13558	1.41033		20	12	8
O15155	O15155			0.1781	1	0.0777687	0.441843		21	12	9
Q9NYM9	Q9NYM9			0.0667954	1	0.0262484	0.182089		21	12	9
Q9Y4K1	Q9Y4K1			0.254674	1	0.172406	0.598888		21	12	9
Q96L58	Q96L58			1.60054	1	0.285667	2.43177	+	21	12	9
Q6Y288	Q6Y288			0.189459	1	0.129463	0.466078		21	12	9
Q8NES3	Q8NES3			1.40066	1	-0.93082	-2.2671	+	16	8	8
Q9Y644	Q9Y644			0.352974	1	0.123646	0.782377		21	12	9
P15291	P15291			0.534448	1	0.176184	1.08357		21	12	9
O60512	O60512			0.73576	1	-0.246434	-1.37952		21	12	9
O60513	O60513			0.676652	1	-0.208665	-1.29586		21	12	9
O43286	O43286			0.286039	1	0.18795	0.662727		17	9	8
Q9UBX8	Q9UBX8			0.369072	1	0.214273	0.812939		19	11	8
Q9UBV7	Q9UBV7			0.274069	1	0.0864806	0.636533		21	12	9
O43505	O43505			0.407651	1	0.149124	0.87754		21	12	9
Q13884	Q13884			0.34416	1	0.171627	0.766615		21	12	9
P02749	P02749			1.03948	1	0.545297	1.77861		21	12	9
P61769	P61769			0.285395	1	-0.223487	-0.658165		21	12	9
Q13425	Q13425			0.411264	1	-0.0913674	-0.88368		21	12	9
Q562R1	Q562R1			0.279919	1	-0.307408	-0.647737		21	12	9
P35612	P35612			0.0432232	1	0.0337582	0.120609		21	12	9
P25098	P25098			0.454368	1	-0.182286	-0.955627		21	12	9
P35626	P35626			0.683928	1	-0.318118	-1.30629		21	12	9
Q96KN2	Q96KN2			1.25966	1	0.372757	2.04464		21	12	9
Q4L235	Q4L235			0.416751	1	-0.234656	-0.908585		13	6	7
P49407	P49407			0.819908	1	-0.500257	-1.49481		21	12	9
P32121	P32121			0.418675	1	-0.114054	-0.896219		21	12	9
Q9NSA3	Q9NSA3			1.01275	1	0.296171	1.74518		21	12	9
Q8WYA6	Q8WYA6			0.230457	1	-0.0488309	-0.550748		21	12	9
P42025	P42025			0.129086	1	-0.0437823	-0.332876		21	12	9
P52757	P52757			0.473722	1	-0.225458	-0.987195		21	12	9
P13929	P13929			0.161438	1	0.162577	0.405634		21	12	9
P16278	P16278			0.0834424	1	0.032212	0.223937		21	12	9
Q6UWU2	Q6UWU2			0.0048806	1	0.00491912	0.0141918		21	12	9
P15907	P15907			0.650835	1	-0.327285	-1.25854		21	12	9
P08236	P08236			0.746926	1	0.322924	1.39507		21	12	9
P06865	P06865			0.354191	1	-0.16154	-0.784544		21	12	9
P07686	P07686			0.675009	1	-0.261274	-1.2935		21	12	9
Q93088	Q93088			1.12765	1	0.574628	1.89999		19	10	9
O00462	O00462			1.20364	1	0.352139	1.97838		21	12	9
Q9HBI1	Q9HBI1			0.204305	1	0.0837957	0.497227		21	12	9
Q16585	Q16585			0.236655	1	-0.101778	-0.563194		21	12	9
Q9Y5Z0	Q9Y5Z0			1.12076	1	0.405924	1.87864		21	12	9
Q9H115	Q9H115			0.124287	1	-0.0523089	-0.321789		21	12	9
Q8N3L3	Q8N3L3			0.503874	1	0.414321	1.05643		13	8	5
P55957	P55957			0.16934	1	0.0687156	0.422907		21	12	9
O43252	O43252			0.172333	1	-0.0706932	-0.429401		21	12	9
O95340	O95340			0.000793264	1	-0.000507694	-0.00231744		21	12	9
Q9NZS9	Q9NZS9			0.867602	1	0.226544	1.59972		14	8	6
Q6NYC1	Q6NYC1			0.30231	1	-0.141918	-0.690013		21	12	9
Q13057	Q13057			1.22472	1	-0.273532	-2.00342		21	12	9
P34913	P34913			0.773939	1	-0.295146	-1.43235		21	12	9
P07814	P07814			0.244467	1	0.0477906	0.578756		21	12	9
P52848	P52848			0.0285481	1	-0.0100832	-0.0808847		21	12	9
P52849	P52849			2.66832	1	-0.315939	-3.61326	+	19	11	8
P13995	P13995			0.178672	1	-0.103262	-0.443072		21	12	9
P0C870	P0C870			1.32272	1	0.209463	2.11822	+	21	12	9
Q8N371	Q8N371			0.483144	1	0.145148	1.00241		21	12	9
Q96T60	Q96T60			1.49906	1	0.362804	2.31902	+	21	12	9
P31939	P31939			0.144683	1	-0.0534587	-0.368374		21	12	9
Q9Y223	Q9Y223			0.00764465	1	-0.0026647	-0.0221598		21	12	9
P21810	P21810			0.0434091	1	-0.0527432	-0.121105		21	12	9
Q14032	Q14032			0.923674	1	-0.985725	-1.67782		14	8	6
P53004	P53004			0.971201	1	-0.222213	-1.69265		21	12	9
P78537	P78537			0.267638	1	0.0744133	0.624137		21	12	9
Q6QNY1	Q6QNY1			0.224911	1	0.0726025	0.539536		21	12	9
Q6QNY0	Q6QNY0			0.19547	1	-0.0643434	-0.478759		21	12	9
Q9NUP1	Q9NUP1			0.185622	1	0.0682348	0.45793		21	12	9
Q8TDH9	Q8TDH9			0.0164425	1	0.00635387	0.0471987		21	12	9
Q9UL45	Q9UL45			0.130017	1	0.0661612	0.33502		21	12	9
Q96IK1	Q96IK1			0.383491	1	0.16286	0.836025		21	12	9
Q8NFC6	Q8NFC6			0.477451	1	0.0912087	0.993228		21	12	9
P43251	P43251			0.107953	1	0.038255	0.283427		21	12	9
P50747	P50747			0.140336	1	0.0622533	0.358562		21	12	9
Q9Y6X5	Q9Y6X5			1.10972	1	-0.499517	-1.86519		21	12	9
P49789	P49789			0.175989	1	0.0899381	0.437301		21	12	9
P50583	P50583			0.0366289	1	-0.0143401	-0.102904		21	12	9
P07738	P07738			0.973771	1	0.419551	1.69592		21	12	9
Q13867	Q13867			0.00796345	1	-0.00245862	-0.0230756		21	12	9
Q969J3	Q969J3			1.25843	1	0.260607	2.0432		21	12	9
Q96GS4	Q96GS4			0.190274	1	0.0472336	0.467802		21	12	9
Q96B45	Q96B45			0.248087	1	0.140957	0.585923		21	12	9
Q96FH0	Q96FH0			0.0955289	1	-0.0531479	-0.253574		21	12	9
P18577	P18577			0.764	1	0.591613	1.41868		21	12	9
P54132	P54132			0.534187	1	0.205255	1.08317		21	12	9
P15391	P15391			0.0134701	1	0.0181339	0.0388533		19	10	9
P11836	P11836			0.126519	1	0.202979	0.326955		21	12	9
Q9NSY1	Q9NSY1			0.0661717	1	0.0316201	0.180497		21	12	9
Q9Y3E2	Q9Y3E2			0.217601	1	-0.0727104	-0.524646		21	12	9
Q9H3K6	Q9H3K6			0.327466	1	-0.117566	-0.736417		21	12	9
Q53S33	Q53S33			0.370584	1	-0.158825	-0.813505		21	12	9
Q6UWU4	Q6UWU4			0.318066	1	-0.118183	-0.719207		21	12	9
P13727	P13727			0.0922029	1	0.0949114	0.245479		21	12	9
Q10589	Q10589			0.151901	1	-0.0845511	-0.384533		21	12	9
P13497	P13497			0.277101	1	0.193544	0.643759		19	12	7
P18075	P18075			0.0162992	1	0.0410084	0.0472445		13	7	6
P34820	P34820			0.41356	1	-0.338656	-0.888734		20	12	8
Q13873	Q13873			0.0304956	1	-0.0116871	-0.0862248		21	12	9
Q53HL2	Q53HL2			0.131171	1	-0.0537791	-0.338253		19	11	8
Q9NWK9	Q9NWK9			0.196725	1	-0.0405984	-0.481395		21	12	9
P80723	P80723			0.364886	1	0.25036	0.803485		21	12	9
Q8WXS3	Q8WXS3			0.142921	1	-0.184629	-0.364405		21	12	9
O95258	O95258			0.516994	1	0.185322	1.05627		21	12	9
O95415	O95415			0.857254	1	-0.223139	-1.54469		21	12	9
Q9UQB8	Q9UQB8			0.347773	1	0.182914	0.777454		17	10	7
Q9UHR4	Q9UHR4			0.649643	1	0.38376	1.2568		21	12	9
Q6UXY1	Q6UXY1			0.399119	1	0.444108	0.874681		14	9	5
P54687	P54687			0.132415	1	-0.144005	-0.342314		16	10	6
O15382	O15382			0.339588	1	0.116763	0.758391		21	12	9
Q6UWZ7	Q6UWZ7			1.27545	1	-0.415804	-2.06316		21	12	9
Q96RL1	Q96RL1			0.718836	1	-0.19512	-1.35581		21	12	9
Q6PJG6	Q6PJG6			0.799871	1	0.134801	1.46773		21	12	9
Q7Z569	Q7Z569			1.25878	1	-0.126048	-2.04361		21	12	9
Q9P287	Q9P287			0.312517	1	0.150512	0.708975		21	12	9
Q7Z589	Q7Z589			0.544793	1	-0.137738	-1.09962		21	12	9
Q9NZM4	Q9NZM4			0.365676	1	0.118816	0.804877		21	12	9
Q6AI39	Q6AI39			0.0481738	1	0.0179543	0.134086		18	10	8
P11274	P11274			0.571051	1	0.181362	1.13988		21	12	9
P56945	P56945			0.515719	1	0.146385	1.05426		21	12	9
O75815	O75815			0.0531254	1	0.0237952	0.14677		21	12	9
Q9HCU9	Q9HCU9			0.708845	1	-0.190381	-1.34172		21	12	9
Q5PSV4	Q5PSV4			0.253199	1	-0.0931766	-0.595992		21	12	9
P38398	P38398			0.0250346	1	0.00836654	0.0712484		20	11	9
Q9H6U6	Q9H6U6			0.164392	1	0.0614991	0.413304		18	11	7
Q8TDM0	Q8TDM0			0.166429	1	-0.0746364	-0.41955		15	10	5
Q9Y6D6	Q9Y6D6			0.0635162	1	0.0146913	0.173697		21	12	9
Q9Y6D5	Q9Y6D5			0.32861	1	-0.15636	-0.738502		21	12	9
Q5TH69	Q5TH69			0.16909	1	0.083637	0.422363		21	12	9
Q96GW7	Q96GW7			0.561079	1	-0.346487	-1.12466		21	12	9
Q8WY22	Q8WY22			0.027821	1	0.0109255	0.0788857		21	12	9
Q9UBW5	Q9UBW5			0.159146	1	-0.122658	-0.400587		21	12	9
Q9NQY0	Q9NQY0			0.202423	1	-0.0769853	-0.493311		21	12	9
Q9NWV8	Q9NWV8			1.28831	1	-0.135081	-2.07819		21	12	9
Q9NXR7	Q9NXR7			0.0759249	1	-0.0186312	-0.205191		21	12	9
Q15018	Q15018			0.435432	1	0.0745146	0.924308		21	12	9
Q5VW32	Q5VW32			0.300468	1	0.112469	0.686571		21	12	9
Q9NRL2	Q9NRL2			0.182725	1	0.0549303	0.451755		21	12	9
Q9UIF9	Q9UIF9			0.00215287	1	-0.00075976	-0.0062796		21	12	9
Q9UIF8	Q9UIF8			0.107078	1	-0.0265965	-0.281567		20	11	9
Q9ULD4	Q9ULD4			1.25293	1	-0.321834	-2.03672		21	12	9
Q9NSI6	Q9NSI6			1.11027	1	-0.189997	-1.87179		20	12	8
Q6RI45	Q6RI45			0.491641	1	-0.138003	-1.04104		12	6	6
P25440	P25440			0.0830417	1	0.0367726	0.222944		21	12	9
Q15059	Q15059			0.169656	1	0.0581321	0.423594		21	12	9
O60885	O60885			0.0293629	1	0.0102732	0.0831217		21	12	9
Q9NPI1	Q9NPI1			0.0782663	1	-0.0229382	-0.211056		21	12	9
Q9H8M2	Q9H8M2			0.295071	1	0.0665799	0.676448		21	12	9
Q9NW68	Q9NW68			0.803042	1	-0.189097	-1.47203		21	12	9
Q13829	Q13829			0.153891	1	-0.0558718	-0.391692		15	9	6
Q9H3F6	Q9H3F6			1.57063	1	-0.160126	-2.39872	+	21	12	9
Q9H0C5	Q9H0C5			0.289639	1	0.122063	0.666205		21	12	9
Q9BX70	Q9BX70			0.456121	1	0.128636	0.958503		21	12	9
Q96Q07	Q96Q07			0.0881359	1	-0.0277976	-0.235699		20	11	9
Q719H9	Q719H9			0.585683	1	0.298669	1.16204		21	12	9
Q96CX2	Q96CX2			0.302361	1	0.134797	0.690109		21	12	9
Q96SI1	Q96SI1			0.0473215	1	0.0358578	0.131497		21	12	9
Q6PI47	Q6PI47			0.419656	1	-0.120499	-0.897872		21	12	9
Q7Z5Y7	Q7Z5Y7			0.263376	1	-0.104853	-0.615874		21	12	9
Q4G0X4	Q4G0X4			0.558723	1	-0.538042	-1.12106		21	12	9
Q9Y597	Q9Y597			0.446847	1	0.113747	0.943239		21	12	9
Q9NXV2	Q9NXV2			0.113536	1	-0.0400682	-0.29665		21	12	9
Q8NC69	Q8NC69			0.305677	1	-0.110669	-0.704315		14	7	7
Q96MP8	Q96MP8			0.324131	1	0.0851787	0.730328		21	12	9
Q7L273	Q7L273			1.66592	1	-0.209109	-2.50348	+	21	12	9
O43670	O43670			0.17758	1	0.0528673	0.440726		21	12	9
Q9BRD0	Q9BRD0			0.0245174	1	-0.0082815	-0.069764		21	12	9
Q7KYR7	Q7KYR7			0.284545	1	-0.141392	-0.65655		21	12	9
Q8WVV5	Q8WVV5			0.09033	1	0.0758844	0.241795		17	10	7
O00481	O00481			0.224672	1	-0.104807	-0.539051		21	12	9
P78410	P78410			0.0490247	1	-0.0399402	-0.135997		21	12	9
O00478	O00478			0.0250667	1	0.015486	0.071285		21	12	9
Q13895	Q13895			0.506406	1	-0.146189	-1.03955		21	12	9
Q9Y235	Q9Y235			0.30904	1	0.449046	0.70897		15	9	6
Q96EU7	Q96EU7			0.00858491	1	-0.00308746	-0.0248591		21	12	9
P11586	P11586			0.409562	1	0.124627	0.88079		21	12	9
Q9Y426	Q9Y426			0.264148	1	0.169917	0.617374		21	12	9
Q4AC94	Q4AC94			0.19737	1	-0.096072	-0.483184		20	12	8
Q16581	Q16581			1.96662	1	-0.62236	-2.90886	+	17	9	8
P04003	P04003			0.551113	1	0.357281	1.10937		21	12	9
P20851	P20851			0.68762	1	0.409317	1.31156		21	12	9
P21730	P21730			0.486161	1	-0.258408	-1.00726		21	12	9
O75844	O75844			0.516289	1	-0.152701	-1.05516		21	12	9
Q9Y256	Q9Y256			0.185343	1	-0.157595	-0.458195		19	10	9
Q8WUQ7	Q8WUQ7			0.721528	1	-0.111167	-1.35959		21	12	9
P27708	P27708			0.0124764	1	0.0047773	0.0359709		21	12	9
Q9NYQ6	Q9NYQ6			0.966677	1	0.31664	1.69675		19	12	7
Q9HCU4	Q9HCU4			0.16877	1	-0.0636596	-0.421667		21	12	9
P12830	P12830			0.568643	1	-0.50587	-1.13621		21	12	9
P55287	P55287			0.0396258	1	-0.0269097	-0.110979		21	12	9
P55290	P55290			0.266322	1	-0.103106	-0.621588		21	12	9
Q9H159	Q9H159			0.225632	1	0.141352	0.540998		21	12	9
P19022	P19022			0.61798	1	0.532621	1.21031		21	12	9
P22223	P22223			1.02562	1	-0.822654	-1.76131		21	12	9
P33151	P33151			0.187613	1	0.0820472	0.462163		21	12	9
P55285	P55285			0.197252	1	0.123003	0.483974		18	10	8
Q99653	Q99653			0.558296	1	-0.174033	-1.1204		21	12	9
Q96BS2	Q96BS2			0.835815	1	0.518902	1.51615		21	12	9
P63098	P63098			0.46663	1	0.134246	0.975678		21	12	9
Q9Y6J0	Q9Y6J0			0.101191	1	0.0202194	0.267255		21	12	9
P53805	P53805			0.772626	1	0.689964	1.44581		17	9	8
Q9UKA8	Q9UKA8			0.259848	1	0.106371	0.609006		21	12	9
Q16602	Q16602			0.558223	1	0.288538	1.12029		21	12	9
Q99828	Q99828			0.422844	1	0.130156	0.90324		21	12	9
Q9UGQ2	Q9UGQ2			0.412077	1	-0.238875	-0.897336		14	9	5
Q8IWX8	Q8IWX8			0.531868	1	-0.0935578	-1.07956		21	12	9
Q9HA72	Q9HA72			0.0431404	1	-0.022071	-0.120477		20	12	8
Q8N5C1	Q8N5C1			0.112189	1	-0.0828916	-0.293469		21	12	9
Q5R3K3	Q5R3K3			0.334983	1	-0.305999	-0.750071		21	12	9
Q9UM00	Q9UM00			0.14737	1	-0.0584382	-0.37441		21	12	9
Q96D31	Q96D31			0.353172	1	0.182249	0.782729		21	12	9
P49069	P49069			0.29767	1	-0.0607121	-0.68133		21	12	9
Q8NE86	Q8NE86			0.216212	1	0.0764175	0.521802		21	12	9
Q9NWR8	Q9NWR8			0.180824	1	0.115716	0.447688		21	12	9
Q9BPX6	Q9BPX6			0.687943	1	0.16761	1.31203		21	12	9
Q8IYU8	Q8IYU8			0.45142	1	0.117163	0.95078		21	12	9
Q86XE3	Q86XE3			0.192519	1	0.151449	0.478128		13	7	6
Q14123	Q14123			0.866896	1	0.439312	1.59873		14	7	7
Q8N5S9	Q8N5S9			0.145498	1	0.0427306	0.370859		19	11	8
Q14012	Q14012			0.134556	1	0.0698528	0.34542		21	12	9
Q8IU85	Q8IU85			0.0801767	1	-0.0378286	-0.215823		21	12	9
Q13554	Q13554			0.166541	1	0.0790999	0.418019		18	11	7
Q16566	Q16566			0.510288	1	0.227914	1.04569		21	12	9
Q9P1Z2	Q9P1Z2			0.985758	1	-0.212317	-1.71113		21	12	9
Q13137	Q13137			2.20635	1	-0.311814	-3.07606	+	21	12	9
O75746	O75746			0.556542	1	0.11578	1.11771		21	12	9
Q9UJS0	Q9UJS0			0.161299	1	0.109604	0.405327		21	12	9
Q6NUK1	Q6NUK1			0.0474641	1	0.0246986	0.131874		21	12	9
Q9BV35	Q9BV35			0.0878916	1	-0.0383673	-0.234917		21	12	9
Q9Y376	Q9Y376			1.07481	1	-0.139314	-1.82238		21	12	9
Q9H9S4	Q9H9S4			0.763004	1	-0.211038	-1.41731		21	12	9
Q9NP80	Q9NP80			0.00298355	1	0.00081887	0.00869432		21	12	9
Q9Y2V2	Q9Y2V2			0.307634	1	0.13373	0.699928		21	12	9
O75177	O75177			0.370313	1	0.198625	0.81303		21	12	9
Q9HB71	Q9HB71			0.141777	1	-0.0668973	-0.361821		21	12	9
Q13938	Q13938			0.203303	1	0.228296	0.495144		21	12	9
Q05682	Q05682			0.26853	1	0.190643	0.625861		21	12	9
O14967	O14967			1.36973	1	0.559151	2.19086	+	19	11	8
Q96JQ2	Q96JQ2			0.252535	1	0.127631	0.594687		21	12	9
P0DP25	P0DP25			0.391203	1	-0.06676	-0.849365		21	12	9
Q9NZT1	Q9NZT1			0.94238	1	0.60821	1.68476		16	9	7
Q7Z624	Q7Z624			1.08547	1	-0.302441	-1.8412		20	12	8
Q5T5Y3	Q5T5Y3			0.477131	1	0.0708972	0.992712		21	12	9
Q08AD1	Q08AD1			0.213781	1	0.0774	0.516813		21	12	9
P27824	P27824			0.304178	1	-0.157416	-0.693497		21	12	9
P04632	P04632			0.509231	1	0.0955018	1.04402		21	12	9
Q96L46	Q96L46			0.185494	1	-0.063204	-0.463002		13	8	5
P07384	P07384			0.65665	1	-0.122872	-1.26699		21	12	9
O75808	O75808			0.336261	1	0.0655282	0.752385		21	12	9
P17655	P17655			0.717991	1	0.167232	1.35462		21	12	9
P20807	P20807			0.0636874	1	-0.0651639	-0.176271		12	7	5
O15484	O15484			0.060952	1	-0.0657849	-0.167101		21	12	9
Q9Y6W3	Q9Y6W3			1.54301	1	-0.274647	-2.36807	+	21	12	9
P51911	P51911			0.725576	1	0.505122	1.36527		21	12	9
Q99439	Q99439			0.36117	1	0.16393	0.796924		21	12	9
Q15417	Q15417			2.02299	1	0.340947	2.88508	+	21	12	9
P27797	P27797			1.15065	1	-0.25474	-1.91487		21	12	9
P22676	P22676			0.950649	1	0.475785	1.6664		21	12	9
P31415	P31415			0.00759323	1	-0.0142057	-0.022012		21	12	9
O14958	O14958			0.288354	1	0.363823	0.66715		17	10	7
Q9BQT9	Q9BQT9			0.865137	1	0.409951	1.58006		16	9	7
O43852	O43852			0.0617612	1	-0.0580012	-0.169186		21	12	9
Q9Y233	Q9Y233			0.12777	1	-0.0558191	-0.330113		20	12	8
P17612	P17612			0.0259747	1	0.0134857	0.0737956		21	12	9
P22694	P22694			0.882356	1	0.286685	1.57781		21	12	9
P51817	P51817			0.0252227	1	-0.0262226	-0.0717167		21	12	9
P61925	P61925			1.0075	1	0.641509	1.80623		13	8	5
Q9C010	Q9C010			2.61136	1	0.84438	3.90697	+	13	8	5
Q9Y2B9	Q9Y2B9			0.159655	1	0.0480474	0.401708		21	12	9
P10644	P10644			0.408544	1	0.183355	0.879059		21	12	9
P31321	P31321			1.43213	1	0.42202	2.24359	+	21	12	9
P13861	P13861			0.419666	1	-0.112276	-0.897889		21	12	9
P31323	P31323			1.04214	1	0.550648	1.78191		21	12	9
P56211	P56211			0.779365	1	0.260253	1.43979		21	12	9
Q9NP56	Q9NP56			0.119981	1	-0.141953	-0.314408		14	9	5
Q92887	Q92887			0.463562	1	0.378408	0.970678		21	12	9
O15438	O15438			0.061727	1	0.0428015	0.169367		19	11	8
P78358	P78358			0.207173	1	-0.299341	-0.503178		21	12	9
Q5JQC4	Q5JQC4			2.18411	1	-1.34986	-3.05304	+	21	12	9
Q9BSD7	Q9BSD7			0.0525589	1	-0.0286177	-0.145286		21	12	9
Q6ZU35	Q6ZU35			0.16365	1	0.0689932	0.410488		21	12	9
Q9UDT6	Q9UDT6			0.345625	1	0.088247	0.781137		13	7	6
Q8N3C7	Q8N3C7			0.283822	1	0.174644	0.657497		18	11	7
Q6F5E8	Q6F5E8			0.146039	1	0.080055	0.371424		21	12	9
Q14444	Q14444			0.472855	1	0.140754	0.98579		21	12	9
Q8N1G2	Q8N1G2			0.71021	1	-0.177241	-1.34365		21	12	9
Q8IYT2	Q8IYT2			0.63108	1	0.160606	1.22964		21	12	9
Q6JBY9	Q6JBY9			0.223217	1	-0.170988	-0.536097		21	12	9
Q8IV04	Q8IV04			0.409214	1	-0.202276	-0.880199		21	12	9
P31327	P31327			0.21403	1	-0.182193	-0.517324		21	12	9
A8MPS7	A8MPS7			0.246314	1	-0.156501	-0.582416		21	12	9
Q9NPF2	Q9NPF2			0.0346185	1	-0.0315634	-0.0974596		21	12	9
Q9NRB3	Q9NRB3			0.201453	1	-0.109024	-0.491287		21	12	9
Q8NCH0	Q8NCH0			0.0220406	1	0.012419	0.0628838		21	12	9
Q7LGC8	Q7LGC8			0.262557	1	-0.16817	-0.614903		20	11	9
Q9GZX3	Q9GZX3			0.404309	1	0.23986	0.87565		18	10	8
P00915	P00915			0.877139	1	0.816383	1.57096		21	12	9
O43570	O43570			0.621208	1	-0.211277	-1.26041		11	6	5
Q8N1Q1	Q8N1Q1			0.177842	1	-0.108557	-0.44129		21	12	9
Q9ULX7	Q9ULX7			0.400562	1	0.445881	0.865442		21	12	9
P00918	P00918			0.453354	1	0.322094	0.953961		21	12	9
P07451	P07451			0.61427	1	0.669508	1.20481		21	12	9
P22748	P22748			0.00645116	1	-0.00757525	-0.0187716		18	9	9
Q9Y2D0	Q9Y2D0			1.38186	1	-0.718503	-2.18633	+	21	12	9
P35219	P35219			0.399934	1	0.268143	0.864368		21	12	9
P16152	P16152			1.35576	1	-0.427707	-2.15637	+	21	12	9
O75828	O75828			0.0972201	1	-0.062117	-0.257674		21	12	9
Q8N4T8	Q8N4T8			0.18984	1	-0.0828834	-0.466885		21	12	9
O75052	O75052			0.778119	1	0.268113	1.44891		18	10	8
Q96DG6	Q96DG6			0.368754	1	-0.33669	-0.810293		21	12	9
Q96IY4	Q96IY4			0.0791923	1	0.0688267	0.213369		21	12	9
O75976	O75976			0.588922	1	-0.180701	-1.16692		21	12	9
P16870	P16870			0.0379844	1	-0.0336047	-0.107069		16	11	5
P14384	P14384			1.21513	1	-0.697267	-1.99205		21	12	9
P15169	P15169			0.479098	1	0.198357	0.995888		21	12	9
P22792	P22792			0.938679	1	0.355507	1.65103		21	12	9
Q9Y646	Q9Y646			0.319683	1	-0.18137	-0.722179		21	12	9
Q66K79	Q66K79			0.763929	1	-0.294098	-1.42515		19	11	8
O14595	O14595			1.11829	1	-0.418691	-1.97775		12	7	5
P13688	P13688			0.363691	1	0.648521	0.804641		18	10	8
P40199	P40199			0.631052	1	-0.461232	-1.23185		20	12	8
Q9UJA2	Q9UJA2			0.157265	1	-0.0929234	-0.399235		15	7	8
Q16619	Q16619			0.0924195	1	-0.0393429	-0.247596		15	10	5
P43155	P43155			0.156218	1	-0.0690576	-0.394119		21	12	9
P50416	P50416			1.07056	1	-0.322052	-1.81714		21	12	9
P23786	P23786			0.0713982	1	-0.0315498	-0.193783		21	12	9
Q8N4J0	Q8N4J0			0.235528	1	-0.134299	-0.560937		21	12	9
Q9NQ79	Q9NQ79			0.687485	1	-0.359236	-1.31137		21	12	9
O75339	O75339			0.338054	1	0.321532	0.755624		21	12	9
Q8IUL8	Q8IUL8			0.0100679	1	0.0107761	0.0291049		21	12	9
P49747	P49747			0.204815	1	0.214395	0.498288		21	12	9
O75718	O75718			0.0265849	1	0.0176574	0.0754798		21	12	9
P48730	P48730			0.602793	1	-0.103704	-1.18772		21	12	9
P49674	P49674			0.311366	1	0.124981	0.707624		20	12	8
Q9HCP0	Q9HCP0			0.276269	1	-0.0808848	-0.640754		21	12	9
P78368	P78368			0.656207	1	-0.123883	-1.27447		18	10	8
Q9Y6M4	Q9Y6M4			0.466185	1	-0.158048	-0.974953		21	12	9
P68400	P68400			0.0774668	1	-0.0234709	-0.209056		21	12	9
P19784	P19784			1.07126	1	0.168623	1.818		21	12	9
P67870	P67870			0.0158856	1	0.00515925	0.045628		21	12	9
Q8WXE0	Q8WXE0			0.447408	1	0.0746623	0.944166		21	12	9
O15519	O15519			0.266831	1	-0.102721	-0.623208		20	12	8
Q9UKL3	Q9UKL3			0.121386	1	-0.0498389	-0.316678		16	9	7
Q9H8G2	Q9H8G2			0.0893797	1	0.0223352	0.238571		21	12	9
Q9BXL7	Q9BXL7			0.149762	1	0.106908	0.379761		21	12	9
Q9BX69	Q9BX69			0.00431221	1	0.00170314	0.0125666		19	11	8
Q9H257	Q9H257			0.29985	1	-0.0833382	-0.685414		21	12	9
P29466	P29466			0.209276	1	-0.159598	-0.507529		21	12	9
P31944	P31944			0.360914	1	0.241732	0.796471		21	12	9
P42575	P42575			0.393945	1	-0.0773978	-0.854088		21	12	9
P42574	P42574			0.440419	1	0.0998289	0.932599		21	12	9
P49662	P49662			1.29728	1	-0.444621	-2.08865		21	12	9
P55212	P55212			1.1227	1	0.329159	1.88101		21	12	9
P55210	P55210			0.009939	1	0.00691173	0.0287364		21	12	9
P55211	P55211			0.0618909	1	0.0253489	0.16952		21	12	9
P04040	P04040			0.368215	1	0.166041	0.809345		21	12	9
Q86VU5	Q86VU5			0.287889	1	-0.202779	-0.662894		21	12	9
P21964	P21964			0.0159687	1	-0.0103406	-0.0458626		21	12	9
P35221	P35221			0.664658	1	-0.459643	-1.27858		21	12	9
Q9UI47	Q9UI47			0.31647	1	-0.277116	-0.732442		11	6	5
P35222	P35222			0.503669	1	-0.328453	-1.03521		21	12	9
P49913	P49913			0.252006	1	-0.407664	-0.593648		21	12	9
P07858	P07858			0.34503	1	-0.212815	-0.768177		21	12	9
P07339	P07339			0.608725	1	-0.36873	-1.19657		21	12	9
Q9UBX1	Q9UBX1			0.97856	1	-0.716505	-1.702		21	12	9
P08311	P08311			0.049253	1	-0.0603616	-0.136598		21	12	9
P43235	P43235			0.522186	1	0.344855	1.06442		21	12	9
P07711	P07711			1.02925	1	-0.438107	-1.76584		21	12	9
O60911	O60911			0.401538	1	-0.347062	-0.876436		15	9	6
P43234	P43234			0.527826	1	0.218584	1.07325		21	12	9
P25774	P25774			0.369875	1	-0.287566	-0.812261		21	12	9
Q9UBR2	Q9UBR2			0.747724	1	-0.367072	-1.39617		21	12	9
P20645	P20645			0.0329604	1	-0.0177044	-0.0929527		21	12	9
P11717	P11717			0.536217	1	0.196737	1.08632		21	12	9
Q9NQ11	Q9NQ11			0.127999	1	0.0474811	0.330372		21	12	9
Q6NZI2	Q6NZI2			0.261151	1	-0.22729	-0.611545		21	12	9
O95810	O95810			0.118906	1	0.0786505	0.309259		21	12	9
Q969G5	Q969G5			0.415707	1	-0.22512	-0.891206		21	12	9
Q03135	Q03135			0.0558282	1	0.0500106	0.153824		21	12	9
P51636	P51636			1.1833	1	-0.347828	-1.9541		21	12	9
Q96F85	Q96F85			0.315652	1	0.149053	0.714763		21	12	9
P32246	P32246			0.324846	1	-0.200045	-0.731636		21	12	9
P51684	P51684			0.0540589	1	0.0593874	0.151024		12	7	5
P32248	P32248			0.407362	1	0.412855	0.889116		14	8	6
Q16627	Q16627			0.0228626	1	0.0193082	0.0653325		18	12	6
P55774	P55774			1.06253	1	-0.517032	-1.80721		21	12	9
Q99731	Q99731			1.08305	1	-0.90758	-1.8601		17	9	8
P78556	P78556			0.501503	1	0.570705	1.05756		12	7	5
O00585	O00585			0.0392955	1	-0.0749877	-0.110091		21	12	9
P13501	P13501			0.552706	1	-0.396277	-1.11182		21	12	9
Q96Q11	Q96Q11			0.0275702	1	-0.0109901	-0.0781953		21	12	9
P49715	P49715			0.484912	1	-0.214754	-1.01239		17	12	5
P17676	P17676			0.272299	1	0.154024	0.63313		21	12	9
P49716	P49716			0.0144543	1	0.00784938	0.0417783		16	10	6
Q03701	Q03701			0.0708052	1	-0.0323996	-0.192282		21	12	9
O00622	O00622			0.0171177	1	0.0112914	0.0491006		21	12	9
P29279	P29279			0.00897637	1	0.00841223	0.0259812		21	12	9
P48745	P48745			0.512114	1	-0.540662	-1.04858		21	12	9
A5YKK6	A5YKK6			0.0709965	1	0.0172393	0.192767		21	12	9
Q9H9A5	Q9H9A5			0.61402	1	0.0941441	1.20444		21	12	9
Q9UKZ1	Q9UKZ1			0.20527	1	0.0317829	0.499233		21	12	9
Q9NZN8	Q9NZN8			0.145675	1	0.0316683	0.370605		21	12	9
O75175	O75175			0.143527	1	-0.054006	-0.36577		21	12	9
Q96LI5	Q96LI5			0.0304405	1	-0.0101259	-0.086074		21	12	9
Q9UIV1	Q9UIV1			0.162421	1	-0.0534916	-0.407792		21	12	9
Q9UFF9	Q9UFF9			0.12391	1	-0.0578405	-0.320914		21	12	9
Q92600	Q92600			0.0857194	1	0.0236706	0.229567		21	12	9
Q6YHK3	Q6YHK3			0.389404	1	0.230234	0.846261		21	12	9
P48509	P48509			0.0438944	1	0.0360117	0.122398		21	12	9
Q8N6Q3	Q8N6Q3			0.426437	1	0.341879	0.909274		21	12	9
Q99467	Q99467			0.252188	1	0.12799	0.594005		21	12	9
O95400	O95400			0.290783	1	-0.08445	-0.668368		21	12	9
Q9NNX6	Q9NNX6			0.901426	1	-0.470668	-1.60277		21	12	9
Q15762	Q15762			0.247058	1	0.180687	0.588682		15	9	6
P26842	P26842			0.236862	1	-0.204999	-0.563607		21	12	9
Q5ZPR3	Q5ZPR3			0.736522	1	0.270048	1.38058		21	12	9
Q9Y5K6	Q9Y5K6			0.779054	1	-0.239106	-1.43936		21	12	9
Q9NPF0	Q9NPF0			0.183048	1	0.104694	0.452445		21	12	9
P16070	P16070			1.87571	1	-0.582719	-2.72949	+	21	12	9
P09326	P09326			0.00975497	1	0.00954996	0.0282102		21	12	9
O43866	O43866			0.182883	1	0.139881	0.452091		21	12	9
P13987	P13987			0.681812	1	-0.299846	-1.30326		21	12	9
P08962	P08962			0.097834	1	0.0853363	0.259159		21	12	9
P60033	P60033			0.00985268	1	0.00685524	0.0284896		21	12	9
P27701	P27701			0.0568641	1	-0.0439838	-0.156519		21	12	9
Q01151	Q01151			0.2807	1	-0.252643	-0.653597		16	10	6
P21926	P21926			0.512668	1	0.420858	1.04945		21	12	9
P48960	P48960			0.754417	1	-0.270083	-1.40545		21	12	9
P14209	P14209			0.267643	1	-0.125795	-0.624145		21	12	9
Q8TCZ2	Q8TCZ2			0.275396	1	0.101331	0.63908		21	12	9
Q00587	Q00587			0.323345	1	0.149977	0.728891		21	12	9
O14613	O14613			0.0446989	1	-0.0150428	-0.124632		20	12	8
Q9UKI2	Q9UKI2			0.252582	1	-0.154746	-0.594779		21	12	9
Q9H3Q1	Q9H3Q1			1.5791	1	-0.542253	-2.4081	+	21	12	9
Q6NZY7	Q6NZY7			0.37651	1	-0.253625	-0.823874		21	12	9
Q9NRR3	Q9NRR3			0.74703	1	-0.316186	-1.39819		20	11	9
Q15642	Q15642			0.0282321	1	-0.0126856	-0.080973		12	6	6
Q9NZ45	Q9NZ45			0.143763	1	0.0926087	0.366302		21	12	9
Q8N5K1	Q8N5K1			0.0932214	1	-0.0431096	-0.247962		21	12	9
P0C7P0	P0C7P0			0.663811	1	-0.325319	-1.27736		21	12	9
Q86Y37	Q86Y37			0.254456	1	0.0674004	0.59846		21	12	9
Q8TDN4	Q8TDN4			0.194016	1	-0.0981541	-0.4757		21	12	9
Q96SN8	Q96SN8			0.497041	1	-0.102059	-1.02467		21	12	9
Q96JB5	Q96JB5			0.273062	1	-0.103991	-0.634598		21	12	9
P51948	P51948			0.113817	1	-0.0404324	-0.297312		21	12	9
Q9NXV6	Q9NXV6			0.0825618	1	-0.0242068	-0.221754		21	12	9
Q96HQ2	Q96HQ2			0.203714	1	-0.0956611	-0.495998		21	12	9
Q32NB8	Q32NB8			0.372012	1	-0.12559	-0.816009		21	12	9
O14735	O14735			0.0270207	1	0.0117973	0.0766817		21	12	9
Q9BY67	Q9BY67			0.279423	1	0.194335	0.64679		21	12	9
Q8N126	Q8N126			0.270828	1	0.239748	0.63883		13	7	6
Q8NFZ8	Q8NFZ8			0.648451	1	0.281207	1.25507		21	12	9
Q4KMG0	Q4KMG0			0.602996	1	-0.417089	-1.21593		13	7	6
Q8N163	Q8N163			0.219252	1	0.0793692	0.528021		21	12	9
Q99638	Q99638			1.16668	1	-0.44038	-1.93417		21	12	9
O60671	O60671			0.646745	1	-0.209785	-1.25258		21	12	9
O75943	O75943			2.65495	1	-0.173179	-3.5348	+	21	12	9
Q9NV96	Q9NV96			0.466384	1	0.131763	0.975277		21	12	9
Q9ULG6	Q9ULG6			0.0941224	1	0.054663	0.250156		21	12	9
Q9NQS1	Q9NQS1			0.309398	1	-0.102813	-0.703202		21	12	9
P60953	P60953			0.11728	1	-0.0398157	-0.305452		21	12	9
O75419	O75419			0.99132	1	0.501699	1.74986		16	9	7
Q99459	Q99459			0.458319	1	-0.073793	-0.962107		21	12	9
O00311	O00311			0.15411	1	0.082154	0.394802		12	7	5
Q8IX12	Q8IX12			0.161346	1	0.0324865	0.405431		21	12	9
O75794	O75794			0.197599	1	0.0576646	0.483229		21	12	9
Q13042	Q13042			0.0998622	1	0.023532	0.264055		21	12	9
Q12834	Q12834			0.33697	1	-0.121536	-0.755503		19	11	8
Q9UJX2	Q9UJX2			0.533598	1	-0.126678	-1.08225		21	12	9
P30260	P30260			0.173511	1	-0.0391106	-0.431952		21	12	9
Q69YH5	Q69YH5			0.391407	1	0.151613	0.85199		19	11	8
Q99618	Q99618			0.349626	1	-0.130231	-0.777316		20	11	9
Q99674	Q99674			0.1993	1	0.137971	0.486791		21	12	9
Q9NX58	Q9NX58			0.09113	1	-0.0413076	-0.242857		21	12	9
Q8WUJ3	Q8WUJ3			0.728976	1	0.351331	1.37004		21	12	9
P43121	P43121			2.22315	1	0.632875	3.09343	+	21	12	9
Q9UHN6	Q9UHN6			1.46077	1	0.334363	2.27598	+	21	12	9
P62633	P62633			0.223902	1	0.102987	0.537489		21	12	9
P29762	P29762			0.0731233	1	0.0862713	0.198142		21	12	9
P29373	P29373			0.313771	1	0.341773	0.711292		21	12	9
P04637	P04637			0.0961235	1	-0.0342783	-0.256671		15	8	7
Q9NXG0	Q9NXG0			0.0505519	1	-0.0282511	-0.140123		20	12	8
P41208	P41208			0.947816	1	-0.224216	-1.66277		21	12	9
O15182	O15182			0.312915	1	-0.0842966	-0.709711		21	12	9
O43303	O43303			0.06272	1	-0.0214159	-0.171652		21	12	9
Q6IQ19	Q6IQ19			0.150632	1	0.0628908	0.382382		19	11	8
Q7Z7A1	Q7Z7A1			0.163537	1	0.0724079	0.41024		21	12	9
Q8N137	Q8N137			0.110552	1	0.0264683	0.289596		21	12	9
Q03188	Q03188			0.712063	1	-0.15134	-1.34626		21	12	9
P49454	P49454			0.21111	1	0.0936863	0.511315		21	12	9
Q9H3R5	Q9H3R5			0.542416	1	-0.164966	-1.0977		20	12	8
Q92674	Q92674			0.586864	1	-0.22866	-1.17679		16	9	7
Q9BS16	Q9BS16			1.16482	1	-0.277113	-1.96336		17	10	7
Q8N0S6	Q8N0S6			0.063902	1	-0.0233841	-0.174819		20	12	8
Q96H22	Q96H22			0.38924	1	-0.124523	-0.84704		20	12	8
Q9BU64	Q9BU64			0.592047	1	-0.160983	-1.17365		20	11	9
Q6IPU0	Q6IPU0			0.975138	1	-0.601781	-1.72843		16	10	6
Q7L2Z9	Q7L2Z9			0.0311511	1	-0.0102032	-0.0881546		19	11	8
Q8N2Z9	Q8N2Z9			0.62868	1	0.204254	1.24062		16	9	7
Q96BT3	Q96BT3			0.0392	1	-0.0193527	-0.110225		17	9	8
Q71F23	Q71F23			0.0516167	1	-0.0157856	-0.142922		20	12	8
A8MT69	A8MT69			0.31481	1	0.156957	0.718306		16	10	6
O43264	O43264			0.0938866	1	0.0210809	0.249582		21	12	9
Q02224	Q02224			0.322596	1	-0.270556	-0.73832		13	7	6
Q2M2Z5	Q2M2Z5			0.152032	1	0.0437825	0.386909		16	10	6
O60308	O60308			0.427228	1	0.178362	0.9106		21	12	9
Q8N8E3	Q8N8E3			0.00988845	1	0.00321401	0.0285919		21	12	9
Q8N960	Q8N960			0.139549	1	-0.0397476	-0.356779		21	12	9
Q6ZU80	Q6ZU80			0.118928	1	-0.0316585	-0.30931		21	12	9
Q66GS9	Q66GS9			0.907895	1	-0.21679	-1.6112		21	12	9
O94986	O94986			0.0749835	1	0.0254333	0.202826		21	12	9
Q5TB80	Q5TB80			0.124758	1	0.0454938	0.323433		19	10	9
Q9UPV0	Q9UPV0			0.0058864	0.999771	-0.00266308	-0.0171392		18	10	8
Q5SW79	Q5SW79			0.426356	1	0.20438	0.909138		21	12	9
Q9Y4F5	Q9Y4F5			0.409354	1	0.127007	0.880435		21	12	9
Q8TEP8	Q8TEP8			1.00041	1	-0.353986	-1.72965		21	12	9
O15078	O15078			0.047511	1	0.0110684	0.131998		21	12	9
Q9BYV8	Q9BYV8			0.718799	1	0.168201	1.35576		21	12	9
Q9C0F1	Q9C0F1			0.0204743	1	-0.00739045	-0.0585141		21	12	9
Q53EZ4	Q53EZ4			0.0656893	1	-0.0305229	-0.179264		21	12	9
Q86XR8	Q86XR8			0.451616	1	-0.146595	-0.951102		21	12	9
Q96MT8	Q96MT8			0.0904375	1	-0.0312878	-0.241163		21	12	9
Q76N32	Q76N32			0.220739	1	-0.0652257	-0.531053		21	12	9
Q8TAP6	Q8TAP6			0.0218504	1	0.00793873	0.0626482		16	9	7
Q5JTW2	Q5JTW2			0.811499	1	0.246374	1.48347		21	12	9
Q9Y592	Q9Y592			1.05675	1	-0.336912	-1.81854		18	9	9
Q6P2H3	Q6P2H3			1.07607	1	-0.201023	-1.82393		21	12	9
Q96ST8	Q96ST8			0.0938766	1	-0.0340157	-0.249558		21	12	9
Q8IW35	Q8IW35			0.293807	1	0.100724	0.67407		21	12	9
Q8NA72	Q8NA72			1.00441	1	-0.202782	-1.74524		19	11	8
Q5VT06	Q5VT06			0.874368	1	0.10161	1.56731		21	12	9
Q9BV73	Q9BV73			0.968121	1	-0.137691	-1.68873		21	12	9
Q96L14	Q96L14			0.577407	1	0.231219	1.1659		15	8	7
Q16739	Q16739			0.101393	1	-0.0426812	-0.267739		21	12	9
Q8TCT0	Q8TCT0			0.623088	1	0.219731	1.22533		18	11	7
P27544	P27544			0.111506	1	0.128822	0.291856		21	12	9
Q96G23	Q96G23			0.650511	1	0.227468	1.25807		21	12	9
Q9HA82	Q9HA82			0.619629	1	-0.351628	-1.21275		21	12	9
Q8N5B7	Q8N5B7			0.756421	1	-0.229485	-1.40822		21	12	9
Q6ZMG9	Q6ZMG9			0.978122	1	0.246742	1.70145		21	12	9
Q5TA50	Q5TA50			0.505509	1	-0.198551	-1.03813		21	12	9
Q01850	Q01850			0.219878	1	0.100066	0.529298		21	12	9
Q86X02	Q86X02			0.222361	1	0.12969	0.53486		20	12	8
Q9BSQ5	Q9BSQ5			0.231466	1	0.0574828	0.552779		21	12	9
Q49AH0	Q49AH0			0.97864	1	0.493459	1.8021		11	6	5
O75503	O75503			0.156134	1	0.0658336	0.393932		21	12	9
Q9NWW5	Q9NWW5			0.148871	1	-0.0769905	-0.378837		18	11	7
P00450	P00450			0.341011	1	0.2307	0.760954		21	12	9
Q9UFW8	Q9UFW8			0.291367	1	0.0972128	0.669471		21	12	9
O00408	O00408			0.00128569	1	-0.00139118	-0.00375663		20	12	8
Q13976	Q13976			0.922445	1	0.624649	1.67612		14	8	6
Q13237	Q13237			0.128212	1	-0.133013	-0.330864		21	12	9
Q14432	Q14432			0.611687	1	0.233691	1.20098		21	12	9
Q13370	Q13370			0.0393135	1	0.0245117	0.11014		21	12	9
O76074	O76074			0.149641	1	0.0506125	0.379491		21	12	9
Q9HD42	Q9HD42			0.554584	1	0.193445	1.1147		21	12	9
Q7LBR1	Q7LBR1			0.373733	1	0.171644	0.819022		21	12	9
O43633	O43633			0.874991	1	-0.382306	-1.56813		21	12	9
Q9UQN3	Q9UQN3			0.000746351	1	-0.000453807	-0.00218051		21	12	9
Q9Y3E7	Q9Y3E7			0.0168277	1	0.00478013	0.0482839		21	12	9
Q9BY43	Q9BY43			0.178152	1	-0.0639571	-0.441955		21	12	9
Q9H444	Q9H444			0.174995	1	-0.0581403	-0.435158		21	12	9
Q9NZZ3	Q9NZZ3			0.307125	1	0.127826	0.698981		21	12	9
Q96FZ7	Q96FZ7			0.215352	1	-0.0628651	-0.520038		21	12	9
Q8WUX9	Q8WUX9			0.219471	1	0.057443	0.528466		21	12	9
O60921	O60921			0.44212	1	-0.172708	-0.93542		21	12	9
Q99788	Q99788			1.31464	1	-0.436667	-2.12596	+	19	10	9
Q9BWS9	Q9BWS9			0.882892	1	-0.31922	-1.57852		21	12	9
P36222	P36222			1.40915	1	-0.451709	-2.21748	+	21	12	9
Q9BT22	Q9BT22			0.410657	1	0.0878674	0.882649		21	12	9
Q13231	Q13231			1.07293	1	-0.68358	-1.82007		21	12	9
Q96S66	Q96S66			0.589446	1	-0.116052	-1.16771		21	12	9
P51788	P51788			0.66144	1	-0.356554	-1.2999		14	8	6
O00299	O00299			0.462603	1	-0.184624	-0.969112		21	12	9
O15247	O15247			0.512586	1	-0.415823	-1.04932		21	12	9
O95833	O95833			0.511188	1	-0.20615	-1.04711		21	12	9
Q9Y696	Q9Y696			0.0291975	1	-0.0178464	-0.0826677		21	12	9
Q9NZA1	Q9NZA1			0.111637	1	-0.0433877	-0.292165		21	12	9
Q96NY7	Q96NY7			0.258284	1	0.19611	0.605953		21	12	9
P51797	P51797			0.0445165	1	-0.0200543	-0.124054		21	12	9
P11597	P11597			0.632644	1	0.186351	1.23194		21	12	9
Q8NE62	Q8NE62			0.34282	1	0.338467	0.764209		21	12	9
[truncated: 9,086 more rows]

## Sheet: 1D_WT_progression cohort 2
Column	Type	Name	Size	Score	P value	Benj. Hoch. FDR	Mean	Median
[truncated: 56 more rows]

[truncated: 3 more sheets: 2D_progression_WT_V600Ecohort2 , 1D enrich progression cohort 1, ttest progression cohort 1]
