# Supplementary material for: Mitochondrial dysfunction and immune suppression in BRAF V600E‐mutated metastatic melanoma
Source: Clin Transl Med. 2024 Jul 19;14(7):e1773. doi: 10.1002/ctm2.1773 (PMC11259597; doi:10.1002/ctm2.1773)
Supplement: Supplementary file 9 — Supporting Information [file CTM2-14-e1773-s005.xlsx]

## Sheet: Up progressionV600E cohort2 
#category	term ID	term description	observed gene count	background gene count	strength	false discovery rate	matching proteins in your network (IDs)	matching proteins in your network (labels)
GO Process	GO:0046483	Heterocycle metabolic process	140	2840	0.34	3.59e-15	9606.ENSP00000023939,9606.ENSP00000199320,9606.ENSP00000212015,9606.ENSP00000216294,9606.ENSP00000221455,9606.ENSP00000221801,9606.ENSP00000222330,9606.ENSP00000223073,9606.ENSP00000226796,9606.ENSP00000229270,9606.ENSP00000230771,9606.ENSP00000236273,9606.ENSP00000240185,9606.ENSP00000242257,9606.ENSP00000251250,9606.ENSP00000254108,9606.ENSP00000258281,9606.ENSP00000258962,9606.ENSP00000259469,…	RTFDC1,DIMT1,SIRT1,SNAPC1,CLASRP,FBL,GSK3A,RBM28,GAR1,TPI1,HARS2,SYF2,TARDBP,FTSJ2,DTWD1,FUS,TAF5L,SRSF1,RPL35,GMPR,SNW1,ACIN1,TAF12,CTCF,NSUN2,GPBP1,RBM27,UBE2B,TARBP2,POLG,PRCC,SNRPG,NHP2,ZMAT2,TERF1,NVL,NEIL2,NIFK,MITF,NPM1,PHAX,TRUB1,COPS2,PCBD1,POLR1D,C10orf2,DHX37,TAF7,HNRNPD,RBBP6,SUPT6H,RRS1,PRPF31,IMP3,TSEN54,NOP10,TTF1,DLST,PRPF4B,SNRNP48,MAPT,GTF2F2,SRFBP1,PRMT7,MCCC2,HMGB1,ATP5C1,NHEJ…
GO Process	GO:0044237	Cellular metabolic process	264	7513	0.19	4.05e-15	9606.ENSP00000009041,9606.ENSP00000023939,9606.ENSP00000177742,9606.ENSP00000199320,9606.ENSP00000212015,9606.ENSP00000216294,9606.ENSP00000219315,9606.ENSP00000220166,9606.ENSP00000221455,9606.ENSP00000221801,9606.ENSP00000222330,9606.ENSP00000222725,9606.ENSP00000223073,9606.ENSP00000224652,9606.ENSP00000226796,9606.ENSP00000229268,9606.ENSP00000229270,9606.ENSP00000229379,9606.ENSP00000229416,…	STARD3NL,RTFDC1,MRPS34,DIMT1,SIRT1,SNAPC1,SETD6,CTSH,CLASRP,FBL,GSK3A,LFNG,RBM28,ATE1,GAR1,USP5,TPI1,COX6A1,GCLC,MAPK14,HARS2,SYF2,TARDBP,FTSJ2,PEPD,PHPT1,MAPK8IP3,DTWD1,C12orf65,FUS,COQ3,MRPS36,TAF5L,SRSF1,NDUFB5,RPL35,GMPR,KHK,SNW1,WSB1,KANSL1,ACIN1,MECR,TAF12,CTCF,CUL3,NNT,NSUN2,GPBP1,RBM27,PECR,UBE2B,TARBP2,SORD,POLG,FN3KRP,CBX4,PRCC,ACP1,SNRPG,CTDSP1,PNKD,NHP2,ZMAT2,TERF1,GUF1,NVL,NEIL2,NIFK…
GO Process	GO:0006139	Nucleobase-containing compound metabolic process	132	2659	0.34	1.17e-14	9606.ENSP00000023939,9606.ENSP00000199320,9606.ENSP00000212015,9606.ENSP00000216294,9606.ENSP00000221455,9606.ENSP00000221801,9606.ENSP00000222330,9606.ENSP00000223073,9606.ENSP00000226796,9606.ENSP00000229270,9606.ENSP00000230771,9606.ENSP00000236273,9606.ENSP00000240185,9606.ENSP00000242257,9606.ENSP00000251250,9606.ENSP00000254108,9606.ENSP00000258281,9606.ENSP00000258962,9606.ENSP00000259469,…	RTFDC1,DIMT1,SIRT1,SNAPC1,CLASRP,FBL,GSK3A,RBM28,GAR1,TPI1,HARS2,SYF2,TARDBP,FTSJ2,DTWD1,FUS,TAF5L,SRSF1,RPL35,GMPR,SNW1,ACIN1,TAF12,CTCF,NSUN2,GPBP1,RBM27,UBE2B,TARBP2,POLG,PRCC,SNRPG,NHP2,ZMAT2,TERF1,NVL,NEIL2,NIFK,MITF,NPM1,PHAX,TRUB1,COPS2,POLR1D,C10orf2,DHX37,TAF7,HNRNPD,RBBP6,SUPT6H,RRS1,PRPF31,IMP3,TSEN54,NOP10,TTF1,DLST,PRPF4B,SNRNP48,MAPT,GTF2F2,SRFBP1,PRMT7,MCCC2,HMGB1,ATP5C1,NHEJ1,TTC3…
GO Process	GO:0006725	Cellular aromatic compound metabolic process	138	2882	0.32	2.11e-14	9606.ENSP00000023939,9606.ENSP00000199320,9606.ENSP00000212015,9606.ENSP00000216294,9606.ENSP00000221455,9606.ENSP00000221801,9606.ENSP00000222330,9606.ENSP00000223073,9606.ENSP00000226796,9606.ENSP00000229270,9606.ENSP00000230771,9606.ENSP00000236273,9606.ENSP00000240185,9606.ENSP00000242257,9606.ENSP00000251250,9606.ENSP00000254108,9606.ENSP00000258281,9606.ENSP00000258962,9606.ENSP00000259469,…	RTFDC1,DIMT1,SIRT1,SNAPC1,CLASRP,FBL,GSK3A,RBM28,GAR1,TPI1,HARS2,SYF2,TARDBP,FTSJ2,DTWD1,FUS,TAF5L,SRSF1,RPL35,GMPR,SNW1,ACIN1,TAF12,CTCF,NSUN2,GPBP1,RBM27,UBE2B,TARBP2,POLG,PRCC,SNRPG,NHP2,ZMAT2,TERF1,NVL,NEIL2,NIFK,MITF,SLC45A2,NPM1,PHAX,TRUB1,COPS2,PCBD1,POLR1D,C10orf2,DHX37,TAF7,HNRNPD,RBBP6,SUPT6H,RRS1,PRPF31,IMP3,TSEN54,NOP10,TTF1,DLST,PRPF4B,SNRNP48,MAPT,GTF2F2,SRFBP1,PRMT7,MCCC2,HMGB1,ATP…
GO Process	GO:0008152	Metabolic process	279	8298	0.17	2.11e-14	9606.ENSP00000009041,9606.ENSP00000023939,9606.ENSP00000177742,9606.ENSP00000199320,9606.ENSP00000212015,9606.ENSP00000216294,9606.ENSP00000219315,9606.ENSP00000220166,9606.ENSP00000221455,9606.ENSP00000221801,9606.ENSP00000222330,9606.ENSP00000222725,9606.ENSP00000223073,9606.ENSP00000224652,9606.ENSP00000226796,9606.ENSP00000229268,9606.ENSP00000229270,9606.ENSP00000229379,9606.ENSP00000229416,…	STARD3NL,RTFDC1,MRPS34,DIMT1,SIRT1,SNAPC1,SETD6,CTSH,CLASRP,FBL,GSK3A,LFNG,RBM28,ATE1,GAR1,USP5,TPI1,COX6A1,GCLC,MAPK14,HARS2,PRDM2,SYF2,TARDBP,FTSJ2,PEPD,CAPNS1,PHPT1,MAPK8IP3,DTWD1,C12orf65,FUS,COQ3,NXT1,MRPS36,TAF5L,SRSF1,NDUFB5,RPL35,GMPR,KHK,RSBN1,SNW1,WSB1,KANSL1,ACIN1,MECR,TAF12,CTCF,CUL3,NNT,NSUN2,GPBP1,RBM27,PECR,UBE2B,TARBP2,SORD,POLG,FN3KRP,CBX4,PRDM15,PRCC,ACP1,SNRPG,CTDSP1,PNKD,FTH1,…
GO Process	GO:1901360	Organic cyclic compound metabolic process	145	3118	0.31	2.11e-14	9606.ENSP00000009041,9606.ENSP00000023939,9606.ENSP00000199320,9606.ENSP00000212015,9606.ENSP00000216294,9606.ENSP00000221455,9606.ENSP00000221801,9606.ENSP00000222330,9606.ENSP00000223073,9606.ENSP00000226796,9606.ENSP00000229270,9606.ENSP00000230771,9606.ENSP00000236273,9606.ENSP00000240185,9606.ENSP00000242257,9606.ENSP00000251250,9606.ENSP00000254108,9606.ENSP00000258281,9606.ENSP00000258962,…	STARD3NL,RTFDC1,DIMT1,SIRT1,SNAPC1,CLASRP,FBL,GSK3A,RBM28,GAR1,TPI1,HARS2,SYF2,TARDBP,FTSJ2,DTWD1,FUS,TAF5L,SRSF1,RPL35,GMPR,SNW1,ACIN1,TAF12,CTCF,NSUN2,GPBP1,RBM27,UBE2B,TARBP2,POLG,PRCC,SNRPG,NHP2,ZMAT2,TERF1,NVL,NEIL2,NIFK,MITF,SLC45A2,NPM1,PHAX,TRUB1,COPS2,PCBD1,POLR1D,C10orf2,DHX37,TAF7,HNRNPD,RBBP6,SUPT6H,RRS1,PRPF31,IMP3,TSEN54,NOP10,TTF1,DLST,PRPF4B,SNRNP48,MAPT,GTF2F2,SRFBP1,PRMT7,MCCC2,…
GO Process	GO:0006396	RNA processing	66	854	0.53	4.53e-14	9606.ENSP00000199320,9606.ENSP00000221455,9606.ENSP00000221801,9606.ENSP00000223073,9606.ENSP00000226796,9606.ENSP00000236273,9606.ENSP00000240185,9606.ENSP00000242257,9606.ENSP00000251250,9606.ENSP00000254108,9606.ENSP00000258962,9606.ENSP00000259469,9606.ENSP00000261531,9606.ENSP00000262710,9606.ENSP00000264670,9606.ENSP00000265271,9606.ENSP00000266987,9606.ENSP00000271526,9606.ENSP00000272348,…	DIMT1,CLASRP,FBL,RBM28,GAR1,SYF2,TARDBP,FTSJ2,DTWD1,FUS,SRSF1,RPL35,SNW1,ACIN1,NSUN2,RBM27,TARBP2,PRCC,SNRPG,NHP2,ZMAT2,NVL,NIFK,TRUB1,DHX37,HNRNPD,RBBP6,SUPT6H,RRS1,PRPF31,IMP3,TSEN54,NOP10,PRPF4B,SNRNP48,GTF2F2,SRFBP1,PRMT7,TSNAX,SMNDC1,REXO4,UTP11L,AGO1,SRSF4,CWC27,NOP2,GTF2F1,FAM172A,PRPF40A,FTSJ3,TSEN34,SNRNP35,POLR2F,NOP14,EBNA1BP2,RPP21,SRSF10,ALYREF,THUMPD2,PLRG1,ZC3H11A,RSL1D1,DDX42,SNRN…
GO Process	GO:0090304	Nucleic acid metabolic process	114	2178	0.36	5.41e-14	9606.ENSP00000023939,9606.ENSP00000199320,9606.ENSP00000212015,9606.ENSP00000216294,9606.ENSP00000221455,9606.ENSP00000221801,9606.ENSP00000223073,9606.ENSP00000226796,9606.ENSP00000230771,9606.ENSP00000236273,9606.ENSP00000240185,9606.ENSP00000242257,9606.ENSP00000251250,9606.ENSP00000254108,9606.ENSP00000258281,9606.ENSP00000258962,9606.ENSP00000259469,9606.ENSP00000261531,9606.ENSP00000262710,…	RTFDC1,DIMT1,SIRT1,SNAPC1,CLASRP,FBL,RBM28,GAR1,HARS2,SYF2,TARDBP,FTSJ2,DTWD1,FUS,TAF5L,SRSF1,RPL35,SNW1,ACIN1,TAF12,CTCF,NSUN2,GPBP1,RBM27,UBE2B,TARBP2,POLG,PRCC,SNRPG,NHP2,ZMAT2,TERF1,NVL,NEIL2,NIFK,MITF,NPM1,PHAX,TRUB1,COPS2,POLR1D,C10orf2,DHX37,TAF7,HNRNPD,RBBP6,SUPT6H,RRS1,PRPF31,IMP3,TSEN54,NOP10,TTF1,PRPF4B,SNRNP48,MAPT,GTF2F2,SRFBP1,PRMT7,HMGB1,NHEJ1,TTC37,BABAM1,TSNAX,PARP1,HBS1L,CHD1L,S…
GO Process	GO:0034641	Cellular nitrogen compound metabolic process	148	3282	0.3	6.09e-14	9606.ENSP00000023939,9606.ENSP00000177742,9606.ENSP00000199320,9606.ENSP00000212015,9606.ENSP00000216294,9606.ENSP00000220166,9606.ENSP00000221455,9606.ENSP00000221801,9606.ENSP00000222330,9606.ENSP00000223073,9606.ENSP00000226796,9606.ENSP00000229270,9606.ENSP00000229416,9606.ENSP00000230771,9606.ENSP00000236273,9606.ENSP00000240185,9606.ENSP00000242257,9606.ENSP00000251250,9606.ENSP00000253233,…	RTFDC1,MRPS34,DIMT1,SIRT1,SNAPC1,CTSH,CLASRP,FBL,GSK3A,RBM28,GAR1,TPI1,GCLC,HARS2,SYF2,TARDBP,FTSJ2,DTWD1,C12orf65,FUS,MRPS36,TAF5L,SRSF1,RPL35,GMPR,SNW1,ACIN1,TAF12,CTCF,NSUN2,GPBP1,RBM27,UBE2B,TARBP2,POLG,PRCC,SNRPG,NHP2,ZMAT2,TERF1,GUF1,NVL,NEIL2,NIFK,MITF,NPM1,PHAX,TRUB1,COPS2,PCBD1,POLR1D,THOP1,LIPT2,C10orf2,DHX37,TAF7,HNRNPD,RBBP6,SUPT6H,RRS1,PRPF31,IMP3,TSEN54,NOP10,BACE2,TTF1,TMLHE,DLST,P…
GO Process	GO:0016070	RNA metabolic process	93	1584	0.41	9.87e-14	9606.ENSP00000199320,9606.ENSP00000216294,9606.ENSP00000221455,9606.ENSP00000221801,9606.ENSP00000223073,9606.ENSP00000226796,9606.ENSP00000230771,9606.ENSP00000236273,9606.ENSP00000240185,9606.ENSP00000242257,9606.ENSP00000251250,9606.ENSP00000254108,9606.ENSP00000258281,9606.ENSP00000258962,9606.ENSP00000259469,9606.ENSP00000261531,9606.ENSP00000262710,9606.ENSP00000263974,9606.ENSP00000264670,…	DIMT1,SNAPC1,CLASRP,FBL,RBM28,GAR1,HARS2,SYF2,TARDBP,FTSJ2,DTWD1,FUS,TAF5L,SRSF1,RPL35,SNW1,ACIN1,TAF12,NSUN2,GPBP1,RBM27,TARBP2,PRCC,SNRPG,NHP2,ZMAT2,NVL,NIFK,MITF,PHAX,TRUB1,COPS2,POLR1D,C10orf2,DHX37,TAF7,HNRNPD,RBBP6,SUPT6H,RRS1,PRPF31,IMP3,TSEN54,NOP10,TTF1,PRPF4B,SNRNP48,MAPT,GTF2F2,SRFBP1,PRMT7,TTC37,TSNAX,PARP1,HBS1L,SMNDC1,PARS2,REXO4,ENDOG,UTP11L,AGO1,SRSF4,SKIV2L,NELFE,SPIN1,MLLT3,CWC2…
GO Process	GO:0010467	Gene expression	106	2056	0.36	1.96e-12	9606.ENSP00000177742,9606.ENSP00000199320,9606.ENSP00000212015,9606.ENSP00000216294,9606.ENSP00000220166,9606.ENSP00000221455,9606.ENSP00000221801,9606.ENSP00000223073,9606.ENSP00000226796,9606.ENSP00000230771,9606.ENSP00000236273,9606.ENSP00000240185,9606.ENSP00000242257,9606.ENSP00000251250,9606.ENSP00000253233,9606.ENSP00000254108,9606.ENSP00000254998,9606.ENSP00000256441,9606.ENSP00000258281,…	MRPS34,DIMT1,SIRT1,SNAPC1,CTSH,CLASRP,FBL,RBM28,GAR1,HARS2,SYF2,TARDBP,FTSJ2,DTWD1,C12orf65,FUS,NXT1,MRPS36,TAF5L,SRSF1,RPL35,SNW1,ACIN1,TAF12,NSUN2,GPBP1,RBM27,TARBP2,PRCC,SNRPG,NHP2,ZMAT2,GUF1,NVL,NIFK,KIT,MITF,PHAX,TRUB1,COPS2,POLR1D,LIPT2,C10orf2,DHX37,TAF7,HNRNPD,RBBP6,SUPT6H,RRS1,PRPF31,IMP3,TSEN54,GLRX5,NOP10,BACE2,TTF1,PRPF4B,SNRNP48,GTF2F2,SRFBP1,PRMT7,HMGB1,NUP214,TSNAX,PARP1,HBS1L,SMND…
GO Process	GO:0071704	Organic substance metabolic process	258	7755	0.17	6.9e-12	9606.ENSP00000009041,9606.ENSP00000023939,9606.ENSP00000177742,9606.ENSP00000199320,9606.ENSP00000212015,9606.ENSP00000216294,9606.ENSP00000219315,9606.ENSP00000220166,9606.ENSP00000221455,9606.ENSP00000221801,9606.ENSP00000222330,9606.ENSP00000222725,9606.ENSP00000223073,9606.ENSP00000224652,9606.ENSP00000226796,9606.ENSP00000229268,9606.ENSP00000229270,9606.ENSP00000229416,9606.ENSP00000229795,…	STARD3NL,RTFDC1,MRPS34,DIMT1,SIRT1,SNAPC1,SETD6,CTSH,CLASRP,FBL,GSK3A,LFNG,RBM28,ATE1,GAR1,USP5,TPI1,GCLC,MAPK14,HARS2,SYF2,TARDBP,FTSJ2,PEPD,CAPNS1,PHPT1,MAPK8IP3,DTWD1,C12orf65,FUS,COQ3,NXT1,MRPS36,TAF5L,SRSF1,RPL35,GMPR,KHK,SNW1,WSB1,KANSL1,ACIN1,MECR,TAF12,CTCF,CUL3,NSUN2,GPBP1,RBM27,PECR,UBE2B,TARBP2,SORD,POLG,FN3KRP,CBX4,PRCC,ACP1,SNRPG,CTDSP1,PNKD,NHP2,ZMAT2,TERF1,GUF1,NVL,NEIL2,NIFK,NTAN1…
GO Process	GO:0044238	Primary metabolic process	244	7332	0.17	1.14e-10	9606.ENSP00000009041,9606.ENSP00000023939,9606.ENSP00000177742,9606.ENSP00000199320,9606.ENSP00000212015,9606.ENSP00000216294,9606.ENSP00000219315,9606.ENSP00000220166,9606.ENSP00000221455,9606.ENSP00000221801,9606.ENSP00000222330,9606.ENSP00000222725,9606.ENSP00000223073,9606.ENSP00000224652,9606.ENSP00000226796,9606.ENSP00000229268,9606.ENSP00000229270,9606.ENSP00000229416,9606.ENSP00000229795,…	STARD3NL,RTFDC1,MRPS34,DIMT1,SIRT1,SNAPC1,SETD6,CTSH,CLASRP,FBL,GSK3A,LFNG,RBM28,ATE1,GAR1,USP5,TPI1,GCLC,MAPK14,HARS2,SYF2,TARDBP,FTSJ2,PEPD,CAPNS1,PHPT1,MAPK8IP3,DTWD1,C12orf65,FUS,COQ3,MRPS36,TAF5L,SRSF1,RPL35,GMPR,KHK,SNW1,WSB1,KANSL1,ACIN1,MECR,TAF12,CTCF,CUL3,NNT,NSUN2,GPBP1,RBM27,PECR,UBE2B,TARBP2,SORD,POLG,FN3KRP,CBX4,PRCC,ACP1,SNRPG,CTDSP1,NHP2,ZMAT2,TERF1,GUF1,NVL,NEIL2,NIFK,NTAN1,KIT,M…
GO Process	GO:0006807	Nitrogen compound metabolic process	227	6852	0.16	4.36e-09	9606.ENSP00000023939,9606.ENSP00000177742,9606.ENSP00000199320,9606.ENSP00000212015,9606.ENSP00000216294,9606.ENSP00000219315,9606.ENSP00000220166,9606.ENSP00000221455,9606.ENSP00000221801,9606.ENSP00000222330,9606.ENSP00000222725,9606.ENSP00000223073,9606.ENSP00000224652,9606.ENSP00000226796,9606.ENSP00000229268,9606.ENSP00000229270,9606.ENSP00000229416,9606.ENSP00000229795,9606.ENSP00000230771,…	RTFDC1,MRPS34,DIMT1,SIRT1,SNAPC1,SETD6,CTSH,CLASRP,FBL,GSK3A,LFNG,RBM28,ATE1,GAR1,USP5,TPI1,GCLC,MAPK14,HARS2,SYF2,TARDBP,FTSJ2,PEPD,CAPNS1,PHPT1,MAPK8IP3,DTWD1,C12orf65,FUS,MRPS36,TAF5L,SRSF1,RPL35,GMPR,SNW1,WSB1,KANSL1,ACIN1,TAF12,CTCF,CUL3,NSUN2,GPBP1,RBM27,UBE2B,TARBP2,POLG,FN3KRP,CBX4,PRCC,ACP1,SNRPG,CTDSP1,NHP2,ZMAT2,TERF1,GUF1,NVL,NEIL2,NIFK,NTAN1,KIT,MITF,RICTOR,NPM1,PHAX,TRUB1,COPS2,PCBD…
GO Process	GO:0022613	Ribonucleoprotein complex biogenesis	36	423	0.57	5.06e-08	9606.ENSP00000199320,9606.ENSP00000221801,9606.ENSP00000226796,9606.ENSP00000242257,9606.ENSP00000258243,9606.ENSP00000258962,9606.ENSP00000259469,9606.ENSP00000266987,9606.ENSP00000272348,9606.ENSP00000274606,9606.ENSP00000281701,9606.ENSP00000285814,9606.ENSP00000296930,9606.ENSP00000311135,9606.ENSP00000322396,9606.ENSP00000324122,9606.ENSP00000326981,9606.ENSP00000332198,9606.ENSP00000338573,…	DIMT1,FBL,GAR1,FTSJ2,URB2,SRSF1,RPL35,TARBP2,SNRPG,NHP2,NVL,NIFK,NPM1,DHX37,RRS1,PRPF31,IMP3,NOP10,GNL3L,SRFBP1,PRMT7,REXO4,SURF6,UTP11L,AGO1,PAK1IP1,NOP2,FTSJ3,NOP14,EBNA1BP2,SRSF10,NUP88,RSL1D1,RPP38,DDX27,C8orf59
GO Process	GO:0043170	Macromolecule metabolic process	204	6137	0.17	1.25e-07	9606.ENSP00000023939,9606.ENSP00000177742,9606.ENSP00000199320,9606.ENSP00000212015,9606.ENSP00000216294,9606.ENSP00000219315,9606.ENSP00000220166,9606.ENSP00000221455,9606.ENSP00000221801,9606.ENSP00000222330,9606.ENSP00000222725,9606.ENSP00000223073,9606.ENSP00000224652,9606.ENSP00000226796,9606.ENSP00000229268,9606.ENSP00000229795,9606.ENSP00000230771,9606.ENSP00000236273,9606.ENSP00000240185,…	RTFDC1,MRPS34,DIMT1,SIRT1,SNAPC1,SETD6,CTSH,CLASRP,FBL,GSK3A,LFNG,RBM28,ATE1,GAR1,USP5,MAPK14,HARS2,SYF2,TARDBP,FTSJ2,PEPD,CAPNS1,PHPT1,MAPK8IP3,DTWD1,C12orf65,FUS,NXT1,MRPS36,TAF5L,SRSF1,RPL35,SNW1,WSB1,KANSL1,ACIN1,TAF12,CTCF,CUL3,NSUN2,GPBP1,RBM27,UBE2B,TARBP2,POLG,FN3KRP,CBX4,PRCC,ACP1,SNRPG,CTDSP1,NHP2,ZMAT2,TERF1,GUF1,NVL,NEIL2,NIFK,NTAN1,KIT,MITF,RICTOR,NPM1,PHAX,TRUB1,COPS2,SDHAF2,POLR1D,…
GO Process	GO:0042254	Ribosome biogenesis	29	292	0.64	1.3e-07	9606.ENSP00000199320,9606.ENSP00000221801,9606.ENSP00000226796,9606.ENSP00000242257,9606.ENSP00000258243,9606.ENSP00000259469,9606.ENSP00000274606,9606.ENSP00000281701,9606.ENSP00000285814,9606.ENSP00000296930,9606.ENSP00000311135,9606.ENSP00000322396,9606.ENSP00000326981,9606.ENSP00000332198,9606.ENSP00000338573,9606.ENSP00000341324,9606.ENSP00000361010,9606.ENSP00000361092,9606.ENSP00000362105,…	DIMT1,FBL,GAR1,FTSJ2,URB2,RPL35,NHP2,NVL,NIFK,NPM1,DHX37,RRS1,IMP3,NOP10,GNL3L,SRFBP1,REXO4,SURF6,UTP11L,PAK1IP1,NOP2,FTSJ3,NOP14,EBNA1BP2,NUP88,RSL1D1,RPP38,DDX27,C8orf59
GO Process	GO:0008380	RNA splicing	33	396	0.56	4.51e-07	9606.ENSP00000221455,9606.ENSP00000223073,9606.ENSP00000236273,9606.ENSP00000240185,9606.ENSP00000254108,9606.ENSP00000258962,9606.ENSP00000261531,9606.ENSP00000262710,9606.ENSP00000271526,9606.ENSP00000272348,9606.ENSP00000274712,9606.ENSP00000313199,9606.ENSP00000319104,9606.ENSP00000324122,9606.ENSP00000327487,9606.ENSP00000337194,9606.ENSP00000339834,9606.ENSP00000340823,9606.ENSP00000343103,…	CLASRP,RBM28,SYF2,TARDBP,FUS,SRSF1,SNW1,ACIN1,PRCC,SNRPG,ZMAT2,HNRNPD,SUPT6H,PRPF31,TSEN54,PRPF4B,SNRNP48,GTF2F2,PRMT7,SMNDC1,SRSF4,CWC27,GTF2F1,FAM172A,PRPF40A,TSEN34,SNRNP35,POLR2F,SRSF10,ALYREF,PLRG1,DDX42,SNRNP70
GO Process	GO:0006397	mRNA processing	36	468	0.53	5.28e-07	9606.ENSP00000221455,9606.ENSP00000223073,9606.ENSP00000236273,9606.ENSP00000240185,9606.ENSP00000254108,9606.ENSP00000258962,9606.ENSP00000261531,9606.ENSP00000262710,9606.ENSP00000265271,9606.ENSP00000271526,9606.ENSP00000272348,9606.ENSP00000274712,9606.ENSP00000313199,9606.ENSP00000317872,9606.ENSP00000319104,9606.ENSP00000324122,9606.ENSP00000327487,9606.ENSP00000337194,9606.ENSP00000339834,…	CLASRP,RBM28,SYF2,TARDBP,FUS,SRSF1,SNW1,ACIN1,RBM27,PRCC,SNRPG,ZMAT2,HNRNPD,RBBP6,SUPT6H,PRPF31,TSEN54,PRPF4B,SNRNP48,GTF2F2,PRMT7,SMNDC1,SRSF4,CWC27,GTF2F1,FAM172A,PRPF40A,TSEN34,SNRNP35,POLR2F,SRSF10,ALYREF,PLRG1,ZC3H11A,DDX42,SNRNP70
GO Process	GO:0034660	ncRNA metabolic process	35	467	0.52	1.64e-06	9606.ENSP00000199320,9606.ENSP00000221801,9606.ENSP00000226796,9606.ENSP00000230771,9606.ENSP00000242257,9606.ENSP00000251250,9606.ENSP00000259469,9606.ENSP00000264670,9606.ENSP00000266987,9606.ENSP00000274606,9606.ENSP00000281701,9606.ENSP00000285814,9606.ENSP00000298746,9606.ENSP00000311135,9606.ENSP00000322396,9606.ENSP00000326981,9606.ENSP00000327487,9606.ENSP00000332198,9606.ENSP00000340820,…	DIMT1,FBL,GAR1,HARS2,FTSJ2,DTWD1,RPL35,NSUN2,TARBP2,NHP2,NVL,NIFK,TRUB1,DHX37,RRS1,IMP3,TSEN54,NOP10,MAPT,SRFBP1,PARS2,REXO4,UTP11L,AGO1,NOP2,FTSJ3,TSEN34,NOP14,EBNA1BP2,RPP21,THUMPD2,RSL1D1,SARS2,RPP38,DDX27
GO Process	GO:0034470	ncRNA processing	31	381	0.55	2.2e-06	9606.ENSP00000199320,9606.ENSP00000221801,9606.ENSP00000226796,9606.ENSP00000242257,9606.ENSP00000251250,9606.ENSP00000259469,9606.ENSP00000264670,9606.ENSP00000266987,9606.ENSP00000274606,9606.ENSP00000281701,9606.ENSP00000285814,9606.ENSP00000298746,9606.ENSP00000311135,9606.ENSP00000322396,9606.ENSP00000326981,9606.ENSP00000327487,9606.ENSP00000332198,9606.ENSP00000341324,9606.ENSP00000361010,…	DIMT1,FBL,GAR1,FTSJ2,DTWD1,RPL35,NSUN2,TARBP2,NHP2,NVL,NIFK,TRUB1,DHX37,RRS1,IMP3,TSEN54,NOP10,SRFBP1,REXO4,UTP11L,AGO1,NOP2,FTSJ3,TSEN34,NOP14,EBNA1BP2,RPP21,THUMPD2,RSL1D1,RPP38,DDX27
GO Process	GO:0016071	mRNA metabolic process	43	678	0.45	2.53e-06	9606.ENSP00000221455,9606.ENSP00000223073,9606.ENSP00000236273,9606.ENSP00000240185,9606.ENSP00000254108,9606.ENSP00000258962,9606.ENSP00000259469,9606.ENSP00000261531,9606.ENSP00000262710,9606.ENSP00000264670,9606.ENSP00000265271,9606.ENSP00000271526,9606.ENSP00000272348,9606.ENSP00000274712,9606.ENSP00000298746,9606.ENSP00000313199,9606.ENSP00000317872,9606.ENSP00000319104,9606.ENSP00000324122,…	CLASRP,RBM28,SYF2,TARDBP,FUS,SRSF1,RPL35,SNW1,ACIN1,NSUN2,RBM27,PRCC,SNRPG,ZMAT2,TRUB1,HNRNPD,RBBP6,SUPT6H,PRPF31,TSEN54,PRPF4B,SNRNP48,GTF2F2,PRMT7,TTC37,HBS1L,SMNDC1,AGO1,SRSF4,SKIV2L,CWC27,GTF2F1,FAM172A,PRPF40A,TSEN34,SNRNP35,POLR2F,SRSF10,ALYREF,PLRG1,ZC3H11A,DDX42,SNRNP70
GO Process	GO:0016072	rRNA metabolic process	23	223	0.66	4.01e-06	9606.ENSP00000199320,9606.ENSP00000221801,9606.ENSP00000226796,9606.ENSP00000242257,9606.ENSP00000259469,9606.ENSP00000274606,9606.ENSP00000281701,9606.ENSP00000285814,9606.ENSP00000311135,9606.ENSP00000322396,9606.ENSP00000326981,9606.ENSP00000332198,9606.ENSP00000340820,9606.ENSP00000341324,9606.ENSP00000361010,9606.ENSP00000362105,9606.ENSP00000371858,9606.ENSP00000396673,9606.ENSP00000405068,…	DIMT1,FBL,GAR1,FTSJ2,RPL35,NHP2,NVL,NIFK,DHX37,RRS1,IMP3,NOP10,MAPT,SRFBP1,REXO4,UTP11L,NOP2,FTSJ3,NOP14,EBNA1BP2,RSL1D1,RPP38,DDX27
GO Process	GO:0051276	Chromosome organization	56	1066	0.36	6.05e-06	9606.ENSP00000212015,9606.ENSP00000219315,9606.ENSP00000221801,9606.ENSP00000226796,9606.ENSP00000258281,9606.ENSP00000261441,9606.ENSP00000262419,9606.ENSP00000262710,9606.ENSP00000263974,9606.ENSP00000264010,9606.ENSP00000264414,9606.ENSP00000265339,9606.ENSP00000267064,9606.ENSP00000269397,9606.ENSP00000274606,9606.ENSP00000276603,9606.ENSP00000296930,9606.ENSP00000299259,9606.ENSP00000305918,…	SIRT1,SETD6,FBL,GAR1,TAF5L,RSBN1,KANSL1,ACIN1,TAF12,CTCF,CUL3,UBE2B,SMARCC2,CBX4,NHP2,TERF1,NPM1,COPS2,BRD3,CBX2,C10orf2,HP1BP3,SUPT6H,RRS1,H1FX,NOP10,GTF2F2,PRMT7,HMGB1,NRDE2,BABAM1,PARP1,SMYD2,NSL1,TADA1,CHD1L,PCGF6,DMAP1,PHF20,DAXX,XPA,SPIN1,RFC1,G3BP1,CHD2,RCCD1,ZNF207,RAE1,FAM172A,MBIP,HMGA1,BRD9,H2AFY,CHMP1B,ANP32E,NAP1L1
GO Process	GO:0006364	rRNA processing	22	212	0.66	7.11e-06	9606.ENSP00000199320,9606.ENSP00000221801,9606.ENSP00000226796,9606.ENSP00000242257,9606.ENSP00000259469,9606.ENSP00000274606,9606.ENSP00000281701,9606.ENSP00000285814,9606.ENSP00000311135,9606.ENSP00000322396,9606.ENSP00000326981,9606.ENSP00000332198,9606.ENSP00000341324,9606.ENSP00000361010,9606.ENSP00000362105,9606.ENSP00000371858,9606.ENSP00000396673,9606.ENSP00000405068,9606.ENSP00000407323,…	DIMT1,FBL,GAR1,FTSJ2,RPL35,NHP2,NVL,NIFK,DHX37,RRS1,IMP3,NOP10,SRFBP1,REXO4,UTP11L,NOP2,FTSJ3,NOP14,EBNA1BP2,RSL1D1,RPP38,DDX27
GO Process	GO:0071840	Cellular component organization or biogenesis	182	5633	0.15	1.85e-05	9606.ENSP00000009041,9606.ENSP00000177742,9606.ENSP00000199320,9606.ENSP00000204517,9606.ENSP00000212015,9606.ENSP00000219315,9606.ENSP00000221801,9606.ENSP00000222330,9606.ENSP00000226796,9606.ENSP00000229416,9606.ENSP00000229922,9606.ENSP00000234488,9606.ENSP00000240185,9606.ENSP00000242257,9606.ENSP00000246533,9606.ENSP00000250894,9606.ENSP00000253233,9606.ENSP00000254108,9606.ENSP00000256441,…	STARD3NL,MRPS34,DIMT1,TFAP4,SIRT1,SETD6,FBL,GSK3A,GAR1,GCLC,CAP2,CLCN6,TARDBP,FTSJ2,CAPNS1,MAPK8IP3,C12orf65,FUS,MRPS36,URB2,TAF5L,SRSF1,NDUFB5,RPL35,SDCBP,RSBN1,KANSL1,CHCHD3,ACIN1,ARVCF,TAF12,CTCF,TUBB4A,CUL3,TMEM175,SLC12A7,PECR,UBE2B,MAPKAP1,TARBP2,SMARCC2,CBX4,SNRPG,NHP2,TERF1,NVL,NIFK,KIT,MITF,NDUFAF2,RICTOR,NPM1,COPS2,SDHAF2,MFF,CEP120,FNTA,BRD3,CBX2,C19orf70,C10orf2,ISCU,DHX37,HP1BP3,TAF7…
GO Process	GO:0044085	Cellular component biogenesis	101	2583	0.24	2.01e-05	9606.ENSP00000199320,9606.ENSP00000204517,9606.ENSP00000212015,9606.ENSP00000221801,9606.ENSP00000226796,9606.ENSP00000242257,9606.ENSP00000254108,9606.ENSP00000258243,9606.ENSP00000258962,9606.ENSP00000259037,9606.ENSP00000259469,9606.ENSP00000260130,9606.ENSP00000263207,9606.ENSP00000263974,9606.ENSP00000264010,9606.ENSP00000264071,9606.ENSP00000264414,9606.ENSP00000264771,9606.ENSP00000265339,…	DIMT1,TFAP4,SIRT1,FBL,GAR1,FTSJ2,FUS,URB2,SRSF1,NDUFB5,RPL35,SDCBP,ARVCF,TAF12,CTCF,TUBB4A,CUL3,TMEM175,UBE2B,TARBP2,SNRPG,NHP2,TERF1,NVL,NIFK,KIT,MITF,NDUFAF2,NPM1,SDHAF2,C10orf2,ISCU,DHX37,HP1BP3,TAF7,SNAP47,RRS1,POC1B,PRPF31,CSNK1D,SEC16A,C5orf30,LIMS2,IMP3,H1FX,PHACTR1,NOP10,GNL3L,MAPT,SRFBP1,PRMT7,PDPK1,SAMM50,NRDE2,RAC1,TPPP,IBA57,PARP1,RAB29,CHD1L,REXO4,SURF6,NDUFS5,UTP11L,AGO1,STXBP1,NFS1…
GO Process	GO:0000398	mRNA splicing, via spliceosome	25	294	0.57	2.53e-05	9606.ENSP00000236273,9606.ENSP00000254108,9606.ENSP00000258962,9606.ENSP00000261531,9606.ENSP00000271526,9606.ENSP00000272348,9606.ENSP00000274712,9606.ENSP00000313199,9606.ENSP00000324122,9606.ENSP00000337194,9606.ENSP00000339834,9606.ENSP00000340823,9606.ENSP00000343103,9606.ENSP00000358616,9606.ENSP00000362900,9606.ENSP00000370460,9606.ENSP00000377969,9606.ENSP00000386458,9606.ENSP00000403310,…	SYF2,FUS,SRSF1,SNW1,PRCC,SNRPG,ZMAT2,HNRNPD,PRPF31,PRPF4B,SNRNP48,GTF2F2,PRMT7,SMNDC1,SRSF4,CWC27,GTF2F1,PRPF40A,SNRNP35,POLR2F,SRSF10,ALYREF,PLRG1,DDX42,SNRNP70
GO Process	GO:0042273	Ribosomal large subunit biogenesis	12	72	0.87	0.00014	9606.ENSP00000259469,9606.ENSP00000274606,9606.ENSP00000281701,9606.ENSP00000285814,9606.ENSP00000296930,9606.ENSP00000322396,9606.ENSP00000361092,9606.ENSP00000368887,9606.ENSP00000371858,9606.ENSP00000396673,9606.ENSP00000407323,9606.ENSP00000460871	RPL35,NHP2,NVL,NIFK,NPM1,RRS1,SURF6,PAK1IP1,NOP2,FTSJ3,EBNA1BP2,RSL1D1
GO Process	GO:0018130	Heterocycle biosynthetic process	51	1061	0.33	0.00029	9606.ENSP00000212015,9606.ENSP00000216294,9606.ENSP00000226796,9606.ENSP00000240185,9606.ENSP00000258281,9606.ENSP00000259727,9606.ENSP00000261531,9606.ENSP00000263974,9606.ENSP00000264779,9606.ENSP00000268124,9606.ENSP00000272348,9606.ENSP00000274606,9606.ENSP00000276603,9606.ENSP00000284503,9606.ENSP00000285814,9606.ENSP00000295600,9606.ENSP00000297540,9606.ENSP00000299259,9606.ENSP00000299299,…	SIRT1,SNAPC1,GAR1,TARDBP,TAF5L,GMPR,SNW1,TAF12,GPBP1,POLG,SNRPG,NHP2,TERF1,NEIL2,NIFK,MITF,PHAX,COPS2,PCBD1,POLR1D,C10orf2,TAF7,HNRNPD,SUPT6H,NOP10,TTF1,GTF2F2,ATP5C1,IBA57,PARP1,APOA1BP,NFS1,NELFE,SPIN1,SUCLA2,MTAP,MLLT3,AK3,RFC1,GTF2F1,QPRT,CREB1,AMDHD2,POLR2F,GPX1,PPIA,PCBD2,GNPDA1,TCEA1,SARS2,NR2C2
GO Process	GO:0019438	Aromatic compound biosynthetic process	51	1070	0.32	0.00036	9606.ENSP00000212015,9606.ENSP00000216294,9606.ENSP00000226796,9606.ENSP00000240185,9606.ENSP00000258281,9606.ENSP00000259727,9606.ENSP00000261531,9606.ENSP00000263974,9606.ENSP00000264779,9606.ENSP00000268124,9606.ENSP00000272348,9606.ENSP00000274606,9606.ENSP00000276603,9606.ENSP00000284503,9606.ENSP00000285814,9606.ENSP00000295600,9606.ENSP00000296589,9606.ENSP00000297540,9606.ENSP00000299259,…	SIRT1,SNAPC1,GAR1,TARDBP,TAF5L,GMPR,SNW1,TAF12,GPBP1,POLG,SNRPG,NHP2,TERF1,NEIL2,NIFK,MITF,SLC45A2,PHAX,COPS2,PCBD1,POLR1D,C10orf2,TAF7,HNRNPD,SUPT6H,NOP10,TTF1,GTF2F2,ATP5C1,IBA57,PARP1,APOA1BP,NELFE,SPIN1,SUCLA2,MTAP,MLLT3,AK3,RFC1,GTF2F1,QPRT,CREB1,AMDHD2,POLR2F,GPX1,PPIA,PCBD2,GNPDA1,TCEA1,SARS2,NR2C2
GO Process	GO:0006325	Chromatin organization	38	713	0.37	0.00082	9606.ENSP00000212015,9606.ENSP00000219315,9606.ENSP00000221801,9606.ENSP00000258281,9606.ENSP00000261441,9606.ENSP00000262419,9606.ENSP00000263974,9606.ENSP00000264010,9606.ENSP00000265339,9606.ENSP00000267064,9606.ENSP00000269397,9606.ENSP00000296930,9606.ENSP00000305918,9606.ENSP00000308750,9606.ENSP00000312625,9606.ENSP00000319104,9606.ENSP00000329662,9606.ENSP00000343103,9606.ENSP00000345347,…	SIRT1,SETD6,FBL,TAF5L,RSBN1,KANSL1,TAF12,CTCF,UBE2B,SMARCC2,CBX4,NPM1,BRD3,CBX2,HP1BP3,SUPT6H,H1FX,PRMT7,HMGB1,NRDE2,BABAM1,SMYD2,TADA1,CHD1L,PCGF6,DMAP1,PHF20,DAXX,SPIN1,CHD2,RCCD1,FAM172A,MBIP,HMGA1,BRD9,H2AFY,ANP32E,NAP1L1
GO Process	GO:0000154	rRNA modification	8	35	1	0.0015	9606.ENSP00000199320,9606.ENSP00000221801,9606.ENSP00000226796,9606.ENSP00000242257,9606.ENSP00000274606,9606.ENSP00000332198,9606.ENSP00000371858,9606.ENSP00000396673	DIMT1,FBL,GAR1,FTSJ2,NHP2,NOP10,NOP2,FTSJ3
GO Process	GO:0006996	Organelle organization	117	3450	0.17	0.0015	9606.ENSP00000212015,9606.ENSP00000219315,9606.ENSP00000221801,9606.ENSP00000222330,9606.ENSP00000226796,9606.ENSP00000229416,9606.ENSP00000229922,9606.ENSP00000240185,9606.ENSP00000258281,9606.ENSP00000259037,9606.ENSP00000260130,9606.ENSP00000261441,9606.ENSP00000262419,9606.ENSP00000262570,9606.ENSP00000262710,9606.ENSP00000263974,9606.ENSP00000264010,9606.ENSP00000264071,9606.ENSP00000264414,…	SIRT1,SETD6,FBL,GSK3A,GAR1,GCLC,CAP2,TARDBP,TAF5L,NDUFB5,SDCBP,RSBN1,KANSL1,CHCHD3,ACIN1,TAF12,CTCF,TUBB4A,CUL3,TMEM175,PECR,UBE2B,MAPKAP1,SMARCC2,CBX4,NHP2,TERF1,KIT,NDUFAF2,RICTOR,NPM1,COPS2,SDHAF2,MFF,CEP120,BRD3,CBX2,C19orf70,C10orf2,HP1BP3,SNAP47,SUPT6H,RRS1,POC1B,CSNK1D,MYO1D,MINOS1,SEC16A,C5orf30,H1FX,PHACTR1,NOP10,MAPT,GTF2F2,PRMT7,PDPK1,HMGB1,SAMM50,NRDE2,RAC1,ATP5C1,BABAM1,RAB5B,TPPP,PA…
GO Process	GO:0044260	Cellular macromolecule metabolic process	156	4976	0.14	0.0016	9606.ENSP00000023939,9606.ENSP00000177742,9606.ENSP00000199320,9606.ENSP00000212015,9606.ENSP00000216294,9606.ENSP00000219315,9606.ENSP00000220166,9606.ENSP00000221801,9606.ENSP00000222330,9606.ENSP00000222725,9606.ENSP00000224652,9606.ENSP00000226796,9606.ENSP00000229268,9606.ENSP00000229795,9606.ENSP00000230771,9606.ENSP00000240185,9606.ENSP00000242257,9606.ENSP00000247665,9606.ENSP00000250894,…	RTFDC1,MRPS34,DIMT1,SIRT1,SNAPC1,SETD6,CTSH,FBL,GSK3A,LFNG,ATE1,GAR1,USP5,MAPK14,HARS2,TARDBP,FTSJ2,PHPT1,MAPK8IP3,C12orf65,MRPS36,TAF5L,RPL35,SNW1,WSB1,KANSL1,TAF12,CTCF,CUL3,NSUN2,GPBP1,UBE2B,POLG,FN3KRP,CBX4,ACP1,SNRPG,CTDSP1,NHP2,TERF1,GUF1,NEIL2,NIFK,NTAN1,KIT,MITF,RICTOR,NPM1,PHAX,COPS2,SDHAF2,POLR1D,FNTA,THOP1,LIPT2,C10orf2,ADCK5,LTBP4,TAF7,FBXW5,HNRNPD,METAP1D,RBBP6,WDTC1,SUPT6H,LYPLA1,TR…
GO Process	GO:1901362	Organic cyclic compound biosynthetic process	53	1211	0.29	0.0021	9606.ENSP00000009041,9606.ENSP00000212015,9606.ENSP00000216294,9606.ENSP00000226796,9606.ENSP00000240185,9606.ENSP00000258281,9606.ENSP00000259727,9606.ENSP00000261531,9606.ENSP00000263974,9606.ENSP00000264779,9606.ENSP00000268124,9606.ENSP00000272348,9606.ENSP00000274606,9606.ENSP00000276603,9606.ENSP00000284503,9606.ENSP00000285814,9606.ENSP00000295600,9606.ENSP00000296589,9606.ENSP00000297540,…	STARD3NL,SIRT1,SNAPC1,GAR1,TARDBP,TAF5L,GMPR,SNW1,TAF12,GPBP1,POLG,SNRPG,NHP2,TERF1,NEIL2,NIFK,MITF,SLC45A2,PHAX,COPS2,PCBD1,POLR1D,C10orf2,TAF7,HNRNPD,SUPT6H,NOP10,TTF1,GTF2F2,ATP5C1,IBA57,PARP1,APOA1BP,NFS1,NELFE,SPIN1,SUCLA2,MTAP,MLLT3,AK3,RFC1,GTF2F1,QPRT,CREB1,AMDHD2,POLR2F,GPX1,PPIA,PCBD2,GNPDA1,TCEA1,SARS2,NR2C2
GO Process	GO:0034654	Nucleobase-containing compound biosynthetic process	46	995	0.31	0.0023	9606.ENSP00000212015,9606.ENSP00000216294,9606.ENSP00000226796,9606.ENSP00000240185,9606.ENSP00000258281,9606.ENSP00000259727,9606.ENSP00000261531,9606.ENSP00000263974,9606.ENSP00000264779,9606.ENSP00000268124,9606.ENSP00000272348,9606.ENSP00000274606,9606.ENSP00000276603,9606.ENSP00000284503,9606.ENSP00000285814,9606.ENSP00000295600,9606.ENSP00000297540,9606.ENSP00000299259,9606.ENSP00000302478,…	SIRT1,SNAPC1,GAR1,TARDBP,TAF5L,GMPR,SNW1,TAF12,GPBP1,POLG,SNRPG,NHP2,TERF1,NEIL2,NIFK,MITF,PHAX,COPS2,POLR1D,C10orf2,TAF7,HNRNPD,SUPT6H,NOP10,TTF1,GTF2F2,ATP5C1,PARP1,APOA1BP,NELFE,SPIN1,MTAP,MLLT3,AK3,RFC1,GTF2F1,QPRT,CREB1,AMDHD2,POLR2F,GPX1,PPIA,GNPDA1,TCEA1,SARS2,NR2C2
GO Process	GO:0009987	Cellular process	378	15024	0.04	0.0033	9606.ENSP00000009041,9606.ENSP00000023939,9606.ENSP00000177742,9606.ENSP00000199320,9606.ENSP00000204517,9606.ENSP00000212015,9606.ENSP00000216294,9606.ENSP00000219139,9606.ENSP00000219315,9606.ENSP00000220166,9606.ENSP00000221455,9606.ENSP00000221561,9606.ENSP00000221801,9606.ENSP00000222330,9606.ENSP00000222725,9606.ENSP00000223073,9606.ENSP00000224652,9606.ENSP00000225235,9606.ENSP00000226796,…	STARD3NL,RTFDC1,MRPS34,DIMT1,TFAP4,SIRT1,SNAPC1,C16orf70,SETD6,CTSH,CLASRP,AES,FBL,GSK3A,LFNG,RBM28,ATE1,TBC1D12,GAR1,YBX3,ITFG2,USP5,TPI1,COX6A1,GCLC,MAPK14,CAP2,HARS2,HSPE1,CLCN6,SYF2,ZFAND5,ELF1,FAM53C,TARDBP,FTSJ2,PEPD,CAPNS1,PHPT1,MAPK8IP3,DTWD1,C12orf65,FUS,DNAJB1,COQ3,NXT1,MRPS36,URB2,TAF5L,SRSF1,NDUFB5,GYPC,RPL35,GMPR,SDCBP,KHK,RSBN1,SNW1,WSB1,KANSL1,CHCHD3,ACIN1,ARVCF,PPP1R12C,MECR,TAF12…
GO Process	GO:0044271	Cellular nitrogen compound biosynthetic process	61	1522	0.25	0.0051	9606.ENSP00000177742,9606.ENSP00000212015,9606.ENSP00000216294,9606.ENSP00000226796,9606.ENSP00000229416,9606.ENSP00000230771,9606.ENSP00000240185,9606.ENSP00000253233,9606.ENSP00000256441,9606.ENSP00000258281,9606.ENSP00000259469,9606.ENSP00000259727,9606.ENSP00000261531,9606.ENSP00000263974,9606.ENSP00000264779,9606.ENSP00000268124,9606.ENSP00000272348,9606.ENSP00000274606,9606.ENSP00000276603,…	MRPS34,SIRT1,SNAPC1,GAR1,GCLC,HARS2,TARDBP,C12orf65,MRPS36,TAF5L,RPL35,GMPR,SNW1,TAF12,GPBP1,POLG,SNRPG,NHP2,TERF1,GUF1,NEIL2,NIFK,MITF,PHAX,COPS2,PCBD1,POLR1D,C10orf2,TAF7,HNRNPD,SUPT6H,NOP10,TTF1,TMLHE,GTF2F2,ATP5C1,IBA57,PARP1,HBS1L,APOA1BP,PARS2,NELFE,SPIN1,SUCLA2,MTAP,MLLT3,AK3,RFC1,GTF2F1,QPRT,CREB1,AMDHD2,POLR2F,GPX1,GFM1,PPIA,PCBD2,GNPDA1,TCEA1,SARS2,NR2C2
GO Process	GO:0031324	Negative regulation of cellular metabolic process	92	2630	0.19	0.0059	9606.ENSP00000204517,9606.ENSP00000212015,9606.ENSP00000221561,9606.ENSP00000222330,9606.ENSP00000228251,9606.ENSP00000229416,9606.ENSP00000229795,9606.ENSP00000235372,9606.ENSP00000240185,9606.ENSP00000254108,9606.ENSP00000254322,9606.ENSP00000260130,9606.ENSP00000261531,9606.ENSP00000262570,9606.ENSP00000262710,9606.ENSP00000264010,9606.ENSP00000264414,9606.ENSP00000264663,9606.ENSP00000264670,…	TFAP4,SIRT1,AES,GSK3A,YBX3,GCLC,MAPK14,PRDM2,TARDBP,FUS,DNAJB1,SDCBP,SNW1,CHCHD3,ACIN1,CTCF,CUL3,NNT,NSUN2,UBE2B,PRKAR2A,TARBP2,SMARCC2,CBX4,PRDM15,CTDSP1,TERF1,C11orf84,MITF,NPM1,SAP30L,COPS2,THAP11,SRP9,DRAP1,CBX2,SP3,TAF7,HNRNPD,WDTC1,NCL,SUPT6H,COQ7,PHF23,MYO1D,H1FX,PHACTR1,BACE2,TTF1,GNL3L,MAPT,WNK1,PDPK1,HMGB1,NRDE2,MFSD12,ZBTB14,PASK,TPPP,PARP1,SMYD2,GON4L,PCGF6,ZNF217,DMAP1,AGO1,SRSF4,DAX…
GO Process	GO:0045934	Negative regulation of nucleobase-containing compound metabolic process	60	1528	0.24	0.0101	9606.ENSP00000204517,9606.ENSP00000212015,9606.ENSP00000221561,9606.ENSP00000222330,9606.ENSP00000228251,9606.ENSP00000229416,9606.ENSP00000229795,9606.ENSP00000235372,9606.ENSP00000240185,9606.ENSP00000254108,9606.ENSP00000254322,9606.ENSP00000261531,9606.ENSP00000262570,9606.ENSP00000262710,9606.ENSP00000264010,9606.ENSP00000264414,9606.ENSP00000264670,9606.ENSP00000267064,9606.ENSP00000269397,…	TFAP4,SIRT1,AES,GSK3A,YBX3,GCLC,MAPK14,PRDM2,TARDBP,FUS,DNAJB1,SNW1,CHCHD3,ACIN1,CTCF,CUL3,NSUN2,SMARCC2,CBX4,TERF1,C11orf84,MITF,SAP30L,COPS2,THAP11,DRAP1,CBX2,SP3,TAF7,HNRNPD,WDTC1,COQ7,H1FX,GNL3L,HMGB1,NRDE2,ZBTB14,PARP1,SMYD2,GON4L,PCGF6,ZNF217,DMAP1,SRSF4,DAXX,NELFE,E2F4,WWC3,RFC1,LRRFIP1,FAM172A,BCL6,CREB1,E2F5,HMGA1,RCOR3,SRSF10,H2AFY,BCLAF1,NR2C2
GO Process	GO:0009892	Negative regulation of metabolic process	104	3124	0.17	0.0106	9606.ENSP00000204517,9606.ENSP00000212015,9606.ENSP00000221561,9606.ENSP00000222330,9606.ENSP00000228251,9606.ENSP00000229416,9606.ENSP00000229795,9606.ENSP00000235372,9606.ENSP00000240185,9606.ENSP00000254108,9606.ENSP00000254322,9606.ENSP00000259469,9606.ENSP00000260130,9606.ENSP00000261531,9606.ENSP00000262570,9606.ENSP00000262710,9606.ENSP00000264010,9606.ENSP00000264414,9606.ENSP00000264663,…	TFAP4,SIRT1,AES,GSK3A,YBX3,GCLC,MAPK14,PRDM2,TARDBP,FUS,DNAJB1,RPL35,SDCBP,SNW1,CHCHD3,ACIN1,CTCF,CUL3,NNT,NSUN2,UBE2B,PRKAR2A,TARBP2,SMARCC2,CBX4,PRDM15,CTDSP1,TERF1,C11orf84,MITF,NPM1,SAP30L,COPS2,THAP11,SRP9,DRAP1,CBX2,SP3,TAF7,HNRNPD,WDTC1,NCL,SUPT6H,COQ7,PHF23,MYO1D,STK11,C5orf30,H1FX,PHACTR1,BACE2,TTF1,TMLHE,GNL3L,MAPT,WNK1,PDPK1,HMGB1,NRDE2,MFSD12,RAC1,ZBTB14,PASK,TTC37,TPPP,TSNAX,PARP1,SM…
GO Process	GO:2000113	Negative regulation of cellular macromolecule biosynthetic process	58	1470	0.24	0.0117	9606.ENSP00000204517,9606.ENSP00000212015,9606.ENSP00000221561,9606.ENSP00000222330,9606.ENSP00000228251,9606.ENSP00000229416,9606.ENSP00000235372,9606.ENSP00000240185,9606.ENSP00000254322,9606.ENSP00000261531,9606.ENSP00000262570,9606.ENSP00000264010,9606.ENSP00000264414,9606.ENSP00000267064,9606.ENSP00000269397,9606.ENSP00000276603,9606.ENSP00000294244,9606.ENSP00000295600,9606.ENSP00000297109,…	TFAP4,SIRT1,AES,GSK3A,YBX3,GCLC,PRDM2,TARDBP,DNAJB1,SNW1,CHCHD3,CTCF,CUL3,SMARCC2,CBX4,TERF1,C11orf84,MITF,SAP30L,COPS2,THAP11,SRP9,DRAP1,CBX2,SP3,TAF7,HNRNPD,WDTC1,NCL,COQ7,BACE2,TTF1,GNL3L,HMGB1,NRDE2,ZBTB14,PASK,PARP1,SMYD2,GON4L,PCGF6,ZNF217,DMAP1,AGO1,DAXX,NELFE,E2F4,WWC3,RFC1,LRRFIP1,FAM172A,BCL6,CREB1,E2F5,HMGA1,H2AFY,BCLAF1,NR2C2
GO Process	GO:0051172	Negative regulation of nitrogen compound metabolic process	85	2429	0.19	0.0119	9606.ENSP00000204517,9606.ENSP00000212015,9606.ENSP00000221561,9606.ENSP00000222330,9606.ENSP00000228251,9606.ENSP00000229416,9606.ENSP00000229795,9606.ENSP00000235372,9606.ENSP00000240185,9606.ENSP00000254108,9606.ENSP00000254322,9606.ENSP00000260130,9606.ENSP00000261531,9606.ENSP00000262570,9606.ENSP00000262710,9606.ENSP00000264010,9606.ENSP00000264414,9606.ENSP00000264663,9606.ENSP00000264670,…	TFAP4,SIRT1,AES,GSK3A,YBX3,GCLC,MAPK14,PRDM2,TARDBP,FUS,DNAJB1,SDCBP,SNW1,CHCHD3,ACIN1,CTCF,CUL3,NNT,NSUN2,UBE2B,PRKAR2A,TARBP2,SMARCC2,CBX4,PRDM15,CTDSP1,TERF1,C11orf84,MITF,NPM1,SAP30L,COPS2,THAP11,SRP9,DRAP1,CBX2,SP3,TAF7,HNRNPD,WDTC1,NCL,SUPT6H,COQ7,H1FX,PHACTR1,BACE2,GNL3L,MAPT,WNK1,PDPK1,HMGB1,NRDE2,ZBTB14,TPPP,PARP1,SMYD2,GON4L,PCGF6,ZNF217,DMAP1,AGO1,SRSF4,DAXX,NELFE,E2F4,RPS6KA3,WWC3,RFC…
GO Process	GO:0006278	RNA-dependent DNA biosynthetic process	6	25	1.02	0.0145	9606.ENSP00000226796,9606.ENSP00000274606,9606.ENSP00000276603,9606.ENSP00000332198,9606.ENSP00000371321,9606.ENSP00000419425	GAR1,NHP2,TERF1,NOP10,RFC1,PPIA
GO Process	GO:0051253	Negative regulation of RNA metabolic process	56	1422	0.24	0.0158	9606.ENSP00000204517,9606.ENSP00000212015,9606.ENSP00000221561,9606.ENSP00000228251,9606.ENSP00000229416,9606.ENSP00000229795,9606.ENSP00000235372,9606.ENSP00000240185,9606.ENSP00000254108,9606.ENSP00000254322,9606.ENSP00000261531,9606.ENSP00000262570,9606.ENSP00000262710,9606.ENSP00000264010,9606.ENSP00000264414,9606.ENSP00000264670,9606.ENSP00000267064,9606.ENSP00000269397,9606.ENSP00000294244,…	TFAP4,SIRT1,AES,YBX3,GCLC,MAPK14,PRDM2,TARDBP,FUS,DNAJB1,SNW1,CHCHD3,ACIN1,CTCF,CUL3,NSUN2,SMARCC2,CBX4,C11orf84,MITF,SAP30L,COPS2,THAP11,DRAP1,CBX2,SP3,TAF7,HNRNPD,WDTC1,COQ7,HMGB1,NRDE2,ZBTB14,PARP1,SMYD2,GON4L,PCGF6,ZNF217,DMAP1,SRSF4,DAXX,NELFE,E2F4,WWC3,RFC1,LRRFIP1,FAM172A,BCL6,CREB1,E2F5,HMGA1,RCOR3,SRSF10,H2AFY,BCLAF1,NR2C2
GO Process	GO:0006357	Regulation of transcription by RNA polymerase II	77	2172	0.19	0.0182	9606.ENSP00000204517,9606.ENSP00000212015,9606.ENSP00000221561,9606.ENSP00000222330,9606.ENSP00000228251,9606.ENSP00000229795,9606.ENSP00000235372,9606.ENSP00000239882,9606.ENSP00000254108,9606.ENSP00000254322,9606.ENSP00000258281,9606.ENSP00000261531,9606.ENSP00000262570,9606.ENSP00000264010,9606.ENSP00000264414,9606.ENSP00000267064,9606.ENSP00000269397,9606.ENSP00000269844,9606.ENSP00000273062,…	TFAP4,SIRT1,AES,GSK3A,YBX3,MAPK14,PRDM2,ELF1,FUS,DNAJB1,TAF5L,SNW1,CHCHD3,CTCF,CUL3,SMARCC2,CBX4,PRDM15,CTDSP1,KIT,MITF,NPM1,SAP30L,COPS2,THAP11,BRD3,DRAP1,CBX2,SP3,TAF7,HNRNPD,WDTC1,NCL,SUPT6H,COQ7,GLYR1,ZNF704,GTF2F2,ARID3B,HMGB1,ZBTB14,PARP1,SMYD2,TADA1,GON4L,ZNF292,PCGF6,ZNF217,DMAP1,AGO1,PHF20,XPA,NELFE,E2F4,RPS6KA3,MLLT3,WWC3,RFC1,NOP2,LRRFIP1,CHD2,ANXA4,GTF2F1,CCNL2,BCL6,CREB1,SENP1,E2F5,H…
GO Process	GO:0010558	Negative regulation of macromolecule biosynthetic process	59	1534	0.23	0.0182	9606.ENSP00000204517,9606.ENSP00000212015,9606.ENSP00000221561,9606.ENSP00000222330,9606.ENSP00000228251,9606.ENSP00000229416,9606.ENSP00000235372,9606.ENSP00000240185,9606.ENSP00000254322,9606.ENSP00000261531,9606.ENSP00000262570,9606.ENSP00000264010,9606.ENSP00000264414,9606.ENSP00000267064,9606.ENSP00000269397,9606.ENSP00000276603,9606.ENSP00000294244,9606.ENSP00000295600,9606.ENSP00000297109,…	TFAP4,SIRT1,AES,GSK3A,YBX3,GCLC,PRDM2,TARDBP,DNAJB1,SNW1,CHCHD3,CTCF,CUL3,SMARCC2,CBX4,TERF1,C11orf84,MITF,SAP30L,COPS2,THAP11,SRP9,DRAP1,CBX2,SP3,TAF7,HNRNPD,WDTC1,NCL,COQ7,BACE2,TTF1,GNL3L,HMGB1,NRDE2,ZBTB14,PASK,PARP1,SMYD2,GON4L,PCGF6,ZNF217,DMAP1,AGO1,DAXX,NELFE,E2F4,WWC3,RFC1,LRRFIP1,FAM172A,BCL6,CREB1,E2F5,HMGA1,RCOR3,H2AFY,BCLAF1,NR2C2
GO Process	GO:0010605	Negative regulation of macromolecule metabolic process	96	2875	0.17	0.0182	9606.ENSP00000204517,9606.ENSP00000212015,9606.ENSP00000221561,9606.ENSP00000222330,9606.ENSP00000228251,9606.ENSP00000229416,9606.ENSP00000229795,9606.ENSP00000235372,9606.ENSP00000240185,9606.ENSP00000254108,9606.ENSP00000254322,9606.ENSP00000259469,9606.ENSP00000260130,9606.ENSP00000261531,9606.ENSP00000262570,9606.ENSP00000262710,9606.ENSP00000264010,9606.ENSP00000264414,9606.ENSP00000264663,…	TFAP4,SIRT1,AES,GSK3A,YBX3,GCLC,MAPK14,PRDM2,TARDBP,FUS,DNAJB1,RPL35,SDCBP,SNW1,CHCHD3,ACIN1,CTCF,CUL3,NNT,NSUN2,UBE2B,PRKAR2A,TARBP2,SMARCC2,CBX4,PRDM15,CTDSP1,TERF1,C11orf84,MITF,NPM1,SAP30L,COPS2,THAP11,SRP9,DRAP1,CBX2,SP3,TAF7,HNRNPD,WDTC1,NCL,SUPT6H,COQ7,C5orf30,H1FX,PHACTR1,BACE2,TTF1,GNL3L,MAPT,WNK1,PDPK1,HMGB1,NRDE2,RAC1,ZBTB14,PASK,TTC37,TPPP,TSNAX,PARP1,SMYD2,HBS1L,GON4L,PCGF6,ABCC2,ZNF…
GO Process	GO:0006744	Ubiquinone biosynthetic process	5	16	1.14	0.0197	9606.ENSP00000254759,9606.ENSP00000288532,9606.ENSP00000322316,9606.ENSP00000333946,9606.ENSP00000355741	COQ3,COQ5,COQ7,COQ6,ADCK3
GO Process	GO:0016043	Cellular component organization	161	5447	0.11	0.0198	9606.ENSP00000009041,9606.ENSP00000177742,9606.ENSP00000204517,9606.ENSP00000212015,9606.ENSP00000219315,9606.ENSP00000221801,9606.ENSP00000222330,9606.ENSP00000226796,9606.ENSP00000229416,9606.ENSP00000229922,9606.ENSP00000234488,9606.ENSP00000240185,9606.ENSP00000246533,9606.ENSP00000250894,9606.ENSP00000253233,9606.ENSP00000254108,9606.ENSP00000256441,9606.ENSP00000258281,9606.ENSP00000258962,…	STARD3NL,MRPS34,TFAP4,SIRT1,SETD6,FBL,GSK3A,GAR1,GCLC,CAP2,CLCN6,TARDBP,CAPNS1,MAPK8IP3,C12orf65,FUS,MRPS36,TAF5L,SRSF1,NDUFB5,SDCBP,RSBN1,KANSL1,CHCHD3,ACIN1,ARVCF,TAF12,CTCF,TUBB4A,CUL3,TMEM175,SLC12A7,PECR,UBE2B,MAPKAP1,TARBP2,SMARCC2,CBX4,SNRPG,NHP2,TERF1,NIFK,KIT,MITF,NDUFAF2,RICTOR,NPM1,COPS2,SDHAF2,MFF,CEP120,FNTA,BRD3,CBX2,C19orf70,C10orf2,ISCU,HP1BP3,TAF7,SNAP47,WDTC1,SUPT6H,RRS1,POC1B,P…
GO Process	GO:0033043	Regulation of organelle organization	52	1306	0.24	0.0198	9606.ENSP00000212015,9606.ENSP00000222330,9606.ENSP00000225235,9606.ENSP00000229416,9606.ENSP00000247665,9606.ENSP00000260130,9606.ENSP00000261531,9606.ENSP00000264010,9606.ENSP00000264071,9606.ENSP00000264414,9606.ENSP00000265339,9606.ENSP00000276603,9606.ENSP00000296782,9606.ENSP00000296930,9606.ENSP00000302037,9606.ENSP00000303058,9606.ENSP00000312709,9606.ENSP00000313034,9606.ENSP00000313199,…	SIRT1,GSK3A,TBC1D12,GCLC,PHPT1,SDCBP,SNW1,CTCF,TUBB4A,CUL3,UBE2B,TERF1,RICTOR,NPM1,MFF,CEP120,TAF7,FBXW5,HNRNPD,SUPT6H,PHF23,GLYR1,H1FX,NEXN,GNL3L,MAPT,RAC1,TPPP,PARP1,ZDHHC6,STXBP1,NELFE,PIP4K2A,MPV17,MLLT3,G3BP1,ZNF207,RAE1,CEP250,BCL2,CDC42,BCL6,MARK2,HMGA1,ODF2,GPX1,GPR143,H2AFY,PIK3R1,CHMP1B,PDCD5,FAM65B
GO Process	GO:0000470	Maturation of LSU-rRNA	6	28	0.98	0.0207	9606.ENSP00000259469,9606.ENSP00000274606,9606.ENSP00000285814,9606.ENSP00000371858,9606.ENSP00000396673,9606.ENSP00000460871	RPL35,NHP2,NIFK,NOP2,FTSJ3,RSL1D1
GO Process	GO:0031323	Regulation of cellular metabolic process	180	6239	0.1	0.0207	9606.ENSP00000199320,9606.ENSP00000204517,9606.ENSP00000212015,9606.ENSP00000219315,9606.ENSP00000220166,9606.ENSP00000221561,9606.ENSP00000222330,9606.ENSP00000223073,9606.ENSP00000225235,9606.ENSP00000228251,9606.ENSP00000229268,9606.ENSP00000229416,9606.ENSP00000229795,9606.ENSP00000233893,9606.ENSP00000235372,9606.ENSP00000239882,9606.ENSP00000240185,9606.ENSP00000246151,9606.ENSP00000246533,…	DIMT1,TFAP4,SIRT1,SETD6,CTSH,AES,GSK3A,RBM28,TBC1D12,YBX3,USP5,GCLC,MAPK14,HSPE1,PRDM2,ELF1,TARDBP,PITHD1,CAPNS1,MAPK8IP3,C12orf65,FUS,DNAJB1,COQ3,TAF5L,SRSF1,SDCBP,KHK,SNW1,CHCHD3,ACIN1,TAF12,CTCF,CUL3,NNT,NSUN2,GPBP1,UBE2B,PRKAR2A,MAPKAP1,TARBP2,SMARCC2,CBX4,PRDM15,CTDSP1,PNKD,TERF1,GUF1,NVL,PDPR,KIT,C11orf84,MITF,RICTOR,NPM1,SAP30L,COPS2,PCBD1,SLC25A23,FNTA,THAP11,SRP9,BRD3,DRAP1,CBX2,LIPT2,SP…
GO Process	GO:0031327	Negative regulation of cellular biosynthetic process	60	1592	0.22	0.0229	9606.ENSP00000204517,9606.ENSP00000212015,9606.ENSP00000221561,9606.ENSP00000222330,9606.ENSP00000228251,9606.ENSP00000229416,9606.ENSP00000235372,9606.ENSP00000240185,9606.ENSP00000254322,9606.ENSP00000261531,9606.ENSP00000262570,9606.ENSP00000264010,9606.ENSP00000264414,9606.ENSP00000267064,9606.ENSP00000269397,9606.ENSP00000276603,9606.ENSP00000294244,9606.ENSP00000295600,9606.ENSP00000297109,…	TFAP4,SIRT1,AES,GSK3A,YBX3,GCLC,PRDM2,TARDBP,DNAJB1,SNW1,CHCHD3,CTCF,CUL3,SMARCC2,CBX4,TERF1,C11orf84,MITF,SAP30L,COPS2,THAP11,SRP9,DRAP1,CBX2,SP3,TAF7,HNRNPD,WDTC1,NCL,COQ7,BACE2,TTF1,GNL3L,HMGB1,NRDE2,MFSD12,ZBTB14,PASK,PARP1,SMYD2,GON4L,PCGF6,ZNF217,DMAP1,AGO1,DAXX,NELFE,E2F4,WWC3,RFC1,LRRFIP1,FAM172A,BCL6,CREB1,E2F5,HMGA1,RCOR3,H2AFY,BCLAF1,NR2C2
GO Process	GO:0042181	Ketone biosynthetic process	6	29	0.96	0.0236	9606.ENSP00000229270,9606.ENSP00000254759,9606.ENSP00000288532,9606.ENSP00000322316,9606.ENSP00000333946,9606.ENSP00000355741	TPI1,COQ3,COQ5,COQ7,COQ6,ADCK3
GO Process	GO:0071103	DNA conformation change	20	328	0.43	0.0236	9606.ENSP00000212015,9606.ENSP00000262710,9606.ENSP00000264010,9606.ENSP00000296930,9606.ENSP00000309595,9606.ENSP00000312625,9606.ENSP00000329662,9606.ENSP00000340823,9606.ENSP00000345347,9606.ENSP00000346335,9606.ENSP00000355759,9606.ENSP00000358262,9606.ENSP00000363668,9606.ENSP00000364270,9606.ENSP00000377681,9606.ENSP00000377747,9606.ENSP00000379294,9606.ENSP00000399888,9606.ENSP00000423563,…	SIRT1,ACIN1,CTCF,NPM1,C10orf2,HP1BP3,H1FX,GTF2F2,HMGB1,NRDE2,PARP1,CHD1L,DAXX,XPA,G3BP1,CHD2,FAM172A,HMGA1,H2AFY,NAP1L1
GO Process	GO:0019222	Regulation of metabolic process	196	6948	0.09	0.0268	9606.ENSP00000023939,9606.ENSP00000199320,9606.ENSP00000204517,9606.ENSP00000212015,9606.ENSP00000219315,9606.ENSP00000220166,9606.ENSP00000221561,9606.ENSP00000222330,9606.ENSP00000223073,9606.ENSP00000225235,9606.ENSP00000228251,9606.ENSP00000229268,9606.ENSP00000229416,9606.ENSP00000229795,9606.ENSP00000233893,9606.ENSP00000235372,9606.ENSP00000239882,9606.ENSP00000240185,9606.ENSP00000246151,…	RTFDC1,DIMT1,TFAP4,SIRT1,SETD6,CTSH,AES,GSK3A,RBM28,TBC1D12,YBX3,USP5,GCLC,MAPK14,HSPE1,PRDM2,ELF1,TARDBP,PITHD1,CAPNS1,MAPK8IP3,C12orf65,FUS,DNAJB1,COQ3,TAF5L,SRSF1,RPL35,SDCBP,KHK,SNW1,CHCHD3,ACIN1,TAF12,CTCF,CUL3,NNT,NSUN2,GPBP1,UBE2B,PRKAR2A,MAPKAP1,TARBP2,SMARCC2,CBX4,PRDM15,CTDSP1,PNKD,TERF1,GUF1,NVL,PDPR,KIT,C11orf84,MITF,RICTOR,NPM1,SAP30L,COPS2,PCBD1,ZNF407,SLC25A23,POLR1D,FNTA,THAP11,SR…
GO Process	GO:0071824	protein-DNA complex subunit organization	17	255	0.47	0.0269	9606.ENSP00000263974,9606.ENSP00000264010,9606.ENSP00000267064,9606.ENSP00000296930,9606.ENSP00000312625,9606.ENSP00000312709,9606.ENSP00000319104,9606.ENSP00000329662,9606.ENSP00000355759,9606.ENSP00000358262,9606.ENSP00000361363,9606.ENSP00000363668,9606.ENSP00000364270,9606.ENSP00000399888,9606.ENSP00000423563,9606.ENSP00000463154,9606.ENSP00000477538	TAF12,CTCF,SMARCC2,NPM1,HP1BP3,TAF7,SUPT6H,H1FX,PARP1,CHD1L,DMAP1,DAXX,XPA,HMGA1,H2AFY,ANP32E,NAP1L1
GO Process	GO:0043412	Macromolecule modification	105	3277	0.15	0.0294	9606.ENSP00000199320,9606.ENSP00000212015,9606.ENSP00000219315,9606.ENSP00000220166,9606.ENSP00000221801,9606.ENSP00000222330,9606.ENSP00000222725,9606.ENSP00000224652,9606.ENSP00000226796,9606.ENSP00000229268,9606.ENSP00000229795,9606.ENSP00000242257,9606.ENSP00000247665,9606.ENSP00000250894,9606.ENSP00000251250,9606.ENSP00000258281,9606.ENSP00000262394,9606.ENSP00000262419,9606.ENSP00000263974,…	DIMT1,SIRT1,SETD6,CTSH,FBL,GSK3A,LFNG,ATE1,GAR1,USP5,MAPK14,FTSJ2,PHPT1,MAPK8IP3,DTWD1,TAF5L,WSB1,KANSL1,TAF12,CTCF,CUL3,NSUN2,UBE2B,FN3KRP,CBX4,ACP1,CTDSP1,NHP2,NEIL2,KIT,RICTOR,TRUB1,COPS2,SDHAF2,FNTA,THOP1,LIPT2,ADCK5,LTBP4,FBXW5,METAP1D,RBBP6,WDTC1,LYPLA1,TRIM41,CSNK1D,STK11,GLRX5,NOP10,ZNRF1,DLST,PRPF4B,ZFP91,MAPT,WNK1,NCCRP1,PRMT7,PDPK1,PTP4A2,RNF220,STK39,PASK,NUP214,BABAM1,NRP2,CSNK1G3,AD…
GO Process	GO:0044281	Small molecule metabolic process	62	1684	0.21	0.0294	9606.ENSP00000229270,9606.ENSP00000229416,9606.ENSP00000229795,9606.ENSP00000230771,9606.ENSP00000244137,9606.ENSP00000254759,9606.ENSP00000256441,9606.ENSP00000259727,9606.ENSP00000260599,9606.ENSP00000263702,9606.ENSP00000265322,9606.ENSP00000267814,9606.ENSP00000273077,9606.ENSP00000284503,9606.ENSP00000288532,9606.ENSP00000299299,9606.ENSP00000299518,9606.ENSP00000310623,9606.ENSP00000314407,…	TPI1,GCLC,MAPK14,HARS2,PEPD,COQ3,MRPS36,GMPR,KHK,MECR,PECR,SORD,PNKD,NEIL2,COQ5,PCBD1,IDH3A,ISCU,CA8,AHCYL2,WDTC1,LYPLA1,COQ7,GLRX5,COQ6,DLST,MCCC2,ATP5C1,HIBCH,ADCK3,APOA1BP,ABCC2,PARS2,FABP3,NFS1,ALDH4A1,SUCLA2,MTAP,RDH14,AK3,QPRT,LDHB,PGM5,TMEM55B,ABCC1,PDK3,PCYOX1,AMDHD2,CD44,ACSF2,GPX1,IMPA1,ITPKB,LYRM4,ABHD14B,PCBD2,GNPDA1,SLC52A2,MDH1,SARS2,HADH,PLCD3
GO Process	GO:1901576	Organic substance biosynthetic process	90	2734	0.16	0.0395	9606.ENSP00000009041,9606.ENSP00000023939,9606.ENSP00000177742,9606.ENSP00000212015,9606.ENSP00000216294,9606.ENSP00000222725,9606.ENSP00000226796,9606.ENSP00000229270,9606.ENSP00000229416,9606.ENSP00000230771,9606.ENSP00000240185,9606.ENSP00000253233,9606.ENSP00000254759,9606.ENSP00000256441,9606.ENSP00000258281,9606.ENSP00000259469,9606.ENSP00000259727,9606.ENSP00000261531,9606.ENSP00000263702,…	STARD3NL,RTFDC1,MRPS34,SIRT1,SNAPC1,LFNG,GAR1,TPI1,GCLC,HARS2,TARDBP,C12orf65,COQ3,MRPS36,TAF5L,RPL35,GMPR,SNW1,MECR,TAF12,GPBP1,PECR,SORD,POLG,SNRPG,NHP2,TERF1,GUF1,NEIL2,NIFK,COQ5,MITF,SLC45A2,PHAX,COPS2,PCBD1,POLR1D,C10orf2,TAF7,HNRNPD,RBBP6,SUPT6H,COQ7,NOP10,TTF1,COQ6,STARD10,TMLHE,GTF2F2,ATP5C1,IBA57,ADCK3,PARP1,HBS1L,APOA1BP,PLEKHA1,ZDHHC6,PARS2,NFS1,NELFE,SPIN1,PIP4K2A,ABHD17B,SUCLA2,MTAP,…
GO Process	GO:0046782	Regulation of viral transcription	8	65	0.73	0.0397	9606.ENSP00000204517,9606.ENSP00000240185,9606.ENSP00000261531,9606.ENSP00000266987,9606.ENSP00000340823,9606.ENSP00000364578,9606.ENSP00000377969,9606.ENSP00000403852	TFAP4,TARDBP,SNW1,TARBP2,GTF2F2,NELFE,GTF2F1,POLR2F
GO Process	GO:0006099	Tricarboxylic acid cycle	6	34	0.89	0.0432	9606.ENSP00000264663,9606.ENSP00000299518,9606.ENSP00000301761,9606.ENSP00000335304,9606.ENSP00000367923,9606.ENSP00000438144	NNT,IDH3A,SDHAF2,DLST,SUCLA2,MDH1
GO Process	GO:0032774	RNA biosynthetic process	28	579	0.33	0.0432	9606.ENSP00000216294,9606.ENSP00000240185,9606.ENSP00000258281,9606.ENSP00000261531,9606.ENSP00000263974,9606.ENSP00000264779,9606.ENSP00000272348,9606.ENSP00000285814,9606.ENSP00000295600,9606.ENSP00000297540,9606.ENSP00000299259,9606.ENSP00000302478,9606.ENSP00000309595,9606.ENSP00000312709,9606.ENSP00000313199,9606.ENSP00000319104,9606.ENSP00000333920,9606.ENSP00000340823,9606.ENSP00000355759,…	SNAPC1,TARDBP,TAF5L,SNW1,TAF12,GPBP1,SNRPG,NIFK,MITF,PHAX,COPS2,POLR1D,C10orf2,TAF7,HNRNPD,SUPT6H,TTF1,GTF2F2,PARP1,NELFE,SPIN1,MLLT3,GTF2F1,CREB1,POLR2F,TCEA1,SARS2,NR2C2
GO Process	GO:0071166	Ribonucleoprotein complex localization	11	126	0.59	0.0437	9606.ENSP00000254998,9606.ENSP00000258962,9606.ENSP00000296930,9606.ENSP00000322396,9606.ENSP00000324122,9606.ENSP00000352400,9606.ENSP00000362900,9606.ENSP00000379182,9606.ENSP00000421592,9606.ENSP00000438527,9606.ENSP00000458954	NXT1,SRSF1,NPM1,RRS1,PRPF31,NUP214,SRSF4,RAE1,ALYREF,ZC3H11A,NUP88
GO Process	GO:1903312	Negative regulation of mRNA metabolic process	9	85	0.67	0.0437	9606.ENSP00000228251,9606.ENSP00000229795,9606.ENSP00000240185,9606.ENSP00000254108,9606.ENSP00000262710,9606.ENSP00000313199,9606.ENSP00000362900,9606.ENSP00000364578,9606.ENSP00000420195	YBX3,MAPK14,TARDBP,FUS,ACIN1,HNRNPD,SRSF4,NELFE,SRSF10
GO Process	GO:0018193	Peptidyl-amino acid modification	37	867	0.27	0.047	9606.ENSP00000212015,9606.ENSP00000219315,9606.ENSP00000222330,9606.ENSP00000229795,9606.ENSP00000258281,9606.ENSP00000262419,9606.ENSP00000263974,9606.ENSP00000269397,9606.ENSP00000288135,9606.ENSP00000296782,9606.ENSP00000309463,9606.ENSP00000315152,9606.ENSP00000324464,9606.ENSP00000328570,9606.ENSP00000341292,9606.ENSP00000343103,9606.ENSP00000344220,9606.ENSP00000348278,9606.ENSP00000352400,…	SIRT1,SETD6,GSK3A,MAPK14,TAF5L,KANSL1,TAF12,CBX4,KIT,RICTOR,LIPT2,METAP1D,CSNK1D,GLRX5,WNK1,PRMT7,PDPK1,STK39,NUP214,NRP2,CSNK1G3,PARP1,SMYD2,TADA1,ZDHHC6,DMAP1,PHF20,RPS6KA3,CWC27,RAE1,BCL2,MARK2,PDK3,SENP1,MBIP,PPIA,NUP88
GO Process	GO:0007004	Telomere maintenance via telomerase	5	22	1	0.0492	9606.ENSP00000226796,9606.ENSP00000274606,9606.ENSP00000276603,9606.ENSP00000332198,9606.ENSP00000371321	GAR1,NHP2,TERF1,NOP10,RFC1
GO Process	GO:0032069	Regulation of nuclease activity	5	22	1	0.0492	9606.ENSP00000212015,9606.ENSP00000276603,9606.ENSP00000296930,9606.ENSP00000345347,9606.ENSP00000428426	SIRT1,TERF1,NPM1,HMGB1,TCEA1
GO Process	GO:0044249	Cellular biosynthetic process	86	2611	0.16	0.0492	9606.ENSP00000009041,9606.ENSP00000023939,9606.ENSP00000177742,9606.ENSP00000212015,9606.ENSP00000216294,9606.ENSP00000222725,9606.ENSP00000226796,9606.ENSP00000229270,9606.ENSP00000229416,9606.ENSP00000230771,9606.ENSP00000240185,9606.ENSP00000253233,9606.ENSP00000254759,9606.ENSP00000256441,9606.ENSP00000258281,9606.ENSP00000259469,9606.ENSP00000259727,9606.ENSP00000261531,9606.ENSP00000263702,…	STARD3NL,RTFDC1,MRPS34,SIRT1,SNAPC1,LFNG,GAR1,TPI1,GCLC,HARS2,TARDBP,C12orf65,COQ3,MRPS36,TAF5L,RPL35,GMPR,SNW1,MECR,TAF12,GPBP1,PECR,POLG,SNRPG,NHP2,TERF1,GUF1,NEIL2,NIFK,COQ5,MITF,SLC45A2,PHAX,COPS2,PCBD1,POLR1D,C10orf2,TAF7,HNRNPD,RBBP6,SUPT6H,COQ7,NOP10,TTF1,COQ6,STARD10,TMLHE,GTF2F2,ATP5C1,IBA57,ADCK3,PARP1,HBS1L,APOA1BP,PLEKHA1,ZDHHC6,PARS2,NFS1,NELFE,SPIN1,PIP4K2A,ABHD17B,SUCLA2,MTAP,MLLT3…
GO Function	GO:0097159	Organic cyclic compound binding	224	5916	0.22	3.72e-15	9606.ENSP00000009041,9606.ENSP00000023939,9606.ENSP00000199320,9606.ENSP00000204517,9606.ENSP00000212015,9606.ENSP00000216294,9606.ENSP00000216923,9606.ENSP00000219837,9606.ENSP00000221801,9606.ENSP00000222330,9606.ENSP00000223073,9606.ENSP00000226796,9606.ENSP00000228251,9606.ENSP00000229416,9606.ENSP00000229795,9606.ENSP00000230771,9606.ENSP00000233893,9606.ENSP00000234488,9606.ENSP00000235372,…	STARD3NL,RTFDC1,DIMT1,TFAP4,SIRT1,SNAPC1,ZFP64,KNOP1,FBL,GSK3A,RBM28,GAR1,YBX3,GCLC,MAPK14,HARS2,HSPE1,CLCN6,PRDM2,SYF2,ZFAND5,ELF1,TARDBP,C12orf65,FUS,SRSF1,RPL35,KHK,SNW1,ACIN1,TAF12,CTCF,TUBB4A,NNT,NSUN2,GPBP1,RBM27,UBE2B,PRKAR2A,TARBP2,SMARCC2,SORD,SRP14,POLG,FN3KRP,CBX4,PRDM15,SNRPG,NHP2,ZMAT2,TERF1,GUF1,NVL,NEIL2,NIFK,RBM45,KIT,MITF,NPM1,SAP30L,PHAX,TRUB1,IDH3A,ZNF407,ZNF526,POLR1D,THAP11,S…
GO Function	GO:1901363	Heterocyclic compound binding	222	5831	0.22	3.72e-15	9606.ENSP00000023939,9606.ENSP00000199320,9606.ENSP00000204517,9606.ENSP00000212015,9606.ENSP00000216294,9606.ENSP00000216923,9606.ENSP00000219837,9606.ENSP00000221801,9606.ENSP00000222330,9606.ENSP00000223073,9606.ENSP00000226796,9606.ENSP00000228251,9606.ENSP00000229416,9606.ENSP00000229795,9606.ENSP00000230771,9606.ENSP00000233893,9606.ENSP00000234488,9606.ENSP00000235372,9606.ENSP00000236273,…	RTFDC1,DIMT1,TFAP4,SIRT1,SNAPC1,ZFP64,KNOP1,FBL,GSK3A,RBM28,GAR1,YBX3,GCLC,MAPK14,HARS2,HSPE1,CLCN6,PRDM2,SYF2,ZFAND5,ELF1,TARDBP,C12orf65,FUS,SRSF1,RPL35,KHK,SNW1,ACIN1,TAF12,CTCF,TUBB4A,NNT,NSUN2,GPBP1,RBM27,UBE2B,PRKAR2A,TARBP2,SMARCC2,SORD,SRP14,POLG,FN3KRP,CBX4,PRDM15,SNRPG,NHP2,ZMAT2,TERF1,GUF1,NVL,NEIL2,NIFK,RBM45,KIT,MITF,NPM1,SAP30L,PHAX,TRUB1,IDH3A,ZNF407,ZNF526,POLR1D,THAP11,SRP9,DRAP1…
GO Function	GO:0003723	RNA binding	98	1649	0.42	4.46e-15	9606.ENSP00000199320,9606.ENSP00000219837,9606.ENSP00000221801,9606.ENSP00000223073,9606.ENSP00000226796,9606.ENSP00000228251,9606.ENSP00000230771,9606.ENSP00000233893,9606.ENSP00000236273,9606.ENSP00000240185,9606.ENSP00000253233,9606.ENSP00000254108,9606.ENSP00000258962,9606.ENSP00000259469,9606.ENSP00000261531,9606.ENSP00000262710,9606.ENSP00000264670,9606.ENSP00000265271,9606.ENSP00000266987,…	DIMT1,KNOP1,FBL,RBM28,GAR1,YBX3,HARS2,HSPE1,SYF2,TARDBP,C12orf65,FUS,SRSF1,RPL35,SNW1,ACIN1,NSUN2,RBM27,TARBP2,SRP14,CBX4,SNRPG,NHP2,NVL,NIFK,RBM45,NPM1,PHAX,TRUB1,SRP9,DHX37,HNRNPD,RBBP6,NCL,SUPT6H,ZNF579,RRS1,PRPF31,IMP3,H1FX,NOP10,PRPF4B,GNL3L,MAPT,SRFBP1,HMGB1,ATP5C1,NOL12,TSNAX,IBA57,PARP1,HBS1L,SMNDC1,REXO4,SURF6,UTP11L,AGO1,STXBP1,SRSF4,RBM12,SKIV2L,NELFE,NOP2,LRRFIP1,G3BP1,CHD2,GTF2F1,ZNF…
GO Function	GO:0003676	Nucleic acid binding	164	3947	0.26	5.07e-13	9606.ENSP00000023939,9606.ENSP00000199320,9606.ENSP00000204517,9606.ENSP00000212015,9606.ENSP00000216294,9606.ENSP00000216923,9606.ENSP00000219837,9606.ENSP00000221801,9606.ENSP00000223073,9606.ENSP00000226796,9606.ENSP00000228251,9606.ENSP00000230771,9606.ENSP00000233893,9606.ENSP00000235372,9606.ENSP00000236273,9606.ENSP00000237937,9606.ENSP00000239882,9606.ENSP00000240185,9606.ENSP00000253233,…	RTFDC1,DIMT1,TFAP4,SIRT1,SNAPC1,ZFP64,KNOP1,FBL,RBM28,GAR1,YBX3,HARS2,HSPE1,PRDM2,SYF2,ZFAND5,ELF1,TARDBP,C12orf65,FUS,SRSF1,RPL35,SNW1,ACIN1,TAF12,CTCF,NSUN2,GPBP1,RBM27,TARBP2,SMARCC2,SRP14,POLG,CBX4,PRDM15,SNRPG,NHP2,ZMAT2,TERF1,NVL,NEIL2,NIFK,RBM45,MITF,NPM1,SAP30L,PHAX,TRUB1,ZNF407,ZNF526,POLR1D,THAP11,SRP9,DRAP1,CBX2,C10orf2,SP3,DHX37,HP1BP3,TAF7,HNRNPD,RBBP6,NCL,SUPT6H,ZNF579,RRS1,GLYR1,PR…
GO Function	GO:0003824	Catalytic activity	188	5486	0.18	8.33e-08	9606.ENSP00000199320,9606.ENSP00000212015,9606.ENSP00000219315,9606.ENSP00000220166,9606.ENSP00000221801,9606.ENSP00000222330,9606.ENSP00000222725,9606.ENSP00000224652,9606.ENSP00000229268,9606.ENSP00000229270,9606.ENSP00000229379,9606.ENSP00000229416,9606.ENSP00000229795,9606.ENSP00000230771,9606.ENSP00000235372,9606.ENSP00000242257,9606.ENSP00000244137,9606.ENSP00000246533,9606.ENSP00000247665,…	DIMT1,SIRT1,SETD6,CTSH,FBL,GSK3A,LFNG,ATE1,USP5,TPI1,COX6A1,GCLC,MAPK14,HARS2,PRDM2,FTSJ2,PEPD,CAPNS1,PHPT1,DTWD1,COQ3,NDUFB5,GMPR,KHK,RSBN1,ACIN1,MECR,TUBB4A,CUL3,NNT,NSUN2,PECR,UBE2B,SORD,POLG,FN3KRP,CBX4,PRDM15,ACP1,CTDSP1,PNKD,FTH1,GUF1,NVL,NEIL2,NTAN1,PDPR,DHRS1,KIT,COQ5,NDUFAF2,TRUB1,PCBD1,IDH3A,POLR1D,FNTA,THOP1,LIPT2,C10orf2,ADCK5,DHX37,LTBP4,CA8,MBLAC2,METAP1D,AHCYL2,RBBP6,LYPLA1,TRIM41,…
GO Function	GO:0005488	Binding	339	12516	0.08	1.03e-05	9606.ENSP00000009041,9606.ENSP00000023939,9606.ENSP00000199320,9606.ENSP00000202677,9606.ENSP00000204517,9606.ENSP00000212015,9606.ENSP00000216294,9606.ENSP00000216923,9606.ENSP00000219315,9606.ENSP00000219837,9606.ENSP00000220166,9606.ENSP00000221561,9606.ENSP00000221801,9606.ENSP00000222330,9606.ENSP00000222725,9606.ENSP00000223073,9606.ENSP00000225235,9606.ENSP00000226796,9606.ENSP00000228251,…	STARD3NL,RTFDC1,DIMT1,RALGAPA2,TFAP4,SIRT1,SNAPC1,ZFP64,SETD6,KNOP1,CTSH,AES,FBL,GSK3A,LFNG,RBM28,TBC1D12,GAR1,YBX3,USP5,TPI1,GCLC,MAPK14,CAP2,HARS2,HSPE1,CLCN6,PRDM2,SYF2,ZFAND5,ELF1,TARDBP,PEPD,CAPNS1,PHPT1,MAPK8IP3,C12orf65,FUS,DNAJB1,NXT1,TAF5L,SRSF1,RPL35,GMPR,SDCBP,KHK,RSBN1,SNW1,KANSL1,CHCHD3,ACIN1,ARVCF,PPP1R12C,ZC2HC1A,TAF12,CTCF,TUBB4A,CUL3,NNT,NSUN2,GPBP1,SLC12A7,RBM27,PECR,UBE2B,PRKAR…
GO Function	GO:0042393	Histone binding	19	221	0.58	0.00087	9606.ENSP00000212015,9606.ENSP00000267064,9606.ENSP00000269397,9606.ENSP00000296930,9606.ENSP00000297109,9606.ENSP00000305151,9606.ENSP00000305918,9606.ENSP00000308750,9606.ENSP00000317971,9606.ENSP00000319104,9606.ENSP00000322716,9606.ENSP00000343103,9606.ENSP00000363668,9606.ENSP00000365019,9606.ENSP00000369695,9606.ENSP00000377747,9606.ENSP00000419765,9606.ENSP00000463154,9606.ENSP00000477538	SIRT1,SMARCC2,CBX4,NPM1,SAP30L,PWWP2A,BRD3,CBX2,WDTC1,SUPT6H,GLYR1,PRMT7,DAXX,SPIN1,MLLT3,CHD2,BRD9,ANP32E,NAP1L1
GO Function	GO:0140098	Catalytic activity, acting on RNA	25	375	0.47	0.0015	9606.ENSP00000199320,9606.ENSP00000221801,9606.ENSP00000230771,9606.ENSP00000242257,9606.ENSP00000251250,9606.ENSP00000264670,9606.ENSP00000302478,9606.ENSP00000311135,9606.ENSP00000330389,9606.ENSP00000355599,9606.ENSP00000360327,9606.ENSP00000361725,9606.ENSP00000364543,9606.ENSP00000371858,9606.ENSP00000377681,9606.ENSP00000396673,9606.ENSP00000397402,9606.ENSP00000403852,9606.ENSP00000409799,…	DIMT1,FBL,HARS2,FTSJ2,DTWD1,NSUN2,POLR1D,DHX37,PTRHD1,TSNAX,PARS2,ENDOG,SKIV2L,NOP2,G3BP1,FTSJ3,TSEN34,POLR2F,RPP21,THUMPD2,DDX42,SARS2,RPP38,DDX24,DDX27
GO Function	GO:0000166	Nucleotide binding	77	2119	0.2	0.0114	9606.ENSP00000212015,9606.ENSP00000222330,9606.ENSP00000229416,9606.ENSP00000229795,9606.ENSP00000230771,9606.ENSP00000233893,9606.ENSP00000234488,9606.ENSP00000260599,9606.ENSP00000264071,9606.ENSP00000264663,9606.ENSP00000265339,9606.ENSP00000265563,9606.ENSP00000267814,9606.ENSP00000269373,9606.ENSP00000281543,9606.ENSP00000281701,9606.ENSP00000288135,9606.ENSP00000299518,9606.ENSP00000309595,…	SIRT1,GSK3A,GCLC,MAPK14,HARS2,HSPE1,CLCN6,KHK,TUBB4A,NNT,UBE2B,PRKAR2A,SORD,FN3KRP,GUF1,NVL,KIT,IDH3A,C10orf2,DHX37,GLYR1,CSNK1D,MYO1D,STK11,COQ6,PRPF4B,GNL3L,ATAD1,GTF2F2,WNK1,MCCC2,PDPK1,STK39,RAC1,PASK,RAB5B,CSNK1G3,ADCK3,PARP1,RAB29,HBS1L,APOA1BP,CHD1L,ABCC2,PARS2,RABL6,SKIV2L,PIP4K2A,SUCLA2,VWA8,RPS6KA3,NQO2,RRAGA,ATP8A1,AK3,RFC1,G3BP1,CHD2,ABCC1,CDC42,KIF2A,MARK2,PDK3,ULK3,GNA13,ACSF2,ITPKB…
GO Function	GO:0003677	DNA binding	85	2470	0.18	0.0223	9606.ENSP00000023939,9606.ENSP00000204517,9606.ENSP00000212015,9606.ENSP00000216294,9606.ENSP00000216923,9606.ENSP00000228251,9606.ENSP00000235372,9606.ENSP00000237937,9606.ENSP00000239882,9606.ENSP00000240185,9606.ENSP00000254108,9606.ENSP00000263974,9606.ENSP00000264010,9606.ENSP00000264779,9606.ENSP00000267064,9606.ENSP00000268124,9606.ENSP00000269844,9606.ENSP00000274712,9606.ENSP00000276603,…	RTFDC1,TFAP4,SIRT1,SNAPC1,ZFP64,YBX3,PRDM2,ZFAND5,ELF1,TARDBP,FUS,TAF12,CTCF,GPBP1,SMARCC2,POLG,PRDM15,ZMAT2,TERF1,NEIL2,MITF,NPM1,SAP30L,ZNF407,ZNF526,POLR1D,THAP11,DRAP1,CBX2,C10orf2,SP3,HP1BP3,TAF7,HNRNPD,NCL,SUPT6H,ZNF579,GLYR1,H1FX,ZNF704,TTF1,MAPT,GTF2F2,ARID3B,HMGB1,ZNF512,NHEJ1,ZBTB14,TSNAX,PARP1,ZBTB41,GON4L,ZNF292,PCGF6,ZNF217,REXO4,SURF6,AGO1,PHF20,XPA,E2F4,MLLT3,RFC1,TFPT,LRRFIP1,G3BP…
GO Function	GO:0003712	Transcription coregulator activity	29	571	0.35	0.0223	9606.ENSP00000212015,9606.ENSP00000221561,9606.ENSP00000228251,9606.ENSP00000254108,9606.ENSP00000254322,9606.ENSP00000258281,9606.ENSP00000261531,9606.ENSP00000263974,9606.ENSP00000264010,9606.ENSP00000267064,9606.ENSP00000269397,9606.ENSP00000296930,9606.ENSP00000297109,9606.ENSP00000299259,9606.ENSP00000299299,9606.ENSP00000307850,9606.ENSP00000312709,9606.ENSP00000313933,9606.ENSP00000345347,…	SIRT1,AES,YBX3,FUS,DNAJB1,TAF5L,SNW1,TAF12,CTCF,SMARCC2,CBX4,NPM1,SAP30L,COPS2,PCBD1,DRAP1,TAF7,GLTSCR1L,HMGB1,TADA1,GON4L,SFR1,DMAP1,DAXX,CREB1,HMGA1,RCOR3,BCLAF1,NR2C2
GO Function	GO:0051287	NAD binding	8	56	0.8	0.0223	9606.ENSP00000212015,9606.ENSP00000264663,9606.ENSP00000267814,9606.ENSP00000299518,9606.ENSP00000322716,9606.ENSP00000355759,9606.ENSP00000438144,9606.ENSP00000474560	SIRT1,NNT,SORD,IDH3A,GLYR1,PARP1,MDH1,HADH
GO Function	GO:0017111	Nucleoside-triphosphatase activity	35	760	0.31	0.0228	9606.ENSP00000262710,9606.ENSP00000264071,9606.ENSP00000281543,9606.ENSP00000281701,9606.ENSP00000309595,9606.ENSP00000311135,9606.ENSP00000324527,9606.ENSP00000339017,9606.ENSP00000339381,9606.ENSP00000340823,9606.ENSP00000348461,9606.ENSP00000353444,9606.ENSP00000353785,9606.ENSP00000356107,9606.ENSP00000356811,9606.ENSP00000358262,9606.ENSP00000359478,9606.ENSP00000364543,9606.ENSP00000368612,…	ACIN1,TUBB4A,GUF1,NVL,C10orf2,DHX37,MYO1D,ATAD1,RGS12,GTF2F2,RAC1,RAB5B,TPPP,RAB29,HBS1L,CHD1L,ABCC2,SKIV2L,VWA8,RRAGA,ATP8A1,RFC1,GNG7,G3BP1,CHD2,ABCC1,CDC42,KIF2A,GNA13,GFM1,KIF1A,RAB40C,DDX42,DDX24,DDX27
GO Function	GO:0035639	Purine ribonucleoside triphosphate binding	65	1799	0.2	0.0362	9606.ENSP00000222330,9606.ENSP00000229416,9606.ENSP00000229795,9606.ENSP00000230771,9606.ENSP00000233893,9606.ENSP00000234488,9606.ENSP00000260599,9606.ENSP00000264071,9606.ENSP00000265339,9606.ENSP00000269373,9606.ENSP00000281543,9606.ENSP00000281701,9606.ENSP00000288135,9606.ENSP00000309595,9606.ENSP00000311135,9606.ENSP00000324464,9606.ENSP00000324527,9606.ENSP00000324856,9606.ENSP00000337194,…	GSK3A,GCLC,MAPK14,HARS2,HSPE1,CLCN6,KHK,TUBB4A,UBE2B,FN3KRP,GUF1,NVL,KIT,C10orf2,DHX37,CSNK1D,MYO1D,STK11,PRPF4B,GNL3L,ATAD1,GTF2F2,WNK1,MCCC2,PDPK1,STK39,RAC1,PASK,RAB5B,CSNK1G3,ADCK3,RAB29,HBS1L,CHD1L,ABCC2,PARS2,RABL6,SKIV2L,PIP4K2A,SUCLA2,VWA8,RPS6KA3,RRAGA,ATP8A1,AK3,RFC1,G3BP1,CHD2,ABCC1,CDC42,KIF2A,MARK2,PDK3,ULK3,GNA13,ACSF2,ITPKB,BCS1L,GFM1,KIF1A,RAB40C,DDX42,SARS2,DDX24,DDX27
GO Function	GO:0003682	Chromatin binding	28	570	0.34	0.0367	9606.ENSP00000254108,9606.ENSP00000258281,9606.ENSP00000264010,9606.ENSP00000268124,9606.ENSP00000269397,9606.ENSP00000269844,9606.ENSP00000295600,9606.ENSP00000296930,9606.ENSP00000297109,9606.ENSP00000305151,9606.ENSP00000305918,9606.ENSP00000308750,9606.ENSP00000310301,9606.ENSP00000312625,9606.ENSP00000313199,9606.ENSP00000319104,9606.ENSP00000322316,9606.ENSP00000322716,9606.ENSP00000329662,…	FUS,TAF5L,CTCF,POLG,CBX4,PRDM15,MITF,NPM1,SAP30L,PWWP2A,BRD3,CBX2,SP3,HP1BP3,HNRNPD,SUPT6H,COQ7,GLYR1,H1FX,TTF1,NELFE,E2F4,MLLT3,GTF2F1,BCL6,HMGA1,H2AFY,NAP1L1
GO Function	GO:0008757	S-adenosylmethionine-dependent methyltransferase activity	12	144	0.56	0.0369	9606.ENSP00000199320,9606.ENSP00000219315,9606.ENSP00000221801,9606.ENSP00000242257,9606.ENSP00000254759,9606.ENSP00000264670,9606.ENSP00000288532,9606.ENSP00000343103,9606.ENSP00000355924,9606.ENSP00000371858,9606.ENSP00000396673,9606.ENSP00000423933	DIMT1,SETD6,FBL,FTSJ2,COQ3,NSUN2,COQ5,PRMT7,SMYD2,NOP2,FTSJ3,THUMPD2
GO Function	GO:0032555	Purine ribonucleotide binding	66	1864	0.19	0.0464	9606.ENSP00000222330,9606.ENSP00000229416,9606.ENSP00000229795,9606.ENSP00000230771,9606.ENSP00000233893,9606.ENSP00000234488,9606.ENSP00000260599,9606.ENSP00000264071,9606.ENSP00000265339,9606.ENSP00000265563,9606.ENSP00000269373,9606.ENSP00000281543,9606.ENSP00000281701,9606.ENSP00000288135,9606.ENSP00000309595,9606.ENSP00000311135,9606.ENSP00000324464,9606.ENSP00000324527,9606.ENSP00000324856,…	GSK3A,GCLC,MAPK14,HARS2,HSPE1,CLCN6,KHK,TUBB4A,UBE2B,PRKAR2A,FN3KRP,GUF1,NVL,KIT,C10orf2,DHX37,CSNK1D,MYO1D,STK11,PRPF4B,GNL3L,ATAD1,GTF2F2,WNK1,MCCC2,PDPK1,STK39,RAC1,PASK,RAB5B,CSNK1G3,ADCK3,RAB29,HBS1L,CHD1L,ABCC2,PARS2,RABL6,SKIV2L,PIP4K2A,SUCLA2,VWA8,RPS6KA3,RRAGA,ATP8A1,AK3,RFC1,G3BP1,CHD2,ABCC1,CDC42,KIF2A,MARK2,PDK3,ULK3,GNA13,ACSF2,ITPKB,BCS1L,GFM1,KIF1A,RAB40C,DDX42,SARS2,DDX24,DDX27
GO Function	GO:0008649	rRNA methyltransferase activity	5	22	1	0.0483	9606.ENSP00000199320,9606.ENSP00000221801,9606.ENSP00000242257,9606.ENSP00000371858,9606.ENSP00000396673	DIMT1,FBL,FTSJ2,NOP2,FTSJ3
GO Function	GO:0008168	Methyltransferase activity	14	201	0.49	0.0484	9606.ENSP00000199320,9606.ENSP00000219315,9606.ENSP00000221801,9606.ENSP00000235372,9606.ENSP00000242257,9606.ENSP00000254759,9606.ENSP00000264670,9606.ENSP00000269844,9606.ENSP00000288532,9606.ENSP00000343103,9606.ENSP00000355924,9606.ENSP00000371858,9606.ENSP00000396673,9606.ENSP00000423933	DIMT1,SETD6,FBL,PRDM2,FTSJ2,COQ3,NSUN2,PRDM15,COQ5,PRMT7,SMYD2,NOP2,FTSJ3,THUMPD2
GO Function	GO:0016491	Oxidoreductase activity	32	726	0.29	0.049	9606.ENSP00000229379,9606.ENSP00000259037,9606.ENSP00000259727,9606.ENSP00000261441,9606.ENSP00000263702,9606.ENSP00000264663,9606.ENSP00000265322,9606.ENSP00000267814,9606.ENSP00000273550,9606.ENSP00000288050,9606.ENSP00000288111,9606.ENSP00000296597,9606.ENSP00000299299,9606.ENSP00000299518,9606.ENSP00000322316,9606.ENSP00000322716,9606.ENSP00000328570,9606.ENSP00000333946,9606.ENSP00000335261,…	COX6A1,NDUFB5,GMPR,RSBN1,MECR,NNT,PECR,SORD,FTH1,PDPR,DHRS1,NDUFAF2,PCBD1,IDH3A,COQ7,GLYR1,GLRX5,COQ6,TMLHE,NDUFS5,ALDH4A1,MSRB2,NQO2,RDH14,LDHB,PCYOX1,CYB561A3,GPX1,PCBD2,CCS,MDH1,HADH
GO Function	GO:0016887	ATPase activity	21	393	0.37	0.049	9606.ENSP00000262710,9606.ENSP00000281701,9606.ENSP00000309595,9606.ENSP00000311135,9606.ENSP00000324527,9606.ENSP00000339017,9606.ENSP00000340823,9606.ENSP00000358262,9606.ENSP00000359478,9606.ENSP00000364543,9606.ENSP00000368612,9606.ENSP00000371084,9606.ENSP00000371321,9606.ENSP00000377681,9606.ENSP00000377747,9606.ENSP00000382342,9606.ENSP00000385000,9606.ENSP00000438388,9606.ENSP00000464050,…	ACIN1,NVL,C10orf2,DHX37,MYO1D,ATAD1,GTF2F2,CHD1L,ABCC2,SKIV2L,VWA8,ATP8A1,RFC1,G3BP1,CHD2,ABCC1,KIF2A,KIF1A,DDX42,DDX24,DDX27
GO Component	GO:0043231	Intracellular membrane-bounded organelle	353	10761	0.16	1.5e-23	9606.ENSP00000009041,9606.ENSP00000023939,9606.ENSP00000177742,9606.ENSP00000199320,9606.ENSP00000202677,9606.ENSP00000204517,9606.ENSP00000212015,9606.ENSP00000216294,9606.ENSP00000216923,9606.ENSP00000219139,9606.ENSP00000219315,9606.ENSP00000219837,9606.ENSP00000220166,9606.ENSP00000221455,9606.ENSP00000221561,9606.ENSP00000221801,9606.ENSP00000222330,9606.ENSP00000222725,9606.ENSP00000223073,…	STARD3NL,RTFDC1,MRPS34,DIMT1,RALGAPA2,TFAP4,SIRT1,SNAPC1,ZFP64,C16orf70,SETD6,KNOP1,CTSH,CLASRP,AES,FBL,GSK3A,LFNG,RBM28,ATE1,TBC1D12,GAR1,YBX3,ITFG2,USP5,TPI1,COX6A1,GCLC,MAPK14,HARS2,HSPE1,CLCN6,PRDM2,SYF2,ELF1,FAM53C,TARDBP,FTSJ2,PITHD1,MAPK8IP3,DTWD1,C12orf65,FUS,DNAJB1,COQ3,NXT1,MRPS36,URB2,TAF5L,SRSF1,NDUFB5,RPL35,SDCBP,RSBN1,SNW1,KANSL1,CHCHD3,ACIN1,ARVCF,MECR,TAF12,CTCF,TUBB4A,CUL3,NNT,NS…
GO Component	GO:0005622	Intracellular	407	14276	0.1	6.97e-20	9606.ENSP00000009041,9606.ENSP00000023939,9606.ENSP00000177742,9606.ENSP00000199320,9606.ENSP00000202677,9606.ENSP00000204517,9606.ENSP00000212015,9606.ENSP00000216294,9606.ENSP00000216923,9606.ENSP00000219139,9606.ENSP00000219315,9606.ENSP00000219837,9606.ENSP00000220166,9606.ENSP00000221455,9606.ENSP00000221561,9606.ENSP00000221801,9606.ENSP00000222330,9606.ENSP00000222725,9606.ENSP00000223073,…	STARD3NL,RTFDC1,MRPS34,DIMT1,RALGAPA2,TFAP4,SIRT1,SNAPC1,ZFP64,C16orf70,SETD6,KNOP1,CTSH,CLASRP,AES,FBL,GSK3A,LFNG,RBM28,ATE1,TBC1D12,GAR1,YBX3,ITFG2,USP5,TPI1,COX6A1,GCLC,MAPK14,CAP2,HARS2,HSPE1,CLCN6,PRDM2,SYF2,ZFAND5,ELF1,FAM53C,TARDBP,FTSJ2,PITHD1,CAPNS1,PHPT1,MAPK8IP3,DTWD1,C12orf65,FUS,DNAJB1,COQ3,NXT1,MRPS36,URB2,TAF5L,SRSF1,NDUFB5,GYPC,RPL35,GMPR,SDCBP,KHK,RSBN1,SNW1,WSB1,KANSL1,CHCHD3,AC…
GO Component	GO:0043227	Membrane-bounded organelle	376	12427	0.12	6.97e-20	9606.ENSP00000009041,9606.ENSP00000023939,9606.ENSP00000177742,9606.ENSP00000199320,9606.ENSP00000202677,9606.ENSP00000204517,9606.ENSP00000212015,9606.ENSP00000216294,9606.ENSP00000216923,9606.ENSP00000219139,9606.ENSP00000219315,9606.ENSP00000219837,9606.ENSP00000220166,9606.ENSP00000221455,9606.ENSP00000221561,9606.ENSP00000221801,9606.ENSP00000222330,9606.ENSP00000222725,9606.ENSP00000223073,…	STARD3NL,RTFDC1,MRPS34,DIMT1,RALGAPA2,TFAP4,SIRT1,SNAPC1,ZFP64,C16orf70,SETD6,KNOP1,CTSH,CLASRP,AES,FBL,GSK3A,LFNG,RBM28,ATE1,TBC1D12,GAR1,YBX3,ITFG2,USP5,TPI1,COX6A1,GCLC,MAPK14,HARS2,HSPE1,CLCN6,PRDM2,SYF2,ELF1,FAM53C,TARDBP,FTSJ2,PEPD,PITHD1,CAPNS1,PHPT1,MAPK8IP3,DTWD1,C12orf65,FUS,DNAJB1,COQ3,NXT1,MRPS36,URB2,TAF5L,SRSF1,NDUFB5,RPL35,SDCBP,KHK,RSBN1,SNW1,KANSL1,CHCHD3,ACIN1,ARVCF,MECR,TAF12,C…
GO Component	GO:0043226	Organelle	394	13515	0.11	1.02e-19	9606.ENSP00000009041,9606.ENSP00000023939,9606.ENSP00000177742,9606.ENSP00000199320,9606.ENSP00000202677,9606.ENSP00000204517,9606.ENSP00000212015,9606.ENSP00000216294,9606.ENSP00000216923,9606.ENSP00000219139,9606.ENSP00000219315,9606.ENSP00000219837,9606.ENSP00000220166,9606.ENSP00000221455,9606.ENSP00000221561,9606.ENSP00000221801,9606.ENSP00000222330,9606.ENSP00000222725,9606.ENSP00000223073,…	STARD3NL,RTFDC1,MRPS34,DIMT1,RALGAPA2,TFAP4,SIRT1,SNAPC1,ZFP64,C16orf70,SETD6,KNOP1,CTSH,CLASRP,AES,FBL,GSK3A,LFNG,RBM28,ATE1,TBC1D12,GAR1,YBX3,ITFG2,USP5,TPI1,COX6A1,GCLC,MAPK14,CAP2,HARS2,HSPE1,CLCN6,PRDM2,SYF2,ELF1,FAM53C,TARDBP,FTSJ2,PEPD,PITHD1,CAPNS1,PHPT1,MAPK8IP3,DTWD1,C12orf65,FUS,DNAJB1,COQ3,NXT1,MRPS36,URB2,TAF5L,SRSF1,NDUFB5,GYPC,RPL35,SDCBP,KHK,RSBN1,SNW1,KANSL1,CHCHD3,ACIN1,ARVCF,PP…
GO Component	GO:0005634	Nucleus	268	7390	0.2	5.16e-19	9606.ENSP00000023939,9606.ENSP00000199320,9606.ENSP00000202677,9606.ENSP00000204517,9606.ENSP00000212015,9606.ENSP00000216294,9606.ENSP00000216923,9606.ENSP00000219315,9606.ENSP00000219837,9606.ENSP00000221455,9606.ENSP00000221561,9606.ENSP00000221801,9606.ENSP00000222330,9606.ENSP00000223073,9606.ENSP00000224652,9606.ENSP00000226796,9606.ENSP00000228251,9606.ENSP00000228799,9606.ENSP00000229268,…	RTFDC1,DIMT1,RALGAPA2,TFAP4,SIRT1,SNAPC1,ZFP64,SETD6,KNOP1,CLASRP,AES,FBL,GSK3A,RBM28,ATE1,GAR1,YBX3,ITFG2,USP5,TPI1,MAPK14,PRDM2,SYF2,ELF1,FAM53C,TARDBP,FTSJ2,PITHD1,DTWD1,FUS,DNAJB1,NXT1,URB2,TAF5L,SRSF1,NDUFB5,RPL35,SDCBP,RSBN1,SNW1,KANSL1,CHCHD3,ACIN1,ARVCF,MECR,TAF12,CTCF,TUBB4A,CUL3,NSUN2,GPBP1,RBM27,UBE2B,MAPKAP1,TARBP2,SMARCC2,SRP14,CBX4,PRDM15,PRCC,SNRPG,CTDSP1,PNKD,FTH1,NHP2,ZMAT2,TERF1…
GO Component	GO:0043229	Intracellular organelle	375	12528	0.12	6.03e-19	9606.ENSP00000009041,9606.ENSP00000023939,9606.ENSP00000177742,9606.ENSP00000199320,9606.ENSP00000202677,9606.ENSP00000204517,9606.ENSP00000212015,9606.ENSP00000216294,9606.ENSP00000216923,9606.ENSP00000219139,9606.ENSP00000219315,9606.ENSP00000219837,9606.ENSP00000220166,9606.ENSP00000221455,9606.ENSP00000221561,9606.ENSP00000221801,9606.ENSP00000222330,9606.ENSP00000222725,9606.ENSP00000223073,…	STARD3NL,RTFDC1,MRPS34,DIMT1,RALGAPA2,TFAP4,SIRT1,SNAPC1,ZFP64,C16orf70,SETD6,KNOP1,CTSH,CLASRP,AES,FBL,GSK3A,LFNG,RBM28,ATE1,TBC1D12,GAR1,YBX3,ITFG2,USP5,TPI1,COX6A1,GCLC,MAPK14,CAP2,HARS2,HSPE1,CLCN6,PRDM2,SYF2,ELF1,FAM53C,TARDBP,FTSJ2,PITHD1,MAPK8IP3,DTWD1,C12orf65,FUS,DNAJB1,COQ3,NXT1,MRPS36,URB2,TAF5L,SRSF1,NDUFB5,GYPC,RPL35,SDCBP,RSBN1,SNW1,KANSL1,CHCHD3,ACIN1,ARVCF,PPP1R12C,MECR,TAF12,CTCF…
GO Component	GO:0070013	Intracellular organelle lumen	228	5857	0.23	2.77e-18	9606.ENSP00000177742,9606.ENSP00000199320,9606.ENSP00000204517,9606.ENSP00000212015,9606.ENSP00000216294,9606.ENSP00000219315,9606.ENSP00000219837,9606.ENSP00000220166,9606.ENSP00000221455,9606.ENSP00000221801,9606.ENSP00000223073,9606.ENSP00000226796,9606.ENSP00000228799,9606.ENSP00000229795,9606.ENSP00000230771,9606.ENSP00000233893,9606.ENSP00000235372,9606.ENSP00000236273,9606.ENSP00000239882,…	MRPS34,DIMT1,TFAP4,SIRT1,SNAPC1,SETD6,KNOP1,CTSH,CLASRP,FBL,RBM28,GAR1,ITFG2,MAPK14,HARS2,HSPE1,PRDM2,SYF2,ELF1,TARDBP,FTSJ2,C12orf65,FUS,DNAJB1,COQ3,NXT1,MRPS36,URB2,TAF5L,SRSF1,NDUFB5,RPL35,SDCBP,SNW1,KANSL1,ACIN1,MECR,TAF12,CTCF,CUL3,NSUN2,RBM27,UBE2B,MAPKAP1,TARBP2,SMARCC2,SRP14,POLG,CBX4,PRDM15,PRCC,SNRPG,CTDSP1,FTH1,NHP2,TERF1,GUF1,NVL,NEIL2,NIFK,RBM45,PDPR,KIT,COQ5,MITF,NPM1,SAP30L,PHAX,CO…
GO Component	GO:0005730	Nucleolus	72	924	0.54	7.8e-17	9606.ENSP00000199320,9606.ENSP00000212015,9606.ENSP00000216294,9606.ENSP00000219837,9606.ENSP00000221801,9606.ENSP00000223073,9606.ENSP00000226796,9606.ENSP00000242257,9606.ENSP00000254322,9606.ENSP00000258243,9606.ENSP00000259469,9606.ENSP00000262710,9606.ENSP00000264010,9606.ENSP00000264670,9606.ENSP00000274606,9606.ENSP00000276603,9606.ENSP00000281701,9606.ENSP00000285814,9606.ENSP00000288135,…	DIMT1,SIRT1,SNAPC1,KNOP1,FBL,RBM28,GAR1,FTSJ2,DNAJB1,URB2,RPL35,ACIN1,CTCF,NSUN2,NHP2,TERF1,NVL,NIFK,KIT,NPM1,SAP30L,SDHAF2,POLR1D,DHX37,RBBP6,NCL,TRIM41,RRS1,IMP3,TSEN54,H1FX,NOP10,TTF1,GNL3L,RGS12,PRMT7,NRDE2,NHEJ1,ZBTB14,NOL12,PARP1,REXO4,SURF6,UTP11L,DAXX,SPIN1,PAK1IP1,RFC1,NOP2,CHD2,ZNF207,KIF2A,PDK3,CYB561A3,FTSJ3,TSEN34,E2F5,MBIP,POLR2F,NOP14,NOL7,EBNA1BP2,RPP21,ABHD14B,H2AFY,PLRG1,TCEA1,R…
GO Component	GO:0005654	Nucleoplasm	171	3973	0.28	4.59e-16	9606.ENSP00000199320,9606.ENSP00000204517,9606.ENSP00000212015,9606.ENSP00000216294,9606.ENSP00000219315,9606.ENSP00000221455,9606.ENSP00000221801,9606.ENSP00000226796,9606.ENSP00000228799,9606.ENSP00000229795,9606.ENSP00000235372,9606.ENSP00000236273,9606.ENSP00000239882,9606.ENSP00000240185,9606.ENSP00000254108,9606.ENSP00000254322,9606.ENSP00000254998,9606.ENSP00000258281,9606.ENSP00000258962,…	DIMT1,TFAP4,SIRT1,SNAPC1,SETD6,CLASRP,FBL,GAR1,ITFG2,MAPK14,PRDM2,SYF2,ELF1,TARDBP,FUS,DNAJB1,NXT1,TAF5L,SRSF1,NDUFB5,SDCBP,SNW1,KANSL1,ACIN1,TAF12,CTCF,CUL3,NSUN2,RBM27,UBE2B,MAPKAP1,TARBP2,SMARCC2,CBX4,PRDM15,PRCC,SNRPG,CTDSP1,NHP2,TERF1,NVL,NEIL2,NIFK,RBM45,MITF,NPM1,SAP30L,PHAX,COPS2,PCBD1,POLR1D,THAP11,CBX2,C19orf70,HSPB7,SP3,DHX37,HP1BP3,TAF7,HNRNPD,RBBP6,WDTC1,NCL,SUPT6H,TRIM41,RRS1,PHF23,…
GO Component	GO:0031981	Nuclear lumen	190	4733	0.25	2.34e-15	9606.ENSP00000199320,9606.ENSP00000204517,9606.ENSP00000212015,9606.ENSP00000216294,9606.ENSP00000219315,9606.ENSP00000219837,9606.ENSP00000221455,9606.ENSP00000221801,9606.ENSP00000223073,9606.ENSP00000226796,9606.ENSP00000228799,9606.ENSP00000229795,9606.ENSP00000235372,9606.ENSP00000236273,9606.ENSP00000239882,9606.ENSP00000240185,9606.ENSP00000242257,9606.ENSP00000254108,9606.ENSP00000254322,…	DIMT1,TFAP4,SIRT1,SNAPC1,SETD6,KNOP1,CLASRP,FBL,RBM28,GAR1,ITFG2,MAPK14,PRDM2,SYF2,ELF1,TARDBP,FTSJ2,FUS,DNAJB1,NXT1,URB2,TAF5L,SRSF1,NDUFB5,RPL35,SDCBP,SNW1,KANSL1,ACIN1,TAF12,CTCF,CUL3,NSUN2,RBM27,UBE2B,MAPKAP1,TARBP2,SMARCC2,CBX4,PRDM15,PRCC,SNRPG,CTDSP1,NHP2,TERF1,NVL,NEIL2,NIFK,RBM45,KIT,MITF,NPM1,SAP30L,PHAX,COPS2,PCBD1,SDHAF2,POLR1D,THAP11,CBX2,C19orf70,HSPB7,SP3,DHX37,HP1BP3,TAF7,HNRNPD,G…
GO Component	GO:0005739	Mitochondrion	87	1611	0.38	1.24e-11	9606.ENSP00000177742,9606.ENSP00000199320,9606.ENSP00000204517,9606.ENSP00000212015,9606.ENSP00000222330,9606.ENSP00000229379,9606.ENSP00000229416,9606.ENSP00000229795,9606.ENSP00000230771,9606.ENSP00000233893,9606.ENSP00000242257,9606.ENSP00000253233,9606.ENSP00000254759,9606.ENSP00000256441,9606.ENSP00000259037,9606.ENSP00000262570,9606.ENSP00000263702,9606.ENSP00000264663,9606.ENSP00000264670,…	MRPS34,DIMT1,TFAP4,SIRT1,GSK3A,COX6A1,GCLC,MAPK14,HARS2,HSPE1,FTSJ2,C12orf65,COQ3,MRPS36,NDUFB5,CHCHD3,MECR,NNT,NSUN2,PECR,SORD,POLG,PNKD,GUF1,PDPR,COQ5,NDUFAF2,TRUB1,IDH3A,SLC25A23,SDHAF2,MFF,THOP1,LIPT2,C19orf70,C10orf2,ISCU,METAP1D,COQ7,STK11,MINOS1,GLRX5,COQ6,TMLHE,DLST,BRI3BP,MAPT,MCCC2,SAMM50,ATP5C1,HIBCH,TPPP,IBA57,ADCK3,PARP1,FLVCR1,RAB29,APOA1BP,PARS2,ZNF217,DNLZ,ENDOG,NDUFS5,STXBP1,NFS1…
GO Component	GO:1990904	Ribonucleoprotein complex	49	677	0.5	5.26e-10	9606.ENSP00000177742,9606.ENSP00000221801,9606.ENSP00000223073,9606.ENSP00000226796,9606.ENSP00000236273,9606.ENSP00000240185,9606.ENSP00000253233,9606.ENSP00000254108,9606.ENSP00000256441,9606.ENSP00000258962,9606.ENSP00000259469,9606.ENSP00000261531,9606.ENSP00000266987,9606.ENSP00000267884,9606.ENSP00000272348,9606.ENSP00000274606,9606.ENSP00000274712,9606.ENSP00000281701,9606.ENSP00000286070,…	MRPS34,FBL,RBM28,GAR1,SYF2,TARDBP,C12orf65,FUS,MRPS36,SRSF1,RPL35,SNW1,TARBP2,SRP14,SNRPG,NHP2,ZMAT2,NVL,RBM45,NPM1,SRP9,HNRNPD,NCL,RRS1,PRPF31,IMP3,NOP10,PRPF4B,GNL3L,SNRNP48,SRFBP1,SMNDC1,UTP11L,AGO1,RBM12,CWC27,G3BP1,PRPF40A,FTSJ3,SNRNP35,NOP14,EBNA1BP2,RPP21,ALYREF,PLRG1,LSM14A,RSL1D1,SNRNP70,RPP38
GO Component	GO:0005759	Mitochondrial matrix	40	479	0.57	9.4e-10	9606.ENSP00000177742,9606.ENSP00000199320,9606.ENSP00000230771,9606.ENSP00000233893,9606.ENSP00000242257,9606.ENSP00000253233,9606.ENSP00000254759,9606.ENSP00000256441,9606.ENSP00000263702,9606.ENSP00000268124,9606.ENSP00000281543,9606.ENSP00000288050,9606.ENSP00000288532,9606.ENSP00000299518,9606.ENSP00000301761,9606.ENSP00000309463,9606.ENSP00000309595,9606.ENSP00000310623,9606.ENSP00000328570,…	MRPS34,DIMT1,HARS2,HSPE1,FTSJ2,C12orf65,COQ3,MRPS36,MECR,POLG,GUF1,PDPR,COQ5,IDH3A,SDHAF2,LIPT2,C10orf2,ISCU,GLRX5,TMLHE,DLST,MCCC2,ATP5C1,HIBCH,IBA57,APOA1BP,PARS2,NFS1,ALDH4A1,SUCLA2,AK3,PDP1,PDK3,CREB1,ACSF2,GPX1,GFM1,LYRM4,SARS2,HADH
GO Component	GO:0016604	Nuclear body	49	789	0.44	6.83e-08	9606.ENSP00000212015,9606.ENSP00000221801,9606.ENSP00000226796,9606.ENSP00000229795,9606.ENSP00000236273,9606.ENSP00000240185,9606.ENSP00000254998,9606.ENSP00000258281,9606.ENSP00000258962,9606.ENSP00000261531,9606.ENSP00000262710,9606.ENSP00000265271,9606.ENSP00000266987,9606.ENSP00000269397,9606.ENSP00000269844,9606.ENSP00000271526,9606.ENSP00000274606,9606.ENSP00000276603,9606.ENSP00000297540,…	SIRT1,FBL,GAR1,MAPK14,SYF2,TARDBP,NXT1,TAF5L,SRSF1,SNW1,ACIN1,RBM27,TARBP2,CBX4,PRDM15,PRCC,NHP2,TERF1,PHAX,HSPB7,SP3,HP1BP3,RBBP6,TRIM41,PRPF31,NOP10,PRPF4B,MAPT,NRDE2,BABAM1,PARP1,NSL1,GON4L,SMNDC1,ZNF217,REXO4,SRSF4,DAXX,NELFE,CCNL2,KIF2A,PRPF40A,LYRM4,SRSF10,ALYREF,PLRG1,BCLAF1,DDX42,SNRNP70
GO Component	GO:0032991	Protein-containing complex	172	5073	0.17	3.61e-07	9606.ENSP00000177742,9606.ENSP00000204517,9606.ENSP00000212015,9606.ENSP00000216294,9606.ENSP00000221561,9606.ENSP00000221801,9606.ENSP00000222330,9606.ENSP00000223073,9606.ENSP00000226796,9606.ENSP00000228799,9606.ENSP00000229379,9606.ENSP00000229416,9606.ENSP00000236273,9606.ENSP00000240185,9606.ENSP00000253233,9606.ENSP00000254108,9606.ENSP00000254998,9606.ENSP00000256441,9606.ENSP00000258281,…	MRPS34,TFAP4,SIRT1,SNAPC1,AES,FBL,GSK3A,RBM28,GAR1,ITFG2,COX6A1,GCLC,SYF2,TARDBP,C12orf65,FUS,NXT1,MRPS36,TAF5L,SRSF1,NDUFB5,RPL35,GMPR,SDCBP,SNW1,KANSL1,CHCHD3,ACIN1,TAF12,CUL3,SLC12A7,UBE2B,PRKAR2A,MAPKAP1,TARBP2,SMARCC2,SRP14,POLG,CBX4,SNRPG,FTH1,NHP2,ZMAT2,TERF1,NVL,RBM45,KIT,COQ5,MITF,RICTOR,NPM1,SAP30L,COPS2,MFF,POLR1D,FNTA,SRP9,CBX2,C19orf70,SP3,HP1BP3,TAF7,FBXW5,HNRNPD,GLTSCR1L,SNAP47,RBB…
GO Component	GO:0016607	Nuclear speck	30	399	0.52	3.21e-06	9606.ENSP00000229795,9606.ENSP00000236273,9606.ENSP00000240185,9606.ENSP00000254998,9606.ENSP00000258281,9606.ENSP00000258962,9606.ENSP00000261531,9606.ENSP00000262710,9606.ENSP00000265271,9606.ENSP00000269397,9606.ENSP00000271526,9606.ENSP00000312625,9606.ENSP00000317872,9606.ENSP00000324122,9606.ENSP00000337194,9606.ENSP00000340820,9606.ENSP00000346335,9606.ENSP00000355944,9606.ENSP00000358616,…	MAPK14,SYF2,TARDBP,NXT1,TAF5L,SRSF1,SNW1,ACIN1,RBM27,CBX4,PRCC,HP1BP3,RBBP6,PRPF31,PRPF4B,MAPT,NRDE2,NSL1,SMNDC1,ZNF217,REXO4,SRSF4,CCNL2,PRPF40A,SRSF10,ALYREF,PLRG1,BCLAF1,DDX42,SNRNP70
GO Component	GO:1902494	Catalytic complex	63	1328	0.32	4.32e-06	9606.ENSP00000226796,9606.ENSP00000229416,9606.ENSP00000236273,9606.ENSP00000256441,9606.ENSP00000258281,9606.ENSP00000258962,9606.ENSP00000259037,9606.ENSP00000259727,9606.ENSP00000261531,9606.ENSP00000262419,9606.ENSP00000263974,9606.ENSP00000264414,9606.ENSP00000265339,9606.ENSP00000265563,9606.ENSP00000266987,9606.ENSP00000267064,9606.ENSP00000268124,9606.ENSP00000269397,9606.ENSP00000272348,…	GAR1,GCLC,SYF2,MRPS36,TAF5L,SRSF1,NDUFB5,GMPR,SNW1,KANSL1,TAF12,CUL3,UBE2B,PRKAR2A,TARBP2,SMARCC2,POLG,CBX4,SNRPG,NHP2,SAP30L,POLR1D,FNTA,CBX2,TAF7,FBXW5,GLTSCR1L,WDTC1,PRPF31,TSEN54,NOP10,DLST,PRPF4B,GTF2F2,NCCRP1,MCCC2,TADA1,PCGF6,ZNF217,DMAP1,NDUFS5,AGO1,PHF20,SUCLA2,CWC27,RFC1,GNG7,TFPT,GTF2F1,QPRT,TSEN34,MBIP,GNA13,POLR2F,RPP21,BCS1L,BRD9,ALYREF,PLRG1,PIK3R1,TCEA1,ANP32E,RPP38
GO Component	GO:0005737	Cytoplasm	311	11428	0.08	2.98e-05	9606.ENSP00000009041,9606.ENSP00000177742,9606.ENSP00000199320,9606.ENSP00000202677,9606.ENSP00000204517,9606.ENSP00000212015,9606.ENSP00000219139,9606.ENSP00000219315,9606.ENSP00000220166,9606.ENSP00000222330,9606.ENSP00000222725,9606.ENSP00000224652,9606.ENSP00000225235,9606.ENSP00000228251,9606.ENSP00000228799,9606.ENSP00000229268,9606.ENSP00000229270,9606.ENSP00000229379,9606.ENSP00000229416,…	STARD3NL,MRPS34,DIMT1,RALGAPA2,TFAP4,SIRT1,C16orf70,SETD6,CTSH,GSK3A,LFNG,ATE1,TBC1D12,YBX3,ITFG2,USP5,TPI1,COX6A1,GCLC,MAPK14,CAP2,HARS2,HSPE1,CLCN6,PRDM2,ZFAND5,TARDBP,FTSJ2,PITHD1,CAPNS1,PHPT1,MAPK8IP3,C12orf65,FUS,DNAJB1,COQ3,NXT1,MRPS36,TAF5L,SRSF1,NDUFB5,GYPC,RPL35,GMPR,SDCBP,KHK,WSB1,CHCHD3,ACIN1,ARVCF,PPP1R12C,MECR,TUBB4A,FAM13A,CUL3,NNT,NSUN2,TMEM175,GPBP1,RBM27,PECR,UBE2B,PRKAR2A,MAPKAP…
GO Component	GO:0043232	Intracellular non-membrane-bounded organelle	156	4880	0.15	0.00012	9606.ENSP00000023939,9606.ENSP00000177742,9606.ENSP00000199320,9606.ENSP00000204517,9606.ENSP00000212015,9606.ENSP00000216294,9606.ENSP00000219837,9606.ENSP00000220166,9606.ENSP00000221801,9606.ENSP00000222330,9606.ENSP00000223073,9606.ENSP00000226796,9606.ENSP00000229795,9606.ENSP00000229922,9606.ENSP00000239882,9606.ENSP00000240185,9606.ENSP00000242257,9606.ENSP00000253233,9606.ENSP00000254322,…	RTFDC1,MRPS34,DIMT1,TFAP4,SIRT1,SNAPC1,KNOP1,CTSH,FBL,GSK3A,RBM28,GAR1,MAPK14,CAP2,ELF1,TARDBP,FTSJ2,C12orf65,DNAJB1,MRPS36,URB2,TAF5L,GYPC,RPL35,SDCBP,KANSL1,ACIN1,PPP1R12C,CTCF,TUBB4A,CUL3,NSUN2,UBE2B,PRKAR2A,SMARCC2,POLG,SNRPG,NHP2,TERF1,NVL,NEIL2,NIFK,KIT,MITF,NPM1,SAP30L,PHAX,SDHAF2,POLR1D,CEP120,FNTA,THAP11,CBX2,C10orf2,SP3,DHX37,HP1BP3,HNRNPD,GLTSCR1L,RBBP6,NCL,SUPT6H,TRIM41,RRS1,GLYR1,POC…
GO Component	GO:0005681	Spliceosomal complex	17	192	0.59	0.00034	9606.ENSP00000223073,9606.ENSP00000236273,9606.ENSP00000258962,9606.ENSP00000261531,9606.ENSP00000272348,9606.ENSP00000274712,9606.ENSP00000318195,9606.ENSP00000324122,9606.ENSP00000337194,9606.ENSP00000339834,9606.ENSP00000358616,9606.ENSP00000370460,9606.ENSP00000386458,9606.ENSP00000403310,9606.ENSP00000421592,9606.ENSP00000424417,9606.ENSP00000472998	RBM28,SYF2,SRSF1,SNW1,SNRPG,ZMAT2,NCL,PRPF31,PRPF4B,SNRNP48,SMNDC1,CWC27,PRPF40A,SNRNP35,ALYREF,PLRG1,SNRNP70
GO Component	GO:0005829	Cytosol	161	5193	0.14	0.0004	9606.ENSP00000009041,9606.ENSP00000199320,9606.ENSP00000202677,9606.ENSP00000212015,9606.ENSP00000219315,9606.ENSP00000220166,9606.ENSP00000222330,9606.ENSP00000228251,9606.ENSP00000228799,9606.ENSP00000229268,9606.ENSP00000229270,9606.ENSP00000229416,9606.ENSP00000229795,9606.ENSP00000230771,9606.ENSP00000246533,9606.ENSP00000247665,9606.ENSP00000254322,9606.ENSP00000254998,9606.ENSP00000259469,…	STARD3NL,DIMT1,RALGAPA2,SIRT1,SETD6,CTSH,GSK3A,YBX3,ITFG2,USP5,TPI1,GCLC,MAPK14,HARS2,CAPNS1,PHPT1,DNAJB1,NXT1,RPL35,GMPR,SDCBP,KHK,WSB1,ACIN1,TUBB4A,FAM13A,CUL3,GPBP1,PECR,PRKAR2A,MAPKAP1,TARBP2,SORD,SRP14,FN3KRP,SNRPG,FTH1,RICTOR,NPM1,PHAX,TRUB1,COPS2,PCBD1,GSDMA,SDHAF2,POLR1D,FNTA,THOP1,THAP11,SRP9,ISCU,FBXW5,HNRNPD,AHCYL2,RBBP6,WDTC1,LYPLA1,GLYR1,CSNK1D,MYO1D,STK11,SEC16A,LIMS2,PHACTR1,TTF1,Z…
GO Component	GO:0015030	Cajal body	9	59	0.83	0.0013	9606.ENSP00000221801,9606.ENSP00000226796,9606.ENSP00000274606,9606.ENSP00000297540,9606.ENSP00000310111,9606.ENSP00000324122,9606.ENSP00000332198,9606.ENSP00000358616,9606.ENSP00000464050	FBL,GAR1,NHP2,PHAX,HSPB7,PRPF31,NOP10,SMNDC1,DDX42
GO Component	GO:0001401	SAM complex	5	13	1.23	0.0023	9606.ENSP00000262570,9606.ENSP00000309561,9606.ENSP00000325562,9606.ENSP00000345445,9606.ENSP00000387262	CHCHD3,C19orf70,MINOS1,SAMM50,IMMT
GO Component	GO:0031314	Extrinsic component of mitochondrial inner membrane	5	13	1.23	0.0023	9606.ENSP00000254759,9606.ENSP00000288532,9606.ENSP00000322316,9606.ENSP00000333946,9606.ENSP00000355741	COQ3,COQ5,COQ7,COQ6,ADCK3
GO Component	GO:0110165	Cellular anatomical entity	426	17788	0.02	0.0025	9606.ENSP00000009041,9606.ENSP00000023939,9606.ENSP00000177742,9606.ENSP00000199320,9606.ENSP00000202677,9606.ENSP00000204517,9606.ENSP00000212015,9606.ENSP00000216294,9606.ENSP00000216923,9606.ENSP00000219139,9606.ENSP00000219315,9606.ENSP00000219837,9606.ENSP00000220166,9606.ENSP00000221455,9606.ENSP00000221561,9606.ENSP00000221801,9606.ENSP00000222330,9606.ENSP00000222725,9606.ENSP00000223073,…	STARD3NL,RTFDC1,MRPS34,DIMT1,RALGAPA2,TFAP4,SIRT1,SNAPC1,ZFP64,C16orf70,SETD6,KNOP1,CTSH,CLASRP,AES,FBL,GSK3A,LFNG,RBM28,ATE1,TBC1D12,GAR1,YBX3,ITFG2,USP5,TPI1,COX6A1,GCLC,MAPK14,CAP2,HARS2,HSPE1,CLCN6,PRDM2,SYF2,ZFAND5,ELF1,FAM53C,TARDBP,FTSJ2,PEPD,PITHD1,CAPNS1,PHPT1,MAPK8IP3,DTWD1,TMEM160,C12orf65,FUS,DNAJB1,COQ3,NXT1,MRPS36,URB2,TAF5L,SRSF1,NDUFB5,GYPC,RPL35,GMPR,SDCBP,KHK,RSBN1,SNW1,WSB1,KAN…
GO Component	GO:0061617	MICOS complex	4	8	1.34	0.006	9606.ENSP00000262570,9606.ENSP00000309561,9606.ENSP00000325562,9606.ENSP00000387262	CHCHD3,C19orf70,MINOS1,IMMT
GO Component	GO:1902555	Endoribonuclease complex	6	29	0.96	0.0061	9606.ENSP00000266987,9606.ENSP00000327487,9606.ENSP00000362300,9606.ENSP00000397402,9606.ENSP00000409799,9606.ENSP00000478982	TARBP2,TSEN54,AGO1,TSEN34,RPP21,RPP38
GO Component	GO:0030684	Preribosome	9	78	0.71	0.0073	9606.ENSP00000221801,9606.ENSP00000322396,9606.ENSP00000326981,9606.ENSP00000341324,9606.ENSP00000362105,9606.ENSP00000396673,9606.ENSP00000405068,9606.ENSP00000407323,9606.ENSP00000460871	FBL,RRS1,IMP3,SRFBP1,UTP11L,FTSJ3,NOP14,EBNA1BP2,RSL1D1
GO Component	GO:0005697	Telomerase holoenzyme complex	5	20	1.04	0.0103	9606.ENSP00000226796,9606.ENSP00000274606,9606.ENSP00000281701,9606.ENSP00000332198,9606.ENSP00000338573	GAR1,NHP2,NVL,NOP10,GNL3L
GO Component	GO:0001650	Fibrillar center	11	130	0.57	0.0157	9606.ENSP00000221801,9606.ENSP00000226796,9606.ENSP00000276603,9606.ENSP00000288135,9606.ENSP00000322396,9606.ENSP00000343103,9606.ENSP00000349313,9606.ENSP00000398124,9606.ENSP00000403852,9606.ENSP00000424417,9606.ENSP00000478982	FBL,GAR1,TERF1,KIT,RRS1,PRMT7,NHEJ1,E2F5,POLR2F,PLRG1,RPP38
GO Component	GO:0072589	Box H/ACA scaRNP complex	3	4	1.52	0.0173	9606.ENSP00000226796,9606.ENSP00000274606,9606.ENSP00000332198	GAR1,NHP2,NOP10
GO Component	GO:0090661	Box H/ACA telomerase RNP complex	3	4	1.52	0.0173	9606.ENSP00000226796,9606.ENSP00000274606,9606.ENSP00000332198	GAR1,NHP2,NOP10
GO Component	GO:0005684	U2-type spliceosomal complex	9	94	0.63	0.0214	9606.ENSP00000236273,9606.ENSP00000261531,9606.ENSP00000272348,9606.ENSP00000274712,9606.ENSP00000324122,9606.ENSP00000370460,9606.ENSP00000386458,9606.ENSP00000424417,9606.ENSP00000472998	SYF2,SNW1,SNRPG,ZMAT2,PRPF31,CWC27,PRPF40A,PLRG1,SNRNP70
GO Component	GO:0031429	Box H/ACA snoRNP complex	3	5	1.42	0.0244	9606.ENSP00000226796,9606.ENSP00000274606,9606.ENSP00000332198	GAR1,NHP2,NOP10
GO Component	GO:0031967	Organelle envelope	46	1213	0.22	0.0255	9606.ENSP00000177742,9606.ENSP00000212015,9606.ENSP00000229379,9606.ENSP00000254759,9606.ENSP00000254998,9606.ENSP00000256441,9606.ENSP00000259037,9606.ENSP00000260130,9606.ENSP00000262570,9606.ENSP00000264663,9606.ENSP00000267814,9606.ENSP00000281543,9606.ENSP00000288532,9606.ENSP00000296597,9606.ENSP00000301454,9606.ENSP00000302037,9606.ENSP00000304467,9606.ENSP00000309561,9606.ENSP00000320043,…	MRPS34,SIRT1,COX6A1,COQ3,NXT1,MRPS36,NDUFB5,SDCBP,CHCHD3,NNT,SORD,GUF1,COQ5,NDUFAF2,SLC25A23,MFF,THOP1,C19orf70,LYPLA1,COQ7,MINOS1,COQ6,BRI3BP,SAMM50,ATP5C1,NUP214,ADCK3,PARP1,FLVCR1,ENDOG,NDUFS5,PHF20,SPIN1,FUNDC1,MPV17,TFPT,RHBDD1,ANXA4,RAE1,BCL2,IMMT,SENP1,BCS1L,PLRG1,PGRMC2,NUP88
GO Component	GO:0000123	Histone acetyltransferase complex	8	83	0.63	0.0371	9606.ENSP00000258281,9606.ENSP00000262419,9606.ENSP00000263974,9606.ENSP00000312709,9606.ENSP00000356848,9606.ENSP00000361363,9606.ENSP00000363124,9606.ENSP00000399718	TAF5L,KANSL1,TAF12,TAF7,TADA1,DMAP1,PHF20,MBIP
GO Component	GO:0071013	Catalytic step 2 spliceosome	8	87	0.61	0.048	9606.ENSP00000236273,9606.ENSP00000258962,9606.ENSP00000261531,9606.ENSP00000272348,9606.ENSP00000337194,9606.ENSP00000370460,9606.ENSP00000421592,9606.ENSP00000424417	SYF2,SRSF1,SNW1,SNRPG,PRPF4B,CWC27,ALYREF,PLRG1
STRING clusters	CL:735	Ribosome biogenesis, and RNA helicase activity	29	200	0.81	1.65e-10	9606.ENSP00000199320,9606.ENSP00000221801,9606.ENSP00000223073,9606.ENSP00000258243,9606.ENSP00000264670,9606.ENSP00000281701,9606.ENSP00000285814,9606.ENSP00000296930,9606.ENSP00000311135,9606.ENSP00000318195,9606.ENSP00000322396,9606.ENSP00000326981,9606.ENSP00000338573,9606.ENSP00000351596,9606.ENSP00000352021,9606.ENSP00000356811,9606.ENSP00000361092,9606.ENSP00000362105,9606.ENSP00000364543,…	DIMT1,FBL,RBM28,URB2,NSUN2,NVL,NIFK,NPM1,DHX37,NCL,RRS1,IMP3,GNL3L,TTC37,NOL12,HBS1L,SURF6,UTP11L,SKIV2L,PAK1IP1,NOP2,C7orf50,FTSJ3,NOP14,NOL7,EBNA1BP2,RSL1D1,DDX24,DDX27
STRING clusters	CL:736	Ribosome biogenesis, and Helicase associated domain (HA2) Add an annotation	26	169	0.83	5.26e-10	9606.ENSP00000199320,9606.ENSP00000221801,9606.ENSP00000223073,9606.ENSP00000258243,9606.ENSP00000264670,9606.ENSP00000281701,9606.ENSP00000285814,9606.ENSP00000296930,9606.ENSP00000311135,9606.ENSP00000318195,9606.ENSP00000322396,9606.ENSP00000326981,9606.ENSP00000338573,9606.ENSP00000352021,9606.ENSP00000361092,9606.ENSP00000362105,9606.ENSP00000368887,9606.ENSP00000371858,9606.ENSP00000380286,…	DIMT1,FBL,RBM28,URB2,NSUN2,NVL,NIFK,NPM1,DHX37,NCL,RRS1,IMP3,GNL3L,NOL12,SURF6,UTP11L,PAK1IP1,NOP2,C7orf50,FTSJ3,NOP14,NOL7,EBNA1BP2,RSL1D1,DDX24,DDX27
STRING clusters	CL:739	Mixed, incl. preribosome, and Ribosome biogenesis	25	155	0.85	5.26e-10	9606.ENSP00000199320,9606.ENSP00000221801,9606.ENSP00000223073,9606.ENSP00000264670,9606.ENSP00000281701,9606.ENSP00000285814,9606.ENSP00000296930,9606.ENSP00000311135,9606.ENSP00000318195,9606.ENSP00000322396,9606.ENSP00000326981,9606.ENSP00000338573,9606.ENSP00000352021,9606.ENSP00000361092,9606.ENSP00000362105,9606.ENSP00000368887,9606.ENSP00000371858,9606.ENSP00000380286,9606.ENSP00000396673,…	DIMT1,FBL,RBM28,NSUN2,NVL,NIFK,NPM1,DHX37,NCL,RRS1,IMP3,GNL3L,NOL12,SURF6,UTP11L,PAK1IP1,NOP2,C7orf50,FTSJ3,NOP14,NOL7,EBNA1BP2,RSL1D1,DDX24,DDX27
STRING clusters	CL:741	Preribosome, and Ribosome biogenesis	24	148	0.85	8.15e-10	9606.ENSP00000199320,9606.ENSP00000221801,9606.ENSP00000223073,9606.ENSP00000264670,9606.ENSP00000281701,9606.ENSP00000285814,9606.ENSP00000296930,9606.ENSP00000311135,9606.ENSP00000318195,9606.ENSP00000322396,9606.ENSP00000326981,9606.ENSP00000338573,9606.ENSP00000352021,9606.ENSP00000361092,9606.ENSP00000362105,9606.ENSP00000368887,9606.ENSP00000371858,9606.ENSP00000380286,9606.ENSP00000396673,…	DIMT1,FBL,RBM28,NSUN2,NVL,NIFK,NPM1,DHX37,NCL,RRS1,IMP3,GNL3L,NOL12,SURF6,UTP11L,PAK1IP1,NOP2,C7orf50,FTSJ3,NOP14,EBNA1BP2,RSL1D1,DDX24,DDX27
STRING clusters	CL:750	Preribosome, and Ribosome biogenesis	20	114	0.89	1.3e-08	9606.ENSP00000199320,9606.ENSP00000221801,9606.ENSP00000223073,9606.ENSP00000281701,9606.ENSP00000285814,9606.ENSP00000311135,9606.ENSP00000322396,9606.ENSP00000326981,9606.ENSP00000338573,9606.ENSP00000352021,9606.ENSP00000361092,9606.ENSP00000362105,9606.ENSP00000368887,9606.ENSP00000371858,9606.ENSP00000396673,9606.ENSP00000405068,9606.ENSP00000407323,9606.ENSP00000460871,9606.ENSP00000481495,…	DIMT1,FBL,RBM28,NVL,NIFK,DHX37,RRS1,IMP3,GNL3L,NOL12,SURF6,UTP11L,PAK1IP1,NOP2,FTSJ3,NOP14,EBNA1BP2,RSL1D1,DDX24,DDX27
STRING clusters	CL:743	Preribosome, and Ribosome biogenesis	21	135	0.84	2.6e-08	9606.ENSP00000199320,9606.ENSP00000221801,9606.ENSP00000223073,9606.ENSP00000281701,9606.ENSP00000285814,9606.ENSP00000311135,9606.ENSP00000322396,9606.ENSP00000326981,9606.ENSP00000338573,9606.ENSP00000352021,9606.ENSP00000361092,9606.ENSP00000362105,9606.ENSP00000368887,9606.ENSP00000371858,9606.ENSP00000380286,9606.ENSP00000396673,9606.ENSP00000405068,9606.ENSP00000407323,9606.ENSP00000460871,…	DIMT1,FBL,RBM28,NVL,NIFK,DHX37,RRS1,IMP3,GNL3L,NOL12,SURF6,UTP11L,PAK1IP1,NOP2,C7orf50,FTSJ3,NOP14,EBNA1BP2,RSL1D1,DDX24,DDX27
STRING clusters	CL:751	Preribosome, and Ribosome biogenesis	19	108	0.89	3.02e-08	9606.ENSP00000199320,9606.ENSP00000221801,9606.ENSP00000223073,9606.ENSP00000285814,9606.ENSP00000311135,9606.ENSP00000322396,9606.ENSP00000326981,9606.ENSP00000338573,9606.ENSP00000352021,9606.ENSP00000361092,9606.ENSP00000362105,9606.ENSP00000368887,9606.ENSP00000371858,9606.ENSP00000396673,9606.ENSP00000405068,9606.ENSP00000407323,9606.ENSP00000460871,9606.ENSP00000481495,9606.ENSP00000483495	DIMT1,FBL,RBM28,NIFK,DHX37,RRS1,IMP3,GNL3L,NOL12,SURF6,UTP11L,PAK1IP1,NOP2,FTSJ3,NOP14,EBNA1BP2,RSL1D1,DDX24,DDX27
STRING clusters	CL:869	Preribosome, large subunit precursor, and ribosomal large subunit biogenesis	11	49	1	3.02e-05	9606.ENSP00000285814,9606.ENSP00000322396,9606.ENSP00000338573,9606.ENSP00000361092,9606.ENSP00000368887,9606.ENSP00000371858,9606.ENSP00000396673,9606.ENSP00000407323,9606.ENSP00000460871,9606.ENSP00000481495,9606.ENSP00000483495	NIFK,RRS1,GNL3L,SURF6,PAK1IP1,NOP2,FTSJ3,EBNA1BP2,RSL1D1,DDX24,DDX27
STRING clusters	CL:870	Mixed, incl. preribosome, large subunit precursor, and Brix domain	10	39	1.05	3.75e-05	9606.ENSP00000285814,9606.ENSP00000322396,9606.ENSP00000361092,9606.ENSP00000368887,9606.ENSP00000371858,9606.ENSP00000396673,9606.ENSP00000407323,9606.ENSP00000460871,9606.ENSP00000481495,9606.ENSP00000483495	NIFK,RRS1,SURF6,PAK1IP1,NOP2,FTSJ3,EBNA1BP2,RSL1D1,DDX24,DDX27
STRING clusters	CL:872	Mixed, incl. preribosome, large subunit precursor, and Brix domain	9	33	1.08	9.79e-05	9606.ENSP00000285814,9606.ENSP00000322396,9606.ENSP00000368887,9606.ENSP00000371858,9606.ENSP00000396673,9606.ENSP00000407323,9606.ENSP00000460871,9606.ENSP00000481495,9606.ENSP00000483495	NIFK,RRS1,PAK1IP1,NOP2,FTSJ3,EBNA1BP2,RSL1D1,DDX24,DDX27
STRING clusters	CL:877	Preribosome, large subunit precursor, and maturation of LSU-rRNA	7	21	1.17	0.00065	9606.ENSP00000285814,9606.ENSP00000322396,9606.ENSP00000371858,9606.ENSP00000396673,9606.ENSP00000407323,9606.ENSP00000460871,9606.ENSP00000481495	NIFK,RRS1,NOP2,FTSJ3,EBNA1BP2,RSL1D1,DDX24
STRING clusters	CL:879	Maturation of LSU-rRNA from tricistronic rRNA transcript (SSU-rRNA, 5.8S rRNA, LSU-rRNA), and preribosome, large subunit precursor	6	14	1.28	0.001	9606.ENSP00000285814,9606.ENSP00000322396,9606.ENSP00000371858,9606.ENSP00000396673,9606.ENSP00000407323,9606.ENSP00000460871	NIFK,RRS1,NOP2,FTSJ3,EBNA1BP2,RSL1D1
STRING clusters	CL:13629	SAM complex	5	10	1.34	0.0035	9606.ENSP00000262570,9606.ENSP00000309561,9606.ENSP00000325562,9606.ENSP00000345445,9606.ENSP00000387262	CHCHD3,C19orf70,MINOS1,SAMM50,IMMT
STRING clusters	CL:13626	Outer mitochondrial membrane protein complex	6	20	1.12	0.0046	9606.ENSP00000262570,9606.ENSP00000309561,9606.ENSP00000325562,9606.ENSP00000345445,9606.ENSP00000387262,9606.ENSP00000413908	CHCHD3,C19orf70,MINOS1,SAMM50,IMMT,BCS1L
STRING clusters	CL:13844	Ubiquinone biosynthesis	5	11	1.3	0.0046	9606.ENSP00000254759,9606.ENSP00000288532,9606.ENSP00000322316,9606.ENSP00000333946,9606.ENSP00000355741	COQ3,COQ5,COQ7,COQ6,ADCK3
STRING clusters	CL:1684	U2-type spliceosomal complex, and U12-type spliceosomal complex	12	120	0.64	0.0088	9606.ENSP00000236273,9606.ENSP00000261531,9606.ENSP00000272348,9606.ENSP00000274712,9606.ENSP00000324122,9606.ENSP00000337194,9606.ENSP00000339834,9606.ENSP00000370460,9606.ENSP00000386458,9606.ENSP00000403310,9606.ENSP00000424417,9606.ENSP00000472998	SYF2,SNW1,SNRPG,ZMAT2,PRPF31,PRPF4B,SNRNP48,CWC27,PRPF40A,SNRNP35,PLRG1,SNRNP70
STRING clusters	CL:755	Small-subunit processome, and positive regulation of rRNA processing	8	50	0.85	0.0088	9606.ENSP00000199320,9606.ENSP00000221801,9606.ENSP00000223073,9606.ENSP00000311135,9606.ENSP00000326981,9606.ENSP00000352021,9606.ENSP00000362105,9606.ENSP00000405068	DIMT1,FBL,RBM28,DHX37,IMP3,NOL12,UTP11L,NOP14
STRING clusters	CL:13848	Ubiquinol biosynthesis	4	6	1.47	0.0093	9606.ENSP00000254759,9606.ENSP00000288532,9606.ENSP00000322316,9606.ENSP00000333946	COQ3,COQ5,COQ7,COQ6
STRING clusters	CL:4123	H4 histone acetyltransferase complex, and INO80-type complex	9	67	0.77	0.0093	9606.ENSP00000258281,9606.ENSP00000262419,9606.ENSP00000307850,9606.ENSP00000356848,9606.ENSP00000361363,9606.ENSP00000363124,9606.ENSP00000375639,9606.ENSP00000399718,9606.ENSP00000463154	TAF5L,KANSL1,DRAP1,TADA1,DMAP1,PHF20,TFPT,MBIP,ANP32E
STRING clusters	CL:13840	Quinone biosynthetic process, and Terpenoid backbone biosynthesis	6	25	1.02	0.01	9606.ENSP00000254759,9606.ENSP00000288532,9606.ENSP00000303423,9606.ENSP00000322316,9606.ENSP00000333946,9606.ENSP00000355741	COQ3,COQ5,FNTA,COQ7,COQ6,ADCK3
STRING clusters	CL:14028	Mitochondrial iron-sulfur cluster biogenesis, and Multiple mitochondrial dysfunctions syndrome	5	15	1.17	0.0113	9606.ENSP00000310623,9606.ENSP00000328570,9606.ENSP00000355672,9606.ENSP00000363205,9606.ENSP00000420026	ISCU,GLRX5,IBA57,NFS1,LYRM4
STRING clusters	CL:1441	mRNA 3-end processing, and RNA recognition motif. (a.k.a. RRM, RBD, or RNP domain)	11	122	0.6	0.0307	9606.ENSP00000254108,9606.ENSP00000258962,9606.ENSP00000262710,9606.ENSP00000297540,9606.ENSP00000313199,9606.ENSP00000317872,9606.ENSP00000358616,9606.ENSP00000362900,9606.ENSP00000420195,9606.ENSP00000421592,9606.ENSP00000464050	FUS,SRSF1,ACIN1,PHAX,HNRNPD,RBBP6,SMNDC1,SRSF4,SRSF10,ALYREF,DDX42
STRING clusters	CL:11669	Tricarboxylic acid cycle, and regulation of acyl-CoA biosynthetic process	6	36	0.87	0.0482	9606.ENSP00000288050,9606.ENSP00000299518,9606.ENSP00000335304,9606.ENSP00000367923,9606.ENSP00000387536,9606.ENSP00000438144	PDPR,IDH3A,DLST,SUCLA2,PDK3,MDH1
KEGG	hsa03040	Spliceosome	16	132	0.73	6.65e-05	9606.ENSP00000236273,9606.ENSP00000254108,9606.ENSP00000258962,9606.ENSP00000261531,9606.ENSP00000262710,9606.ENSP00000272348,9606.ENSP00000274712,9606.ENSP00000324122,9606.ENSP00000358616,9606.ENSP00000362900,9606.ENSP00000386458,9606.ENSP00000420195,9606.ENSP00000421592,9606.ENSP00000424417,9606.ENSP00000464050,9606.ENSP00000472998	SYF2,FUS,SRSF1,SNW1,ACIN1,SNRPG,ZMAT2,PRPF31,SMNDC1,SRSF4,PRPF40A,SRSF10,ALYREF,PLRG1,DDX42,SNRNP70
KEGG	hsa03008	Ribosome biogenesis in eukaryotes	10	77	0.76	0.0038	9606.ENSP00000221801,9606.ENSP00000223073,9606.ENSP00000226796,9606.ENSP00000254998,9606.ENSP00000274606,9606.ENSP00000281701,9606.ENSP00000326981,9606.ENSP00000332198,9606.ENSP00000338573,9606.ENSP00000478982	FBL,RBM28,GAR1,NXT1,NHP2,NVL,IMP3,NOP10,GNL3L,RPP38
KEGG	hsa00130	Ubiquinone and other terpenoid-quinone biosynthesis	4	11	1.2	0.0301	9606.ENSP00000254759,9606.ENSP00000288532,9606.ENSP00000322316,9606.ENSP00000333946	COQ3,COQ5,COQ7,COQ6
Reactome	HSA-8953854	Metabolism of RNA	55	659	0.57	1.59e-12	9606.ENSP00000199320,9606.ENSP00000221801,9606.ENSP00000223073,9606.ENSP00000226796,9606.ENSP00000229795,9606.ENSP00000236273,9606.ENSP00000242257,9606.ENSP00000254108,9606.ENSP00000254998,9606.ENSP00000258962,9606.ENSP00000259469,9606.ENSP00000261531,9606.ENSP00000264670,9606.ENSP00000271526,9606.ENSP00000272348,9606.ENSP00000274606,9606.ENSP00000297540,9606.ENSP00000311135,9606.ENSP00000313199,…	DIMT1,FBL,RBM28,GAR1,MAPK14,SYF2,FTSJ2,FUS,NXT1,SRSF1,RPL35,SNW1,NSUN2,PRCC,SNRPG,NHP2,PHAX,DHX37,HNRNPD,NCL,PRPF31,CSNK1D,IMP3,TSEN54,NOP10,SNRNP48,GTF2F2,TTC37,NOL12,NUP214,HBS1L,SMNDC1,UTP11L,SRSF4,SKIV2L,CWC27,NOP2,GTF2F1,RAE1,PRPF40A,FTSJ3,TSEN34,SNRNP35,POLR2F,NOP14,EBNA1BP2,RPP21,SRSF10,ALYREF,PLRG1,ZC3H11A,NUP88,DDX42,SNRNP70,RPP38
Reactome	HSA-72203	Processing of Capped Intron-Containing Pre-mRNA	27	238	0.7	5.35e-08	9606.ENSP00000236273,9606.ENSP00000254108,9606.ENSP00000254998,9606.ENSP00000258962,9606.ENSP00000261531,9606.ENSP00000271526,9606.ENSP00000272348,9606.ENSP00000313199,9606.ENSP00000324122,9606.ENSP00000339834,9606.ENSP00000340823,9606.ENSP00000352400,9606.ENSP00000358616,9606.ENSP00000362900,9606.ENSP00000370460,9606.ENSP00000377969,9606.ENSP00000379182,9606.ENSP00000386458,9606.ENSP00000403310,…	SYF2,FUS,NXT1,SRSF1,SNW1,PRCC,SNRPG,HNRNPD,PRPF31,SNRNP48,GTF2F2,NUP214,SMNDC1,SRSF4,CWC27,GTF2F1,RAE1,PRPF40A,SNRNP35,POLR2F,SRSF10,ALYREF,PLRG1,ZC3H11A,NUP88,DDX42,SNRNP70
Reactome	HSA-72172	mRNA Splicing	22	186	0.72	1.12e-06	9606.ENSP00000236273,9606.ENSP00000254108,9606.ENSP00000258962,9606.ENSP00000261531,9606.ENSP00000271526,9606.ENSP00000272348,9606.ENSP00000313199,9606.ENSP00000324122,9606.ENSP00000339834,9606.ENSP00000340823,9606.ENSP00000358616,9606.ENSP00000362900,9606.ENSP00000370460,9606.ENSP00000377969,9606.ENSP00000386458,9606.ENSP00000403310,9606.ENSP00000403852,9606.ENSP00000420195,9606.ENSP00000421592,…	SYF2,FUS,SRSF1,SNW1,PRCC,SNRPG,HNRNPD,PRPF31,SNRNP48,GTF2F2,SMNDC1,SRSF4,CWC27,GTF2F1,PRPF40A,SNRNP35,POLR2F,SRSF10,ALYREF,PLRG1,DDX42,SNRNP70
Reactome	HSA-72163	mRNA Splicing - Major Pathway	20	178	0.69	1.03e-05	9606.ENSP00000236273,9606.ENSP00000254108,9606.ENSP00000258962,9606.ENSP00000261531,9606.ENSP00000271526,9606.ENSP00000272348,9606.ENSP00000313199,9606.ENSP00000324122,9606.ENSP00000340823,9606.ENSP00000358616,9606.ENSP00000362900,9606.ENSP00000370460,9606.ENSP00000377969,9606.ENSP00000386458,9606.ENSP00000403852,9606.ENSP00000420195,9606.ENSP00000421592,9606.ENSP00000424417,9606.ENSP00000464050,…	SYF2,FUS,SRSF1,SNW1,PRCC,SNRPG,HNRNPD,PRPF31,GTF2F2,SMNDC1,SRSF4,CWC27,GTF2F1,PRPF40A,POLR2F,SRSF10,ALYREF,PLRG1,DDX42,SNRNP70
Reactome	HSA-72312	rRNA processing	20	200	0.64	4.79e-05	9606.ENSP00000199320,9606.ENSP00000221801,9606.ENSP00000223073,9606.ENSP00000226796,9606.ENSP00000242257,9606.ENSP00000259469,9606.ENSP00000274606,9606.ENSP00000311135,9606.ENSP00000318195,9606.ENSP00000324464,9606.ENSP00000326981,9606.ENSP00000332198,9606.ENSP00000352021,9606.ENSP00000362105,9606.ENSP00000371858,9606.ENSP00000396673,9606.ENSP00000405068,9606.ENSP00000407323,9606.ENSP00000409799,…	DIMT1,FBL,RBM28,GAR1,FTSJ2,RPL35,NHP2,DHX37,NCL,CSNK1D,IMP3,NOP10,NOL12,UTP11L,NOP2,FTSJ3,NOP14,EBNA1BP2,RPP21,RPP38
Reactome	HSA-8868773	rRNA processing in the nucleus and cytosol	19	190	0.64	8.3e-05	9606.ENSP00000199320,9606.ENSP00000221801,9606.ENSP00000223073,9606.ENSP00000226796,9606.ENSP00000259469,9606.ENSP00000274606,9606.ENSP00000311135,9606.ENSP00000318195,9606.ENSP00000324464,9606.ENSP00000326981,9606.ENSP00000332198,9606.ENSP00000352021,9606.ENSP00000362105,9606.ENSP00000371858,9606.ENSP00000396673,9606.ENSP00000405068,9606.ENSP00000407323,9606.ENSP00000409799,9606.ENSP00000478982	DIMT1,FBL,RBM28,GAR1,RPL35,NHP2,DHX37,NCL,CSNK1D,IMP3,NOP10,NOL12,UTP11L,NOP2,FTSJ3,NOP14,EBNA1BP2,RPP21,RPP38
Reactome	HSA-6790901	rRNA modification in the nucleus and cytosol	10	60	0.87	0.00098	9606.ENSP00000199320,9606.ENSP00000221801,9606.ENSP00000226796,9606.ENSP00000274606,9606.ENSP00000311135,9606.ENSP00000326981,9606.ENSP00000332198,9606.ENSP00000362105,9606.ENSP00000371858,9606.ENSP00000405068	DIMT1,FBL,GAR1,NHP2,DHX37,IMP3,NOP10,UTP11L,NOP2,NOP14
Reactome	HSA-3700989	Transcriptional Regulation by TP53	23	363	0.45	0.0053	9606.ENSP00000229379,9606.ENSP00000229795,9606.ENSP00000263974,9606.ENSP00000265960,9606.ENSP00000296782,9606.ENSP00000296930,9606.ENSP00000312709,9606.ENSP00000324856,9606.ENSP00000340823,9606.ENSP00000344220,9606.ENSP00000355924,9606.ENSP00000362300,9606.ENSP00000363124,9606.ENSP00000363668,9606.ENSP00000364578,9606.ENSP00000365757,9606.ENSP00000368686,9606.ENSP00000369899,9606.ENSP00000377969,…	COX6A1,MAPK14,TAF12,MAPKAP1,RICTOR,NPM1,TAF7,STK11,GTF2F2,PDPK1,SMYD2,AGO1,PHF20,DAXX,NELFE,PIP4K2A,E2F4,RRAGA,GTF2F1,TMEM55B,BCL6,POLR2F,TCEA1
Reactome	HSA-72165	mRNA Splicing - Minor Pathway	8	52	0.83	0.0124	9606.ENSP00000258962,9606.ENSP00000272348,9606.ENSP00000339834,9606.ENSP00000340823,9606.ENSP00000377969,9606.ENSP00000403310,9606.ENSP00000403852,9606.ENSP00000464050	SRSF1,SNRPG,SNRNP48,GTF2F2,GTF2F1,SNRNP35,POLR2F,DDX42
Reactome	HSA-71406	Pyruvate metabolism and Citric Acid (TCA) cycle	8	55	0.81	0.0159	9606.ENSP00000264663,9606.ENSP00000288050,9606.ENSP00000299518,9606.ENSP00000335304,9606.ENSP00000367923,9606.ENSP00000379386,9606.ENSP00000379503,9606.ENSP00000387536	NNT,PDPR,IDH3A,DLST,SUCLA2,LDHB,PDP1,PDK3
Reactome	HSA-2142789	Ubiquinol biosynthesis	4	8	1.34	0.0203	9606.ENSP00000254759,9606.ENSP00000288532,9606.ENSP00000322316,9606.ENSP00000333946	COQ3,COQ5,COQ7,COQ6
Reactome	HSA-6791226	Major pathway of rRNA processing in the nucleolus and cytosol	14	180	0.53	0.0209	9606.ENSP00000221801,9606.ENSP00000223073,9606.ENSP00000259469,9606.ENSP00000311135,9606.ENSP00000318195,9606.ENSP00000324464,9606.ENSP00000326981,9606.ENSP00000352021,9606.ENSP00000362105,9606.ENSP00000396673,9606.ENSP00000405068,9606.ENSP00000407323,9606.ENSP00000409799,9606.ENSP00000478982	FBL,RBM28,RPL35,DHX37,NCL,CSNK1D,IMP3,NOL12,UTP11L,FTSJ3,NOP14,EBNA1BP2,RPP21,RPP38
Reactome	HSA-8949613	Cristae formation	6	31	0.93	0.025	9606.ENSP00000262570,9606.ENSP00000309561,9606.ENSP00000325562,9606.ENSP00000345445,9606.ENSP00000349142,9606.ENSP00000387262	CHCHD3,C19orf70,MINOS1,SAMM50,ATP5C1,IMMT
Reactome	HSA-389356	CD28 co-stimulation	6	33	0.9	0.0314	9606.ENSP00000265960,9606.ENSP00000296782,9606.ENSP00000344220,9606.ENSP00000348461,9606.ENSP00000383118,9606.ENSP00000428056	MAPKAP1,RICTOR,PDPK1,RAC1,CDC42,PIK3R1
Reactome	HSA-674695	RNA Polymerase II Pre-transcription Events	9	84	0.67	0.0323	9606.ENSP00000263974,9606.ENSP00000312709,9606.ENSP00000319104,9606.ENSP00000340823,9606.ENSP00000364578,9606.ENSP00000369695,9606.ENSP00000377969,9606.ENSP00000403852,9606.ENSP00000428426	TAF12,TAF7,SUPT6H,GTF2F2,NELFE,MLLT3,GTF2F1,POLR2F,TCEA1
Reactome	HSA-1428517	The citric acid (TCA) cycle and respiratory electron transport	13	176	0.51	0.0418	9606.ENSP00000229379,9606.ENSP00000259037,9606.ENSP00000264663,9606.ENSP00000288050,9606.ENSP00000296597,9606.ENSP00000299518,9606.ENSP00000335304,9606.ENSP00000349142,9606.ENSP00000362060,9606.ENSP00000367923,9606.ENSP00000379386,9606.ENSP00000379503,9606.ENSP00000387536	COX6A1,NDUFB5,NNT,PDPR,NDUFAF2,IDH3A,DLST,ATP5C1,NDUFS5,SUCLA2,LDHB,PDP1,PDK3
Reactome	HSA-162587	HIV Life Cycle	12	152	0.54	0.0418	9606.ENSP00000263974,9606.ENSP00000312709,9606.ENSP00000340823,9606.ENSP00000352400,9606.ENSP00000364578,9606.ENSP00000377969,9606.ENSP00000379182,9606.ENSP00000399888,9606.ENSP00000403852,9606.ENSP00000419425,9606.ENSP00000428426,9606.ENSP00000458954	TAF12,TAF7,GTF2F2,NUP214,NELFE,GTF2F1,RAE1,HMGA1,POLR2F,PPIA,TCEA1,NUP88
Monarch	HP:0001941	Acidosis	21	272	0.53	0.0268	9606.ENSP00000177742,9606.ENSP00000253233,9606.ENSP00000264414,9606.ENSP00000268124,9606.ENSP00000296597,9606.ENSP00000309463,9606.ENSP00000309561,9606.ENSP00000309595,9606.ENSP00000310623,9606.ENSP00000341292,9606.ENSP00000343657,9606.ENSP00000352706,9606.ENSP00000355672,9606.ENSP00000355741,9606.ENSP00000357218,9606.ENSP00000367923,9606.ENSP00000369383,9606.ENSP00000379503,9606.ENSP00000413908,…	MRPS34,C12orf65,CUL3,POLG,NDUFAF2,LIPT2,C19orf70,C10orf2,ISCU,WNK1,MCCC2,HIBCH,IBA57,ADCK3,APOA1BP,SUCLA2,MPV17,PDP1,BCS1L,GFM1,HADH
Monarch	EFO:0004503	Hematological measurement	144	4594	0.14	0.046	9606.ENSP00000009041,9606.ENSP00000204517,9606.ENSP00000221561,9606.ENSP00000222725,9606.ENSP00000224652,9606.ENSP00000225235,9606.ENSP00000228799,9606.ENSP00000229416,9606.ENSP00000234488,9606.ENSP00000239882,9606.ENSP00000244137,9606.ENSP00000246151,9606.ENSP00000258243,9606.ENSP00000258281,9606.ENSP00000259254,9606.ENSP00000259727,9606.ENSP00000261441,9606.ENSP00000262419,9606.ENSP00000263207,…	STARD3NL,TFAP4,AES,LFNG,ATE1,TBC1D12,ITFG2,GCLC,CLCN6,ELF1,PEPD,PITHD1,URB2,TAF5L,GYPC,GMPR,RSBN1,KANSL1,ARVCF,ZC2HC1A,CTCF,FAM13A,CUL3,SLC12A7,RBM27,SRP14,FN3KRP,ACP1,PNKD,NVL,NEIL2,KIT,MITF,RICTOR,PCBD1,ZNF407,GSDMA,THOP1,THAP11,BRD3,SP3,LTBP4,HP1BP3,FBXW5,CA8,AHCYL2,PHF23,POC1B,PRPF31,MYO1D,STK11,SEC16A,C5orf30,LIMS2,TSEN54,GLRX5,PHACTR1,ZNF704,STARD10,TMLHE,DLST,HEXDC,RGS12,MAPT,NEO1,WNK1,HMG…
DISEASES	DOID:700	Mitochondrial metabolism disease	16	173	0.61	0.0227	9606.ENSP00000177742,9606.ENSP00000253233,9606.ENSP00000268124,9606.ENSP00000296597,9606.ENSP00000309595,9606.ENSP00000310623,9606.ENSP00000322316,9606.ENSP00000333946,9606.ENSP00000352706,9606.ENSP00000355672,9606.ENSP00000355741,9606.ENSP00000367923,9606.ENSP00000369383,9606.ENSP00000413908,9606.ENSP00000419038,9606.ENSP00000420026	MRPS34,C12orf65,POLG,NDUFAF2,C10orf2,ISCU,COQ7,COQ6,HIBCH,IBA57,ADCK3,SUCLA2,MPV17,BCS1L,GFM1,LYRM4
TISSUES	BTO:0000042	Animal	417	14895	0.09	4.49e-20	9606.ENSP00000009041,9606.ENSP00000023939,9606.ENSP00000177742,9606.ENSP00000199320,9606.ENSP00000202677,9606.ENSP00000212015,9606.ENSP00000216294,9606.ENSP00000216923,9606.ENSP00000219139,9606.ENSP00000219315,9606.ENSP00000219837,9606.ENSP00000220166,9606.ENSP00000221455,9606.ENSP00000221561,9606.ENSP00000221801,9606.ENSP00000222330,9606.ENSP00000223073,9606.ENSP00000224652,9606.ENSP00000225235,…	STARD3NL,RTFDC1,MRPS34,DIMT1,RALGAPA2,SIRT1,SNAPC1,ZFP64,C16orf70,SETD6,KNOP1,CTSH,CLASRP,AES,FBL,GSK3A,RBM28,ATE1,TBC1D12,GAR1,YBX3,ITFG2,USP5,TPI1,COX6A1,GCLC,MAPK14,CAP2,HARS2,HSPE1,CLCN6,PRDM2,SYF2,ZFAND5,ELF1,FAM53C,TARDBP,FTSJ2,PEPD,PITHD1,CAPNS1,PHPT1,MAPK8IP3,DTWD1,TMEM160,C12orf65,FUS,DNAJB1,COQ3,NXT1,MRPS36,URB2,TAF5L,SRSF1,NDUFB5,GYPC,RPL35,GMPR,SDCBP,KHK,RSBN1,SNW1,WSB1,KANSL1,CHCHD3,…
TISSUES	BTO:0000142	Brain	197	5462	0.2	1.29e-10	9606.ENSP00000009041,9606.ENSP00000219315,9606.ENSP00000221561,9606.ENSP00000222330,9606.ENSP00000225235,9606.ENSP00000229270,9606.ENSP00000229379,9606.ENSP00000229416,9606.ENSP00000229922,9606.ENSP00000230771,9606.ENSP00000233893,9606.ENSP00000234488,9606.ENSP00000235372,9606.ENSP00000237937,9606.ENSP00000239906,9606.ENSP00000240185,9606.ENSP00000244137,9606.ENSP00000246151,9606.ENSP00000247665,…	STARD3NL,SETD6,AES,GSK3A,TBC1D12,TPI1,COX6A1,GCLC,CAP2,HARS2,HSPE1,CLCN6,PRDM2,ZFAND5,FAM53C,TARDBP,PEPD,PITHD1,PHPT1,MAPK8IP3,FUS,DNAJB1,SRSF1,NDUFB5,RPL35,SDCBP,WSB1,KANSL1,ACIN1,MECR,CTCF,TUBB4A,FAM13A,CUL3,TMEM175,GPBP1,UBE2B,PRKAR2A,MAPKAP1,SMARCC2,SORD,POLG,FN3KRP,PRCC,PNKD,FTH1,GUF1,NVL,NEIL2,NIFK,PDPR,KIT,COQ5,MITF,NDUFAF2,RICTOR,NPM1,COPS2,IDH3A,SLC25A23,MFF,POLR1D,THOP1,SRP9,C10orf2,ISC…
TISSUES	BTO:0001488	Endocrine gland	211	6036	0.19	1.31e-10	9606.ENSP00000023939,9606.ENSP00000212015,9606.ENSP00000220166,9606.ENSP00000221561,9606.ENSP00000221801,9606.ENSP00000222330,9606.ENSP00000228251,9606.ENSP00000229268,9606.ENSP00000229270,9606.ENSP00000229379,9606.ENSP00000229416,9606.ENSP00000229795,9606.ENSP00000230771,9606.ENSP00000233893,9606.ENSP00000237937,9606.ENSP00000239906,9606.ENSP00000240185,9606.ENSP00000244137,9606.ENSP00000246151,…	RTFDC1,SIRT1,CTSH,AES,FBL,GSK3A,YBX3,USP5,TPI1,COX6A1,GCLC,MAPK14,HARS2,HSPE1,ZFAND5,FAM53C,TARDBP,PEPD,PITHD1,CAPNS1,PHPT1,DTWD1,FUS,DNAJB1,MRPS36,SRSF1,NDUFB5,RPL35,SDCBP,KHK,RSBN1,SNW1,WSB1,ACIN1,PPP1R12C,TAF12,TUBB4A,CUL3,NNT,NSUN2,GPBP1,SLC12A7,PECR,PRKAR2A,SMARCC2,SORD,SRP14,PRCC,SNRPG,PNKD,FTH1,NHP2,ZMAT2,TERF1,NEIL2,PDPR,DHRS1,NDUFAF2,RICTOR,NPM1,SAP30L,PHAX,TRUB1,COPS2,PCBD1,ZNF407,MFF,T…
TISSUES	BTO:0001489	Whole body	357	12619	0.1	1.31e-10	9606.ENSP00000009041,9606.ENSP00000023939,9606.ENSP00000199320,9606.ENSP00000202677,9606.ENSP00000212015,9606.ENSP00000219315,9606.ENSP00000219837,9606.ENSP00000220166,9606.ENSP00000221455,9606.ENSP00000221561,9606.ENSP00000221801,9606.ENSP00000222330,9606.ENSP00000224652,9606.ENSP00000225235,9606.ENSP00000228251,9606.ENSP00000229268,9606.ENSP00000229270,9606.ENSP00000229379,9606.ENSP00000229416,…	STARD3NL,RTFDC1,DIMT1,RALGAPA2,SIRT1,SETD6,KNOP1,CTSH,CLASRP,AES,FBL,GSK3A,ATE1,TBC1D12,YBX3,USP5,TPI1,COX6A1,GCLC,MAPK14,CAP2,HARS2,HSPE1,CLCN6,PRDM2,ZFAND5,ELF1,FAM53C,TARDBP,PEPD,PITHD1,CAPNS1,PHPT1,MAPK8IP3,DTWD1,FUS,DNAJB1,COQ3,NXT1,MRPS36,SRSF1,NDUFB5,GYPC,RPL35,GMPR,SDCBP,KHK,RSBN1,SNW1,WSB1,KANSL1,CHCHD3,ACIN1,PPP1R12C,MECR,TAF12,CTCF,TUBB4A,FAM13A,CUL3,NNT,NSUN2,TMEM175,GPBP1,SLC12A7,RBM…
TISSUES	BTO:0000227	Central nervous system	198	5558	0.2	1.81e-10	9606.ENSP00000009041,9606.ENSP00000023939,9606.ENSP00000219315,9606.ENSP00000221561,9606.ENSP00000222330,9606.ENSP00000225235,9606.ENSP00000229270,9606.ENSP00000229379,9606.ENSP00000229416,9606.ENSP00000229922,9606.ENSP00000230771,9606.ENSP00000233893,9606.ENSP00000234488,9606.ENSP00000235372,9606.ENSP00000237937,9606.ENSP00000239906,9606.ENSP00000240185,9606.ENSP00000244137,9606.ENSP00000246151,…	STARD3NL,RTFDC1,SETD6,AES,GSK3A,TBC1D12,TPI1,COX6A1,GCLC,CAP2,HARS2,HSPE1,CLCN6,PRDM2,ZFAND5,FAM53C,TARDBP,PEPD,PITHD1,PHPT1,MAPK8IP3,FUS,DNAJB1,SRSF1,NDUFB5,RPL35,SDCBP,WSB1,KANSL1,ACIN1,MECR,CTCF,TUBB4A,FAM13A,CUL3,TMEM175,GPBP1,UBE2B,PRKAR2A,MAPKAP1,SMARCC2,SORD,POLG,FN3KRP,PRCC,PNKD,FTH1,GUF1,NVL,NEIL2,NIFK,PDPR,KIT,COQ5,MITF,NDUFAF2,RICTOR,NPM1,COPS2,IDH3A,SLC25A23,MFF,POLR1D,THOP1,SRP9,C10o…
TISSUES	BTO:0000522	Gland	223	6602	0.17	3.23e-10	9606.ENSP00000023939,9606.ENSP00000212015,9606.ENSP00000220166,9606.ENSP00000221561,9606.ENSP00000221801,9606.ENSP00000222330,9606.ENSP00000228251,9606.ENSP00000229268,9606.ENSP00000229270,9606.ENSP00000229379,9606.ENSP00000229416,9606.ENSP00000229795,9606.ENSP00000230771,9606.ENSP00000233893,9606.ENSP00000237937,9606.ENSP00000239906,9606.ENSP00000240185,9606.ENSP00000244137,9606.ENSP00000246151,…	RTFDC1,SIRT1,CTSH,AES,FBL,GSK3A,YBX3,USP5,TPI1,COX6A1,GCLC,MAPK14,HARS2,HSPE1,ZFAND5,FAM53C,TARDBP,PEPD,PITHD1,CAPNS1,PHPT1,DTWD1,FUS,DNAJB1,COQ3,MRPS36,SRSF1,NDUFB5,RPL35,SDCBP,KHK,RSBN1,SNW1,WSB1,ACIN1,PPP1R12C,TAF12,TUBB4A,CUL3,NNT,NSUN2,GPBP1,SLC12A7,PECR,PRKAR2A,SMARCC2,SORD,SRP14,PRCC,SNRPG,PNKD,FTH1,NHP2,ZMAT2,TERF1,NEIL2,PDPR,DHRS1,MITF,NDUFAF2,RICTOR,NPM1,SAP30L,PHAX,TRUB1,COPS2,PCBD1,ZN…
TISSUES	BTO:0001491	Viscus	182	5020	0.2	5.94e-10	9606.ENSP00000023939,9606.ENSP00000202677,9606.ENSP00000212015,9606.ENSP00000220166,9606.ENSP00000221801,9606.ENSP00000222330,9606.ENSP00000228251,9606.ENSP00000229268,9606.ENSP00000229270,9606.ENSP00000229379,9606.ENSP00000229416,9606.ENSP00000229795,9606.ENSP00000230771,9606.ENSP00000233893,9606.ENSP00000240185,9606.ENSP00000244137,9606.ENSP00000246151,9606.ENSP00000246533,9606.ENSP00000247665,…	RTFDC1,RALGAPA2,SIRT1,CTSH,FBL,GSK3A,YBX3,USP5,TPI1,COX6A1,GCLC,MAPK14,HARS2,HSPE1,TARDBP,PEPD,PITHD1,CAPNS1,PHPT1,MAPK8IP3,FUS,DNAJB1,COQ3,MRPS36,SRSF1,NDUFB5,GYPC,RPL35,SDCBP,KHK,SNW1,WSB1,CHCHD3,ACIN1,TUBB4A,FAM13A,NNT,SLC12A7,PECR,MAPKAP1,SMARCC2,SORD,SRP14,FTH1,NHP2,GUF1,DHRS1,MITF,NPM1,SAP30L,PHAX,PCBD1,IDH3A,GSDMA,MFF,POLR1D,FNTA,SRP9,BRD3,ISCU,DHX37,LTBP4,HP1BP3,TAF7,FBXW5,HNRNPD,AHCYL2,R…
TISSUES	BTO:0001484	Nervous system	199	5707	0.19	8.11e-10	9606.ENSP00000009041,9606.ENSP00000023939,9606.ENSP00000219315,9606.ENSP00000221561,9606.ENSP00000222330,9606.ENSP00000225235,9606.ENSP00000229270,9606.ENSP00000229379,9606.ENSP00000229416,9606.ENSP00000229922,9606.ENSP00000230771,9606.ENSP00000233893,9606.ENSP00000234488,9606.ENSP00000235372,9606.ENSP00000237937,9606.ENSP00000239906,9606.ENSP00000240185,9606.ENSP00000244137,9606.ENSP00000246151,…	STARD3NL,RTFDC1,SETD6,AES,GSK3A,TBC1D12,TPI1,COX6A1,GCLC,CAP2,HARS2,HSPE1,CLCN6,PRDM2,ZFAND5,FAM53C,TARDBP,PEPD,PITHD1,PHPT1,MAPK8IP3,FUS,DNAJB1,SRSF1,NDUFB5,RPL35,SDCBP,WSB1,KANSL1,ACIN1,MECR,CTCF,TUBB4A,FAM13A,CUL3,TMEM175,GPBP1,UBE2B,PRKAR2A,MAPKAP1,SMARCC2,SORD,POLG,FN3KRP,PRCC,PNKD,FTH1,GUF1,NVL,NEIL2,NIFK,PDPR,KIT,COQ5,MITF,NDUFAF2,RICTOR,NPM1,COPS2,IDH3A,SLC25A23,MFF,POLR1D,THOP1,SRP9,C10o…
TISSUES	BTO:0000282	Head	214	6329	0.17	1.04e-09	9606.ENSP00000009041,9606.ENSP00000219315,9606.ENSP00000220166,9606.ENSP00000221561,9606.ENSP00000222330,9606.ENSP00000225235,9606.ENSP00000229270,9606.ENSP00000229379,9606.ENSP00000229416,9606.ENSP00000229922,9606.ENSP00000230771,9606.ENSP00000233893,9606.ENSP00000234488,9606.ENSP00000235372,9606.ENSP00000237937,9606.ENSP00000239906,9606.ENSP00000240185,9606.ENSP00000244137,9606.ENSP00000246151,…	STARD3NL,SETD6,CTSH,AES,GSK3A,TBC1D12,TPI1,COX6A1,GCLC,CAP2,HARS2,HSPE1,CLCN6,PRDM2,ZFAND5,FAM53C,TARDBP,PEPD,PITHD1,PHPT1,MAPK8IP3,FUS,DNAJB1,SRSF1,NDUFB5,RPL35,SDCBP,WSB1,KANSL1,ACIN1,MECR,CTCF,TUBB4A,FAM13A,CUL3,TMEM175,GPBP1,UBE2B,PRKAR2A,MAPKAP1,SMARCC2,SORD,POLG,FN3KRP,PRCC,PNKD,FTH1,GUF1,NVL,NEIL2,NIFK,PDPR,KIT,COQ5,MITF,NDUFAF2,RICTOR,NPM1,COPS2,IDH3A,SLC25A23,MFF,POLR1D,CEP120,FNTA,THOP1…
TISSUES	BTO:0003091	Urogenital system	220	6716	0.16	8.83e-09	9606.ENSP00000023939,9606.ENSP00000202677,9606.ENSP00000212015,9606.ENSP00000220166,9606.ENSP00000221561,9606.ENSP00000221801,9606.ENSP00000222330,9606.ENSP00000228251,9606.ENSP00000229268,9606.ENSP00000229270,9606.ENSP00000229379,9606.ENSP00000229416,9606.ENSP00000229795,9606.ENSP00000229922,9606.ENSP00000230771,9606.ENSP00000233893,9606.ENSP00000237937,9606.ENSP00000239906,9606.ENSP00000240185,…	RTFDC1,RALGAPA2,SIRT1,CTSH,AES,FBL,GSK3A,YBX3,USP5,TPI1,COX6A1,GCLC,MAPK14,CAP2,HARS2,HSPE1,ZFAND5,FAM53C,TARDBP,PEPD,CAPNS1,FUS,DNAJB1,COQ3,NXT1,SRSF1,NDUFB5,RPL35,SDCBP,RSBN1,SNW1,WSB1,KANSL1,CHCHD3,ACIN1,PPP1R12C,MECR,CTCF,TUBB4A,CUL3,NSUN2,GPBP1,SLC12A7,RBM27,UBE2B,PRKAR2A,SORD,SRP14,POLG,FN3KRP,PRCC,SNRPG,CTDSP1,FTH1,NHP2,ZMAT2,NEIL2,NIFK,PDPR,KIT,MITF,NPM1,TRUB1,MFF,POLR1D,FNTA,THOP1,SRP9,D…
TISSUES	BTO:0000081	Reproductive system	203	6107	0.17	2.9e-08	9606.ENSP00000023939,9606.ENSP00000212015,9606.ENSP00000221561,9606.ENSP00000221801,9606.ENSP00000222330,9606.ENSP00000228251,9606.ENSP00000229270,9606.ENSP00000229379,9606.ENSP00000229416,9606.ENSP00000229795,9606.ENSP00000229922,9606.ENSP00000233893,9606.ENSP00000237937,9606.ENSP00000239906,9606.ENSP00000240185,9606.ENSP00000244137,9606.ENSP00000246533,9606.ENSP00000254108,9606.ENSP00000254322,…	RTFDC1,SIRT1,AES,FBL,GSK3A,YBX3,TPI1,COX6A1,GCLC,MAPK14,CAP2,HSPE1,ZFAND5,FAM53C,TARDBP,PEPD,CAPNS1,FUS,DNAJB1,NXT1,SRSF1,RPL35,SDCBP,RSBN1,SNW1,WSB1,KANSL1,CHCHD3,ACIN1,PPP1R12C,MECR,CTCF,TUBB4A,CUL3,NSUN2,GPBP1,SLC12A7,RBM27,UBE2B,PRKAR2A,SORD,SRP14,POLG,FN3KRP,PRCC,SNRPG,CTDSP1,FTH1,NHP2,ZMAT2,NEIL2,NIFK,PDPR,KIT,MITF,NPM1,TRUB1,MFF,POLR1D,FNTA,THOP1,SRP9,DRAP1,HSPB7,SP3,HP1BP3,TAF7,FBXW5,HNRN…
TISSUES	BTO:0000083	Female reproductive system	195	5799	0.17	3.27e-08	9606.ENSP00000023939,9606.ENSP00000212015,9606.ENSP00000221561,9606.ENSP00000221801,9606.ENSP00000228251,9606.ENSP00000229270,9606.ENSP00000229379,9606.ENSP00000229416,9606.ENSP00000229795,9606.ENSP00000233893,9606.ENSP00000237937,9606.ENSP00000239906,9606.ENSP00000240185,9606.ENSP00000244137,9606.ENSP00000246533,9606.ENSP00000254108,9606.ENSP00000254322,9606.ENSP00000254998,9606.ENSP00000258962,…	RTFDC1,SIRT1,AES,FBL,YBX3,TPI1,COX6A1,GCLC,MAPK14,HSPE1,ZFAND5,FAM53C,TARDBP,PEPD,CAPNS1,FUS,DNAJB1,NXT1,SRSF1,SDCBP,RSBN1,SNW1,WSB1,KANSL1,CHCHD3,ACIN1,PPP1R12C,MECR,CTCF,TUBB4A,CUL3,NSUN2,GPBP1,SLC12A7,RBM27,UBE2B,PRKAR2A,SRP14,POLG,FN3KRP,PRCC,SNRPG,CTDSP1,FTH1,NHP2,ZMAT2,NEIL2,NIFK,PDPR,KIT,MITF,NPM1,TRUB1,MFF,POLR1D,FNTA,THOP1,SRP9,DRAP1,HSPB7,SP3,HP1BP3,TAF7,FBXW5,HNRNPD,SNAP47,AHCYL2,RBBP6…
TISSUES	BTO:0000580	Blood cancer cell	60	1098	0.38	1.04e-07	9606.ENSP00000212015,9606.ENSP00000221801,9606.ENSP00000222330,9606.ENSP00000229270,9606.ENSP00000229795,9606.ENSP00000233893,9606.ENSP00000234488,9606.ENSP00000246533,9606.ENSP00000254108,9606.ENSP00000254322,9606.ENSP00000258962,9606.ENSP00000259469,9606.ENSP00000260130,9606.ENSP00000263433,9606.ENSP00000264010,9606.ENSP00000264414,9606.ENSP00000296782,9606.ENSP00000296930,9606.ENSP00000297109,…	SIRT1,FBL,GSK3A,TPI1,MAPK14,HSPE1,CLCN6,CAPNS1,FUS,DNAJB1,SRSF1,RPL35,SDCBP,PPP1R12C,CTCF,CUL3,RICTOR,NPM1,SAP30L,BRD3,SP3,HNRNPD,NCL,STK11,H1FX,MAPT,PDPK1,HMGB1,NUP214,PARP1,TPM3,SRSF4,DAXX,E2F4,RPS6KA3,MLLT3,SLC7A1,NOP2,SLC29A1,G3BP1,GTF2F1,LDHB,MBP,ABCC1,IMMT,PCYOX1,CREB1,CD44,HMGA1,PPIA,BRD9,ALYREF,H2AFY,PIK3R1,TCEA1,BCLAF1,PDCD5,SNRNP70,NAP1L1,NR2C2
TISSUES	BTO:0001271	Leukemia cell	53	949	0.39	5.26e-07	9606.ENSP00000212015,9606.ENSP00000221801,9606.ENSP00000222330,9606.ENSP00000229270,9606.ENSP00000229795,9606.ENSP00000234488,9606.ENSP00000254108,9606.ENSP00000254322,9606.ENSP00000258962,9606.ENSP00000259469,9606.ENSP00000260130,9606.ENSP00000263433,9606.ENSP00000264010,9606.ENSP00000264414,9606.ENSP00000296782,9606.ENSP00000296930,9606.ENSP00000297109,9606.ENSP00000305918,9606.ENSP00000310301,…	SIRT1,FBL,GSK3A,TPI1,MAPK14,CLCN6,FUS,DNAJB1,SRSF1,RPL35,SDCBP,PPP1R12C,CTCF,CUL3,RICTOR,NPM1,SAP30L,BRD3,SP3,HNRNPD,NCL,STK11,H1FX,MAPT,PDPK1,HMGB1,NUP214,PARP1,SRSF4,DAXX,E2F4,RPS6KA3,MLLT3,NOP2,SLC29A1,G3BP1,GTF2F1,MBP,ABCC1,IMMT,CREB1,CD44,HMGA1,PPIA,BRD9,H2AFY,PIK3R1,TCEA1,BCLAF1,PDCD5,SNRNP70,NAP1L1,NR2C2
TISSUES	BTO:0000345	Digestive gland	106	2645	0.25	5.71e-07	9606.ENSP00000212015,9606.ENSP00000220166,9606.ENSP00000221801,9606.ENSP00000222330,9606.ENSP00000229270,9606.ENSP00000229379,9606.ENSP00000229416,9606.ENSP00000229795,9606.ENSP00000233893,9606.ENSP00000240185,9606.ENSP00000244137,9606.ENSP00000246533,9606.ENSP00000254108,9606.ENSP00000254322,9606.ENSP00000258962,9606.ENSP00000259037,9606.ENSP00000259469,9606.ENSP00000260130,9606.ENSP00000260599,…	SIRT1,CTSH,FBL,GSK3A,TPI1,COX6A1,GCLC,MAPK14,HSPE1,TARDBP,PEPD,CAPNS1,FUS,DNAJB1,SRSF1,NDUFB5,RPL35,SDCBP,KHK,SNW1,TUBB4A,NNT,PECR,SMARCC2,SORD,SRP14,SNRPG,FTH1,NHP2,TERF1,DHRS1,RICTOR,NPM1,PHAX,PCBD1,MFF,SRP9,BRD3,LTBP4,HP1BP3,TAF7,HNRNPD,NCL,TRIM41,CSNK1D,STK11,SEC16A,H1FX,NOP10,STARD10,WNK1,MCCC2,PDPK1,HMGB1,RAC1,ATP5C1,PARP1,TPM3,CHD1L,ABCC2,NDUFS5,SRSF4,DAXX,TMEM245,ALDH4A1,SUCLA2,VWA8,RPS6K…
TISSUES	BTO:0000759	Liver	75	1882	0.24	0.0002	9606.ENSP00000212015,9606.ENSP00000220166,9606.ENSP00000221801,9606.ENSP00000222330,9606.ENSP00000229270,9606.ENSP00000229379,9606.ENSP00000229416,9606.ENSP00000229795,9606.ENSP00000233893,9606.ENSP00000240185,9606.ENSP00000244137,9606.ENSP00000246533,9606.ENSP00000254108,9606.ENSP00000254322,9606.ENSP00000258962,9606.ENSP00000259469,9606.ENSP00000260130,9606.ENSP00000260599,9606.ENSP00000261531,…	SIRT1,CTSH,FBL,GSK3A,TPI1,COX6A1,GCLC,MAPK14,HSPE1,TARDBP,PEPD,CAPNS1,FUS,DNAJB1,SRSF1,RPL35,SDCBP,KHK,SNW1,NNT,PECR,SORD,SRP14,FTH1,NHP2,DHRS1,NPM1,PCBD1,SRP9,TAF7,HNRNPD,NCL,STK11,SEC16A,STARD10,MCCC2,HMGB1,ATP5C1,PARP1,TPM3,CHD1L,ABCC2,NDUFS5,SRSF4,ALDH4A1,VWA8,RPS6KA3,AK3,LRRFIP1,G3BP1,CHD2,ANXA4,QPRT,LDHB,ABCC1,BCL6,PRPF40A,IMMT,PCYOX1,CREB1,CD44,HMGA1,GPX1,GFM1,PPIA,ALYREF,PGRMC2,BCLAF1,MDH…
TISSUES	BTO:0003099	Internal female genital organ	95	2593	0.21	0.00022	9606.ENSP00000023939,9606.ENSP00000221561,9606.ENSP00000221801,9606.ENSP00000228251,9606.ENSP00000229270,9606.ENSP00000229379,9606.ENSP00000229795,9606.ENSP00000233893,9606.ENSP00000244137,9606.ENSP00000246533,9606.ENSP00000254108,9606.ENSP00000254322,9606.ENSP00000258962,9606.ENSP00000261531,9606.ENSP00000262570,9606.ENSP00000262710,9606.ENSP00000264010,9606.ENSP00000264071,9606.ENSP00000264414,…	RTFDC1,AES,FBL,YBX3,TPI1,COX6A1,MAPK14,HSPE1,PEPD,CAPNS1,FUS,DNAJB1,SRSF1,SNW1,CHCHD3,ACIN1,CTCF,TUBB4A,CUL3,UBE2B,SRP14,CTDSP1,FTH1,NHP2,KIT,MITF,NPM1,MFF,POLR1D,THOP1,SP3,FBXW5,HNRNPD,SNAP47,NCL,SUPT6H,CSNK1D,STK11,MINOS1,SEC16A,BACE2,TTF1,STARD10,TMLHE,PRMT7,PDPK1,PTP4A2,HMGB1,ATP5C1,NUP214,BABAM1,RAB5B,HBS1L,TPM3,ZNF292,ENDOG,AGO1,RBM12,XPA,ALDH4A1,SPIN1,RPS6KA3,NOP2,SLC29A1,G3BP1,ANXA4,RAE1,…
TISSUES	BTO:0000744	Lymphocytic leukemia cell	23	361	0.45	0.0018	9606.ENSP00000212015,9606.ENSP00000229795,9606.ENSP00000254108,9606.ENSP00000263433,9606.ENSP00000264010,9606.ENSP00000296782,9606.ENSP00000296930,9606.ENSP00000305918,9606.ENSP00000318195,9606.ENSP00000340820,9606.ENSP00000344220,9606.ENSP00000352400,9606.ENSP00000355759,9606.ENSP00000363668,9606.ENSP00000368884,9606.ENSP00000369695,9606.ENSP00000377424,9606.ENSP00000380958,9606.ENSP00000382342,…	SIRT1,MAPK14,FUS,PPP1R12C,CTCF,RICTOR,NPM1,BRD3,NCL,MAPT,PDPK1,NUP214,PARP1,DAXX,RPS6KA3,MLLT3,SLC29A1,MBP,ABCC1,CREB1,CD44,PPIA,PIK3R1
TISSUES	BTO:0000080	Male reproductive gland	88	2505	0.19	0.0025	9606.ENSP00000212015,9606.ENSP00000221561,9606.ENSP00000228251,9606.ENSP00000229270,9606.ENSP00000229379,9606.ENSP00000229416,9606.ENSP00000240185,9606.ENSP00000254322,9606.ENSP00000258962,9606.ENSP00000259469,9606.ENSP00000261441,9606.ENSP00000261531,9606.ENSP00000262394,9606.ENSP00000263433,9606.ENSP00000264071,9606.ENSP00000264414,9606.ENSP00000264779,9606.ENSP00000264930,9606.ENSP00000265563,…	SIRT1,AES,YBX3,TPI1,COX6A1,GCLC,TARDBP,DNAJB1,SRSF1,RPL35,RSBN1,SNW1,WSB1,PPP1R12C,TUBB4A,CUL3,GPBP1,SLC12A7,PRKAR2A,SORD,SRP14,FTH1,NEIL2,PDPR,NPM1,TRUB1,MFF,THOP1,SRP9,HSPB7,HP1BP3,FBXW5,NCL,SUPT6H,LYPLA1,GLYR1,POC1B,PRPF31,CSNK1D,MYO1D,SEC16A,IMP3,GLRX5,ZFP91,ARID3B,MCCC2,PTP4A2,HMGB1,ZNF512,STK39,PASK,NUP214,RAB5B,TSNAX,PARP1,TPM3,PLEKHA1,CHD1L,NFS1,NELFE,SUCLA2,PAK1IP1,G3BP1,ZNF207,RAE1,LDHB…
TISSUES	BTO:0000782	T-lymphocyte	18	255	0.49	0.0038	9606.ENSP00000229270,9606.ENSP00000229795,9606.ENSP00000262710,9606.ENSP00000267064,9606.ENSP00000310301,9606.ENSP00000312625,9606.ENSP00000313199,9606.ENSP00000363668,9606.ENSP00000364578,9606.ENSP00000368884,9606.ENSP00000377681,9606.ENSP00000379386,9606.ENSP00000398632,9606.ENSP00000399888,9606.ENSP00000428426,9606.ENSP00000435210,9606.ENSP00000438144,9606.ENSP00000482957	TPI1,MAPK14,ACIN1,SMARCC2,SP3,HP1BP3,HNRNPD,DAXX,NELFE,RPS6KA3,G3BP1,LDHB,CD44,HMGA1,TCEA1,BCLAF1,MDH1,FAM65B
TISSUES	BTO:0000082	Male reproductive system	91	2671	0.18	0.0049	9606.ENSP00000212015,9606.ENSP00000221561,9606.ENSP00000222330,9606.ENSP00000228251,9606.ENSP00000229270,9606.ENSP00000229379,9606.ENSP00000229416,9606.ENSP00000240185,9606.ENSP00000254322,9606.ENSP00000258962,9606.ENSP00000259469,9606.ENSP00000261441,9606.ENSP00000261531,9606.ENSP00000262394,9606.ENSP00000263433,9606.ENSP00000264071,9606.ENSP00000264414,9606.ENSP00000264779,9606.ENSP00000264930,…	SIRT1,AES,GSK3A,YBX3,TPI1,COX6A1,GCLC,TARDBP,DNAJB1,SRSF1,RPL35,RSBN1,SNW1,WSB1,PPP1R12C,TUBB4A,CUL3,GPBP1,SLC12A7,PRKAR2A,SORD,SRP14,FTH1,NEIL2,PDPR,NPM1,TRUB1,MFF,THOP1,SRP9,HSPB7,HP1BP3,FBXW5,NCL,SUPT6H,LYPLA1,GLYR1,POC1B,PRPF31,CSNK1D,MYO1D,SEC16A,IMP3,GLRX5,ZFP91,ARID3B,MCCC2,PTP4A2,HMGB1,ZNF512,STK39,PASK,NUP214,RAB5B,TSNAX,PARP1,TPM3,PLEKHA1,CHD1L,NFS1,XPA,NELFE,SUCLA2,PAK1IP1,G3BP1,ZNF207…
TISSUES	BTO:0000284	Organism form	79	2239	0.19	0.0054	9606.ENSP00000023939,9606.ENSP00000219837,9606.ENSP00000221561,9606.ENSP00000221801,9606.ENSP00000224652,9606.ENSP00000228251,9606.ENSP00000229270,9606.ENSP00000229795,9606.ENSP00000244137,9606.ENSP00000254322,9606.ENSP00000258962,9606.ENSP00000263433,9606.ENSP00000264010,9606.ENSP00000264071,9606.ENSP00000265339,9606.ENSP00000265960,9606.ENSP00000273062,9606.ENSP00000273550,9606.ENSP00000274606,…	RTFDC1,KNOP1,AES,FBL,ATE1,YBX3,TPI1,MAPK14,PEPD,DNAJB1,SRSF1,PPP1R12C,CTCF,TUBB4A,UBE2B,MAPKAP1,CTDSP1,FTH1,NHP2,NEIL2,KIT,MITF,NPM1,MFF,FNTA,THOP1,LTBP4,HP1BP3,FBXW5,HNRNPD,RBBP6,SUPT6H,CSNK1D,PDPK1,PTP4A2,HMGB1,SAMM50,ATP5C1,CSNK1G3,PARP1,NSL1,HBS1L,TADA1,TPM3,ZNF292,INA,DMAP1,AGO1,RBM12,XPA,ALDH4A1,SPIN1,RPS6KA3,AK3,SLC29A1,G3BP1,ANXA4,LDHB,MBP,CDC42,CCNL2,PCYOX1,CREB1,CYB561A3,HMGA1,GPX1,GFM1…
TISSUES	BTO:0000583	Bone marrow cancer cell	23	395	0.41	0.0054	9606.ENSP00000212015,9606.ENSP00000229268,9606.ENSP00000229795,9606.ENSP00000254322,9606.ENSP00000258962,9606.ENSP00000264414,9606.ENSP00000296782,9606.ENSP00000296930,9606.ENSP00000305918,9606.ENSP00000318195,9606.ENSP00000324856,9606.ENSP00000345347,9606.ENSP00000355759,9606.ENSP00000363668,9606.ENSP00000368686,9606.ENSP00000371858,9606.ENSP00000377969,9606.ENSP00000382342,9606.ENSP00000387699,…	SIRT1,USP5,MAPK14,DNAJB1,SRSF1,CUL3,RICTOR,NPM1,BRD3,NCL,STK11,HMGB1,PARP1,DAXX,E2F4,NOP2,GTF2F1,ABCC1,CREB1,TCEA1,BCLAF1,PDCD5,NR2C2
TISSUES	BTO:0001363	Testis	65	1756	0.21	0.0065	9606.ENSP00000212015,9606.ENSP00000228251,9606.ENSP00000229270,9606.ENSP00000229379,9606.ENSP00000229416,9606.ENSP00000240185,9606.ENSP00000254322,9606.ENSP00000258962,9606.ENSP00000261441,9606.ENSP00000261531,9606.ENSP00000264071,9606.ENSP00000264414,9606.ENSP00000264779,9606.ENSP00000265563,9606.ENSP00000273550,9606.ENSP00000288050,9606.ENSP00000296930,9606.ENSP00000302037,9606.ENSP00000304467,…	SIRT1,YBX3,TPI1,COX6A1,GCLC,TARDBP,DNAJB1,SRSF1,RSBN1,SNW1,TUBB4A,CUL3,GPBP1,PRKAR2A,FTH1,PDPR,NPM1,MFF,THOP1,SRP9,HP1BP3,FBXW5,SUPT6H,LYPLA1,GLYR1,MYO1D,SEC16A,GLRX5,ZFP91,ARID3B,PTP4A2,HMGB1,ZNF512,PASK,NUP214,RAB5B,TSNAX,PARP1,TPM3,PLEKHA1,NELFE,ZNF207,RAE1,LDHB,ZNF384,CCNL2,KIF2A,IMMT,CREB1,FGD4,SENP1,HMGA1,ODF2,RCOR3,STRBP,PPIA,GNPDA1,PGRMC2,BCLAF1,NUP88,SNRNP70,NAP1L1,LRRC41,DDX24,NR2C2
TISSUES	BTO:0000174	Embryonic structure	75	2132	0.19	0.0082	9606.ENSP00000023939,9606.ENSP00000219837,9606.ENSP00000221561,9606.ENSP00000221801,9606.ENSP00000224652,9606.ENSP00000228251,9606.ENSP00000229270,9606.ENSP00000229795,9606.ENSP00000244137,9606.ENSP00000254322,9606.ENSP00000258962,9606.ENSP00000263433,9606.ENSP00000264010,9606.ENSP00000264071,9606.ENSP00000265339,9606.ENSP00000265960,9606.ENSP00000273062,9606.ENSP00000273550,9606.ENSP00000274606,…	RTFDC1,KNOP1,AES,FBL,ATE1,YBX3,TPI1,MAPK14,PEPD,DNAJB1,SRSF1,PPP1R12C,CTCF,TUBB4A,UBE2B,MAPKAP1,CTDSP1,FTH1,NHP2,NEIL2,KIT,MITF,NPM1,MFF,FNTA,THOP1,LTBP4,HP1BP3,FBXW5,HNRNPD,RBBP6,SUPT6H,CSNK1D,PDPK1,PTP4A2,HMGB1,SAMM50,ATP5C1,CSNK1G3,PARP1,HBS1L,TADA1,ZNF292,INA,DMAP1,AGO1,RBM12,XPA,ALDH4A1,SPIN1,RPS6KA3,SLC29A1,G3BP1,ANXA4,LDHB,MBP,CDC42,CCNL2,PCYOX1,CREB1,CYB561A3,HMGA1,GPX1,PPIA,H2AFY,PLRG1,P…
TISSUES	BTO:0000775	Lymphocyte	31	648	0.32	0.0092	9606.ENSP00000221561,9606.ENSP00000229270,9606.ENSP00000229795,9606.ENSP00000260130,9606.ENSP00000262570,9606.ENSP00000262710,9606.ENSP00000264071,9606.ENSP00000265563,9606.ENSP00000267064,9606.ENSP00000296930,9606.ENSP00000310301,9606.ENSP00000312625,9606.ENSP00000313199,9606.ENSP00000318195,9606.ENSP00000324464,9606.ENSP00000363668,9606.ENSP00000364578,9606.ENSP00000368884,9606.ENSP00000377681,…	AES,TPI1,MAPK14,SDCBP,CHCHD3,ACIN1,TUBB4A,PRKAR2A,SMARCC2,NPM1,SP3,HP1BP3,HNRNPD,NCL,CSNK1D,DAXX,NELFE,RPS6KA3,G3BP1,LDHB,CEP250,IMMT,CD44,HMGA1,PPIA,TCEA1,BCLAF1,MDH1,RSL1D1,NAP1L1,FAM65B
TISSUES	BTO:0000511	Gastrointestinal tract	61	1680	0.2	0.0149	9606.ENSP00000229270,9606.ENSP00000240185,9606.ENSP00000246533,9606.ENSP00000260130,9606.ENSP00000262394,9606.ENSP00000264071,9606.ENSP00000264344,9606.ENSP00000265322,9606.ENSP00000265960,9606.ENSP00000267064,9606.ENSP00000273550,9606.ENSP00000296930,9606.ENSP00000299518,9606.ENSP00000301659,9606.ENSP00000302037,9606.ENSP00000302478,9606.ENSP00000303423,9606.ENSP00000305918,9606.ENSP00000311135,…	TPI1,TARDBP,CAPNS1,SDCBP,WSB1,TUBB4A,FAM13A,PECR,MAPKAP1,SMARCC2,FTH1,NPM1,IDH3A,GSDMA,MFF,POLR1D,FNTA,BRD3,DHX37,FBXW5,AHCYL2,NCL,PHF23,BACE2,AP3S2,HMGB1,RAC1,HIBCH,ADCK3,SMYD2,FLVCR1,GON4L,ZNF217,DMAP1,RBM12,MTAP,NOP2,SLC29A1,GTF2F1,ZNF207,FAM172A,LDHB,CDC42,IMMT,SENP1,CD44,HMGA1,NOP14,RPP21,ITPKB,BCS1L,IAH1,GFM1,PPIA,THUMPD2,TPD52,MDH1,RSL1D1,NAP1L1,PLCD3,DDX24
TISSUES	BTO:0000879	Lateral ventricle	5	21	1.02	0.0149	9606.ENSP00000240185,9606.ENSP00000254108,9606.ENSP00000296930,9606.ENSP00000318195,9606.ENSP00000387699	TARDBP,FUS,NPM1,NCL,CREB1
TISSUES	BTO:0000586	Colonic cancer cell	16	249	0.45	0.0181	9606.ENSP00000228251,9606.ENSP00000229270,9606.ENSP00000258962,9606.ENSP00000264414,9606.ENSP00000267884,9606.ENSP00000273550,9606.ENSP00000288135,9606.ENSP00000296930,9606.ENSP00000313199,9606.ENSP00000318195,9606.ENSP00000355759,9606.ENSP00000368686,9606.ENSP00000377681,9606.ENSP00000398124,9606.ENSP00000398632,9606.ENSP00000435210	YBX3,TPI1,SRSF1,CUL3,SRP14,FTH1,KIT,NPM1,HNRNPD,NCL,PARP1,E2F4,G3BP1,E2F5,CD44,BCLAF1
TISSUES	BTO:0000233	Cerebral cortex	43	1075	0.25	0.0188	9606.ENSP00000221561,9606.ENSP00000229416,9606.ENSP00000229922,9606.ENSP00000234488,9606.ENSP00000240185,9606.ENSP00000263702,9606.ENSP00000264779,9606.ENSP00000265960,9606.ENSP00000271526,9606.ENSP00000273077,9606.ENSP00000284503,9606.ENSP00000296782,9606.ENSP00000299518,9606.ENSP00000301454,9606.ENSP00000305230,9606.ENSP00000329880,9606.ENSP00000333946,9606.ENSP00000340820,9606.ENSP00000355599,…	AES,GCLC,CAP2,CLCN6,TARDBP,MECR,GPBP1,MAPKAP1,PRCC,PNKD,NEIL2,RICTOR,IDH3A,SLC25A23,SRP9,PHACTR1,COQ6,MAPT,TSNAX,HBS1L,UTP11L,STXBP1,FABP3,ALDH4A1,SPIN1,PIP4K2A,RRAGA,GNG7,FAM172A,PDP1,MBP,TMEM55B,CCNL2,PRPF40A,GNA13,ACSF2,IMPA1,ITPKB,PPIA,MDH1,KIF1A,RSL1D1,PLCD3
TISSUES	BTO:0000887	Muscle	40	985	0.25	0.0216	9606.ENSP00000228251,9606.ENSP00000229270,9606.ENSP00000234488,9606.ENSP00000246533,9606.ENSP00000254759,9606.ENSP00000259469,9606.ENSP00000264071,9606.ENSP00000264663,9606.ENSP00000264779,9606.ENSP00000273550,9606.ENSP00000274606,9606.ENSP00000299259,9606.ENSP00000299299,9606.ENSP00000307850,9606.ENSP00000310111,9606.ENSP00000314157,9606.ENSP00000345445,9606.ENSP00000349142,9606.ENSP00000355599,…	YBX3,TPI1,CLCN6,CAPNS1,COQ3,RPL35,TUBB4A,NNT,GPBP1,FTH1,NHP2,COPS2,PCBD1,DRAP1,HSPB7,SNAP47,SAMM50,ATP5C1,TSNAX,ADCK3,TPM3,UTP11L,FABP3,SPIN1,RPS6KA3,LYRM5,ATP8A1,SLC29A1,LDHB,PGM5,BCL6,PRPF40A,IMMT,HMGA1,BCS1L,PCBD2,PIK3R1,HADH,NAP1L1,RPP38
TISSUES	BTO:0003092	Urinary system	45	1155	0.23	0.0216	9606.ENSP00000202677,9606.ENSP00000220166,9606.ENSP00000228251,9606.ENSP00000229268,9606.ENSP00000229270,9606.ENSP00000230771,9606.ENSP00000244137,9606.ENSP00000254759,9606.ENSP00000259037,9606.ENSP00000260130,9606.ENSP00000264071,9606.ENSP00000273550,9606.ENSP00000295600,9606.ENSP00000296930,9606.ENSP00000305230,9606.ENSP00000317872,9606.ENSP00000324122,9606.ENSP00000342137,9606.ENSP00000343657,…	RALGAPA2,CTSH,YBX3,USP5,TPI1,HARS2,PEPD,COQ3,NDUFB5,SDCBP,TUBB4A,FTH1,MITF,NPM1,SRP9,RBBP6,PRPF31,NCCRP1,MCCC2,PDPK1,HMGB1,ATP5C1,NSL1,TPM3,NDUFS5,UTP11L,RBM12,ALDH4A1,E2F4,SLC7A1,RCCD1,QPRT,LDHB,MBP,TSEN34,CD44,MBIP,ACSF2,GPX1,IMPA1,PPIA,ABHD14B,TCEA1,PGRMC2,ZC3H11A
TISSUES	BTO:0001244	Urinary tract	45	1159	0.23	0.0226	9606.ENSP00000202677,9606.ENSP00000220166,9606.ENSP00000228251,9606.ENSP00000229268,9606.ENSP00000229270,9606.ENSP00000230771,9606.ENSP00000244137,9606.ENSP00000254759,9606.ENSP00000259037,9606.ENSP00000260130,9606.ENSP00000264071,9606.ENSP00000273550,9606.ENSP00000295600,9606.ENSP00000296930,9606.ENSP00000305230,9606.ENSP00000317872,9606.ENSP00000324122,9606.ENSP00000342137,9606.ENSP00000343657,…	RALGAPA2,CTSH,YBX3,USP5,TPI1,HARS2,PEPD,COQ3,NDUFB5,SDCBP,TUBB4A,FTH1,MITF,NPM1,SRP9,RBBP6,PRPF31,NCCRP1,MCCC2,PDPK1,HMGB1,ATP5C1,NSL1,TPM3,NDUFS5,UTP11L,RBM12,ALDH4A1,E2F4,SLC7A1,RCCD1,QPRT,LDHB,MBP,TSEN34,CD44,MBIP,ACSF2,GPX1,IMPA1,PPIA,ABHD14B,TCEA1,PGRMC2,ZC3H11A
TISSUES	BTO:0001253	Skin	42	1069	0.24	0.0273	9606.ENSP00000221455,9606.ENSP00000229270,9606.ENSP00000230771,9606.ENSP00000237937,9606.ENSP00000244137,9606.ENSP00000246533,9606.ENSP00000259037,9606.ENSP00000262570,9606.ENSP00000264071,9606.ENSP00000264414,9606.ENSP00000273550,9606.ENSP00000287706,9606.ENSP00000288532,9606.ENSP00000295600,9606.ENSP00000296589,9606.ENSP00000296930,9606.ENSP00000297540,9606.ENSP00000305230,9606.ENSP00000309595,…	CLASRP,TPI1,HARS2,ZFAND5,PEPD,CAPNS1,NDUFB5,CHCHD3,TUBB4A,CUL3,FTH1,NTAN1,COQ5,MITF,SLC45A2,NPM1,PHAX,SRP9,C10orf2,TAF7,NCL,BACE2,HMGB1,SAMM50,MFSD12,RAC1,RAB5B,TPM3,STXBP1,MPV17,MTAP,LDHB,MBP,CD44,HMGA1,EBNA1BP2,GPR143,PPIA,ABHD14B,GNPDA1,TPD52,DDX27
TISSUES	BTO:0003096	Internal male genital organ	74	2229	0.17	0.0325	9606.ENSP00000212015,9606.ENSP00000221561,9606.ENSP00000228251,9606.ENSP00000229270,9606.ENSP00000229379,9606.ENSP00000229416,9606.ENSP00000240185,9606.ENSP00000254322,9606.ENSP00000258962,9606.ENSP00000259469,9606.ENSP00000261441,9606.ENSP00000261531,9606.ENSP00000264071,9606.ENSP00000264414,9606.ENSP00000264779,9606.ENSP00000265563,9606.ENSP00000267814,9606.ENSP00000267884,9606.ENSP00000273550,…	SIRT1,AES,YBX3,TPI1,COX6A1,GCLC,TARDBP,DNAJB1,SRSF1,RPL35,RSBN1,SNW1,TUBB4A,CUL3,GPBP1,PRKAR2A,SORD,SRP14,FTH1,PDPR,NPM1,MFF,THOP1,SRP9,HP1BP3,FBXW5,SUPT6H,LYPLA1,GLYR1,MYO1D,SEC16A,IMP3,GLRX5,ZFP91,ARID3B,MCCC2,PTP4A2,HMGB1,ZNF512,PASK,NUP214,RAB5B,TSNAX,PARP1,TPM3,PLEKHA1,CHD1L,NELFE,PAK1IP1,G3BP1,ZNF207,RAE1,LDHB,ZNF384,CCNL2,KIF2A,IMMT,CREB1,FGD4,SENP1,HMGA1,ODF2,RCOR3,STRBP,PPIA,GNPDA1,PGRMC…
TISSUES	BTO:0001546	Chronic lymphocytic leukemia cell	13	193	0.47	0.0346	9606.ENSP00000212015,9606.ENSP00000229795,9606.ENSP00000264010,9606.ENSP00000296782,9606.ENSP00000296930,9606.ENSP00000318195,9606.ENSP00000355759,9606.ENSP00000369695,9606.ENSP00000377424,9606.ENSP00000382342,9606.ENSP00000387699,9606.ENSP00000398632,9606.ENSP00000428056	SIRT1,MAPK14,CTCF,RICTOR,NPM1,NCL,PARP1,MLLT3,SLC29A1,ABCC1,CREB1,CD44,PIK3R1
TISSUES	BTO:0000478	Forebrain	53	1473	0.2	0.0354	9606.ENSP00000221561,9606.ENSP00000229416,9606.ENSP00000229922,9606.ENSP00000234488,9606.ENSP00000240185,9606.ENSP00000246151,9606.ENSP00000262394,9606.ENSP00000263702,9606.ENSP00000264779,9606.ENSP00000265960,9606.ENSP00000271526,9606.ENSP00000273077,9606.ENSP00000284503,9606.ENSP00000295600,9606.ENSP00000296597,9606.ENSP00000296782,9606.ENSP00000299518,9606.ENSP00000301454,9606.ENSP00000305230,…	AES,GCLC,CAP2,CLCN6,TARDBP,PITHD1,WSB1,MECR,GPBP1,MAPKAP1,PRCC,PNKD,NEIL2,MITF,NDUFAF2,RICTOR,IDH3A,SLC25A23,SRP9,HP1BP3,PHACTR1,COQ6,DLST,MAPT,RAB5B,TSNAX,HBS1L,UTP11L,STXBP1,FABP3,ALDH4A1,SPIN1,PIP4K2A,RRAGA,GNG7,FAM172A,PDP1,MBP,TMEM55B,CCNL2,PRPF40A,GNA13,ACSF2,SNRNP35,PLEKHA5,IMPA1,RPP21,ITPKB,PPIA,MDH1,KIF1A,RSL1D1,PLCD3
TISSUES	BTO:0001424	Uterus	40	1020	0.24	0.0354	9606.ENSP00000233893,9606.ENSP00000244137,9606.ENSP00000246533,9606.ENSP00000261531,9606.ENSP00000262570,9606.ENSP00000262710,9606.ENSP00000264071,9606.ENSP00000264414,9606.ENSP00000267884,9606.ENSP00000273550,9606.ENSP00000295600,9606.ENSP00000302478,9606.ENSP00000310301,9606.ENSP00000313034,9606.ENSP00000314157,9606.ENSP00000319104,9606.ENSP00000324856,9606.ENSP00000325562,9606.ENSP00000333920,…	HSPE1,PEPD,CAPNS1,SNW1,CHCHD3,ACIN1,TUBB4A,CUL3,SRP14,FTH1,MITF,POLR1D,SP3,FBXW5,SNAP47,SUPT6H,STK11,MINOS1,TTF1,PRMT7,PDPK1,HMGB1,RAB5B,HBS1L,TPM3,ENDOG,SPIN1,ANXA4,RAE1,PGM5,CDC42,IMMT,CD44,HMGA1,TCEA1,BCLAF1,ANP32E,DDX42,LRRC41,DDX24
TISSUES	BTO:0001541	Pronephros	13	195	0.47	0.0354	9606.ENSP00000229270,9606.ENSP00000229795,9606.ENSP00000263433,9606.ENSP00000265960,9606.ENSP00000284503,9606.ENSP00000344220,9606.ENSP00000355759,9606.ENSP00000358865,9606.ENSP00000364270,9606.ENSP00000377681,9606.ENSP00000387699,9606.ENSP00000399888,9606.ENSP00000446271	TPI1,MAPK14,PPP1R12C,MAPKAP1,NEIL2,PDPK1,PARP1,INA,XPA,G3BP1,CREB1,HMGA1,LSM14A
COMPARTMENTS	GOCC:0005622	Intracellular	375	11202	0.17	7.18e-31	9606.ENSP00000009041,9606.ENSP00000023939,9606.ENSP00000177742,9606.ENSP00000199320,9606.ENSP00000202677,9606.ENSP00000204517,9606.ENSP00000212015,9606.ENSP00000216294,9606.ENSP00000219315,9606.ENSP00000220166,9606.ENSP00000221455,9606.ENSP00000221561,9606.ENSP00000221801,9606.ENSP00000222330,9606.ENSP00000222725,9606.ENSP00000223073,9606.ENSP00000224652,9606.ENSP00000226796,9606.ENSP00000228251,…	STARD3NL,RTFDC1,MRPS34,DIMT1,RALGAPA2,TFAP4,SIRT1,SNAPC1,SETD6,CTSH,CLASRP,AES,FBL,GSK3A,LFNG,RBM28,ATE1,GAR1,YBX3,ITFG2,USP5,TPI1,COX6A1,GCLC,MAPK14,HARS2,HSPE1,CLCN6,PRDM2,SYF2,ELF1,TARDBP,FTSJ2,PEPD,PITHD1,CAPNS1,PHPT1,MAPK8IP3,DTWD1,C12orf65,FUS,DNAJB1,COQ3,NXT1,MRPS36,URB2,TAF5L,SRSF1,NDUFB5,GYPC,RPL35,GMPR,SDCBP,SNW1,WSB1,KANSL1,CHCHD3,ACIN1,ARVCF,MECR,TAF12,CTCF,TUBB4A,FAM13A,CUL3,NNT,NSUN…
COMPARTMENTS	GOCC:0043231	Intracellular membrane-bounded organelle	293	7476	0.24	1.44e-28	9606.ENSP00000177742,9606.ENSP00000199320,9606.ENSP00000204517,9606.ENSP00000212015,9606.ENSP00000216294,9606.ENSP00000219315,9606.ENSP00000220166,9606.ENSP00000221455,9606.ENSP00000221561,9606.ENSP00000221801,9606.ENSP00000222725,9606.ENSP00000223073,9606.ENSP00000224652,9606.ENSP00000226796,9606.ENSP00000228251,9606.ENSP00000228799,9606.ENSP00000229268,9606.ENSP00000229270,9606.ENSP00000229379,…	MRPS34,DIMT1,TFAP4,SIRT1,SNAPC1,SETD6,CTSH,CLASRP,AES,FBL,LFNG,RBM28,ATE1,GAR1,YBX3,ITFG2,USP5,TPI1,COX6A1,MAPK14,HARS2,HSPE1,CLCN6,PRDM2,SYF2,ELF1,TARDBP,FTSJ2,PEPD,MAPK8IP3,DTWD1,C12orf65,FUS,DNAJB1,COQ3,NXT1,MRPS36,URB2,TAF5L,SRSF1,NDUFB5,SDCBP,SNW1,KANSL1,CHCHD3,ACIN1,MECR,TAF12,CTCF,CUL3,NNT,NSUN2,TMEM175,GPBP1,RBM27,PECR,UBE2B,MAPKAP1,TARBP2,SMARCC2,SRP14,POLG,CBX4,PRDM15,PRCC,SNRPG,CTDSP1,…
COMPARTMENTS	GOCC:0043229	Intracellular organelle	320	9242	0.18	5.89e-23	9606.ENSP00000009041,9606.ENSP00000023939,9606.ENSP00000177742,9606.ENSP00000199320,9606.ENSP00000204517,9606.ENSP00000212015,9606.ENSP00000216294,9606.ENSP00000219315,9606.ENSP00000220166,9606.ENSP00000221455,9606.ENSP00000221561,9606.ENSP00000221801,9606.ENSP00000222725,9606.ENSP00000223073,9606.ENSP00000224652,9606.ENSP00000226796,9606.ENSP00000228251,9606.ENSP00000228799,9606.ENSP00000229268,…	STARD3NL,RTFDC1,MRPS34,DIMT1,TFAP4,SIRT1,SNAPC1,SETD6,CTSH,CLASRP,AES,FBL,LFNG,RBM28,ATE1,GAR1,YBX3,ITFG2,USP5,TPI1,COX6A1,MAPK14,HARS2,HSPE1,CLCN6,PRDM2,SYF2,ELF1,TARDBP,FTSJ2,PEPD,MAPK8IP3,DTWD1,C12orf65,FUS,DNAJB1,COQ3,NXT1,MRPS36,URB2,TAF5L,SRSF1,NDUFB5,GYPC,RPL35,SDCBP,SNW1,KANSL1,CHCHD3,ACIN1,MECR,TAF12,CTCF,TUBB4A,CUL3,NNT,NSUN2,TMEM175,GPBP1,RBM27,PECR,UBE2B,PRKAR2A,MAPKAP1,TARBP2,SMARCC2…
COMPARTMENTS	GOCC:0043227	Membrane-bounded organelle	307	8685	0.19	1.13e-22	9606.ENSP00000009041,9606.ENSP00000177742,9606.ENSP00000199320,9606.ENSP00000204517,9606.ENSP00000212015,9606.ENSP00000216294,9606.ENSP00000219315,9606.ENSP00000220166,9606.ENSP00000221455,9606.ENSP00000221561,9606.ENSP00000221801,9606.ENSP00000222725,9606.ENSP00000223073,9606.ENSP00000224652,9606.ENSP00000226796,9606.ENSP00000228251,9606.ENSP00000228799,9606.ENSP00000229268,9606.ENSP00000229270,…	STARD3NL,MRPS34,DIMT1,TFAP4,SIRT1,SNAPC1,SETD6,CTSH,CLASRP,AES,FBL,LFNG,RBM28,ATE1,GAR1,YBX3,ITFG2,USP5,TPI1,COX6A1,MAPK14,HARS2,HSPE1,CLCN6,PRDM2,SYF2,ELF1,TARDBP,FTSJ2,PEPD,CAPNS1,MAPK8IP3,DTWD1,C12orf65,FUS,DNAJB1,COQ3,NXT1,MRPS36,URB2,TAF5L,SRSF1,NDUFB5,SDCBP,SNW1,KANSL1,CHCHD3,ACIN1,MECR,TAF12,CTCF,CUL3,NNT,NSUN2,TMEM175,GPBP1,RBM27,PECR,UBE2B,MAPKAP1,TARBP2,SMARCC2,SORD,SRP14,POLG,CBX4,PRDM…
COMPARTMENTS	GOCC:0043226	Organelle	329	9848	0.17	1.71e-21	9606.ENSP00000009041,9606.ENSP00000023939,9606.ENSP00000177742,9606.ENSP00000199320,9606.ENSP00000204517,9606.ENSP00000212015,9606.ENSP00000216294,9606.ENSP00000219315,9606.ENSP00000220166,9606.ENSP00000221455,9606.ENSP00000221561,9606.ENSP00000221801,9606.ENSP00000222725,9606.ENSP00000223073,9606.ENSP00000224652,9606.ENSP00000226796,9606.ENSP00000228251,9606.ENSP00000228799,9606.ENSP00000229268,…	STARD3NL,RTFDC1,MRPS34,DIMT1,TFAP4,SIRT1,SNAPC1,SETD6,CTSH,CLASRP,AES,FBL,LFNG,RBM28,ATE1,GAR1,YBX3,ITFG2,USP5,TPI1,COX6A1,MAPK14,HARS2,HSPE1,CLCN6,PRDM2,SYF2,ELF1,TARDBP,FTSJ2,PEPD,CAPNS1,MAPK8IP3,DTWD1,C12orf65,FUS,DNAJB1,COQ3,NXT1,MRPS36,URB2,TAF5L,SRSF1,NDUFB5,GYPC,RPL35,SDCBP,SNW1,KANSL1,CHCHD3,ACIN1,MECR,TAF12,CTCF,TUBB4A,CUL3,NNT,NSUN2,TMEM175,GPBP1,RBM27,PECR,UBE2B,PRKAR2A,MAPKAP1,TARBP2,…
COMPARTMENTS	GOCC:0031981	Nuclear lumen	114	1791	0.45	6.03e-21	9606.ENSP00000199320,9606.ENSP00000212015,9606.ENSP00000221801,9606.ENSP00000223073,9606.ENSP00000226796,9606.ENSP00000235372,9606.ENSP00000242257,9606.ENSP00000254108,9606.ENSP00000254998,9606.ENSP00000258243,9606.ENSP00000258281,9606.ENSP00000258962,9606.ENSP00000261531,9606.ENSP00000262419,9606.ENSP00000262710,9606.ENSP00000263974,9606.ENSP00000264010,9606.ENSP00000264670,9606.ENSP00000265271,…	DIMT1,SIRT1,FBL,RBM28,GAR1,PRDM2,FTSJ2,FUS,NXT1,URB2,TAF5L,SRSF1,SNW1,KANSL1,ACIN1,TAF12,CTCF,NSUN2,RBM27,SMARCC2,CBX4,NHP2,TERF1,NVL,NIFK,PDPR,KIT,NPM1,SAP30L,PHAX,POLR1D,CBX2,SP3,DHX37,TAF7,GLTSCR1L,RBBP6,NCL,SUPT6H,TRIM41,RRS1,PRPF31,CSNK1D,STK11,IMP3,H1FX,NOP10,TTF1,PRPF4B,GNL3L,RGS12,MAPT,GTF2F2,PRMT7,NRDE2,NHEJ1,TTC37,PARP1,SMYD2,TADA1,GON4L,SMNDC1,SFR1,ZNF217,REXO4,SURF6,DMAP1,UTP11L,AGO1,…
COMPARTMENTS	GOCC:0005634	Nucleus	201	4636	0.28	2.59e-20	9606.ENSP00000199320,9606.ENSP00000204517,9606.ENSP00000212015,9606.ENSP00000216294,9606.ENSP00000219315,9606.ENSP00000221455,9606.ENSP00000221561,9606.ENSP00000221801,9606.ENSP00000223073,9606.ENSP00000224652,9606.ENSP00000226796,9606.ENSP00000228251,9606.ENSP00000229270,9606.ENSP00000229795,9606.ENSP00000235372,9606.ENSP00000236273,9606.ENSP00000239882,9606.ENSP00000240185,9606.ENSP00000242257,…	DIMT1,TFAP4,SIRT1,SNAPC1,SETD6,CLASRP,AES,FBL,RBM28,ATE1,GAR1,YBX3,TPI1,MAPK14,PRDM2,SYF2,ELF1,TARDBP,FTSJ2,DTWD1,FUS,DNAJB1,NXT1,URB2,TAF5L,SRSF1,SDCBP,SNW1,KANSL1,ACIN1,TAF12,CTCF,CUL3,NSUN2,RBM27,UBE2B,MAPKAP1,TARBP2,SMARCC2,SRP14,CBX4,PRDM15,PRCC,SNRPG,CTDSP1,PNKD,NHP2,ZMAT2,TERF1,NVL,NIFK,RBM45,PDPR,KIT,MITF,NPM1,SAP30L,PHAX,TRUB1,COPS2,PCBD1,POLR1D,THAP11,PWWP2A,CBX2,HSPB7,SP3,DHX37,HP1BP3,…
COMPARTMENTS	GOCC:0070013	Intracellular organelle lumen	144	2812	0.35	6.14e-19	9606.ENSP00000177742,9606.ENSP00000199320,9606.ENSP00000212015,9606.ENSP00000220166,9606.ENSP00000221801,9606.ENSP00000223073,9606.ENSP00000226796,9606.ENSP00000229795,9606.ENSP00000233893,9606.ENSP00000235372,9606.ENSP00000242257,9606.ENSP00000254108,9606.ENSP00000254759,9606.ENSP00000254998,9606.ENSP00000256441,9606.ENSP00000258243,9606.ENSP00000258281,9606.ENSP00000258962,9606.ENSP00000260130,…	MRPS34,DIMT1,SIRT1,CTSH,FBL,RBM28,GAR1,MAPK14,HSPE1,PRDM2,FTSJ2,FUS,COQ3,NXT1,MRPS36,URB2,TAF5L,SRSF1,SDCBP,SNW1,KANSL1,ACIN1,TAF12,CTCF,NSUN2,RBM27,SMARCC2,SRP14,POLG,CBX4,FTH1,NHP2,TERF1,NVL,NIFK,PDPR,KIT,COQ5,NPM1,SAP30L,PHAX,IDH3A,POLR1D,CBX2,C10orf2,SP3,DHX37,TAF7,GLTSCR1L,RBBP6,NCL,SUPT6H,TRIM41,RRS1,PRPF31,CSNK1D,STK11,IMP3,GLRX5,H1FX,NOP10,TTF1,DLST,PRPF4B,GNL3L,RGS12,MAPT,GTF2F2,PRMT7,HM…
COMPARTMENTS	GOCC:0005730	Nucleolus	55	594	0.61	2.36e-15	9606.ENSP00000199320,9606.ENSP00000212015,9606.ENSP00000221801,9606.ENSP00000223073,9606.ENSP00000226796,9606.ENSP00000242257,9606.ENSP00000258243,9606.ENSP00000264010,9606.ENSP00000264670,9606.ENSP00000274606,9606.ENSP00000276603,9606.ENSP00000281701,9606.ENSP00000285814,9606.ENSP00000288135,9606.ENSP00000296930,9606.ENSP00000297109,9606.ENSP00000302478,9606.ENSP00000311135,9606.ENSP00000317872,…	DIMT1,SIRT1,FBL,RBM28,GAR1,FTSJ2,URB2,CTCF,NSUN2,NHP2,TERF1,NVL,NIFK,KIT,NPM1,SAP30L,POLR1D,DHX37,RBBP6,NCL,TRIM41,RRS1,IMP3,H1FX,NOP10,TTF1,GNL3L,PRMT7,NRDE2,NHEJ1,PARP1,REXO4,SURF6,UTP11L,SPIN1,RPS6KA3,NOP2,ZNF207,RAE1,BCL6,FTSJ3,E2F5,POLR2F,NOP14,NOL7,EBNA1BP2,RPP21,H2AFY,PLRG1,TCEA1,RSL1D1,RPP38,DDX24,DDX27,C8orf59
COMPARTMENTS	GOCC:0005739	Mitochondrion	70	1149	0.43	3.73e-11	9606.ENSP00000177742,9606.ENSP00000212015,9606.ENSP00000229379,9606.ENSP00000230771,9606.ENSP00000233893,9606.ENSP00000242257,9606.ENSP00000253233,9606.ENSP00000254759,9606.ENSP00000256441,9606.ENSP00000259037,9606.ENSP00000262570,9606.ENSP00000263702,9606.ENSP00000264663,9606.ENSP00000264670,9606.ENSP00000268124,9606.ENSP00000273077,9606.ENSP00000288532,9606.ENSP00000296597,9606.ENSP00000299518,…	MRPS34,SIRT1,COX6A1,HARS2,HSPE1,FTSJ2,C12orf65,COQ3,MRPS36,NDUFB5,CHCHD3,MECR,NNT,NSUN2,POLG,PNKD,COQ5,NDUFAF2,IDH3A,SDHAF2,MFF,LIPT2,C19orf70,C10orf2,ISCU,METAP1D,COQ7,STK11,MINOS1,GLRX5,COQ6,TMLHE,DLST,ATAD1,BRI3BP,MAPT,MCCC2,SAMM50,ATP5C1,HIBCH,IBA57,ADCK3,PARP1,FLVCR1,APOA1BP,INA,DNLZ,ENDOG,NDUFS5,NFS1,ALDH4A1,FUNDC1,SUCLA2,VWA8,MPV17,FOCAD,LYRM5,AK3,PDP1,BCL2,IMMT,PDK3,ACSF2,NOL7,GPX1,BCS1L,…
COMPARTMENTS	GOCC:0110165	Cellular anatomical entity	379	13853	0.08	1.38e-10	9606.ENSP00000009041,9606.ENSP00000023939,9606.ENSP00000177742,9606.ENSP00000199320,9606.ENSP00000202677,9606.ENSP00000204517,9606.ENSP00000212015,9606.ENSP00000216294,9606.ENSP00000219315,9606.ENSP00000220166,9606.ENSP00000221455,9606.ENSP00000221561,9606.ENSP00000221801,9606.ENSP00000222330,9606.ENSP00000222725,9606.ENSP00000223073,9606.ENSP00000224652,9606.ENSP00000226796,9606.ENSP00000228251,…	STARD3NL,RTFDC1,MRPS34,DIMT1,RALGAPA2,TFAP4,SIRT1,SNAPC1,SETD6,CTSH,CLASRP,AES,FBL,GSK3A,LFNG,RBM28,ATE1,GAR1,YBX3,ITFG2,USP5,TPI1,COX6A1,GCLC,MAPK14,HARS2,HSPE1,CLCN6,PRDM2,SYF2,ELF1,TARDBP,FTSJ2,PEPD,PITHD1,CAPNS1,PHPT1,MAPK8IP3,DTWD1,C12orf65,FUS,DNAJB1,COQ3,NXT1,MRPS36,URB2,TAF5L,SRSF1,NDUFB5,GYPC,RPL35,SDCBP,KHK,SNW1,WSB1,KANSL1,CHCHD3,ACIN1,MECR,TAF12,CTCF,TUBB4A,FAM13A,CUL3,NNT,NSUN2,TMEM1…
COMPARTMENTS	GOCC:0032991	Protein-containing complex	184	5142	0.2	9.16e-10	9606.ENSP00000177742,9606.ENSP00000204517,9606.ENSP00000212015,9606.ENSP00000216294,9606.ENSP00000221455,9606.ENSP00000221801,9606.ENSP00000222330,9606.ENSP00000226796,9606.ENSP00000228799,9606.ENSP00000229270,9606.ENSP00000229379,9606.ENSP00000229416,9606.ENSP00000233893,9606.ENSP00000236273,9606.ENSP00000244137,9606.ENSP00000246533,9606.ENSP00000254998,9606.ENSP00000256441,9606.ENSP00000258281,…	MRPS34,TFAP4,SIRT1,SNAPC1,CLASRP,FBL,GSK3A,GAR1,ITFG2,TPI1,COX6A1,GCLC,HSPE1,SYF2,PEPD,CAPNS1,NXT1,MRPS36,TAF5L,SRSF1,NDUFB5,RPL35,GMPR,SDCBP,SNW1,KANSL1,CHCHD3,ACIN1,TAF12,CTCF,TUBB4A,CUL3,NSUN2,SLC12A7,UBE2B,PRKAR2A,MAPKAP1,TARBP2,SMARCC2,SRP14,POLG,CBX4,SNRPG,FTH1,NHP2,ZMAT2,TERF1,NVL,NIFK,PDPR,KIT,COQ5,MITF,RICTOR,NPM1,SAP30L,PHAX,COPS2,MFF,POLR1D,FNTA,SRP9,DRAP1,CBX2,C19orf70,ISCU,LTBP4,TAF7…
COMPARTMENTS	GOCC:0005654	Nucleoplasm	64	1110	0.4	3.54e-09	9606.ENSP00000212015,9606.ENSP00000221801,9606.ENSP00000226796,9606.ENSP00000235372,9606.ENSP00000254108,9606.ENSP00000254998,9606.ENSP00000258281,9606.ENSP00000258962,9606.ENSP00000261531,9606.ENSP00000262419,9606.ENSP00000262710,9606.ENSP00000263974,9606.ENSP00000264010,9606.ENSP00000265271,9606.ENSP00000269397,9606.ENSP00000274606,9606.ENSP00000276603,9606.ENSP00000281701,9606.ENSP00000285814,…	SIRT1,FBL,GAR1,PRDM2,FUS,NXT1,TAF5L,SRSF1,SNW1,KANSL1,ACIN1,TAF12,CTCF,RBM27,CBX4,NHP2,TERF1,NVL,NIFK,PDPR,NPM1,SAP30L,PHAX,CBX2,SP3,TAF7,RBBP6,NCL,SUPT6H,PRPF31,STK11,NOP10,PRPF4B,MAPT,GTF2F2,NRDE2,PARP1,SMYD2,TADA1,GON4L,SMNDC1,ZNF217,DMAP1,SRSF4,PHF20,DAXX,NELFE,E2F4,MLLT3,GTF2F1,BCL6,PRPF40A,CREB1,SENP1,E2F5,MBIP,POLR2F,SRSF10,PLRG1,TCEA1,BCLAF1,ANP32E,DDX42,SNRNP70
COMPARTMENTS	GOCC:1990904	Ribonucleoprotein complex	42	562	0.52	9.36e-09	9606.ENSP00000177742,9606.ENSP00000221801,9606.ENSP00000226796,9606.ENSP00000236273,9606.ENSP00000256441,9606.ENSP00000258962,9606.ENSP00000259469,9606.ENSP00000261531,9606.ENSP00000266987,9606.ENSP00000267884,9606.ENSP00000272348,9606.ENSP00000274606,9606.ENSP00000274712,9606.ENSP00000281701,9606.ENSP00000296930,9606.ENSP00000297540,9606.ENSP00000305230,9606.ENSP00000313199,9606.ENSP00000318195,…	MRPS34,FBL,GAR1,SYF2,MRPS36,SRSF1,RPL35,SNW1,TARBP2,SRP14,SNRPG,NHP2,ZMAT2,NVL,NPM1,PHAX,SRP9,HNRNPD,NCL,RRS1,PRPF31,IMP3,NOP10,PRPF4B,GNL3L,SNRNP48,TTC37,UTP11L,AGO1,CWC27,PRPF40A,FTSJ3,SNRNP35,NOP14,EBNA1BP2,RPP21,ALYREF,PLRG1,LSM14A,RSL1D1,SNRNP70,RPP38
COMPARTMENTS	GOCC:1902494	Catalytic complex	79	1599	0.34	1.48e-08	9606.ENSP00000226796,9606.ENSP00000229270,9606.ENSP00000229416,9606.ENSP00000236273,9606.ENSP00000244137,9606.ENSP00000246533,9606.ENSP00000256441,9606.ENSP00000258281,9606.ENSP00000258962,9606.ENSP00000259037,9606.ENSP00000259727,9606.ENSP00000261531,9606.ENSP00000262419,9606.ENSP00000263974,9606.ENSP00000264010,9606.ENSP00000264414,9606.ENSP00000264670,9606.ENSP00000265339,9606.ENSP00000265563,…	GAR1,TPI1,GCLC,SYF2,PEPD,CAPNS1,MRPS36,TAF5L,SRSF1,NDUFB5,GMPR,SNW1,KANSL1,TAF12,CTCF,CUL3,NSUN2,UBE2B,PRKAR2A,TARBP2,SMARCC2,POLG,CBX4,SNRPG,FTH1,NHP2,NIFK,PDPR,SAP30L,POLR1D,FNTA,CBX2,ISCU,TAF7,FBXW5,GLTSCR1L,PRPF31,STK11,TSEN54,NOP10,TTF1,DLST,PRPF4B,GTF2F2,MCCC2,NHEJ1,TADA1,PCGF6,ZNF217,DMAP1,NDUFS5,AGO1,PHF20,NFS1,SPIN1,SUCLA2,CWC27,RFC1,GNG7,TFPT,ANKRD39,GTF2F1,QPRT,CDC42,TSEN34,MBIP,GNA13,…
COMPARTMENTS	GOCC:0005737	Cytoplasm	241	7871	0.13	3.12e-07	9606.ENSP00000009041,9606.ENSP00000177742,9606.ENSP00000202677,9606.ENSP00000212015,9606.ENSP00000220166,9606.ENSP00000222330,9606.ENSP00000222725,9606.ENSP00000224652,9606.ENSP00000228251,9606.ENSP00000228799,9606.ENSP00000229268,9606.ENSP00000229270,9606.ENSP00000229379,9606.ENSP00000229416,9606.ENSP00000229795,9606.ENSP00000230771,9606.ENSP00000233893,9606.ENSP00000234488,9606.ENSP00000235372,…	STARD3NL,MRPS34,RALGAPA2,SIRT1,CTSH,GSK3A,LFNG,ATE1,YBX3,ITFG2,USP5,TPI1,COX6A1,GCLC,MAPK14,HARS2,HSPE1,CLCN6,PRDM2,TARDBP,FTSJ2,PEPD,PITHD1,CAPNS1,PHPT1,MAPK8IP3,C12orf65,DNAJB1,COQ3,NXT1,MRPS36,SRSF1,NDUFB5,GYPC,RPL35,SDCBP,WSB1,CHCHD3,ACIN1,MECR,TUBB4A,FAM13A,CUL3,NNT,NSUN2,TMEM175,RBM27,PECR,UBE2B,PRKAR2A,MAPKAP1,TARBP2,SORD,SRP14,POLG,ACP1,SNRPG,PNKD,FTH1,GUF1,NIFK,RBM45,PDPR,COQ5,MITF,SLC45…
COMPARTMENTS	GOCC:0043232	Intracellular non-membrane-bounded organelle	120	3196	0.22	1.63e-06	9606.ENSP00000023939,9606.ENSP00000177742,9606.ENSP00000199320,9606.ENSP00000212015,9606.ENSP00000221801,9606.ENSP00000223073,9606.ENSP00000226796,9606.ENSP00000240185,9606.ENSP00000242257,9606.ENSP00000254322,9606.ENSP00000256441,9606.ENSP00000258243,9606.ENSP00000259254,9606.ENSP00000259469,9606.ENSP00000260130,9606.ENSP00000264010,9606.ENSP00000264071,9606.ENSP00000264414,9606.ENSP00000264670,…	RTFDC1,MRPS34,DIMT1,SIRT1,FBL,RBM28,GAR1,TARDBP,FTSJ2,DNAJB1,MRPS36,URB2,GYPC,RPL35,SDCBP,CTCF,TUBB4A,CUL3,NSUN2,UBE2B,PRKAR2A,SMARCC2,POLG,NHP2,TERF1,NVL,NIFK,KIT,NPM1,SAP30L,POLR1D,CEP120,CBX2,C10orf2,DHX37,HP1BP3,GLTSCR1L,RBBP6,NCL,SUPT6H,TRIM41,RRS1,GLYR1,POC1B,CSNK1D,MYO1D,SEC16A,IMP3,H1FX,NOP10,TTF1,NEXN,DLST,GNL3L,RGS12,MAPT,GTF2F2,PRMT7,HMGB1,NRDE2,RAC1,NHEJ1,TTC37,TPPP,PARP1,TMEM63A,NSL1…
COMPARTMENTS	GOCC:0016604	Nuclear body	29	378	0.53	4.24e-06	9606.ENSP00000212015,9606.ENSP00000221801,9606.ENSP00000226796,9606.ENSP00000258962,9606.ENSP00000261531,9606.ENSP00000262710,9606.ENSP00000265271,9606.ENSP00000269397,9606.ENSP00000274606,9606.ENSP00000276603,9606.ENSP00000297540,9606.ENSP00000310301,9606.ENSP00000317872,9606.ENSP00000324122,9606.ENSP00000332198,9606.ENSP00000337194,9606.ENSP00000340820,9606.ENSP00000346335,9606.ENSP00000355759,…	SIRT1,FBL,GAR1,SRSF1,SNW1,ACIN1,RBM27,CBX4,NHP2,TERF1,PHAX,SP3,RBBP6,PRPF31,NOP10,PRPF4B,MAPT,NRDE2,PARP1,GON4L,SMNDC1,SRSF4,DAXX,PRPF40A,SRSF10,PLRG1,BCLAF1,DDX42,SNRNP70
COMPARTMENTS	GOCC:0016607	Nuclear speck	17	191	0.59	0.00045	9606.ENSP00000258962,9606.ENSP00000261531,9606.ENSP00000262710,9606.ENSP00000265271,9606.ENSP00000317872,9606.ENSP00000324122,9606.ENSP00000337194,9606.ENSP00000340820,9606.ENSP00000346335,9606.ENSP00000358616,9606.ENSP00000362900,9606.ENSP00000386458,9606.ENSP00000420195,9606.ENSP00000424417,9606.ENSP00000435210,9606.ENSP00000464050,9606.ENSP00000472998	SRSF1,SNW1,ACIN1,RBM27,RBBP6,PRPF31,PRPF4B,MAPT,NRDE2,SMNDC1,SRSF4,PRPF40A,SRSF10,PLRG1,BCLAF1,DDX42,SNRNP70
COMPARTMENTS	GOCC:0005681	Spliceosomal complex	14	148	0.62	0.0016	9606.ENSP00000236273,9606.ENSP00000258962,9606.ENSP00000261531,9606.ENSP00000272348,9606.ENSP00000274712,9606.ENSP00000324122,9606.ENSP00000337194,9606.ENSP00000339834,9606.ENSP00000370460,9606.ENSP00000386458,9606.ENSP00000403310,9606.ENSP00000421592,9606.ENSP00000424417,9606.ENSP00000472998	SYF2,SRSF1,SNW1,SNRPG,ZMAT2,PRPF31,PRPF4B,SNRNP48,CWC27,PRPF40A,SNRNP35,ALYREF,PLRG1,SNRNP70
COMPARTMENTS	GOCC:0005759	Mitochondrial matrix	23	369	0.44	0.0024	9606.ENSP00000177742,9606.ENSP00000233893,9606.ENSP00000242257,9606.ENSP00000254759,9606.ENSP00000256441,9606.ENSP00000268124,9606.ENSP00000288532,9606.ENSP00000299518,9606.ENSP00000309595,9606.ENSP00000328570,9606.ENSP00000335304,9606.ENSP00000349142,9606.ENSP00000352706,9606.ENSP00000363205,9606.ENSP00000364490,9606.ENSP00000367923,9606.ENSP00000369599,9606.ENSP00000387536,9606.ENSP00000407375,…	MRPS34,HSPE1,FTSJ2,COQ3,MRPS36,POLG,COQ5,IDH3A,C10orf2,GLRX5,DLST,ATP5C1,HIBCH,NFS1,ALDH4A1,SUCLA2,FOCAD,PDK3,GPX1,GFM1,LYRM4,SARS2,HADH
COMPARTMENTS	GOCC:0001401	SAM complex	5	13	1.23	0.0032	9606.ENSP00000262570,9606.ENSP00000309561,9606.ENSP00000325562,9606.ENSP00000345445,9606.ENSP00000387262	CHCHD3,C19orf70,MINOS1,SAMM50,IMMT
COMPARTMENTS	GOCC:0001650	Fibrillar center	13	140	0.61	0.0032	9606.ENSP00000212015,9606.ENSP00000221801,9606.ENSP00000226796,9606.ENSP00000276603,9606.ENSP00000288135,9606.ENSP00000297109,9606.ENSP00000343103,9606.ENSP00000349313,9606.ENSP00000379182,9606.ENSP00000398124,9606.ENSP00000403852,9606.ENSP00000424417,9606.ENSP00000478982	SIRT1,FBL,GAR1,TERF1,KIT,SAP30L,PRMT7,NHEJ1,RAE1,E2F5,POLR2F,PLRG1,RPP38
COMPARTMENTS	GOCC:0015030	Cajal body	8	49	0.86	0.0032	9606.ENSP00000221801,9606.ENSP00000226796,9606.ENSP00000274606,9606.ENSP00000297540,9606.ENSP00000324122,9606.ENSP00000332198,9606.ENSP00000358616,9606.ENSP00000464050	FBL,GAR1,NHP2,PHAX,PRPF31,NOP10,SMNDC1,DDX42
COMPARTMENTS	GOCC:0140275	MIB complex	5	13	1.23	0.0032	9606.ENSP00000262570,9606.ENSP00000309561,9606.ENSP00000325562,9606.ENSP00000345445,9606.ENSP00000387262	CHCHD3,C19orf70,MINOS1,SAMM50,IMMT
COMPARTMENTS	GOCC:0005694	Chromosome	40	894	0.29	0.0046	9606.ENSP00000023939,9606.ENSP00000212015,9606.ENSP00000264010,9606.ENSP00000265339,9606.ENSP00000267064,9606.ENSP00000268124,9606.ENSP00000274606,9606.ENSP00000276603,9606.ENSP00000285814,9606.ENSP00000308750,9606.ENSP00000312625,9606.ENSP00000313933,9606.ENSP00000317872,9606.ENSP00000318195,9606.ENSP00000319104,9606.ENSP00000322396,9606.ENSP00000322716,9606.ENSP00000325827,9606.ENSP00000329662,…	RTFDC1,SIRT1,CTCF,UBE2B,SMARCC2,POLG,NHP2,TERF1,NIFK,CBX2,HP1BP3,GLTSCR1L,RBBP6,NCL,SUPT6H,RRS1,GLYR1,SEC16A,H1FX,TTF1,RGS12,HMGB1,TTC37,PARP1,NSL1,HBS1L,SFR1,DMAP1,AGO1,DAXX,E2F4,RFC1,TFPT,ZNF207,CREB1,HMGA1,BRD9,H2AFY,ANP32E,DDX27
COMPARTMENTS	GOCC:0000790	Nuclear chromatin	12	132	0.6	0.007	9606.ENSP00000264010,9606.ENSP00000267064,9606.ENSP00000313933,9606.ENSP00000319104,9606.ENSP00000333920,9606.ENSP00000358742,9606.ENSP00000361363,9606.ENSP00000362300,9606.ENSP00000375639,9606.ENSP00000419765,9606.ENSP00000423563,9606.ENSP00000463154	CTCF,SMARCC2,GLTSCR1L,SUPT6H,TTF1,SFR1,DMAP1,AGO1,TFPT,BRD9,H2AFY,ANP32E
COMPARTMENTS	GOCC:0061617	MICOS complex	4	8	1.34	0.0077	9606.ENSP00000262570,9606.ENSP00000309561,9606.ENSP00000325562,9606.ENSP00000387262	CHCHD3,C19orf70,MINOS1,IMMT
COMPARTMENTS	GOCC:1990234	Transferase complex	37	846	0.28	0.0122	9606.ENSP00000244137,9606.ENSP00000256441,9606.ENSP00000258281,9606.ENSP00000262419,9606.ENSP00000263974,9606.ENSP00000264414,9606.ENSP00000264670,9606.ENSP00000265339,9606.ENSP00000265563,9606.ENSP00000268124,9606.ENSP00000269397,9606.ENSP00000272348,9606.ENSP00000288050,9606.ENSP00000302478,9606.ENSP00000303423,9606.ENSP00000308750,9606.ENSP00000310623,9606.ENSP00000312709,9606.ENSP00000313034,…	PEPD,MRPS36,TAF5L,KANSL1,TAF12,CUL3,NSUN2,UBE2B,PRKAR2A,POLG,CBX4,SNRPG,PDPR,POLR1D,FNTA,CBX2,ISCU,TAF7,FBXW5,PRPF31,STK11,DLST,GTF2F2,NHEJ1,TADA1,PCGF6,DMAP1,AGO1,PHF20,NFS1,ANKRD39,GTF2F1,MBIP,POLR2F,LYRM4,PIK3R1,TCEA1
COMPARTMENTS	GOCC:0005684	U2-type spliceosomal complex	9	82	0.68	0.0132	9606.ENSP00000236273,9606.ENSP00000261531,9606.ENSP00000272348,9606.ENSP00000274712,9606.ENSP00000324122,9606.ENSP00000370460,9606.ENSP00000386458,9606.ENSP00000424417,9606.ENSP00000472998	SYF2,SNW1,SNRPG,ZMAT2,PRPF31,CWC27,PRPF40A,PLRG1,SNRNP70
COMPARTMENTS	GOCC:0005697	Telomerase holoenzyme complex	5	20	1.04	0.0132	9606.ENSP00000226796,9606.ENSP00000274606,9606.ENSP00000281701,9606.ENSP00000332198,9606.ENSP00000338573	GAR1,NHP2,NVL,NOP10,GNL3L
COMPARTMENTS	GOCC:0097419	Pick body	3	3	1.64	0.0136	9606.ENSP00000240185,9606.ENSP00000254108,9606.ENSP00000340820	TARDBP,FUS,MAPT
COMPARTMENTS	GOCC:0030684	Preribosome	8	66	0.73	0.0146	9606.ENSP00000221801,9606.ENSP00000322396,9606.ENSP00000326981,9606.ENSP00000362105,9606.ENSP00000396673,9606.ENSP00000405068,9606.ENSP00000407323,9606.ENSP00000460871	FBL,RRS1,IMP3,UTP11L,FTSJ3,NOP14,EBNA1BP2,RSL1D1
COMPARTMENTS	GOCC:0030880	RNA polymerase complex	10	104	0.63	0.0146	9606.ENSP00000244137,9606.ENSP00000258281,9606.ENSP00000263974,9606.ENSP00000302478,9606.ENSP00000312709,9606.ENSP00000340823,9606.ENSP00000362300,9606.ENSP00000377969,9606.ENSP00000403852,9606.ENSP00000428426	PEPD,TAF5L,TAF12,POLR1D,TAF7,GTF2F2,AGO1,GTF2F1,POLR2F,TCEA1
COMPARTMENTS	GOCC:0000123	Histone acetyltransferase complex	9	85	0.67	0.0147	9606.ENSP00000258281,9606.ENSP00000262419,9606.ENSP00000263974,9606.ENSP00000288050,9606.ENSP00000312709,9606.ENSP00000356848,9606.ENSP00000361363,9606.ENSP00000363124,9606.ENSP00000399718	TAF5L,KANSL1,TAF12,PDPR,TAF7,TADA1,DMAP1,PHF20,MBIP
COMPARTMENTS	GOCC:0072589	Box H/ACA scaRNP complex	3	4	1.52	0.021	9606.ENSP00000226796,9606.ENSP00000274606,9606.ENSP00000332198	GAR1,NHP2,NOP10
COMPARTMENTS	GOCC:0090661	Box H/ACA telomerase RNP complex	3	4	1.52	0.021	9606.ENSP00000226796,9606.ENSP00000274606,9606.ENSP00000332198	GAR1,NHP2,NOP10
COMPARTMENTS	GOCC:0098573	Intrinsic component of mitochondrial membrane	8	71	0.7	0.021	9606.ENSP00000262570,9606.ENSP00000302037,9606.ENSP00000309561,9606.ENSP00000325562,9606.ENSP00000345445,9606.ENSP00000358865,9606.ENSP00000367284,9606.ENSP00000387262	CHCHD3,MFF,C19orf70,MINOS1,SAMM50,INA,FUNDC1,IMMT
COMPARTMENTS	GOCC:1905348	Endonuclease complex	7	56	0.74	0.0261	9606.ENSP00000266987,9606.ENSP00000327487,9606.ENSP00000362300,9606.ENSP00000365019,9606.ENSP00000397402,9606.ENSP00000409799,9606.ENSP00000478982	TARBP2,TSEN54,AGO1,SPIN1,TSEN34,RPP21,RPP38
COMPARTMENTS	GOCC:0031429	Box H/ACA snoRNP complex	3	5	1.42	0.0294	9606.ENSP00000226796,9606.ENSP00000274606,9606.ENSP00000332198	GAR1,NHP2,NOP10
COMPARTMENTS	GOCC:0044284	Mitochondrial crista junction	3	5	1.42	0.0294	9606.ENSP00000262570,9606.ENSP00000309561,9606.ENSP00000387262	CHCHD3,C19orf70,IMMT
COMPARTMENTS	GOCC:1990330	IscS-IscU complex	3	5	1.42	0.0294	9606.ENSP00000310623,9606.ENSP00000363205,9606.ENSP00000420026	ISCU,NFS1,LYRM4
COMPARTMENTS	GOCC:0000428	DNA-directed RNA polymerase complex	9	98	0.61	0.0311	9606.ENSP00000244137,9606.ENSP00000258281,9606.ENSP00000263974,9606.ENSP00000302478,9606.ENSP00000312709,9606.ENSP00000340823,9606.ENSP00000377969,9606.ENSP00000403852,9606.ENSP00000428426	PEPD,TAF5L,TAF12,POLR1D,TAF7,GTF2F2,GTF2F1,POLR2F,TCEA1
COMPARTMENTS	GOCC:0098800	Inner mitochondrial membrane protein complex	11	143	0.53	0.032	9606.ENSP00000229379,9606.ENSP00000259037,9606.ENSP00000262570,9606.ENSP00000309561,9606.ENSP00000325562,9606.ENSP00000345445,9606.ENSP00000349142,9606.ENSP00000358865,9606.ENSP00000362060,9606.ENSP00000387262,9606.ENSP00000413908	COX6A1,NDUFB5,CHCHD3,C19orf70,MINOS1,SAMM50,ATP5C1,INA,NDUFS5,IMMT,BCS1L
COMPARTMENTS	GOCC:0031967	Organelle envelope	33	788	0.27	0.0357	9606.ENSP00000212015,9606.ENSP00000229379,9606.ENSP00000254998,9606.ENSP00000259037,9606.ENSP00000260130,9606.ENSP00000262570,9606.ENSP00000264663,9606.ENSP00000296597,9606.ENSP00000302037,9606.ENSP00000309561,9606.ENSP00000311135,9606.ENSP00000320043,9606.ENSP00000325562,9606.ENSP00000339017,9606.ENSP00000345445,9606.ENSP00000349142,9606.ENSP00000352400,9606.ENSP00000355741,9606.ENSP00000355759,…	SIRT1,COX6A1,NXT1,NDUFB5,SDCBP,CHCHD3,NNT,NDUFAF2,MFF,C19orf70,DHX37,LYPLA1,MINOS1,ATAD1,SAMM50,ATP5C1,NUP214,ADCK3,PARP1,FLVCR1,INA,NDUFS5,PHF20,FUNDC1,MPV17,ANXA4,RAE1,BCL2,IMMT,SENP1,BCS1L,PGRMC2,NUP88
COMPARTMENTS	GOCC:1902555	Endoribonuclease complex	6	44	0.78	0.0357	9606.ENSP00000266987,9606.ENSP00000327487,9606.ENSP00000362300,9606.ENSP00000397402,9606.ENSP00000409799,9606.ENSP00000478982	TARBP2,TSEN54,AGO1,TSEN34,RPP21,RPP38
COMPARTMENTS	GOCC:0031304	Intrinsic component of mitochondrial inner membrane	6	46	0.76	0.0424	9606.ENSP00000262570,9606.ENSP00000309561,9606.ENSP00000325562,9606.ENSP00000345445,9606.ENSP00000358865,9606.ENSP00000387262	CHCHD3,C19orf70,MINOS1,SAMM50,INA,IMMT
COMPARTMENTS	GOCC:0070603	SWI/SNF superfamily-type complex	8	84	0.62	0.0424	9606.ENSP00000264010,9606.ENSP00000267064,9606.ENSP00000313933,9606.ENSP00000333920,9606.ENSP00000361363,9606.ENSP00000375639,9606.ENSP00000419765,9606.ENSP00000463154	CTCF,SMARCC2,GLTSCR1L,TTF1,DMAP1,TFPT,BRD9,ANP32E
COMPARTMENTS	GOCC:0071013	Catalytic step 2 spliceosome	8	84	0.62	0.0424	9606.ENSP00000236273,9606.ENSP00000258962,9606.ENSP00000261531,9606.ENSP00000272348,9606.ENSP00000337194,9606.ENSP00000370460,9606.ENSP00000421592,9606.ENSP00000424417	SYF2,SRSF1,SNW1,SNRPG,PRPF4B,CWC27,ALYREF,PLRG1
COMPARTMENTS	GOCC:1904949	ATPase complex	9	107	0.57	0.045	9606.ENSP00000264010,9606.ENSP00000267064,9606.ENSP00000313933,9606.ENSP00000333920,9606.ENSP00000361363,9606.ENSP00000371321,9606.ENSP00000375639,9606.ENSP00000419765,9606.ENSP00000463154	CTCF,SMARCC2,GLTSCR1L,TTF1,DMAP1,RFC1,TFPT,BRD9,ANP32E
COMPARTMENTS	GOCC:0000228	Nuclear chromosome	17	312	0.38	0.0454	9606.ENSP00000264010,9606.ENSP00000267064,9606.ENSP00000285814,9606.ENSP00000313933,9606.ENSP00000319104,9606.ENSP00000322396,9606.ENSP00000333920,9606.ENSP00000339381,9606.ENSP00000351596,9606.ENSP00000358742,9606.ENSP00000361363,9606.ENSP00000362300,9606.ENSP00000371321,9606.ENSP00000375639,9606.ENSP00000419765,9606.ENSP00000423563,9606.ENSP00000463154	CTCF,SMARCC2,NIFK,GLTSCR1L,SUPT6H,RRS1,TTF1,RGS12,TTC37,SFR1,DMAP1,AGO1,RFC1,TFPT,BRD9,H2AFY,ANP32E
COMPARTMENTS	GOCC:1990229	Iron-sulfur cluster assembly complex	3	7	1.28	0.0454	9606.ENSP00000310623,9606.ENSP00000363205,9606.ENSP00000420026	ISCU,NFS1,LYRM4
COMPARTMENTS	GOCC:0032592	Integral component of mitochondrial membrane	7	67	0.66	0.0479	9606.ENSP00000262570,9606.ENSP00000302037,9606.ENSP00000309561,9606.ENSP00000325562,9606.ENSP00000345445,9606.ENSP00000367284,9606.ENSP00000387262	CHCHD3,MFF,C19orf70,MINOS1,SAMM50,FUNDC1,IMMT
UniProt Keywords	KW-0597	Phosphoprotein	302	8057	0.22	1.02e-26	9606.ENSP00000009041,9606.ENSP00000023939,9606.ENSP00000202677,9606.ENSP00000204517,9606.ENSP00000212015,9606.ENSP00000216294,9606.ENSP00000216923,9606.ENSP00000219837,9606.ENSP00000221455,9606.ENSP00000221561,9606.ENSP00000221801,9606.ENSP00000222330,9606.ENSP00000223073,9606.ENSP00000224652,9606.ENSP00000225235,9606.ENSP00000228251,9606.ENSP00000228799,9606.ENSP00000229268,9606.ENSP00000229270,…	STARD3NL,RTFDC1,RALGAPA2,TFAP4,SIRT1,SNAPC1,ZFP64,KNOP1,CLASRP,AES,FBL,GSK3A,RBM28,ATE1,TBC1D12,YBX3,ITFG2,USP5,TPI1,GCLC,MAPK14,CAP2,HARS2,HSPE1,CLCN6,PRDM2,ZFAND5,ELF1,FAM53C,TARDBP,PEPD,PITHD1,CAPNS1,MAPK8IP3,TMEM160,FUS,DNAJB1,MRPS36,SRSF1,GYPC,RPL35,SDCBP,RSBN1,SNW1,KANSL1,CHCHD3,ACIN1,ARVCF,PPP1R12C,ZC2HC1A,TAF12,CTCF,TUBB4A,FAM13A,CUL3,NSUN2,TMEM175,GPBP1,SLC12A7,RBM27,PECR,PRKAR2A,MAPKAP1…
UniProt Keywords	KW-0007	Acetylation	174	3341	0.36	4.14e-25	9606.ENSP00000009041,9606.ENSP00000212015,9606.ENSP00000221801,9606.ENSP00000222330,9606.ENSP00000223073,9606.ENSP00000225235,9606.ENSP00000228251,9606.ENSP00000229268,9606.ENSP00000229270,9606.ENSP00000229416,9606.ENSP00000229795,9606.ENSP00000229922,9606.ENSP00000230771,9606.ENSP00000233893,9606.ENSP00000236273,9606.ENSP00000237937,9606.ENSP00000239906,9606.ENSP00000244137,9606.ENSP00000246533,…	STARD3NL,SIRT1,FBL,GSK3A,RBM28,TBC1D12,YBX3,USP5,TPI1,GCLC,MAPK14,CAP2,HARS2,HSPE1,SYF2,ZFAND5,FAM53C,PEPD,CAPNS1,PHPT1,DTWD1,COQ3,NXT1,MRPS36,SRSF1,RPL35,SDCBP,SNW1,KANSL1,CHCHD3,ACIN1,PPP1R12C,MECR,CTCF,CUL3,NNT,NSUN2,PRKAR2A,MAPKAP1,SMARCC2,SORD,CBX4,CTDSP1,FTH1,ZMAT2,TERF1,NVL,NEIL2,NIFK,DHRS1,NPM1,SAP30L,PHAX,TRUB1,PCBD1,IDH3A,POLR1D,FNTA,THOP1,SRP9,BRD3,SP3,HP1BP3,HNRNPD,MBLAC2,AHCYL2,RBBP6…
UniProt Keywords	KW-1017	Isopeptide bond	102	1706	0.42	1.06e-16	9606.ENSP00000204517,9606.ENSP00000216923,9606.ENSP00000219837,9606.ENSP00000221801,9606.ENSP00000223073,9606.ENSP00000226796,9606.ENSP00000229270,9606.ENSP00000235372,9606.ENSP00000236273,9606.ENSP00000240185,9606.ENSP00000254108,9606.ENSP00000258962,9606.ENSP00000259469,9606.ENSP00000261441,9606.ENSP00000261531,9606.ENSP00000262419,9606.ENSP00000262710,9606.ENSP00000263974,9606.ENSP00000264010,…	TFAP4,ZFP64,KNOP1,FBL,RBM28,GAR1,TPI1,PRDM2,SYF2,TARDBP,FUS,SRSF1,RPL35,RSBN1,SNW1,KANSL1,ACIN1,TAF12,CTCF,TUBB4A,CUL3,NSUN2,SMARCC2,CBX4,PRDM15,NHP2,ZMAT2,TERF1,NVL,NIFK,RBM45,C11orf84,MITF,NPM1,SAP30L,PWWP2A,BRD3,CBX2,SP3,HP1BP3,HNRNPD,RBBP6,NCL,TRIM41,RRS1,GLYR1,PRPF31,TTF1,PRPF4B,GNL3L,RGS12,SNRNP48,MAPT,SRFBP1,RNF220,ZNF512,RAC1,ZBTB14,NUP214,TSNAX,PARP1,PCGF6,ZNF217,REXO4,DMAP1,UTP11L,DAXX,…
UniProt Keywords	KW-0539	Nucleus	205	5208	0.24	3.93e-16	9606.ENSP00000199320,9606.ENSP00000204517,9606.ENSP00000212015,9606.ENSP00000216294,9606.ENSP00000216923,9606.ENSP00000219315,9606.ENSP00000219837,9606.ENSP00000221455,9606.ENSP00000221561,9606.ENSP00000221801,9606.ENSP00000223073,9606.ENSP00000224652,9606.ENSP00000226796,9606.ENSP00000228251,9606.ENSP00000229795,9606.ENSP00000235372,9606.ENSP00000236273,9606.ENSP00000239882,9606.ENSP00000240185,…	DIMT1,TFAP4,SIRT1,SNAPC1,ZFP64,SETD6,KNOP1,CLASRP,AES,FBL,RBM28,ATE1,GAR1,YBX3,MAPK14,PRDM2,SYF2,ELF1,TARDBP,FUS,DNAJB1,NXT1,URB2,TAF5L,SRSF1,SDCBP,RSBN1,SNW1,KANSL1,CHCHD3,ACIN1,MECR,TAF12,CTCF,CUL3,NSUN2,GPBP1,RBM27,UBE2B,MAPKAP1,TARBP2,SMARCC2,CBX4,PRDM15,PRCC,SNRPG,CTDSP1,PNKD,NHP2,ZMAT2,TERF1,NVL,NEIL2,NIFK,RBM45,MITF,NPM1,SAP30L,PHAX,TRUB1,COPS2,PCBD1,ZNF407,ZNF526,POLR1D,THAP11,PWWP2A,BRD3…
UniProt Keywords	KW-0496	Mitochondrion	70	1176	0.42	7.28e-11	9606.ENSP00000177742,9606.ENSP00000212015,9606.ENSP00000229379,9606.ENSP00000230771,9606.ENSP00000233893,9606.ENSP00000242257,9606.ENSP00000253233,9606.ENSP00000254759,9606.ENSP00000256441,9606.ENSP00000259037,9606.ENSP00000262570,9606.ENSP00000263702,9606.ENSP00000264663,9606.ENSP00000264670,9606.ENSP00000267814,9606.ENSP00000268124,9606.ENSP00000273077,9606.ENSP00000281543,9606.ENSP00000288050,…	MRPS34,SIRT1,COX6A1,HARS2,HSPE1,FTSJ2,C12orf65,COQ3,MRPS36,NDUFB5,CHCHD3,MECR,NNT,NSUN2,SORD,POLG,PNKD,GUF1,PDPR,COQ5,NDUFAF2,IDH3A,SLC25A23,SDHAF2,MFF,LIPT2,C19orf70,C10orf2,ISCU,METAP1D,COQ7,STK11,MINOS1,GLRX5,COQ6,TMLHE,DLST,BRI3BP,MCCC2,SAMM50,ATP5C1,HIBCH,IBA57,ADCK3,FLVCR1,APOA1BP,PARS2,DNLZ,ENDOG,NDUFS5,NFS1,ALDH4A1,MSRB2,FUNDC1,SUCLA2,VWA8,MPV17,LYRM5,AK3,RHBDD1,PDP1,BCL2,IMMT,PDK3,ACSF2,…
UniProt Keywords	KW-0832	Ubl conjugation	110	2383	0.31	7.28e-11	9606.ENSP00000204517,9606.ENSP00000216923,9606.ENSP00000219837,9606.ENSP00000221561,9606.ENSP00000221801,9606.ENSP00000223073,9606.ENSP00000226796,9606.ENSP00000229270,9606.ENSP00000229795,9606.ENSP00000235372,9606.ENSP00000236273,9606.ENSP00000240185,9606.ENSP00000254108,9606.ENSP00000258962,9606.ENSP00000259469,9606.ENSP00000261441,9606.ENSP00000261531,9606.ENSP00000262419,9606.ENSP00000262710,…	TFAP4,ZFP64,KNOP1,AES,FBL,RBM28,GAR1,TPI1,MAPK14,PRDM2,SYF2,TARDBP,FUS,SRSF1,RPL35,RSBN1,SNW1,KANSL1,ACIN1,TAF12,CTCF,CUL3,NSUN2,SMARCC2,CBX4,PRDM15,NHP2,ZMAT2,TERF1,NVL,NIFK,RBM45,KIT,C11orf84,MITF,NPM1,SAP30L,PWWP2A,BRD3,CBX2,SP3,HP1BP3,FBXW5,HNRNPD,RBBP6,NCL,TRIM41,RRS1,GLYR1,PRPF31,TTF1,PRPF4B,GNL3L,RGS12,SNRNP48,MAPT,SRFBP1,PDPK1,RNF220,ZNF512,RAC1,ZBTB14,NUP214,TSNAX,PARP1,PCGF6,ZNF217,REXO…
UniProt Keywords	KW-0809	Transit peptide	44	543	0.55	1.75e-10	9606.ENSP00000229379,9606.ENSP00000230771,9606.ENSP00000242257,9606.ENSP00000253233,9606.ENSP00000254759,9606.ENSP00000259037,9606.ENSP00000263702,9606.ENSP00000264663,9606.ENSP00000281543,9606.ENSP00000288050,9606.ENSP00000288532,9606.ENSP00000296597,9606.ENSP00000299518,9606.ENSP00000301761,9606.ENSP00000309463,9606.ENSP00000309595,9606.ENSP00000310623,9606.ENSP00000315152,9606.ENSP00000322316,…	COX6A1,HARS2,FTSJ2,C12orf65,COQ3,NDUFB5,MECR,NNT,GUF1,PDPR,COQ5,NDUFAF2,IDH3A,SDHAF2,LIPT2,C10orf2,ISCU,METAP1D,COQ7,GLRX5,COQ6,TMLHE,DLST,MCCC2,ATP5C1,HIBCH,IBA57,ADCK3,APOA1BP,PARS2,DNLZ,ENDOG,NFS1,ALDH4A1,MSRB2,SUCLA2,VWA8,PDP1,IMMT,PDK3,ACSF2,GFM1,SARS2,HADH
UniProt Keywords	KW-0694	RNA-binding	42	670	0.44	7.7e-07	9606.ENSP00000199320,9606.ENSP00000221801,9606.ENSP00000223073,9606.ENSP00000226796,9606.ENSP00000240185,9606.ENSP00000254108,9606.ENSP00000258962,9606.ENSP00000262710,9606.ENSP00000264670,9606.ENSP00000265271,9606.ENSP00000266987,9606.ENSP00000267884,9606.ENSP00000272348,9606.ENSP00000274606,9606.ENSP00000285814,9606.ENSP00000286070,9606.ENSP00000296930,9606.ENSP00000297540,9606.ENSP00000305230,…	DIMT1,FBL,RBM28,GAR1,TARDBP,FUS,SRSF1,ACIN1,NSUN2,RBM27,TARBP2,SRP14,SNRPG,NHP2,NIFK,RBM45,NPM1,PHAX,SRP9,HNRNPD,NCL,PRPF31,IMP3,NOL12,SURF6,AGO1,SRSF4,RBM12,SKIV2L,NELFE,NOP2,G3BP1,SNRNP35,RPP21,STRBP,SRSF10,ALYREF,THUMPD2,DDX42,SNRNP70,RPP38,DDX24
UniProt Keywords	KW-0690	Ribosome biogenesis	13	82	0.84	1.33e-05	9606.ENSP00000226796,9606.ENSP00000274606,9606.ENSP00000281701,9606.ENSP00000322396,9606.ENSP00000326981,9606.ENSP00000332198,9606.ENSP00000338573,9606.ENSP00000368887,9606.ENSP00000371858,9606.ENSP00000396673,9606.ENSP00000405068,9606.ENSP00000407323,9606.ENSP00000483495	GAR1,NHP2,NVL,RRS1,IMP3,NOP10,GNL3L,PAK1IP1,NOP2,FTSJ3,NOP14,EBNA1BP2,DDX27
UniProt Keywords	KW-0025	Alternative splicing	283	10179	0.09	3.68e-05	9606.ENSP00000202677,9606.ENSP00000212015,9606.ENSP00000216923,9606.ENSP00000219139,9606.ENSP00000219315,9606.ENSP00000221455,9606.ENSP00000221561,9606.ENSP00000222725,9606.ENSP00000223073,9606.ENSP00000224652,9606.ENSP00000226796,9606.ENSP00000228251,9606.ENSP00000228799,9606.ENSP00000229268,9606.ENSP00000229270,9606.ENSP00000229795,9606.ENSP00000229922,9606.ENSP00000230771,9606.ENSP00000234488,…	RALGAPA2,SIRT1,ZFP64,C16orf70,SETD6,CLASRP,AES,LFNG,RBM28,ATE1,GAR1,YBX3,ITFG2,USP5,TPI1,MAPK14,CAP2,HARS2,CLCN6,PRDM2,SYF2,ELF1,TARDBP,PEPD,PITHD1,PHPT1,MAPK8IP3,DTWD1,C12orf65,FUS,DNAJB1,TAF5L,SRSF1,NDUFB5,GYPC,SDCBP,KHK,RSBN1,WSB1,KANSL1,ACIN1,ARVCF,PPP1R12C,MECR,CTCF,FAM13A,CUL3,NSUN2,TMEM175,GPBP1,SLC12A7,PECR,PRKAR2A,MAPKAP1,SMARCC2,SORD,CBX4,PRDM15,CTDSP1,PNKD,TERF1,NVL,NEIL2,RBM45,PDPR,KI…
UniProt Keywords	KW-0698	rRNA processing	13	94	0.78	4.45e-05	9606.ENSP00000199320,9606.ENSP00000221801,9606.ENSP00000226796,9606.ENSP00000242257,9606.ENSP00000274606,9606.ENSP00000326981,9606.ENSP00000332198,9606.ENSP00000362105,9606.ENSP00000371858,9606.ENSP00000396673,9606.ENSP00000405068,9606.ENSP00000478982,9606.ENSP00000483495	DIMT1,FBL,GAR1,FTSJ2,NHP2,IMP3,NOP10,UTP11L,NOP2,FTSJ3,NOP14,RPP38,DDX27
UniProt Keywords	KW-0507	mRNA processing	24	339	0.49	0.00012	9606.ENSP00000221455,9606.ENSP00000223073,9606.ENSP00000236273,9606.ENSP00000240185,9606.ENSP00000258962,9606.ENSP00000261531,9606.ENSP00000262710,9606.ENSP00000272348,9606.ENSP00000274712,9606.ENSP00000319104,9606.ENSP00000324122,9606.ENSP00000327487,9606.ENSP00000337194,9606.ENSP00000339834,9606.ENSP00000358616,9606.ENSP00000362900,9606.ENSP00000379294,9606.ENSP00000386458,9606.ENSP00000397402,…	CLASRP,RBM28,SYF2,TARDBP,SRSF1,SNW1,ACIN1,SNRPG,ZMAT2,SUPT6H,PRPF31,TSEN54,PRPF4B,SNRNP48,SMNDC1,SRSF4,FAM172A,PRPF40A,TSEN34,SNRNP35,SRSF10,ALYREF,PLRG1,SNRNP70
UniProt Keywords	KW-0508	mRNA splicing	21	268	0.54	0.00012	9606.ENSP00000221455,9606.ENSP00000223073,9606.ENSP00000236273,9606.ENSP00000240185,9606.ENSP00000258962,9606.ENSP00000261531,9606.ENSP00000262710,9606.ENSP00000272348,9606.ENSP00000274712,9606.ENSP00000319104,9606.ENSP00000324122,9606.ENSP00000337194,9606.ENSP00000339834,9606.ENSP00000358616,9606.ENSP00000362900,9606.ENSP00000379294,9606.ENSP00000386458,9606.ENSP00000403310,9606.ENSP00000420195,…	CLASRP,RBM28,SYF2,TARDBP,SRSF1,SNW1,ACIN1,SNRPG,ZMAT2,SUPT6H,PRPF31,PRPF4B,SNRNP48,SMNDC1,SRSF4,FAM172A,PRPF40A,SNRNP35,SRSF10,ALYREF,PLRG1
UniProt Keywords	KW-1274	Primary mitochondrial disease	15	157	0.62	0.00034	9606.ENSP00000177742,9606.ENSP00000253233,9606.ENSP00000268124,9606.ENSP00000296597,9606.ENSP00000309561,9606.ENSP00000309595,9606.ENSP00000322316,9606.ENSP00000333946,9606.ENSP00000355672,9606.ENSP00000355741,9606.ENSP00000367923,9606.ENSP00000369383,9606.ENSP00000413908,9606.ENSP00000419038,9606.ENSP00000420026	MRPS34,C12orf65,POLG,NDUFAF2,C19orf70,C10orf2,COQ7,COQ6,IBA57,ADCK3,SUCLA2,MPV17,BCS1L,GFM1,LYRM4
UniProt Keywords	KW-0488	Methylation	44	962	0.3	0.00065	9606.ENSP00000212015,9606.ENSP00000219837,9606.ENSP00000221801,9606.ENSP00000228251,9606.ENSP00000229270,9606.ENSP00000240185,9606.ENSP00000254108,9606.ENSP00000258962,9606.ENSP00000262710,9606.ENSP00000263207,9606.ENSP00000264779,9606.ENSP00000265271,9606.ENSP00000285814,9606.ENSP00000288111,9606.ENSP00000308750,9606.ENSP00000313199,9606.ENSP00000318195,9606.ENSP00000320188,9606.ENSP00000324464,…	SIRT1,KNOP1,FBL,YBX3,TPI1,TARDBP,FUS,SRSF1,ACIN1,ARVCF,GPBP1,RBM27,NIFK,DHRS1,CBX2,HNRNPD,NCL,ZNF579,CSNK1D,STK11,TSEN54,RGS12,MAPT,PRMT7,ARID3B,PTP4A2,SAMM50,RAC1,CHD1L,GNG7,G3BP1,MBP,CDC42,PRPF40A,HMGA1,RCOR3,STRBP,ALYREF,H2AFY,BCLAF1,MDH1,LSM14A,DDX42,NAP1L1
UniProt Keywords	KW-0831	Ubiquinone biosynthesis	5	11	1.3	0.00079	9606.ENSP00000254759,9606.ENSP00000288532,9606.ENSP00000322316,9606.ENSP00000333946,9606.ENSP00000355741	COQ3,COQ5,COQ7,COQ6,ADCK3
UniProt Keywords	KW-0747	Spliceosome	13	137	0.62	0.0012	9606.ENSP00000223073,9606.ENSP00000236273,9606.ENSP00000258962,9606.ENSP00000261531,9606.ENSP00000272348,9606.ENSP00000274712,9606.ENSP00000324122,9606.ENSP00000337194,9606.ENSP00000339834,9606.ENSP00000358616,9606.ENSP00000403310,9606.ENSP00000421592,9606.ENSP00000424417	RBM28,SYF2,SRSF1,SNW1,SNRPG,ZMAT2,PRPF31,PRPF4B,SNRNP48,SMNDC1,SNRNP35,ALYREF,PLRG1
UniProt Keywords	KW-0547	Nucleotide-binding	66	1760	0.22	0.0019	9606.ENSP00000222330,9606.ENSP00000229416,9606.ENSP00000229795,9606.ENSP00000230771,9606.ENSP00000234488,9606.ENSP00000260599,9606.ENSP00000264071,9606.ENSP00000264663,9606.ENSP00000265339,9606.ENSP00000265563,9606.ENSP00000269373,9606.ENSP00000281543,9606.ENSP00000281701,9606.ENSP00000288135,9606.ENSP00000309595,9606.ENSP00000311135,9606.ENSP00000324464,9606.ENSP00000324527,9606.ENSP00000324856,…	GSK3A,GCLC,MAPK14,HARS2,CLCN6,KHK,TUBB4A,NNT,UBE2B,PRKAR2A,FN3KRP,GUF1,NVL,KIT,C10orf2,DHX37,CSNK1D,MYO1D,STK11,PRPF4B,GNL3L,ATAD1,GTF2F2,MCCC2,PDPK1,STK39,RAC1,PASK,RAB5B,CSNK1G3,ADCK3,RAB29,HBS1L,APOA1BP,CHD1L,ABCC2,PARS2,RABL6,SKIV2L,PIP4K2A,SUCLA2,VWA8,RPS6KA3,RRAGA,ATP8A1,AK3,RFC1,G3BP1,CHD2,ABCC1,CDC42,KIF2A,MARK2,PDK3,ULK3,GNA13,ACSF2,ITPKB,BCS1L,GFM1,KIF1A,RAB40C,DDX42,SARS2,DDX24,DDX27
UniProt Keywords	KW-0156	Chromatin regulator	19	288	0.46	0.0022	9606.ENSP00000261441,9606.ENSP00000262419,9606.ENSP00000264010,9606.ENSP00000267064,9606.ENSP00000269397,9606.ENSP00000305918,9606.ENSP00000308750,9606.ENSP00000343103,9606.ENSP00000352408,9606.ENSP00000355924,9606.ENSP00000361363,9606.ENSP00000363124,9606.ENSP00000363668,9606.ENSP00000365019,9606.ENSP00000377747,9606.ENSP00000377801,9606.ENSP00000419765,9606.ENSP00000423563,9606.ENSP00000463154	RSBN1,KANSL1,CTCF,SMARCC2,CBX4,BRD3,CBX2,PRMT7,BABAM1,SMYD2,DMAP1,PHF20,DAXX,SPIN1,CHD2,RCCD1,BRD9,H2AFY,ANP32E
UniProt Keywords	KW-0489	Methyltransferase	14	184	0.53	0.0048	9606.ENSP00000199320,9606.ENSP00000219315,9606.ENSP00000221801,9606.ENSP00000235372,9606.ENSP00000242257,9606.ENSP00000254759,9606.ENSP00000264670,9606.ENSP00000269844,9606.ENSP00000288532,9606.ENSP00000343103,9606.ENSP00000355924,9606.ENSP00000371858,9606.ENSP00000396673,9606.ENSP00000423933	DIMT1,SETD6,FBL,PRDM2,FTSJ2,COQ3,NSUN2,PRDM15,COQ5,PRMT7,SMYD2,NOP2,FTSJ3,THUMPD2
UniProt Keywords	KW-0804	Transcription	80	2339	0.18	0.005	9606.ENSP00000204517,9606.ENSP00000212015,9606.ENSP00000216294,9606.ENSP00000216923,9606.ENSP00000221561,9606.ENSP00000228251,9606.ENSP00000229795,9606.ENSP00000235372,9606.ENSP00000239882,9606.ENSP00000240185,9606.ENSP00000246151,9606.ENSP00000258281,9606.ENSP00000261531,9606.ENSP00000262570,9606.ENSP00000263974,9606.ENSP00000264010,9606.ENSP00000264779,9606.ENSP00000267064,9606.ENSP00000269397,…	TFAP4,SIRT1,SNAPC1,ZFP64,AES,YBX3,MAPK14,PRDM2,ELF1,TARDBP,PITHD1,TAF5L,SNW1,CHCHD3,TAF12,CTCF,GPBP1,SMARCC2,CBX4,PRDM15,C11orf84,MITF,SAP30L,PCBD1,ZNF407,ZNF526,POLR1D,THAP11,BRD3,DRAP1,CBX2,SP3,TAF7,HNRNPD,SUPT6H,ZNF579,ZNF704,TTF1,RGS12,GTF2F2,SRFBP1,PRMT7,ARID3B,PDPK1,ZNF512,ZBTB14,PARP1,SMYD2,ZBTB41,TADA1,GON4L,ZNF292,SFR1,PCGF6,ZNF217,DMAP1,AGO1,PHF20,DAXX,NELFE,E2F4,MLLT3,RFC1,TFPT,LRRFIP1…
UniProt Keywords	KW-0678	Repressor	29	605	0.32	0.0064	9606.ENSP00000221561,9606.ENSP00000228251,9606.ENSP00000240185,9606.ENSP00000262570,9606.ENSP00000264010,9606.ENSP00000269397,9606.ENSP00000269844,9606.ENSP00000294244,9606.ENSP00000297109,9606.ENSP00000304689,9606.ENSP00000307850,9606.ENSP00000308750,9606.ENSP00000310301,9606.ENSP00000339381,9606.ENSP00000349503,9606.ENSP00000357315,9606.ENSP00000358862,9606.ENSP00000360526,9606.ENSP00000361363,…	AES,YBX3,TARDBP,CHCHD3,CTCF,CBX4,PRDM15,C11orf84,SAP30L,THAP11,DRAP1,CBX2,SP3,RGS12,ZBTB14,GON4L,PCGF6,ZNF217,DMAP1,AGO1,SRSF4,DAXX,NELFE,LRRFIP1,BCL6,RCOR3,BCLAF1,LSM14A,NR2C2
UniProt Keywords	KW-0805	Transcription regulation	77	2272	0.17	0.0082	9606.ENSP00000204517,9606.ENSP00000212015,9606.ENSP00000216294,9606.ENSP00000216923,9606.ENSP00000221561,9606.ENSP00000228251,9606.ENSP00000229795,9606.ENSP00000235372,9606.ENSP00000239882,9606.ENSP00000240185,9606.ENSP00000246151,9606.ENSP00000258281,9606.ENSP00000261531,9606.ENSP00000262570,9606.ENSP00000263974,9606.ENSP00000264010,9606.ENSP00000264779,9606.ENSP00000267064,9606.ENSP00000269397,…	TFAP4,SIRT1,SNAPC1,ZFP64,AES,YBX3,MAPK14,PRDM2,ELF1,TARDBP,PITHD1,TAF5L,SNW1,CHCHD3,TAF12,CTCF,GPBP1,SMARCC2,CBX4,PRDM15,C11orf84,MITF,SAP30L,PCBD1,ZNF407,ZNF526,THAP11,BRD3,DRAP1,CBX2,SP3,TAF7,HNRNPD,SUPT6H,ZNF579,ZNF704,TTF1,GTF2F2,SRFBP1,PRMT7,ARID3B,PDPK1,ZNF512,ZBTB14,PARP1,SMYD2,ZBTB41,TADA1,GON4L,ZNF292,SFR1,PCGF6,ZNF217,DMAP1,AGO1,PHF20,DAXX,NELFE,E2F4,MLLT3,RFC1,TFPT,LRRFIP1,CHD2,GTF2F1,…
UniProt Keywords	KW-0949	S-adenosyl-L-methionine	13	175	0.52	0.0086	9606.ENSP00000199320,9606.ENSP00000219315,9606.ENSP00000221801,9606.ENSP00000235372,9606.ENSP00000242257,9606.ENSP00000254759,9606.ENSP00000264670,9606.ENSP00000269844,9606.ENSP00000288532,9606.ENSP00000343103,9606.ENSP00000355924,9606.ENSP00000371858,9606.ENSP00000396673	DIMT1,SETD6,FBL,PRDM2,FTSJ2,COQ3,NSUN2,PRDM15,COQ5,PRMT7,SMYD2,NOP2,FTSJ3
UniProt Keywords	KW-0999	Mitochondrion inner membrane	17	298	0.4	0.0195	9606.ENSP00000229379,9606.ENSP00000254759,9606.ENSP00000259037,9606.ENSP00000262570,9606.ENSP00000264663,9606.ENSP00000281543,9606.ENSP00000288532,9606.ENSP00000301454,9606.ENSP00000309561,9606.ENSP00000322316,9606.ENSP00000325562,9606.ENSP00000333946,9606.ENSP00000349142,9606.ENSP00000362060,9606.ENSP00000369383,9606.ENSP00000387262,9606.ENSP00000413908	COX6A1,COQ3,NDUFB5,CHCHD3,NNT,GUF1,COQ5,SLC25A23,C19orf70,COQ7,MINOS1,COQ6,ATP5C1,NDUFS5,MPV17,IMMT,BCS1L
UniProt Keywords	KW-0143	Chaperone	13	196	0.47	0.0216	9606.ENSP00000233893,9606.ENSP00000254322,9606.ENSP00000296597,9606.ENSP00000296930,9606.ENSP00000301761,9606.ENSP00000310111,9606.ENSP00000319104,9606.ENSP00000360803,9606.ENSP00000363668,9606.ENSP00000413908,9606.ENSP00000421592,9606.ENSP00000436318,9606.ENSP00000463154	HSPE1,DNAJB1,NDUFAF2,NPM1,SDHAF2,HSPB7,SUPT6H,DNLZ,DAXX,BCS1L,ALYREF,CCS,ANP32E
UniProt Keywords	KW-0687	Ribonucleoprotein	16	278	0.4	0.0235	9606.ENSP00000177742,9606.ENSP00000221801,9606.ENSP00000226796,9606.ENSP00000256441,9606.ENSP00000259469,9606.ENSP00000267884,9606.ENSP00000272348,9606.ENSP00000274606,9606.ENSP00000305230,9606.ENSP00000313199,9606.ENSP00000324122,9606.ENSP00000326981,9606.ENSP00000332198,9606.ENSP00000362300,9606.ENSP00000446271,9606.ENSP00000472998	MRPS34,FBL,GAR1,MRPS36,RPL35,SRP14,SNRPG,NHP2,SRP9,HNRNPD,PRPF31,IMP3,NOP10,AGO1,LSM14A,SNRNP70
UniProt Keywords	KW-0164	Citrullination	7	64	0.68	0.0239	9606.ENSP00000322396,9606.ENSP00000329662,9606.ENSP00000371858,9606.ENSP00000380958,9606.ENSP00000396673,9606.ENSP00000421592,9606.ENSP00000435210	RRS1,H1FX,NOP2,MBP,FTSJ3,ALYREF,BCLAF1
UniProt Keywords	KW-0622	Neuropathy	9	108	0.56	0.028	9606.ENSP00000229379,9606.ENSP00000268124,9606.ENSP00000309595,9606.ENSP00000355938,9606.ENSP00000369383,9606.ENSP00000371321,9606.ENSP00000387536,9606.ENSP00000394487,9606.ENSP00000438388	COX6A1,POLG,C10orf2,FLVCR1,MPV17,RFC1,PDK3,FGD4,KIF1A
UniProt Keywords	KW-0067	ATP-binding	49	1368	0.2	0.0303	9606.ENSP00000222330,9606.ENSP00000229416,9606.ENSP00000229795,9606.ENSP00000230771,9606.ENSP00000234488,9606.ENSP00000260599,9606.ENSP00000265339,9606.ENSP00000269373,9606.ENSP00000281701,9606.ENSP00000288135,9606.ENSP00000309595,9606.ENSP00000311135,9606.ENSP00000324464,9606.ENSP00000324527,9606.ENSP00000324856,9606.ENSP00000337194,9606.ENSP00000339017,9606.ENSP00000340823,9606.ENSP00000343657,…	GSK3A,GCLC,MAPK14,HARS2,CLCN6,KHK,UBE2B,FN3KRP,NVL,KIT,C10orf2,DHX37,CSNK1D,MYO1D,STK11,PRPF4B,ATAD1,GTF2F2,MCCC2,PDPK1,STK39,PASK,CSNK1G3,ADCK3,CHD1L,ABCC2,PARS2,SKIV2L,PIP4K2A,SUCLA2,VWA8,RPS6KA3,ATP8A1,RFC1,G3BP1,CHD2,ABCC1,KIF2A,MARK2,PDK3,ULK3,ACSF2,ITPKB,BCS1L,KIF1A,DDX42,SARS2,DDX24,DDX27
UniProt Keywords	KW-0225	Disease mutation	96	3145	0.13	0.0325	9606.ENSP00000177742,9606.ENSP00000222725,9606.ENSP00000223073,9606.ENSP00000229270,9606.ENSP00000229416,9606.ENSP00000230771,9606.ENSP00000240185,9606.ENSP00000244137,9606.ENSP00000250894,9606.ENSP00000254108,9606.ENSP00000259469,9606.ENSP00000260599,9606.ENSP00000262419,9606.ENSP00000263702,9606.ENSP00000264010,9606.ENSP00000264071,9606.ENSP00000264414,9606.ENSP00000264663,9606.ENSP00000264670,…	MRPS34,LFNG,RBM28,TPI1,GCLC,HARS2,TARDBP,PEPD,MAPK8IP3,FUS,RPL35,KHK,KANSL1,MECR,CTCF,TUBB4A,CUL3,NNT,NSUN2,SMARCC2,POLG,PNKD,NHP2,GUF1,KIT,MITF,SLC45A2,NDUFAF2,PCBD1,SDHAF2,POLR1D,CEP120,CBX2,LIPT2,C10orf2,LTBP4,CA8,COQ7,POC1B,PRPF31,CSNK1D,STK11,LIMS2,TSEN54,GLRX5,NOP10,NEXN,COQ6,TMLHE,DLST,ATAD1,MAPT,PRMT7,MCCC2,RAC1,NHEJ1,NUP214,HIBCH,IBA57,ADCK3,TMEM63A,FLVCR1,APOA1BP,TPM3,ABCC2,PARS2,AGO1,S…
UniProt Keywords	KW-0520	NAD	12	185	0.46	0.0325	9606.ENSP00000212015,9606.ENSP00000264663,9606.ENSP00000267814,9606.ENSP00000299518,9606.ENSP00000315931,9606.ENSP00000322716,9606.ENSP00000355759,9606.ENSP00000357218,9606.ENSP00000364490,9606.ENSP00000379386,9606.ENSP00000438144,9606.ENSP00000474560	SIRT1,NNT,SORD,IDH3A,AHCYL2,GLYR1,PARP1,APOA1BP,ALDH4A1,LDHB,MDH1,HADH
UniProt Keywords	KW-0523	Neurodegeneration	18	349	0.36	0.0325	9606.ENSP00000229379,9606.ENSP00000240185,9606.ENSP00000253233,9606.ENSP00000254108,9606.ENSP00000264771,9606.ENSP00000268124,9606.ENSP00000309595,9606.ENSP00000327487,9606.ENSP00000340820,9606.ENSP00000355672,9606.ENSP00000355741,9606.ENSP00000355938,9606.ENSP00000357218,9606.ENSP00000369383,9606.ENSP00000387536,9606.ENSP00000394487,9606.ENSP00000397402,9606.ENSP00000438388	COX6A1,TARDBP,C12orf65,FUS,TMEM175,POLG,C10orf2,TSEN54,MAPT,IBA57,ADCK3,FLVCR1,APOA1BP,MPV17,PDK3,FGD4,TSEN34,KIF1A
UniProt Keywords	KW-0347	Helicase	10	140	0.5	0.0385	9606.ENSP00000309595,9606.ENSP00000311135,9606.ENSP00000340823,9606.ENSP00000358262,9606.ENSP00000364543,9606.ENSP00000377681,9606.ENSP00000377747,9606.ENSP00000464050,9606.ENSP00000481495,9606.ENSP00000483495	C10orf2,DHX37,GTF2F2,CHD1L,SKIV2L,G3BP1,CHD2,DDX42,DDX24,DDX27
UniProt Keywords	KW-0158	Chromosome	20	421	0.32	0.0415	9606.ENSP00000023939,9606.ENSP00000262419,9606.ENSP00000264010,9606.ENSP00000276603,9606.ENSP00000285814,9606.ENSP00000308750,9606.ENSP00000312625,9606.ENSP00000317872,9606.ENSP00000322716,9606.ENSP00000329662,9606.ENSP00000345347,9606.ENSP00000355759,9606.ENSP00000355944,9606.ENSP00000363668,9606.ENSP00000369695,9606.ENSP00000377801,9606.ENSP00000378165,9606.ENSP00000399888,9606.ENSP00000423563,…	RTFDC1,KANSL1,CTCF,TERF1,NIFK,CBX2,HP1BP3,RBBP6,GLYR1,H1FX,HMGB1,PARP1,NSL1,DAXX,MLLT3,RCCD1,ZNF207,HMGA1,H2AFY,DDX27
UniProt Keywords	KW-0160	Chromosomal rearrangement	16	307	0.36	0.0461	9606.ENSP00000254108,9606.ENSP00000271526,9606.ENSP00000296930,9606.ENSP00000305918,9606.ENSP00000322579,9606.ENSP00000349313,9606.ENSP00000352400,9606.ENSP00000357516,9606.ENSP00000358495,9606.ENSP00000369695,9606.ENSP00000375639,9606.ENSP00000381185,9606.ENSP00000384371,9606.ENSP00000387699,9606.ENSP00000399888,9606.ENSP00000428426	FUS,PRCC,NPM1,BRD3,PHF23,NHEJ1,NUP214,TPM3,IGSF3,MLLT3,TFPT,BCL2,BCL6,CREB1,HMGA1,TCEA1
UniProt Keywords	KW-9995	Disease	116	3996	0.11	0.0461	9606.ENSP00000177742,9606.ENSP00000222330,9606.ENSP00000222725,9606.ENSP00000223073,9606.ENSP00000229270,9606.ENSP00000229379,9606.ENSP00000229416,9606.ENSP00000230771,9606.ENSP00000240185,9606.ENSP00000244137,9606.ENSP00000250894,9606.ENSP00000253233,9606.ENSP00000254108,9606.ENSP00000259469,9606.ENSP00000260599,9606.ENSP00000262419,9606.ENSP00000263702,9606.ENSP00000264010,9606.ENSP00000264071,…	MRPS34,GSK3A,LFNG,RBM28,TPI1,COX6A1,GCLC,HARS2,TARDBP,PEPD,MAPK8IP3,C12orf65,FUS,RPL35,KHK,KANSL1,MECR,CTCF,TUBB4A,CUL3,NNT,NSUN2,TMEM175,SMARCC2,POLG,PRCC,PNKD,NHP2,GUF1,KIT,MITF,SLC45A2,NDUFAF2,NPM1,PCBD1,SDHAF2,POLR1D,CEP120,CBX2,LIPT2,C19orf70,C10orf2,LTBP4,KIAA0195,CA8,COQ7,POC1B,PRPF31,CSNK1D,STK11,LIMS2,TSEN54,GLRX5,PHACTR1,NOP10,NEXN,COQ6,TMLHE,DLST,ATAD1,BRI3BP,MAPT,PRMT7,ARID3B,MCCC2,RA…
InterPro	IPR000504	RNA recognition motif domain	19	227	0.57	0.0114	9606.ENSP00000223073,9606.ENSP00000240185,9606.ENSP00000254108,9606.ENSP00000258962,9606.ENSP00000262710,9606.ENSP00000265271,9606.ENSP00000285814,9606.ENSP00000286070,9606.ENSP00000313199,9606.ENSP00000318195,9606.ENSP00000362900,9606.ENSP00000363228,9606.ENSP00000364578,9606.ENSP00000370527,9606.ENSP00000377681,9606.ENSP00000403310,9606.ENSP00000420195,9606.ENSP00000421592,9606.ENSP00000472998	RBM28,TARDBP,FUS,SRSF1,ACIN1,RBM27,NIFK,RBM45,HNRNPD,NCL,SRSF4,RBM12,NELFE,RCAN1,G3BP1,SNRNP35,SRSF10,ALYREF,SNRNP70
InterPro	IPR035979	RNA-binding domain superfamily	20	241	0.56	0.0114	9606.ENSP00000223073,9606.ENSP00000240185,9606.ENSP00000254108,9606.ENSP00000258962,9606.ENSP00000262710,9606.ENSP00000265271,9606.ENSP00000285814,9606.ENSP00000286070,9606.ENSP00000313199,9606.ENSP00000318195,9606.ENSP00000355800,9606.ENSP00000362900,9606.ENSP00000363228,9606.ENSP00000364578,9606.ENSP00000370527,9606.ENSP00000377681,9606.ENSP00000403310,9606.ENSP00000420195,9606.ENSP00000421592,…	RBM28,TARDBP,FUS,SRSF1,ACIN1,RBM27,NIFK,RBM45,HNRNPD,NCL,TMEM63A,SRSF4,RBM12,NELFE,RCAN1,G3BP1,SNRNP35,SRSF10,ALYREF,SNRNP70
InterPro	IPR012677	Nucleotide-binding alpha-beta plait domain superfamily	19	242	0.54	0.0146	9606.ENSP00000223073,9606.ENSP00000240185,9606.ENSP00000254108,9606.ENSP00000258962,9606.ENSP00000262710,9606.ENSP00000265271,9606.ENSP00000285814,9606.ENSP00000286070,9606.ENSP00000313199,9606.ENSP00000318195,9606.ENSP00000362900,9606.ENSP00000363228,9606.ENSP00000364578,9606.ENSP00000370527,9606.ENSP00000377681,9606.ENSP00000403310,9606.ENSP00000420195,9606.ENSP00000421592,9606.ENSP00000472998	RBM28,TARDBP,FUS,SRSF1,ACIN1,RBM27,NIFK,RBM45,HNRNPD,NCL,SRSF4,RBM12,NELFE,RCAN1,G3BP1,SNRNP35,SRSF10,ALYREF,SNRNP70

## Sheet: Down progressionV600E cohort2
#category	term ID	term description	observed gene count	background gene count	strength	false discovery rate	matching proteins in your network (IDs)	matching proteins in your network (labels)
GO Process	GO:0034976	Response to endoplasmic reticulum stress	29	256	0.81	2.12e-10	9606.ENSP00000185150,9606.ENSP00000223641,9606.ENSP00000248958,9606.ENSP00000262455,9606.ENSP00000262947,9606.ENSP00000266712,9606.ENSP00000268058,9606.ENSP00000270645,9606.ENSP00000286091,9606.ENSP00000299767,9606.ENSP00000300289,9606.ENSP00000320866,9606.ENSP00000323313,9606.ENSP00000324173,9606.ENSP00000327801,9606.ENSP00000328023,9606.ENSP00000337053,9606.ENSP00000358283,9606.ENSP00000363616,…	ERLEC1,SEC61B,SDF2L1,ERP44,C19orf10,TMTC3,PML,RCN3,PDIA4,HSP90B1,PDIA3,CALR,PDIA5,HSPA5,P4HB,SRPR,SEL1L,UFL1,EDEM2,SEC31A,VIMP,DERL3,PDIA6,KDELR3,CASP4,DNAJB11,EIF4G1,SRPRB,HYOU1
GO Process	GO:0006457	Protein folding	23	213	0.79	7.45e-08	9606.ENSP00000228506,9606.ENSP00000236040,9606.ENSP00000262455,9606.ENSP00000262494,9606.ENSP00000285667,9606.ENSP00000286091,9606.ENSP00000299767,9606.ENSP00000300026,9606.ENSP00000300289,9606.ENSP00000320866,9606.ENSP00000323313,9606.ENSP00000323696,9606.ENSP00000324173,9606.ENSP00000327801,9606.ENSP00000364805,9606.ENSP00000368646,9606.ENSP00000378294,9606.ENSP00000385385,9606.ENSP00000403925,…	MLEC,LEPRE1,ERP44,GNAO1,HSPA13,PDIA4,HSP90B1,PPIB,PDIA3,CALR,PDIA5,CRTAP,HSPA5,P4HB,HSPA1L,PRDX4,SIL1,PDIA6,TBCEL,DNAJB5,DNAJC7,DNAJB11,FKBP9
GO Process	GO:0006986	Response to unfolded protein	21	166	0.86	7.45e-08	9606.ENSP00000262455,9606.ENSP00000262947,9606.ENSP00000285667,9606.ENSP00000299767,9606.ENSP00000320866,9606.ENSP00000323313,9606.ENSP00000324173,9606.ENSP00000328023,9606.ENSP00000363616,9606.ENSP00000364805,9606.ENSP00000378721,9606.ENSP00000381282,9606.ENSP00000384744,9606.ENSP00000385385,9606.ENSP00000386918,9606.ENSP00000404079,9606.ENSP00000414398,9606.ENSP00000418401,9606.ENSP00000432799,…	ERP44,C19orf10,HSPA13,HSP90B1,CALR,PDIA5,HSPA5,SRPR,EDEM2,HSPA1L,SEC31A,VIMP,DERL3,PDIA6,KDELR3,DNAJB5,DNAJB11,SRPRB,MANF,SERPINH1,HYOU1
GO Process	GO:0035966	Response to topologically incorrect protein	22	188	0.82	7.45e-08	9606.ENSP00000248958,9606.ENSP00000262455,9606.ENSP00000262947,9606.ENSP00000285667,9606.ENSP00000299767,9606.ENSP00000320866,9606.ENSP00000323313,9606.ENSP00000324173,9606.ENSP00000328023,9606.ENSP00000363616,9606.ENSP00000364805,9606.ENSP00000378721,9606.ENSP00000381282,9606.ENSP00000384744,9606.ENSP00000385385,9606.ENSP00000386918,9606.ENSP00000404079,9606.ENSP00000414398,9606.ENSP00000418401,…	SDF2L1,ERP44,C19orf10,HSPA13,HSP90B1,CALR,PDIA5,HSPA5,SRPR,EDEM2,HSPA1L,SEC31A,VIMP,DERL3,PDIA6,KDELR3,DNAJB5,DNAJB11,SRPRB,MANF,SERPINH1,HYOU1
GO Process	GO:0016192	Vesicle-mediated transport	70	1805	0.34	9.93e-07	9606.ENSP00000204726,9606.ENSP00000221466,9606.ENSP00000221957,9606.ENSP00000228506,9606.ENSP00000231061,9606.ENSP00000240851,9606.ENSP00000240874,9606.ENSP00000248598,9606.ENSP00000249923,9606.ENSP00000260010,9606.ENSP00000260731,9606.ENSP00000262424,9606.ENSP00000262455,9606.ENSP00000263245,9606.ENSP00000264028,9606.ENSP00000264033,9606.ENSP00000264094,9606.ENSP00000264595,9606.ENSP00000267512,…	GOLGA3,FCGRT,PLIN3,MLEC,SPARC,TFG,KALRN,FGL2,COPB1,TLR2,KIF11,CRISPLD2,ERP44,ARFGAP3,ARCN1,CBL,LOXL3,AGA,RAB15,YIPF5,SEC24D,TMEM87B,HSPA13,DTX3L,LRRK2,HSP90B1,ANPEP,LMAN2,ARF4,MRC2,PSMD2,FAM109B,STAB1,EEA1,CALR,ATP11B,STXBP5,KIF15,COPG1,DENND5A,COPB2,REPS2,CHM,FAM3C,INPP5F,AP4B1,PGM1,KIF4A,HSPA1L,CKAP4,PRDX4,SEC31A,SEC24A,COLEC12,MYO7A,PSMD14,KDELR3,TSPAN14,CHID1,DDOST,CYTH2,ARRB1,COLEC11,MANF,GP…
GO Process	GO:0006486	Protein glycosylation	22	240	0.72	2.33e-06	9606.ENSP00000169298,9606.ENSP00000237530,9606.ENSP00000247020,9606.ENSP00000248958,9606.ENSP00000253778,9606.ENSP00000259056,9606.ENSP00000266712,9606.ENSP00000296255,9606.ENSP00000306459,9606.ENSP00000315386,9606.ENSP00000322300,9606.ENSP00000339613,9606.ENSP00000347088,9606.ENSP00000353910,9606.ENSP00000376472,9606.ENSP00000379032,9606.ENSP00000384744,9606.ENSP00000386597,9606.ENSP00000399457,…	ST6GAL1,RPN2,SDF2,SDF2L1,GFPT2,GALNT5,TMTC3,RPN1,B4GALT6,KDELC2,TMTC2,POFUT2,LARGE,FUT8,STT3A,EXT2,DERL3,DPAGT1,DDOST,B4GALT4,PGM3,OSTC
GO Process	GO:0009100	Glycoprotein metabolic process	27	366	0.62	2.33e-06	9606.ENSP00000169298,9606.ENSP00000237530,9606.ENSP00000247020,9606.ENSP00000248958,9606.ENSP00000253778,9606.ENSP00000259056,9606.ENSP00000262455,9606.ENSP00000264595,9606.ENSP00000266712,9606.ENSP00000296255,9606.ENSP00000306459,9606.ENSP00000315386,9606.ENSP00000319501,9606.ENSP00000322300,9606.ENSP00000337053,9606.ENSP00000339613,9606.ENSP00000347088,9606.ENSP00000353910,9606.ENSP00000363616,…	ST6GAL1,RPN2,SDF2,SDF2L1,GFPT2,GALNT5,ERP44,AGA,TMTC3,RPN1,B4GALT6,KDELC2,UGDH,TMTC2,SEL1L,POFUT2,LARGE,FUT8,EDEM2,STT3A,EXT2,DERL3,DPAGT1,DDOST,B4GALT4,PGM3,OSTC
GO Process	GO:0019538	Protein metabolic process	123	4251	0.22	3.25e-06	9606.ENSP00000169298,9606.ENSP00000185150,9606.ENSP00000216160,9606.ENSP00000220809,9606.ENSP00000222399,9606.ENSP00000223641,9606.ENSP00000233838,9606.ENSP00000236040,9606.ENSP00000237530,9606.ENSP00000240874,9606.ENSP00000247020,9606.ENSP00000248594,9606.ENSP00000248598,9606.ENSP00000248958,9606.ENSP00000251849,9606.ENSP00000252826,9606.ENSP00000253778,9606.ENSP00000255977,9606.ENSP00000256999,…	ST6GAL1,ERLEC1,TAB1,PLAT,LAMB1,SEC61B,GGCX,LEPRE1,RPN2,KALRN,SDF2,PTPN12,FGL2,SDF2L1,RAF1,TRPM4,GFPT2,MKRN1,FOLH1,GALNT5,TLR2,RNF138,ERP44,MAP3K8,CBL,LOXL3,UBE2S,AGA,CDK6,TMTC3,PML,RCN3,SUMF1,RNF7,CAPN5,DUSP6,ADAMTS1,TRIM62,DTX3L,RPN1,LRRK2,HSP90B1,PPIB,ANPEP,PDIA3,RNF214,TRIM56,ARF4,B4GALT6,MLKL,CLOCK,PSMD2,PPP2R1B,KDELC2,MRPS24,UGDH,CALR,TMTC2,CRTAP,HSPA5,SENP5,P4HB,TESC,USP16,SEL1L,POFUT2,CAMK…
GO Process	GO:0034620	Cellular response to unfolded protein	16	129	0.85	4.84e-06	9606.ENSP00000262947,9606.ENSP00000285667,9606.ENSP00000299767,9606.ENSP00000320866,9606.ENSP00000323313,9606.ENSP00000324173,9606.ENSP00000328023,9606.ENSP00000364805,9606.ENSP00000378721,9606.ENSP00000381282,9606.ENSP00000384744,9606.ENSP00000385385,9606.ENSP00000386918,9606.ENSP00000414398,9606.ENSP00000418401,9606.ENSP00000480150	C19orf10,HSPA13,HSP90B1,CALR,PDIA5,HSPA5,SRPR,HSPA1L,SEC31A,VIMP,DERL3,PDIA6,KDELR3,DNAJB11,SRPRB,HYOU1
GO Process	GO:0035967	Cellular response to topologically incorrect protein	17	148	0.82	4.84e-06	9606.ENSP00000248958,9606.ENSP00000262947,9606.ENSP00000285667,9606.ENSP00000299767,9606.ENSP00000320866,9606.ENSP00000323313,9606.ENSP00000324173,9606.ENSP00000328023,9606.ENSP00000364805,9606.ENSP00000378721,9606.ENSP00000381282,9606.ENSP00000384744,9606.ENSP00000385385,9606.ENSP00000386918,9606.ENSP00000414398,9606.ENSP00000418401,9606.ENSP00000480150	SDF2L1,C19orf10,HSPA13,HSP90B1,CALR,PDIA5,HSPA5,SRPR,HSPA1L,SEC31A,VIMP,DERL3,PDIA6,KDELR3,DNAJB11,SRPRB,HYOU1
GO Process	GO:0009101	Glycoprotein biosynthetic process	23	301	0.64	1.13e-05	9606.ENSP00000169298,9606.ENSP00000237530,9606.ENSP00000247020,9606.ENSP00000248958,9606.ENSP00000253778,9606.ENSP00000259056,9606.ENSP00000266712,9606.ENSP00000296255,9606.ENSP00000306459,9606.ENSP00000315386,9606.ENSP00000319501,9606.ENSP00000322300,9606.ENSP00000339613,9606.ENSP00000347088,9606.ENSP00000353910,9606.ENSP00000376472,9606.ENSP00000379032,9606.ENSP00000384744,9606.ENSP00000386597,…	ST6GAL1,RPN2,SDF2,SDF2L1,GFPT2,GALNT5,TMTC3,RPN1,B4GALT6,KDELC2,UGDH,TMTC2,POFUT2,LARGE,FUT8,STT3A,EXT2,DERL3,DPAGT1,DDOST,B4GALT4,PGM3,OSTC
GO Process	GO:0043412	Macromolecule modification	100	3277	0.24	1.13e-05	9606.ENSP00000169298,9606.ENSP00000216160,9606.ENSP00000220809,9606.ENSP00000222399,9606.ENSP00000227474,9606.ENSP00000233838,9606.ENSP00000236040,9606.ENSP00000237530,9606.ENSP00000240874,9606.ENSP00000247020,9606.ENSP00000248594,9606.ENSP00000248958,9606.ENSP00000251849,9606.ENSP00000252826,9606.ENSP00000253778,9606.ENSP00000255977,9606.ENSP00000256999,9606.ENSP00000259056,9606.ENSP00000260010,…	ST6GAL1,TAB1,PLAT,LAMB1,PUS3,GGCX,LEPRE1,RPN2,KALRN,SDF2,PTPN12,SDF2L1,RAF1,TRPM4,GFPT2,MKRN1,FOLH1,GALNT5,TLR2,RNF138,MAP3K8,CBL,LOXL3,UBE2S,AGA,CDK6,TMTC3,PML,SUMF1,RNF7,DUSP6,TRIM62,DTX3L,RPN1,LRRK2,HSP90B1,PPIB,RNF214,TRIM56,ARF4,B4GALT6,MLKL,CLOCK,APOBEC3F,PSMD2,PPP2R1B,KDELC2,TMTC2,CRTAP,SENP5,P4HB,USP16,SEL1L,ASCC1,THUMPD3,POFUT2,CAMK2D,P4HTM,SUMF2,LARGE,KCTD6,CHM,C17orf97,PARP9,FUT8,PCMT1…
GO Process	GO:0030968	Endoplasmic reticulum unfolded protein response	14	106	0.88	1.72e-05	9606.ENSP00000262947,9606.ENSP00000299767,9606.ENSP00000320866,9606.ENSP00000323313,9606.ENSP00000324173,9606.ENSP00000328023,9606.ENSP00000378721,9606.ENSP00000381282,9606.ENSP00000384744,9606.ENSP00000385385,9606.ENSP00000386918,9606.ENSP00000414398,9606.ENSP00000418401,9606.ENSP00000480150	C19orf10,HSP90B1,CALR,PDIA5,HSPA5,SRPR,SEC31A,VIMP,DERL3,PDIA6,KDELR3,DNAJB11,SRPRB,HYOU1
GO Process	GO:0044267	Cellular protein metabolic process	108	3696	0.22	1.85e-05	9606.ENSP00000169298,9606.ENSP00000185150,9606.ENSP00000216160,9606.ENSP00000220809,9606.ENSP00000222399,9606.ENSP00000223641,9606.ENSP00000233838,9606.ENSP00000236040,9606.ENSP00000237530,9606.ENSP00000240874,9606.ENSP00000247020,9606.ENSP00000248594,9606.ENSP00000248958,9606.ENSP00000251849,9606.ENSP00000252826,9606.ENSP00000253778,9606.ENSP00000255977,9606.ENSP00000256999,9606.ENSP00000259056,…	ST6GAL1,ERLEC1,TAB1,PLAT,LAMB1,SEC61B,GGCX,LEPRE1,RPN2,KALRN,SDF2,PTPN12,SDF2L1,RAF1,TRPM4,GFPT2,MKRN1,FOLH1,GALNT5,TLR2,RNF138,MAP3K8,CBL,LOXL3,UBE2S,AGA,CDK6,TMTC3,PML,RCN3,SUMF1,RNF7,DUSP6,TRIM62,DTX3L,RPN1,LRRK2,HSP90B1,PPIB,RNF214,TRIM56,ARF4,B4GALT6,MLKL,CLOCK,PSMD2,PPP2R1B,KDELC2,MRPS24,TMTC2,CRTAP,HSPA5,SENP5,P4HB,USP16,SEL1L,POFUT2,CAMK2D,P4HTM,SUMF2,LARGE,KCTD6,CHM,C17orf97,PARP9,FUT8,P…
GO Process	GO:0006464	Cellular protein modification process	94	3063	0.24	2.24e-05	9606.ENSP00000169298,9606.ENSP00000216160,9606.ENSP00000220809,9606.ENSP00000222399,9606.ENSP00000233838,9606.ENSP00000236040,9606.ENSP00000237530,9606.ENSP00000240874,9606.ENSP00000247020,9606.ENSP00000248594,9606.ENSP00000248958,9606.ENSP00000251849,9606.ENSP00000252826,9606.ENSP00000253778,9606.ENSP00000255977,9606.ENSP00000256999,9606.ENSP00000259056,9606.ENSP00000260010,9606.ENSP00000261593,…	ST6GAL1,TAB1,PLAT,LAMB1,GGCX,LEPRE1,RPN2,KALRN,SDF2,PTPN12,SDF2L1,RAF1,TRPM4,GFPT2,MKRN1,FOLH1,GALNT5,TLR2,RNF138,MAP3K8,CBL,LOXL3,UBE2S,AGA,CDK6,TMTC3,PML,SUMF1,RNF7,DUSP6,TRIM62,DTX3L,RPN1,LRRK2,HSP90B1,PPIB,RNF214,TRIM56,ARF4,B4GALT6,MLKL,CLOCK,PSMD2,PPP2R1B,KDELC2,TMTC2,CRTAP,SENP5,P4HB,USP16,SEL1L,POFUT2,CAMK2D,P4HTM,SUMF2,LARGE,KCTD6,CHM,C17orf97,PARP9,FUT8,PCMT1,DCAF6,UFL1,MAP3K7,LRRC8C,ED…
GO Process	GO:0051649	Establishment of localization in cell	78	2375	0.27	3.03e-05	9606.ENSP00000185150,9606.ENSP00000218004,9606.ENSP00000223641,9606.ENSP00000228506,9606.ENSP00000231061,9606.ENSP00000240851,9606.ENSP00000243253,9606.ENSP00000248598,9606.ENSP00000249923,9606.ENSP00000251849,9606.ENSP00000256079,9606.ENSP00000260010,9606.ENSP00000262424,9606.ENSP00000262455,9606.ENSP00000263245,9606.ENSP00000263847,9606.ENSP00000264028,9606.ENSP00000264033,9606.ENSP00000264595,…	ERLEC1,NXT2,SEC61B,MLEC,SPARC,TFG,SEC61A1,FGL2,COPB1,RAF1,IPO8,TLR2,CRISPLD2,ERP44,ARFGAP3,OSBP,ARCN1,CBL,AGA,CPT1A,RAB15,PML,SEC24D,AKAP6,TMEM87B,DTX3L,LRRK2,HSP90B1,ANPEP,LMAN2,ARF4,ACOX2,GEMIN2,PSMD2,FAM109B,EEA1,CALR,ATP11B,STXBP5,HSPA5,COPG1,SRPR,DENND5A,COPB2,SEL1L,PLCH1,REPS2,CHM,FAM3C,KCNJ10,SEC63,AP4B1,PGM1,KIF4A,CKAP4,PRDX4,SIL1,SEC31A,VIMP,SEC24A,MYO7A,PSMD14,KDELR3,PLCD4,TSPAN14,CHID1…
GO Process	GO:0006890	Retrograde vesicle-mediated transport, Golgi to endoplasmic reticulum	12	84	0.91	6.19e-05	9606.ENSP00000249923,9606.ENSP00000260731,9606.ENSP00000263245,9606.ENSP00000264028,9606.ENSP00000303366,9606.ENSP00000306010,9606.ENSP00000324020,9606.ENSP00000325002,9606.ENSP00000329419,9606.ENSP00000363524,9606.ENSP00000386918,9606.ENSP00000480707	COPB1,KIF11,ARFGAP3,ARCN1,LMAN2,ARF4,KIF15,COPG1,COPB2,KIF4A,KDELR3,COPZ2
GO Process	GO:0036498	IRE1-mediated unfolded protein response	10	55	1.02	9.55e-05	9606.ENSP00000262947,9606.ENSP00000323313,9606.ENSP00000324173,9606.ENSP00000328023,9606.ENSP00000378721,9606.ENSP00000385385,9606.ENSP00000386918,9606.ENSP00000414398,9606.ENSP00000418401,9606.ENSP00000480150	C19orf10,PDIA5,HSPA5,SRPR,SEC31A,PDIA6,KDELR3,DNAJB11,SRPRB,HYOU1
GO Process	GO:0018279	Protein N-linked glycosylation via asparagine	8	30	1.18	0.00012	9606.ENSP00000169298,9606.ENSP00000237530,9606.ENSP00000296255,9606.ENSP00000353910,9606.ENSP00000376472,9606.ENSP00000384744,9606.ENSP00000399457,9606.ENSP00000426167	ST6GAL1,RPN2,RPN1,FUT8,STT3A,DERL3,DDOST,OSTC
GO Process	GO:1901564	Organonitrogen compound metabolic process	136	5244	0.17	0.00012	9606.ENSP00000169298,9606.ENSP00000185150,9606.ENSP00000216160,9606.ENSP00000218436,9606.ENSP00000220809,9606.ENSP00000222399,9606.ENSP00000223641,9606.ENSP00000233838,9606.ENSP00000236040,9606.ENSP00000237530,9606.ENSP00000240874,9606.ENSP00000247020,9606.ENSP00000248594,9606.ENSP00000248598,9606.ENSP00000248958,9606.ENSP00000251849,9606.ENSP00000252826,9606.ENSP00000253778,9606.ENSP00000255977,…	ST6GAL1,ERLEC1,TAB1,ITIH6,PLAT,LAMB1,SEC61B,GGCX,LEPRE1,RPN2,KALRN,SDF2,PTPN12,FGL2,SDF2L1,RAF1,TRPM4,GFPT2,MKRN1,FOLH1,GALNT5,TLR2,GALC,RNF138,ERP44,MAP3K8,CBL,LOXL3,UBE2S,AGA,PAPSS1,CPT1A,CDK6,TMTC3,PML,RCN3,SUMF1,RNF7,CAPN5,DUSP6,PTS,ADAMTS1,TRIM62,DTX3L,RPN1,LRRK2,HSP90B1,PPIB,ANPEP,PDIA3,RNF214,TK1,TRIM56,ARF4,B4GALT6,MLKL,CLOCK,APOBEC3F,PSMD2,PPP2R1B,KDELC2,MRPS24,UGDH,CALR,TMTC2,CRTAP,HSPA…
GO Process	GO:0006487	Protein N-linked glycosylation	11	77	0.91	0.00017	9606.ENSP00000169298,9606.ENSP00000237530,9606.ENSP00000253778,9606.ENSP00000296255,9606.ENSP00000353910,9606.ENSP00000376472,9606.ENSP00000384744,9606.ENSP00000386597,9606.ENSP00000399457,9606.ENSP00000425809,9606.ENSP00000426167	ST6GAL1,RPN2,GFPT2,RPN1,FUT8,STT3A,DERL3,DPAGT1,DDOST,PGM3,OSTC
GO Process	GO:0051641	Cellular localization	88	2967	0.23	0.00021	9606.ENSP00000185150,9606.ENSP00000218004,9606.ENSP00000223641,9606.ENSP00000228506,9606.ENSP00000231061,9606.ENSP00000240851,9606.ENSP00000243253,9606.ENSP00000248598,9606.ENSP00000249923,9606.ENSP00000251849,9606.ENSP00000252483,9606.ENSP00000256079,9606.ENSP00000260010,9606.ENSP00000262424,9606.ENSP00000262455,9606.ENSP00000263245,9606.ENSP00000263847,9606.ENSP00000264028,9606.ENSP00000264033,…	ERLEC1,NXT2,SEC61B,MLEC,SPARC,TFG,SEC61A1,FGL2,COPB1,RAF1,PVRL2,IPO8,TLR2,CRISPLD2,ERP44,ARFGAP3,OSBP,ARCN1,CBL,AGA,CPT1A,RAB15,PML,SEC24D,AKAP6,HAUS1,TMEM87B,DTX3L,LRRK2,HSP90B1,ANPEP,LMAN2,ARF4,ACOX2,GEMIN2,PSMD2,FAM109B,EEA1,CALR,ATP11B,STXBP5,HSPA5,COPG1,SRPR,DENND5A,COPB2,TESC,SEL1L,PTN,PLCH1,REPS2,CHM,FAM3C,KCNJ10,SEC63,AP4B1,PGM1,KIF4A,CKAP4,PRDX4,SIL1,SEC31A,PPHLN1,CSNK1E,VIMP,SEC24A,RDX,…
GO Process	GO:0006810	Transport	116	4353	0.18	0.00037	9606.ENSP00000185150,9606.ENSP00000204726,9606.ENSP00000218004,9606.ENSP00000221466,9606.ENSP00000221957,9606.ENSP00000223641,9606.ENSP00000228506,9606.ENSP00000231061,9606.ENSP00000240851,9606.ENSP00000240874,9606.ENSP00000243253,9606.ENSP00000248598,9606.ENSP00000249923,9606.ENSP00000251849,9606.ENSP00000252826,9606.ENSP00000256079,9606.ENSP00000257566,9606.ENSP00000260010,9606.ENSP00000260731,…	ERLEC1,GOLGA3,NXT2,FCGRT,PLIN3,SEC61B,MLEC,SPARC,TFG,KALRN,SEC61A1,FGL2,COPB1,RAF1,TRPM4,IPO8,TBX3,TLR2,KIF11,KIAA0556,TRIP4,CRISPLD2,ERP44,ARFGAP3,OSBP,ARCN1,CBL,LOXL3,AGA,CPT1A,RAB15,PML,RCN3,YIPF5,SEC24D,AKAP6,TMEM87B,HSPA13,PDIA4,KCNMA1,DTX3L,LRRK2,HSP90B1,ANPEP,LMAN2,SNX7,ARF4,MRC2,ACOX2,GEMIN2,PSMD2,FAM109B,STAB1,EEA1,CALR,ATP11B,STXBP5,KIF15,HSPA5,COPG1,SRPR,DENND5A,COPB2,OSBP2,TESC,SEL1L,…
GO Process	GO:0051234	Establishment of localization	118	4479	0.18	0.00049	9606.ENSP00000185150,9606.ENSP00000204726,9606.ENSP00000218004,9606.ENSP00000221466,9606.ENSP00000221957,9606.ENSP00000223641,9606.ENSP00000228506,9606.ENSP00000231061,9606.ENSP00000240851,9606.ENSP00000240874,9606.ENSP00000243253,9606.ENSP00000248598,9606.ENSP00000249923,9606.ENSP00000251849,9606.ENSP00000252483,9606.ENSP00000252826,9606.ENSP00000256079,9606.ENSP00000257566,9606.ENSP00000260010,…	ERLEC1,GOLGA3,NXT2,FCGRT,PLIN3,SEC61B,MLEC,SPARC,TFG,KALRN,SEC61A1,FGL2,COPB1,RAF1,PVRL2,TRPM4,IPO8,TBX3,TLR2,KIF11,KIAA0556,TRIP4,CRISPLD2,ERP44,ARFGAP3,OSBP,ARCN1,CBL,LOXL3,AGA,CPT1A,RAB15,PML,RCN3,YIPF5,SEC24D,AKAP6,TMEM87B,HSPA13,PDIA4,KCNMA1,DTX3L,LRRK2,HSP90B1,ANPEP,LMAN2,SNX7,ARF4,MRC2,ACOX2,GEMIN2,PSMD2,FAM109B,STAB1,EEA1,CALR,ATP11B,STXBP5,KIF15,HSPA5,COPG1,SRPR,DENND5A,COPB2,OSBP2,TESC,…
GO Process	GO:1901135	Carbohydrate derivative metabolic process	40	987	0.36	0.00057	9606.ENSP00000169298,9606.ENSP00000218436,9606.ENSP00000237530,9606.ENSP00000247020,9606.ENSP00000248958,9606.ENSP00000253778,9606.ENSP00000259056,9606.ENSP00000261304,9606.ENSP00000262455,9606.ENSP00000264595,9606.ENSP00000265174,9606.ENSP00000266712,9606.ENSP00000272902,9606.ENSP00000296255,9606.ENSP00000298910,9606.ENSP00000301634,9606.ENSP00000306459,9606.ENSP00000309749,9606.ENSP00000315386,…	ST6GAL1,ITIH6,RPN2,SDF2,SDF2L1,GFPT2,GALNT5,GALC,ERP44,AGA,PAPSS1,TMTC3,SUMF1,RPN1,LRRK2,TK1,B4GALT6,APOBEC3F,KDELC2,UGDH,TMTC2,SEL1L,POFUT2,SUMF2,ELOVL2,LARGE,FUT8,UAP1,CTBS,PGM1,EDEM2,STT3A,EXT2,DERL3,APOBEC3G,DPAGT1,DDOST,B4GALT4,PGM3,OSTC
GO Process	GO:0019511	Peptidyl-proline hydroxylation	6	16	1.33	0.00062	9606.ENSP00000236040,9606.ENSP00000323696,9606.ENSP00000327801,9606.ENSP00000341422,9606.ENSP00000368646,9606.ENSP00000384999	LEPRE1,CRTAP,P4HB,P4HTM,PRDX4,P4HA2
GO Process	GO:0061077	Chaperone-mediated protein folding	9	55	0.97	0.00062	9606.ENSP00000236040,9606.ENSP00000285667,9606.ENSP00000286091,9606.ENSP00000300026,9606.ENSP00000323696,9606.ENSP00000324173,9606.ENSP00000364805,9606.ENSP00000404079,9606.ENSP00000406463	LEPRE1,HSPA13,PDIA4,PPIB,CRTAP,HSPA5,HSPA1L,DNAJB5,DNAJC7
GO Process	GO:0033554	Cellular response to stress	58	1725	0.28	0.00069	9606.ENSP00000185150,9606.ENSP00000216160,9606.ENSP00000223641,9606.ENSP00000248958,9606.ENSP00000257566,9606.ENSP00000261593,9606.ENSP00000262455,9606.ENSP00000262947,9606.ENSP00000263056,9606.ENSP00000264033,9606.ENSP00000266712,9606.ENSP00000268058,9606.ENSP00000270645,9606.ENSP00000285667,9606.ENSP00000286091,9606.ENSP00000296161,9606.ENSP00000298910,9606.ENSP00000299767,9606.ENSP00000300289,…	ERLEC1,TAB1,SEC61B,SDF2L1,TBX3,RNF138,ERP44,C19orf10,MAP3K8,CBL,TMTC3,PML,RCN3,HSPA13,PDIA4,DTX3L,LRRK2,HSP90B1,PDIA3,CLOCK,PSMD2,CALR,PDIA5,HSPA5,P4HB,SRPR,USP16,SEL1L,ASCC1,PTN,PARP9,GPX7,ASCC3,UFL1,MAP3K7,LRRC8C,EDEM2,HSPA1L,ERRFI1,GAP43,SEC31A,CSNK1E,VIMP,DERL3,PDIA6,PSMD14,KDELR3,CASP4,CHEK1,NFATC4,TRPV4,DNAJB11,EIF4G1,PCBP4,SRPRB,CRADD,HYOU1,LIG4
GO Process	GO:0018208	Peptidyl-proline modification	9	60	0.93	0.0011	9606.ENSP00000236040,9606.ENSP00000300026,9606.ENSP00000323696,9606.ENSP00000327801,9606.ENSP00000341422,9606.ENSP00000368646,9606.ENSP00000384999,9606.ENSP00000413152,9606.ENSP00000439250	LEPRE1,PPIB,CRTAP,P4HB,P4HTM,PRDX4,P4HA2,FKBP7,FKBP9
GO Process	GO:0045454	Cell redox homeostasis	9	60	0.93	0.0011	9606.ENSP00000262455,9606.ENSP00000286091,9606.ENSP00000300289,9606.ENSP00000323313,9606.ENSP00000327801,9606.ENSP00000368646,9606.ENSP00000381282,9606.ENSP00000385385,9606.ENSP00000418910	ERP44,PDIA4,PDIA3,PDIA5,P4HB,PRDX4,VIMP,PDIA6,SELT
GO Process	GO:0051179	Localization	138	5591	0.15	0.0011	9606.ENSP00000185150,9606.ENSP00000204726,9606.ENSP00000218004,9606.ENSP00000220809,9606.ENSP00000221466,9606.ENSP00000221957,9606.ENSP00000222399,9606.ENSP00000223641,9606.ENSP00000225737,9606.ENSP00000228506,9606.ENSP00000231061,9606.ENSP00000240851,9606.ENSP00000240874,9606.ENSP00000243253,9606.ENSP00000248598,9606.ENSP00000249923,9606.ENSP00000251849,9606.ENSP00000252483,9606.ENSP00000252826,…	ERLEC1,GOLGA3,NXT2,PLAT,FCGRT,PLIN3,LAMB1,SEC61B,AKAP10,MLEC,SPARC,TFG,KALRN,SEC61A1,FGL2,COPB1,RAF1,PVRL2,TRPM4,IPO8,TBX3,TLR2,KIF11,KIAA0556,TRIP4,CRISPLD2,ERP44,ARFGAP3,OSBP,ARCN1,CBL,LOXL3,AGA,CPT1A,RAB15,PML,RCN3,YIPF5,SEC24D,AKAP6,HAUS1,TMEM87B,HSPA13,PDIA4,KCNMA1,SLAMF8,DTX3L,ITGB5,LRRK2,HSP90B1,ANPEP,LMAN2,SNX7,ARF4,MRC2,ACOX2,GEMIN2,PSMD2,FAM109B,STAB1,EEA1,CALR,ATP11B,STXBP5,KIF15,HSPA5…
GO Process	GO:0006950	Response to stress	95	3485	0.19	0.0018	9606.ENSP00000185150,9606.ENSP00000216160,9606.ENSP00000220809,9606.ENSP00000223641,9606.ENSP00000225737,9606.ENSP00000231061,9606.ENSP00000233838,9606.ENSP00000243253,9606.ENSP00000248958,9606.ENSP00000251849,9606.ENSP00000257566,9606.ENSP00000260010,9606.ENSP00000261593,9606.ENSP00000262455,9606.ENSP00000262947,9606.ENSP00000263056,9606.ENSP00000264033,9606.ENSP00000264036,9606.ENSP00000264094,…	ERLEC1,TAB1,PLAT,SEC61B,AKAP10,SPARC,GGCX,SEC61A1,SDF2L1,RAF1,TBX3,TLR2,RNF138,ERP44,C19orf10,MAP3K8,CBL,MCAM,LOXL3,TMTC3,PML,RCN3,DUSP6,HSPA13,PDIA4,KCNMA1,SLAMF8,TRIM62,DTX3L,LRRK2,HSP90B1,PDIA3,TRIM56,ARF4,MLKL,CLOCK,APOBEC3F,PSMD2,STAB1,CALR,PDIA5,HSPA5,P4HB,SRPR,USP16,SEL1L,ASCC1,CAMK2D,PTN,PARP9,INPP5F,GPX7,ASCC3,UFL1,MAP3K7,LRRC8C,CARD9,EDEM2,VSIG4,HSPA1L,ERRFI1,PRDX4,GAP43,SEC31A,HLA-A,CS…
GO Process	GO:0036503	ERAD pathway	10	88	0.81	0.0026	9606.ENSP00000185150,9606.ENSP00000223641,9606.ENSP00000248958,9606.ENSP00000270645,9606.ENSP00000299767,9606.ENSP00000324173,9606.ENSP00000337053,9606.ENSP00000363616,9606.ENSP00000381282,9606.ENSP00000384744	ERLEC1,SEC61B,SDF2L1,RCN3,HSP90B1,HSPA5,SEL1L,EDEM2,VIMP,DERL3
GO Process	GO:1901137	Carbohydrate derivative biosynthetic process	27	602	0.41	0.0047	9606.ENSP00000169298,9606.ENSP00000237530,9606.ENSP00000247020,9606.ENSP00000248958,9606.ENSP00000253778,9606.ENSP00000259056,9606.ENSP00000265174,9606.ENSP00000266712,9606.ENSP00000296255,9606.ENSP00000301634,9606.ENSP00000306459,9606.ENSP00000315386,9606.ENSP00000319501,9606.ENSP00000322300,9606.ENSP00000339613,9606.ENSP00000346693,9606.ENSP00000347088,9606.ENSP00000353910,9606.ENSP00000356903,…	ST6GAL1,RPN2,SDF2,SDF2L1,GFPT2,GALNT5,PAPSS1,TMTC3,RPN1,TK1,B4GALT6,KDELC2,UGDH,TMTC2,POFUT2,ELOVL2,LARGE,FUT8,UAP1,STT3A,EXT2,DERL3,DPAGT1,DDOST,B4GALT4,PGM3,OSTC
GO Process	GO:0032940	Secretion by cell	37	979	0.33	0.0049	9606.ENSP00000228506,9606.ENSP00000231061,9606.ENSP00000248598,9606.ENSP00000249923,9606.ENSP00000251849,9606.ENSP00000257566,9606.ENSP00000260010,9606.ENSP00000262424,9606.ENSP00000262455,9606.ENSP00000263245,9606.ENSP00000264033,9606.ENSP00000264595,9606.ENSP00000267512,9606.ENSP00000270645,9606.ENSP00000286091,9606.ENSP00000300060,9606.ENSP00000310129,9606.ENSP00000321195,9606.ENSP00000321826,…	MLEC,SPARC,FGL2,COPB1,RAF1,TBX3,TLR2,CRISPLD2,ERP44,ARFGAP3,CBL,AGA,RAB15,RCN3,PDIA4,ANPEP,PSMD2,ATP11B,STXBP5,COPG1,SEL1L,NISCH,FAM3C,PGM1,CKAP4,PRDX4,TMF1,PSMD14,TSPAN14,CHID1,DDOST,TRPV4,SELT,MANF,GPR84,CD177,FURIN
GO Process	GO:0006040	Amino sugar metabolic process	7	41	0.99	0.0054	9606.ENSP00000169298,9606.ENSP00000253778,9606.ENSP00000347088,9606.ENSP00000356903,9606.ENSP00000359664,9606.ENSP00000386597,9606.ENSP00000425809	ST6GAL1,GFPT2,LARGE,UAP1,CTBS,DPAGT1,PGM3
GO Process	GO:0006888	Endoplasmic reticulum to Golgi vesicle-mediated transport	14	195	0.61	0.0054	9606.ENSP00000240851,9606.ENSP00000249923,9606.ENSP00000263245,9606.ENSP00000264028,9606.ENSP00000280551,9606.ENSP00000303366,9606.ENSP00000306010,9606.ENSP00000325002,9606.ENSP00000329419,9606.ENSP00000378721,9606.ENSP00000381823,9606.ENSP00000386918,9606.ENSP00000480150,9606.ENSP00000480707	TFG,COPB1,ARFGAP3,ARCN1,SEC24D,LMAN2,ARF4,COPG1,COPB2,SEC31A,SEC24A,KDELR3,HYOU1,COPZ2
GO Process	GO:0010498	Proteasomal protein catabolic process	19	345	0.5	0.006	9606.ENSP00000185150,9606.ENSP00000223641,9606.ENSP00000248958,9606.ENSP00000264552,9606.ENSP00000268058,9606.ENSP00000270645,9606.ENSP00000299767,9606.ENSP00000308741,9606.ENSP00000310129,9606.ENSP00000324173,9606.ENSP00000337053,9606.ENSP00000363616,9606.ENSP00000376808,9606.ENSP00000381282,9606.ENSP00000384744,9606.ENSP00000386541,9606.ENSP00000409581,9606.ENSP00000477613,9606.ENSP00000478501	ERLEC1,SEC61B,SDF2L1,UBE2S,PML,RCN3,HSP90B1,CLOCK,PSMD2,HSPA5,SEL1L,EDEM2,CUL5,VIMP,DERL3,PSMD14,ARRB1,BIRC2,ANAPC10
GO Process	GO:0044260	Cellular macromolecule metabolic process	122	4976	0.15	0.0069	9606.ENSP00000169298,9606.ENSP00000185150,9606.ENSP00000216160,9606.ENSP00000220809,9606.ENSP00000222399,9606.ENSP00000223641,9606.ENSP00000233838,9606.ENSP00000236040,9606.ENSP00000237530,9606.ENSP00000240874,9606.ENSP00000247020,9606.ENSP00000248594,9606.ENSP00000248958,9606.ENSP00000251849,9606.ENSP00000252826,9606.ENSP00000253778,9606.ENSP00000255977,9606.ENSP00000256999,9606.ENSP00000259056,…	ST6GAL1,ERLEC1,TAB1,PLAT,LAMB1,SEC61B,GGCX,LEPRE1,RPN2,KALRN,SDF2,PTPN12,SDF2L1,RAF1,TRPM4,GFPT2,MKRN1,FOLH1,GALNT5,TLR2,RNF138,ERP44,MAP3K8,CBL,LOXL3,UBE2S,AGA,CDK6,TMTC3,PML,RCN3,SUMF1,RNF7,DUSP6,TRIM62,DTX3L,RPN1,LRRK2,HSP90B1,PPIB,RNF214,TK1,TRIM56,ARF4,B4GALT6,MLKL,CLOCK,APOBEC3F,PSMD2,PPP2R1B,FAM109B,KDELC2,MRPS24,UGDH,TMTC2,CRTAP,HSPA5,SENP5,P4HB,USP16,SEL1L,ASCC1,THUMPD3,POFUT2,CAMK2D,P4H…
GO Process	GO:0031204	Posttranslational protein targeting to membrane, translocation	4	7	1.51	0.0074	9606.ENSP00000223641,9606.ENSP00000243253,9606.ENSP00000324173,9606.ENSP00000357998	SEC61B,SEC61A1,HSPA5,SEC63
GO Process	GO:0006508	Proteolysis	43	1256	0.29	0.0083	9606.ENSP00000185150,9606.ENSP00000216160,9606.ENSP00000220809,9606.ENSP00000223641,9606.ENSP00000248598,9606.ENSP00000248958,9606.ENSP00000256999,9606.ENSP00000264033,9606.ENSP00000264552,9606.ENSP00000264595,9606.ENSP00000268058,9606.ENSP00000270645,9606.ENSP00000273480,9606.ENSP00000278559,9606.ENSP00000284984,9606.ENSP00000296161,9606.ENSP00000299767,9606.ENSP00000300060,9606.ENSP00000300289,…	ERLEC1,TAB1,PLAT,SEC61B,FGL2,SDF2L1,FOLH1,CBL,UBE2S,AGA,PML,RCN3,RNF7,CAPN5,ADAMTS1,DTX3L,HSP90B1,ANPEP,PDIA3,CLOCK,PSMD2,HSPA5,SENP5,USP16,SEL1L,KCTD6,CNDP1,C17orf97,MAP3K7,EDEM2,CUL5,VIMP,DERL3,PSMD14,CASP4,ARRB1,SPCS3,EIF3H,EIF3F,SEC11C,BIRC2,ANAPC10,FURIN
GO Process	GO:0046903	Secretion	39	1097	0.31	0.0089	9606.ENSP00000228506,9606.ENSP00000231061,9606.ENSP00000240874,9606.ENSP00000248598,9606.ENSP00000249923,9606.ENSP00000251849,9606.ENSP00000257566,9606.ENSP00000260010,9606.ENSP00000262424,9606.ENSP00000262455,9606.ENSP00000263245,9606.ENSP00000264033,9606.ENSP00000264595,9606.ENSP00000267512,9606.ENSP00000270645,9606.ENSP00000286091,9606.ENSP00000300060,9606.ENSP00000310129,9606.ENSP00000321195,…	MLEC,SPARC,KALRN,FGL2,COPB1,RAF1,TBX3,TLR2,CRISPLD2,ERP44,ARFGAP3,CBL,AGA,RAB15,RCN3,PDIA4,ANPEP,PSMD2,ATP11B,STXBP5,COPG1,SEL1L,NISCH,FAM3C,PGM1,CKAP4,PRDX4,TMF1,NCOR2,PSMD14,TSPAN14,CHID1,DDOST,TRPV4,SELT,MANF,GPR84,CD177,FURIN
GO Process	GO:0048193	Golgi vesicle transport	19	359	0.48	0.009	9606.ENSP00000204726,9606.ENSP00000240851,9606.ENSP00000249923,9606.ENSP00000260731,9606.ENSP00000263245,9606.ENSP00000264028,9606.ENSP00000280551,9606.ENSP00000303366,9606.ENSP00000306010,9606.ENSP00000324020,9606.ENSP00000325002,9606.ENSP00000329419,9606.ENSP00000363524,9606.ENSP00000378721,9606.ENSP00000381823,9606.ENSP00000386918,9606.ENSP00000480150,9606.ENSP00000480707,9606.ENSP00000483486	GOLGA3,TFG,COPB1,KIF11,ARFGAP3,ARCN1,SEC24D,LMAN2,ARF4,KIF15,COPG1,COPB2,KIF4A,SEC31A,SEC24A,KDELR3,HYOU1,COPZ2,ARFRP1
GO Process	GO:0015833	Peptide transport	49	1518	0.27	0.0091	9606.ENSP00000185150,9606.ENSP00000218004,9606.ENSP00000223641,9606.ENSP00000243253,9606.ENSP00000249923,9606.ENSP00000251849,9606.ENSP00000256079,9606.ENSP00000260010,9606.ENSP00000263245,9606.ENSP00000264028,9606.ENSP00000267512,9606.ENSP00000268058,9606.ENSP00000270645,9606.ENSP00000274496,9606.ENSP00000280551,9606.ENSP00000280979,9606.ENSP00000286091,9606.ENSP00000296161,9606.ENSP00000298910,…	ERLEC1,NXT2,SEC61B,SEC61A1,COPB1,RAF1,IPO8,TLR2,ARFGAP3,ARCN1,RAB15,PML,RCN3,YIPF5,SEC24D,AKAP6,PDIA4,DTX3L,LRRK2,HSP90B1,LMAN2,SNX7,ARF4,ACOX2,CALR,STXBP5,HSPA5,COPG1,SRPR,COPB2,TESC,SEL1L,CHM,SEC63,AP4B1,SIL1,SEC31A,VIMP,SEC24A,MYO7A,KDELR3,TRPV4,ARRB1,SELT,SORCS2,SPCS3,COPZ2,NAPB,ARFRP1
GO Process	GO:0046907	Intracellular transport	49	1520	0.26	0.0092	9606.ENSP00000185150,9606.ENSP00000218004,9606.ENSP00000223641,9606.ENSP00000240851,9606.ENSP00000243253,9606.ENSP00000249923,9606.ENSP00000256079,9606.ENSP00000263245,9606.ENSP00000263847,9606.ENSP00000264028,9606.ENSP00000265641,9606.ENSP00000267512,9606.ENSP00000268058,9606.ENSP00000280551,9606.ENSP00000280979,9606.ENSP00000283206,9606.ENSP00000296161,9606.ENSP00000298910,9606.ENSP00000299767,…	ERLEC1,NXT2,SEC61B,TFG,SEC61A1,COPB1,IPO8,ARFGAP3,OSBP,ARCN1,CPT1A,RAB15,PML,SEC24D,AKAP6,TMEM87B,DTX3L,LRRK2,HSP90B1,LMAN2,ARF4,ACOX2,GEMIN2,FAM109B,EEA1,CALR,HSPA5,COPG1,SRPR,DENND5A,COPB2,SEL1L,REPS2,CHM,SEC63,AP4B1,KIF4A,SIL1,SEC31A,VIMP,SEC24A,MYO7A,KDELR3,SORCS2,SPCS3,HYOU1,COPZ2,NAPB,ARFRP1
GO Process	GO:0030970	Retrograde protein transport, ER to cytosol	5	18	1.2	0.0097	9606.ENSP00000185150,9606.ENSP00000223641,9606.ENSP00000299767,9606.ENSP00000337053,9606.ENSP00000381282	ERLEC1,SEC61B,HSP90B1,SEL1L,VIMP
GO Process	GO:0015031	Protein transport	48	1486	0.27	0.01	9606.ENSP00000185150,9606.ENSP00000218004,9606.ENSP00000223641,9606.ENSP00000243253,9606.ENSP00000249923,9606.ENSP00000251849,9606.ENSP00000256079,9606.ENSP00000260010,9606.ENSP00000263245,9606.ENSP00000264028,9606.ENSP00000267512,9606.ENSP00000268058,9606.ENSP00000270645,9606.ENSP00000274496,9606.ENSP00000280551,9606.ENSP00000280979,9606.ENSP00000286091,9606.ENSP00000296161,9606.ENSP00000298910,…	ERLEC1,NXT2,SEC61B,SEC61A1,COPB1,RAF1,IPO8,TLR2,ARFGAP3,ARCN1,RAB15,PML,RCN3,YIPF5,SEC24D,AKAP6,PDIA4,DTX3L,LRRK2,HSP90B1,LMAN2,SNX7,ARF4,ACOX2,CALR,STXBP5,HSPA5,COPG1,SRPR,COPB2,TESC,SEL1L,CHM,SEC63,AP4B1,SIL1,SEC31A,VIMP,SEC24A,MYO7A,KDELR3,ARRB1,SELT,SORCS2,SPCS3,COPZ2,NAPB,ARFRP1
GO Process	GO:0043170	Macromolecule metabolic process	143	6137	0.12	0.01	9606.ENSP00000169298,9606.ENSP00000185150,9606.ENSP00000216160,9606.ENSP00000218436,9606.ENSP00000220809,9606.ENSP00000222399,9606.ENSP00000223641,9606.ENSP00000227474,9606.ENSP00000233838,9606.ENSP00000236040,9606.ENSP00000237530,9606.ENSP00000240874,9606.ENSP00000247020,9606.ENSP00000248594,9606.ENSP00000248598,9606.ENSP00000248958,9606.ENSP00000251849,9606.ENSP00000252826,9606.ENSP00000253778,…	ST6GAL1,ERLEC1,TAB1,ITIH6,PLAT,LAMB1,SEC61B,PUS3,GGCX,LEPRE1,RPN2,KALRN,SDF2,PTPN12,FGL2,SDF2L1,RAF1,TRPM4,GFPT2,MKRN1,FOLH1,GALNT5,TLR2,RNF138,ERP44,MAP3K8,CBL,LOXL3,UBE2S,AGA,CDK6,REXO2,TMTC3,PML,RCN3,SUMF1,RNF7,CAPN5,DUSP6,ADAMTS1,TRIM62,DTX3L,RPN1,LRRK2,HSP90B1,PPIB,ANPEP,PDIA3,RNF214,TK1,TRIM56,ARF4,B4GALT6,MLKL,GEMIN2,CLOCK,APOBEC3F,PSMD2,PPP2R1B,FAM109B,KDELC2,MRPS24,UGDH,CALR,TMTC2,CRTAP,…
GO Process	GO:0006493	Protein O-linked glycosylation	10	111	0.71	0.0108	9606.ENSP00000169298,9606.ENSP00000247020,9606.ENSP00000248958,9606.ENSP00000259056,9606.ENSP00000266712,9606.ENSP00000315386,9606.ENSP00000322300,9606.ENSP00000339613,9606.ENSP00000347088,9606.ENSP00000425809	ST6GAL1,SDF2,SDF2L1,GALNT5,TMTC3,KDELC2,TMTC2,POFUT2,LARGE,PGM3
GO Process	GO:0035269	Protein O-linked mannosylation	5	19	1.18	0.0108	9606.ENSP00000247020,9606.ENSP00000248958,9606.ENSP00000266712,9606.ENSP00000322300,9606.ENSP00000347088	SDF2,SDF2L1,TMTC3,TMTC2,LARGE
GO Process	GO:0048002	Antigen processing and presentation of peptide antigen	13	191	0.59	0.0125	9606.ENSP00000221466,9606.ENSP00000260731,9606.ENSP00000280551,9606.ENSP00000296181,9606.ENSP00000300289,9606.ENSP00000310129,9606.ENSP00000320866,9606.ENSP00000324020,9606.ENSP00000363524,9606.ENSP00000378721,9606.ENSP00000379873,9606.ENSP00000381823,9606.ENSP00000386541	FCGRT,KIF11,SEC24D,ITGB5,PDIA3,PSMD2,CALR,KIF15,KIF4A,SEC31A,HLA-A,SEC24A,PSMD14
GO Process	GO:0045184	Establishment of protein localization	49	1564	0.25	0.0153	9606.ENSP00000185150,9606.ENSP00000218004,9606.ENSP00000223641,9606.ENSP00000243253,9606.ENSP00000249923,9606.ENSP00000251849,9606.ENSP00000256079,9606.ENSP00000260010,9606.ENSP00000263245,9606.ENSP00000264028,9606.ENSP00000267512,9606.ENSP00000268058,9606.ENSP00000270645,9606.ENSP00000274496,9606.ENSP00000280551,9606.ENSP00000280979,9606.ENSP00000286091,9606.ENSP00000296161,9606.ENSP00000298910,…	ERLEC1,NXT2,SEC61B,SEC61A1,COPB1,RAF1,IPO8,TLR2,ARFGAP3,ARCN1,RAB15,PML,RCN3,YIPF5,SEC24D,AKAP6,PDIA4,DTX3L,LRRK2,HSP90B1,LMAN2,SNX7,ARF4,ACOX2,CALR,STXBP5,HSPA5,COPG1,SRPR,COPB2,TESC,SEL1L,CHM,SEC63,AP4B1,SIL1,SEC31A,VIMP,SEC24A,RDX,MYO7A,KDELR3,ARRB1,SELT,SORCS2,SPCS3,COPZ2,NAPB,ARFRP1
GO Process	GO:0030433	Ubiquitin-dependent ERAD pathway	8	73	0.8	0.0157	9606.ENSP00000185150,9606.ENSP00000223641,9606.ENSP00000299767,9606.ENSP00000324173,9606.ENSP00000337053,9606.ENSP00000363616,9606.ENSP00000381282,9606.ENSP00000384744	ERLEC1,SEC61B,HSP90B1,HSPA5,SEL1L,EDEM2,VIMP,DERL3
GO Process	GO:0034975	Protein folding in endoplasmic reticulum	4	10	1.36	0.0157	9606.ENSP00000299767,9606.ENSP00000300289,9606.ENSP00000320866,9606.ENSP00000324173	HSP90B1,PDIA3,CALR,HSPA5
GO Process	GO:0080134	Regulation of response to stress	46	1437	0.26	0.0157	9606.ENSP00000185150,9606.ENSP00000216160,9606.ENSP00000220809,9606.ENSP00000248598,9606.ENSP00000251849,9606.ENSP00000252483,9606.ENSP00000257604,9606.ENSP00000260010,9606.ENSP00000265734,9606.ENSP00000268058,9606.ENSP00000289707,9606.ENSP00000296161,9606.ENSP00000298910,9606.ENSP00000307697,9606.ENSP00000308741,9606.ENSP00000309749,9606.ENSP00000310129,9606.ENSP00000324173,9606.ENSP00000327801,…	ERLEC1,TAB1,PLAT,FGL2,RAF1,PVRL2,TRAFD1,TLR2,CDK6,PML,SLAMF8,DTX3L,LRRK2,ACOX2,CLOCK,APOBEC3F,PSMD2,HSPA5,P4HB,CAMK2D,C1QTNF1,PTN,PARP9,FUT8,INPP5F,MAP3K7,CARD9,EDEM2,VSIG4,HSPA1L,ERRFI1,HLA-A,VIMP,DERL3,APOBEC3G,PSMD14,CASP4,CHEK1,CHID1,TRPV4,DNAJC7,EIF4G1,MANF,TPD52L1,BIRC2,HYOU1
GO Process	GO:0002474	Antigen processing and presentation of peptide antigen via MHC class I	9	96	0.73	0.017	9606.ENSP00000280551,9606.ENSP00000296181,9606.ENSP00000300289,9606.ENSP00000310129,9606.ENSP00000320866,9606.ENSP00000378721,9606.ENSP00000379873,9606.ENSP00000381823,9606.ENSP00000386541	SEC24D,ITGB5,PDIA3,PSMD2,CALR,SEC31A,HLA-A,SEC24A,PSMD14
GO Process	GO:0009225	Nucleotide-sugar metabolic process	6	37	0.97	0.0176	9606.ENSP00000253778,9606.ENSP00000319501,9606.ENSP00000353910,9606.ENSP00000356903,9606.ENSP00000386597,9606.ENSP00000425809	GFPT2,UGDH,FUT8,UAP1,DPAGT1,PGM3
GO Process	GO:0010033	Response to organic substance	80	3011	0.18	0.0176	9606.ENSP00000185150,9606.ENSP00000216160,9606.ENSP00000223641,9606.ENSP00000231061,9606.ENSP00000243253,9606.ENSP00000248594,9606.ENSP00000248958,9606.ENSP00000251849,9606.ENSP00000252826,9606.ENSP00000253778,9606.ENSP00000260010,9606.ENSP00000261593,9606.ENSP00000261884,9606.ENSP00000262455,9606.ENSP00000262494,9606.ENSP00000262947,9606.ENSP00000263056,9606.ENSP00000264033,9606.ENSP00000265641,…	ERLEC1,TAB1,SEC61B,SPARC,SEC61A1,PTPN12,SDF2L1,RAF1,TRPM4,GFPT2,TLR2,RNF138,TRIP4,ERP44,GNAO1,C19orf10,MAP3K8,CBL,CPT1A,PML,GAREM,RCN3,DUSP6,AKAP6,HSPA13,KCNMA1,TRIM62,ITGB5,LRRK2,HSP90B1,PDIA3,TRIM56,PSMD2,CALR,FIBIN,PDIA5,HSPA5,P4HB,SRPR,TESC,SEL1L,CAMK2D,PTN,RXRG,FUT8,UFL1,MAP3K7,CARD9,IL13RA2,PAQR7,EDEM2,HSPA1L,ERRFI1,SEC31A,HLA-A,VIMP,TMF1,COLEC12,NCOR2,RDX,DERL3,PDIA6,PSMD14,KDELR3,CASP4,NF…
GO Process	GO:0043161	Proteasome-mediated ubiquitin-dependent protein catabolic process	17	323	0.48	0.0176	9606.ENSP00000185150,9606.ENSP00000223641,9606.ENSP00000264552,9606.ENSP00000268058,9606.ENSP00000299767,9606.ENSP00000308741,9606.ENSP00000310129,9606.ENSP00000324173,9606.ENSP00000337053,9606.ENSP00000363616,9606.ENSP00000376808,9606.ENSP00000381282,9606.ENSP00000384744,9606.ENSP00000386541,9606.ENSP00000409581,9606.ENSP00000477613,9606.ENSP00000478501	ERLEC1,SEC61B,UBE2S,PML,HSP90B1,CLOCK,PSMD2,HSPA5,SEL1L,EDEM2,CUL5,VIMP,DERL3,PSMD14,ARRB1,BIRC2,ANAPC10
GO Process	GO:0051603	Proteolysis involved in cellular protein catabolic process	25	600	0.38	0.0176	9606.ENSP00000185150,9606.ENSP00000223641,9606.ENSP00000248958,9606.ENSP00000264033,9606.ENSP00000264552,9606.ENSP00000268058,9606.ENSP00000270645,9606.ENSP00000273480,9606.ENSP00000296161,9606.ENSP00000299767,9606.ENSP00000308741,9606.ENSP00000310129,9606.ENSP00000324173,9606.ENSP00000334808,9606.ENSP00000337053,9606.ENSP00000347188,9606.ENSP00000353245,9606.ENSP00000363616,9606.ENSP00000376808,…	ERLEC1,SEC61B,SDF2L1,CBL,UBE2S,PML,RCN3,RNF7,DTX3L,HSP90B1,CLOCK,PSMD2,HSPA5,USP16,SEL1L,KCTD6,C17orf97,EDEM2,CUL5,VIMP,DERL3,PSMD14,ARRB1,BIRC2,ANAPC10
GO Process	GO:0002478	Antigen processing and presentation of exogenous peptide antigen	12	174	0.59	0.018	9606.ENSP00000260731,9606.ENSP00000280551,9606.ENSP00000296181,9606.ENSP00000300289,9606.ENSP00000310129,9606.ENSP00000320866,9606.ENSP00000324020,9606.ENSP00000363524,9606.ENSP00000378721,9606.ENSP00000379873,9606.ENSP00000381823,9606.ENSP00000386541	KIF11,SEC24D,ITGB5,PDIA3,PSMD2,CALR,KIF15,KIF4A,SEC31A,HLA-A,SEC24A,PSMD14
GO Process	GO:0018401	Peptidyl-proline hydroxylation to 4-hydroxy-L-proline	4	11	1.32	0.0187	9606.ENSP00000327801,9606.ENSP00000341422,9606.ENSP00000368646,9606.ENSP00000384999	P4HB,P4HTM,PRDX4,P4HA2
GO Process	GO:0006511	Ubiquitin-dependent protein catabolic process	23	535	0.39	0.0202	9606.ENSP00000185150,9606.ENSP00000223641,9606.ENSP00000264033,9606.ENSP00000264552,9606.ENSP00000268058,9606.ENSP00000273480,9606.ENSP00000296161,9606.ENSP00000299767,9606.ENSP00000308741,9606.ENSP00000310129,9606.ENSP00000324173,9606.ENSP00000334808,9606.ENSP00000337053,9606.ENSP00000347188,9606.ENSP00000353245,9606.ENSP00000363616,9606.ENSP00000376808,9606.ENSP00000381282,9606.ENSP00000384744,…	ERLEC1,SEC61B,CBL,UBE2S,PML,RNF7,DTX3L,HSP90B1,CLOCK,PSMD2,HSPA5,USP16,SEL1L,KCTD6,C17orf97,EDEM2,CUL5,VIMP,DERL3,PSMD14,ARRB1,BIRC2,ANAPC10
GO Process	GO:0006886	Intracellular protein transport	35	999	0.3	0.0202	9606.ENSP00000185150,9606.ENSP00000218004,9606.ENSP00000223641,9606.ENSP00000243253,9606.ENSP00000249923,9606.ENSP00000256079,9606.ENSP00000263245,9606.ENSP00000264028,9606.ENSP00000267512,9606.ENSP00000268058,9606.ENSP00000280551,9606.ENSP00000280979,9606.ENSP00000298910,9606.ENSP00000299767,9606.ENSP00000306010,9606.ENSP00000307697,9606.ENSP00000320866,9606.ENSP00000324173,9606.ENSP00000325002,…	ERLEC1,NXT2,SEC61B,SEC61A1,COPB1,IPO8,ARFGAP3,ARCN1,RAB15,PML,SEC24D,AKAP6,LRRK2,HSP90B1,ARF4,ACOX2,CALR,HSPA5,COPG1,SRPR,COPB2,SEL1L,CHM,SEC63,AP4B1,SIL1,SEC31A,VIMP,SEC24A,MYO7A,SORCS2,SPCS3,COPZ2,NAPB,ARFRP1
GO Process	GO:0071705	Nitrogen compound transport	53	1823	0.22	0.0356	9606.ENSP00000185150,9606.ENSP00000218004,9606.ENSP00000223641,9606.ENSP00000243253,9606.ENSP00000249923,9606.ENSP00000251849,9606.ENSP00000256079,9606.ENSP00000260010,9606.ENSP00000263245,9606.ENSP00000264028,9606.ENSP00000267512,9606.ENSP00000268058,9606.ENSP00000270645,9606.ENSP00000274496,9606.ENSP00000280551,9606.ENSP00000280979,9606.ENSP00000286091,9606.ENSP00000296161,9606.ENSP00000298910,…	ERLEC1,NXT2,SEC61B,SEC61A1,COPB1,RAF1,IPO8,TLR2,ARFGAP3,ARCN1,RAB15,PML,RCN3,YIPF5,SEC24D,AKAP6,PDIA4,DTX3L,LRRK2,HSP90B1,LMAN2,SNX7,ARF4,ACOX2,CALR,ATP11B,STXBP5,HSPA5,COPG1,SRPR,COPB2,TESC,SEL1L,NISCH,CHM,KCNJ10,SEC63,AP4B1,LRRC8C,SIL1,SEC31A,VIMP,SEC24A,MYO7A,KDELR3,TRPV4,ARRB1,SELT,SORCS2,SPCS3,COPZ2,NAPB,ARFRP1
GO Process	GO:0071692	Protein localization to extracellular region	10	137	0.62	0.0374	9606.ENSP00000251849,9606.ENSP00000260010,9606.ENSP00000263245,9606.ENSP00000267512,9606.ENSP00000270645,9606.ENSP00000286091,9606.ENSP00000325002,9606.ENSP00000337053,9606.ENSP00000418910,9606.ENSP00000424571	RAF1,TLR2,ARFGAP3,RAB15,RCN3,PDIA4,COPG1,SEL1L,SELT,FBN2
GO Process	GO:0051085	Chaperone cofactor-dependent protein refolding	5	29	0.99	0.0421	9606.ENSP00000285667,9606.ENSP00000324173,9606.ENSP00000364805,9606.ENSP00000404079,9606.ENSP00000406463	HSPA13,HSPA5,HSPA1L,DNAJB5,DNAJC7
GO Process	GO:1905897	Regulation of response to endoplasmic reticulum stress	8	89	0.71	0.0421	9606.ENSP00000185150,9606.ENSP00000298910,9606.ENSP00000324173,9606.ENSP00000363616,9606.ENSP00000381282,9606.ENSP00000384744,9606.ENSP00000432799,9606.ENSP00000480150	ERLEC1,LRRK2,HSPA5,EDEM2,VIMP,DERL3,MANF,HYOU1
GO Process	GO:1903573	Negative regulation of response to endoplasmic reticulum stress	6	47	0.86	0.0439	9606.ENSP00000185150,9606.ENSP00000298910,9606.ENSP00000324173,9606.ENSP00000381282,9606.ENSP00000384744,9606.ENSP00000480150	ERLEC1,LRRK2,HSPA5,VIMP,DERL3,HYOU1
GO Process	GO:0071702	Organic substance transport	60	2173	0.2	0.0472	9606.ENSP00000185150,9606.ENSP00000218004,9606.ENSP00000223641,9606.ENSP00000243253,9606.ENSP00000249923,9606.ENSP00000251849,9606.ENSP00000256079,9606.ENSP00000260010,9606.ENSP00000263245,9606.ENSP00000263847,9606.ENSP00000264028,9606.ENSP00000265641,9606.ENSP00000267512,9606.ENSP00000268058,9606.ENSP00000270645,9606.ENSP00000274496,9606.ENSP00000280551,9606.ENSP00000280979,9606.ENSP00000286091,…	ERLEC1,NXT2,SEC61B,SEC61A1,COPB1,RAF1,IPO8,TLR2,ARFGAP3,OSBP,ARCN1,CPT1A,RAB15,PML,RCN3,YIPF5,SEC24D,AKAP6,PDIA4,DTX3L,LRRK2,HSP90B1,LMAN2,SNX7,ARF4,ACOX2,CALR,ATP11B,STXBP5,HSPA5,COPG1,SRPR,COPB2,OSBP2,TESC,SEL1L,C2CD2L,NISCH,CHM,KCNJ10,SEC63,AP4B1,LRRC8C,HDLBP,SIL1,SEC31A,VIMP,SEC24A,MYO7A,KDELR3,TRPV4,ARRB1,SELT,SORCS2,SPCS3,CYB5R2,APOC1,COPZ2,NAPB,ARFRP1
GO Process	GO:0030163	Protein catabolic process	26	694	0.33	0.0489	9606.ENSP00000185150,9606.ENSP00000223641,9606.ENSP00000248958,9606.ENSP00000264033,9606.ENSP00000264552,9606.ENSP00000268058,9606.ENSP00000270645,9606.ENSP00000273480,9606.ENSP00000296161,9606.ENSP00000299767,9606.ENSP00000308741,9606.ENSP00000310129,9606.ENSP00000324173,9606.ENSP00000334808,9606.ENSP00000337053,9606.ENSP00000347188,9606.ENSP00000353245,9606.ENSP00000363616,9606.ENSP00000365063,…	ERLEC1,SEC61B,SDF2L1,CBL,UBE2S,PML,RCN3,RNF7,DTX3L,HSP90B1,CLOCK,PSMD2,HSPA5,USP16,SEL1L,KCTD6,C17orf97,EDEM2,ABHD13,CUL5,VIMP,DERL3,PSMD14,ARRB1,BIRC2,ANAPC10
GO Process	GO:0006047	UDP-N-acetylglucosamine metabolic process	4	16	1.15	0.0492	9606.ENSP00000253778,9606.ENSP00000356903,9606.ENSP00000386597,9606.ENSP00000425809	GFPT2,UAP1,DPAGT1,PGM3
GO Function	GO:0003756	Protein disulfide isomerase activity	8	19	1.38	3.86e-05	9606.ENSP00000262455,9606.ENSP00000286091,9606.ENSP00000300289,9606.ENSP00000321856,9606.ENSP00000323313,9606.ENSP00000327801,9606.ENSP00000383938,9606.ENSP00000385385	ERP44,PDIA4,PDIA3,CRELD1,PDIA5,P4HB,CRELD2,PDIA6
GO Function	GO:0005488	Binding	260	12516	0.07	0.0019	9606.ENSP00000169298,9606.ENSP00000185150,9606.ENSP00000204726,9606.ENSP00000216160,9606.ENSP00000220514,9606.ENSP00000220809,9606.ENSP00000221466,9606.ENSP00000221856,9606.ENSP00000221957,9606.ENSP00000222399,9606.ENSP00000223641,9606.ENSP00000225737,9606.ENSP00000227474,9606.ENSP00000228506,9606.ENSP00000228938,9606.ENSP00000231061,9606.ENSP00000233838,9606.ENSP00000236040,9606.ENSP00000237530,…	ST6GAL1,ERLEC1,GOLGA3,TAB1,OIP5,PLAT,FCGRT,FSD1,PLIN3,LAMB1,SEC61B,AKAP10,PUS3,MLEC,MGP,SPARC,GGCX,LEPRE1,RPN2,TFG,KALRN,SEC61A1,PTPN12,FGL2,SDF2L1,RAF1,PVRL2,TRPM4,GFPT2,MKRN1,IPO8,FOLH1,TBX3,TRAFD1,GALNT5,TLR2,KIF11,RNF138,TRIP4,CRISPLD2,GNAO1,MAP3K8,ARFGAP3,MIA,OSBP,ARCN1,CBL,LOXL3,ARHGAP31,UBE2S,AGA,PAPSS1,CPT1A,CDK6,REXO2,RAB15,PML,GAREM,RCN3,SUMF1,RNF7,HAPLN1,PTS,SEC24D,AKAP6,ADAMTS1,HSPA13…
GO Function	GO:0015036	Disulfide oxidoreductase activity	8	41	1.05	0.0019	9606.ENSP00000286091,9606.ENSP00000300289,9606.ENSP00000312946,9606.ENSP00000323313,9606.ENSP00000327801,9606.ENSP00000337146,9606.ENSP00000385385,9606.ENSP00000418910	PDIA4,PDIA3,STAB1,PDIA5,P4HB,ENOX2,PDIA6,SELT
GO Function	GO:0016667	Oxidoreductase activity, acting on a sulfur group of donors	9	59	0.94	0.0019	9606.ENSP00000272902,9606.ENSP00000286091,9606.ENSP00000300289,9606.ENSP00000312946,9606.ENSP00000323313,9606.ENSP00000327801,9606.ENSP00000337146,9606.ENSP00000385385,9606.ENSP00000418910	SUMF1,PDIA4,PDIA3,STAB1,PDIA5,P4HB,ENOX2,PDIA6,SELT
GO Function	GO:0016853	Isomerase activity	14	159	0.7	0.0019	9606.ENSP00000227474,9606.ENSP00000262455,9606.ENSP00000286091,9606.ENSP00000300026,9606.ENSP00000300289,9606.ENSP00000321856,9606.ENSP00000323313,9606.ENSP00000327801,9606.ENSP00000360124,9606.ENSP00000383938,9606.ENSP00000385385,9606.ENSP00000413152,9606.ENSP00000425809,9606.ENSP00000439250	PUS3,ERP44,PDIA4,PPIB,PDIA3,CRELD1,PDIA5,P4HB,PGM1,CRELD2,PDIA6,FKBP7,PGM3,FKBP9
GO Function	GO:0003824	Catalytic activity	135	5486	0.15	0.0023	9606.ENSP00000169298,9606.ENSP00000216160,9606.ENSP00000220809,9606.ENSP00000223215,9606.ENSP00000227474,9606.ENSP00000233838,9606.ENSP00000236040,9606.ENSP00000240874,9606.ENSP00000247020,9606.ENSP00000248594,9606.ENSP00000248598,9606.ENSP00000248958,9606.ENSP00000251849,9606.ENSP00000253778,9606.ENSP00000255977,9606.ENSP00000256999,9606.ENSP00000259056,9606.ENSP00000260010,9606.ENSP00000260731,…	ST6GAL1,TAB1,PLAT,MEST,PUS3,GGCX,LEPRE1,KALRN,SDF2,PTPN12,FGL2,SDF2L1,RAF1,GFPT2,MKRN1,FOLH1,GALNT5,TLR2,KIF11,GALC,RNF138,ERP44,GNAO1,MAP3K8,CBL,LOXL3,UBE2S,AGA,PAPSS1,CPT1A,CDK6,REXO2,TMTC3,RAB15,PML,SUMF1,RNF7,CAPN5,FADS2,DUSP6,PTS,ADAMTS1,HSPA13,PDIA4,TRIM62,DTX3L,LRRK2,PPIB,ANPEP,PDIA3,RNF214,TK1,TRIM56,ARF4,B4GALT6,ACOX2,MLKL,CLOCK,APOBEC3F,STAB1,KDELC2,FAM46A,UGDH,CRELD1,TMTC2,PDIA5,KIF15,…
GO Function	GO:0051082	Unfolded protein binding	11	108	0.76	0.0026	9606.ENSP00000185150,9606.ENSP00000285667,9606.ENSP00000299767,9606.ENSP00000300026,9606.ENSP00000320866,9606.ENSP00000324173,9606.ENSP00000364805,9606.ENSP00000378294,9606.ENSP00000404079,9606.ENSP00000414398,9606.ENSP00000434412	ERLEC1,HSPA13,HSP90B1,PPIB,CALR,HSPA5,HSPA1L,SIL1,DNAJB5,DNAJB11,SERPINH1
GO Function	GO:0140096	Catalytic activity, acting on a protein	65	2116	0.24	0.0026	9606.ENSP00000216160,9606.ENSP00000220809,9606.ENSP00000236040,9606.ENSP00000240874,9606.ENSP00000248594,9606.ENSP00000248598,9606.ENSP00000251849,9606.ENSP00000255977,9606.ENSP00000256999,9606.ENSP00000259056,9606.ENSP00000261593,9606.ENSP00000262455,9606.ENSP00000263056,9606.ENSP00000264033,9606.ENSP00000264094,9606.ENSP00000264552,9606.ENSP00000264595,9606.ENSP00000265734,9606.ENSP00000268058,…	TAB1,PLAT,LEPRE1,KALRN,PTPN12,FGL2,RAF1,MKRN1,FOLH1,GALNT5,RNF138,ERP44,MAP3K8,CBL,LOXL3,UBE2S,AGA,CDK6,PML,RNF7,CAPN5,DUSP6,ADAMTS1,PDIA4,TRIM62,DTX3L,LRRK2,PPIB,ANPEP,PDIA3,RNF214,TRIM56,MLKL,CRELD1,PDIA5,SENP5,P4HB,USP16,POFUT2,CAMK2D,CHM,CNDP1,FUT8,PCMT1,UFL1,MAP3K7,LRRC8C,ABHD13,CUL5,CSNK1E,CRELD2,P4HA2,PDIA6,MEX3C,PSMD14,CASP4,CHEK1,FKBP7,SPCS3,EIF3H,EIF3F,FKBP9,SEC11C,BIRC2,FURIN
GO Function	GO:0015037	Peptide disulfide oxidoreductase activity	5	13	1.34	0.0031	9606.ENSP00000286091,9606.ENSP00000300289,9606.ENSP00000323313,9606.ENSP00000327801,9606.ENSP00000385385	PDIA4,PDIA3,PDIA5,P4HB,PDIA6
GO Function	GO:0005515	Protein binding	162	7026	0.12	0.0035	9606.ENSP00000169298,9606.ENSP00000185150,9606.ENSP00000204726,9606.ENSP00000216160,9606.ENSP00000220514,9606.ENSP00000220809,9606.ENSP00000221466,9606.ENSP00000221856,9606.ENSP00000221957,9606.ENSP00000222399,9606.ENSP00000223641,9606.ENSP00000225737,9606.ENSP00000228506,9606.ENSP00000240851,9606.ENSP00000240874,9606.ENSP00000248594,9606.ENSP00000248598,9606.ENSP00000248958,9606.ENSP00000251849,…	ST6GAL1,ERLEC1,GOLGA3,TAB1,OIP5,PLAT,FCGRT,FSD1,PLIN3,LAMB1,SEC61B,AKAP10,MLEC,TFG,KALRN,PTPN12,FGL2,SDF2L1,RAF1,PVRL2,TRPM4,IPO8,TBX3,TLR2,KIF11,RNF138,TRIP4,GNAO1,MIA,OSBP,CBL,LOXL3,ARHGAP31,AGA,PAPSS1,CPT1A,CDK6,PML,GAREM,SUMF1,RNF7,PTS,SEC24D,AKAP6,HSPA13,KCNMA1,SLAMF8,DTX3L,ITGB5,ZHX1,ARHGEF40,LRRK2,HSP90B1,PPIB,PDIA3,TK1,LMAN2,ANKMY2,ARF4,ACOX2,MLKL,CLOCK,APOBEC3F,FAM109B,EEA1,UGDH,CALR,STX…
GO Function	GO:0016757	Transferase activity, transferring glycosyl groups	16	267	0.53	0.0087	9606.ENSP00000169298,9606.ENSP00000247020,9606.ENSP00000248958,9606.ENSP00000259056,9606.ENSP00000266712,9606.ENSP00000306459,9606.ENSP00000315386,9606.ENSP00000322300,9606.ENSP00000339613,9606.ENSP00000347088,9606.ENSP00000353512,9606.ENSP00000353910,9606.ENSP00000376472,9606.ENSP00000379032,9606.ENSP00000386597,9606.ENSP00000420161	ST6GAL1,SDF2,SDF2L1,GALNT5,TMTC3,B4GALT6,KDELC2,TMTC2,POFUT2,LARGE,PARP9,FUT8,STT3A,EXT2,DPAGT1,B4GALT4
GO Function	GO:0004169	Dolichyl-phosphate-mannose-protein mannosyltransferase activity	4	9	1.4	0.0127	9606.ENSP00000247020,9606.ENSP00000248958,9606.ENSP00000266712,9606.ENSP00000322300	SDF2,SDF2L1,TMTC3,TMTC2
GO Function	GO:0016758	Transferase activity, transferring hexosyl groups	13	194	0.58	0.0142	9606.ENSP00000247020,9606.ENSP00000248958,9606.ENSP00000259056,9606.ENSP00000266712,9606.ENSP00000306459,9606.ENSP00000315386,9606.ENSP00000322300,9606.ENSP00000339613,9606.ENSP00000347088,9606.ENSP00000353910,9606.ENSP00000376472,9606.ENSP00000379032,9606.ENSP00000420161	SDF2,SDF2L1,GALNT5,TMTC3,B4GALT6,KDELC2,TMTC2,POFUT2,LARGE,FUT8,STT3A,EXT2,B4GALT4
GO Function	GO:0030246	Carbohydrate binding	15	271	0.5	0.0286	9606.ENSP00000228506,9606.ENSP00000236040,9606.ENSP00000259056,9606.ENSP00000303366,9606.ENSP00000307513,9606.ENSP00000320866,9606.ENSP00000330075,9606.ENSP00000341422,9606.ENSP00000356903,9606.ENSP00000374273,9606.ENSP00000383115,9606.ENSP00000384999,9606.ENSP00000393832,9606.ENSP00000398722,9606.ENSP00000411770	MLEC,LEPRE1,GALNT5,LMAN2,MRC2,CALR,OGFOD3,P4HTM,UAP1,CRYBG3,COLEC12,P4HA2,PPP1R3G,CHID1,COLEC11
GO Function	GO:0051787	Misfolded protein binding	5	26	1.04	0.033	9606.ENSP00000248958,9606.ENSP00000285667,9606.ENSP00000324173,9606.ENSP00000364805,9606.ENSP00000384744	SDF2L1,HSPA13,HSPA5,HSPA1L,DERL3
GO Component	GO:0005783	Endoplasmic reticulum	85	1438	0.53	1.28e-19	9606.ENSP00000185150,9606.ENSP00000222399,9606.ENSP00000223215,9606.ENSP00000223641,9606.ENSP00000228506,9606.ENSP00000236040,9606.ENSP00000237530,9606.ENSP00000240851,9606.ENSP00000243253,9606.ENSP00000248958,9606.ENSP00000252826,9606.ENSP00000262455,9606.ENSP00000262947,9606.ENSP00000264595,9606.ENSP00000266712,9606.ENSP00000268058,9606.ENSP00000270645,9606.ENSP00000272902,9606.ENSP00000274496,…	ERLEC1,LAMB1,MEST,SEC61B,MLEC,LEPRE1,RPN2,TFG,SEC61A1,SDF2L1,TRPM4,ERP44,C19orf10,AGA,TMTC3,PML,RCN3,SUMF1,YIPF5,AKAP6,HSPA13,PDIA4,RPN1,LRRK2,IKBIP,HSP90B1,PPIB,PDIA3,KDELC2,RCN2,CALR,ATP11B,FIBIN,TMTC2,PDIA5,CRTAP,HSPA5,COPG1,P4HB,SRPR,SEL1L,C2CD2L,CAMK2D,PTN,P4HTM,SUMF2,ELOVL2,GPX7,SEC63,UFL1,EDEM2,CKAP4,PRDX4,STT3A,SIL1,SEC31A,EXT2,HLA-A,VIMP,TMF1,CRELD2,DERL3,P4HA2,PDIA6,KDELR3,CASP4,TSPAN14…
GO Component	GO:0012505	Endomembrane system	155	4542	0.29	6.3e-16	9606.ENSP00000169298,9606.ENSP00000185150,9606.ENSP00000204726,9606.ENSP00000216160,9606.ENSP00000218004,9606.ENSP00000220809,9606.ENSP00000221466,9606.ENSP00000221957,9606.ENSP00000222399,9606.ENSP00000223215,9606.ENSP00000223641,9606.ENSP00000228506,9606.ENSP00000231061,9606.ENSP00000233838,9606.ENSP00000236040,9606.ENSP00000237530,9606.ENSP00000240851,9606.ENSP00000243253,9606.ENSP00000248598,…	ST6GAL1,ERLEC1,GOLGA3,TAB1,NXT2,PLAT,FCGRT,PLIN3,LAMB1,MEST,SEC61B,MLEC,SPARC,GGCX,LEPRE1,RPN2,TFG,SEC61A1,FGL2,SDF2L1,COPB1,RAF1,TRPM4,IPO8,GALNT5,TLR2,CRISPLD2,ERP44,C19orf10,ARFGAP3,OSBP,ARCN1,CBL,AGA,TMTC3,RAB15,PML,RCN3,SUMF1,YIPF5,FADS2,SEC24D,AKAP6,TXNDC11,TMEM87B,HSPA13,PDIA4,DTX3L,RPN1,LRRK2,IKBIP,HSP90B1,PPIB,ANPEP,PDIA3,LMAN2,ARF4,B4GALT6,PSMD2,FAM109B,KDELC2,EEA1,RCN2,CALR,ATP11B,STXB…
GO Component	GO:0005788	Endoplasmic reticulum lumen	34	308	0.8	9.25e-14	9606.ENSP00000185150,9606.ENSP00000222399,9606.ENSP00000236040,9606.ENSP00000248958,9606.ENSP00000262455,9606.ENSP00000262947,9606.ENSP00000270645,9606.ENSP00000272902,9606.ENSP00000286091,9606.ENSP00000299767,9606.ENSP00000300026,9606.ENSP00000300289,9606.ENSP00000315386,9606.ENSP00000319739,9606.ENSP00000320866,9606.ENSP00000323313,9606.ENSP00000323696,9606.ENSP00000324173,9606.ENSP00000327801,…	ERLEC1,LAMB1,LEPRE1,SDF2L1,ERP44,C19orf10,RCN3,SUMF1,PDIA4,HSP90B1,PPIB,PDIA3,KDELC2,RCN2,CALR,PDIA5,CRTAP,HSPA5,P4HB,SUMF2,GPX7,EDEM2,CKAP4,SIL1,P4HA2,PDIA6,TSPAN14,FKBP7,DNAJB11,MANF,SERPINH1,SPON1,HYOU1,COL19A1
GO Component	GO:0042175	Nuclear outer membrane-endoplasmic reticulum membrane network	63	1107	0.51	1.89e-13	9606.ENSP00000223215,9606.ENSP00000223641,9606.ENSP00000228506,9606.ENSP00000233838,9606.ENSP00000237530,9606.ENSP00000243253,9606.ENSP00000248958,9606.ENSP00000249923,9606.ENSP00000262455,9606.ENSP00000263847,9606.ENSP00000264028,9606.ENSP00000268058,9606.ENSP00000274496,9606.ENSP00000278840,9606.ENSP00000280551,9606.ENSP00000280979,9606.ENSP00000283033,9606.ENSP00000296255,9606.ENSP00000298910,…	MEST,SEC61B,MLEC,GGCX,RPN2,SEC61A1,SDF2L1,COPB1,ERP44,OSBP,ARCN1,PML,YIPF5,FADS2,SEC24D,AKAP6,TXNDC11,RPN1,LRRK2,IKBIP,HSP90B1,PDIA3,LMAN2,CALR,TMTC2,PDIA5,HSPA5,COPG1,SRPR,COPB2,SEL1L,C2CD2L,POFUT2,CAMK2D,P4HTM,ELOVL2,SEC63,UFL1,LRRC8C,CKAP4,STT3A,SEC31A,EXT2,HLA-A,VIMP,SEC24A,DERL3,PDIA6,DPAGT1,KDELR3,CASP4,PLCD4,DDOST,EPM2AIP1,SRPRB,SELT,LMF2,OSTC,SPCS3,NUCB2,CYB5R2,SEC11C,COPZ2
GO Component	GO:0005789	Endoplasmic reticulum membrane	62	1085	0.51	2.26e-13	9606.ENSP00000223215,9606.ENSP00000223641,9606.ENSP00000228506,9606.ENSP00000233838,9606.ENSP00000237530,9606.ENSP00000243253,9606.ENSP00000248958,9606.ENSP00000249923,9606.ENSP00000262455,9606.ENSP00000263847,9606.ENSP00000264028,9606.ENSP00000268058,9606.ENSP00000274496,9606.ENSP00000278840,9606.ENSP00000280551,9606.ENSP00000280979,9606.ENSP00000283033,9606.ENSP00000296255,9606.ENSP00000298910,…	MEST,SEC61B,MLEC,GGCX,RPN2,SEC61A1,SDF2L1,COPB1,ERP44,OSBP,ARCN1,PML,YIPF5,FADS2,SEC24D,AKAP6,TXNDC11,RPN1,LRRK2,IKBIP,HSP90B1,PDIA3,LMAN2,CALR,TMTC2,PDIA5,HSPA5,COPG1,SRPR,COPB2,SEL1L,C2CD2L,POFUT2,CAMK2D,P4HTM,ELOVL2,SEC63,UFL1,LRRC8C,CKAP4,STT3A,SEC31A,EXT2,HLA-A,VIMP,SEC24A,DERL3,PDIA6,DPAGT1,KDELR3,CASP4,PLCD4,DDOST,EPM2AIP1,SRPRB,SELT,LMF2,OSTC,SPCS3,CYB5R2,SEC11C,COPZ2
GO Component	GO:0005737	Cytoplasm	271	11428	0.13	2.67e-13	9606.ENSP00000169298,9606.ENSP00000185150,9606.ENSP00000204726,9606.ENSP00000215980,9606.ENSP00000216160,9606.ENSP00000218004,9606.ENSP00000220809,9606.ENSP00000221466,9606.ENSP00000221856,9606.ENSP00000221957,9606.ENSP00000222399,9606.ENSP00000223215,9606.ENSP00000223641,9606.ENSP00000225737,9606.ENSP00000227474,9606.ENSP00000228506,9606.ENSP00000231061,9606.ENSP00000236040,9606.ENSP00000237530,…	ST6GAL1,ERLEC1,GOLGA3,CENPM,TAB1,NXT2,PLAT,FCGRT,FSD1,PLIN3,LAMB1,MEST,SEC61B,AKAP10,PUS3,MLEC,SPARC,LEPRE1,RPN2,TFG,KALRN,SEC61A1,PTPN12,FGL2,SDF2L1,COPB1,RAF1,TRPM4,GFPT2,MKRN1,IPO8,FOLH1,TRAFD1,KRT82,GALNT5,TLR2,KIF11,GALC,KIAA0556,TRIP4,CRISPLD2,ERP44,C19orf10,MAP3K8,ARFGAP3,OSBP,ARCN1,CBL,LOXL3,ARHGAP31,UBE2S,AGA,PAPSS1,CPT1A,CDK6,REXO2,TMTC3,RAB15,PML,RCN3,SUMF1,RNF7,YIPF5,CAPN5,DUSP6,PTS,S…
GO Component	GO:0031090	Organelle membrane	112	3548	0.26	2.95e-08	9606.ENSP00000169298,9606.ENSP00000204726,9606.ENSP00000216160,9606.ENSP00000221466,9606.ENSP00000221957,9606.ENSP00000223215,9606.ENSP00000223641,9606.ENSP00000228506,9606.ENSP00000231061,9606.ENSP00000233838,9606.ENSP00000237530,9606.ENSP00000240851,9606.ENSP00000243253,9606.ENSP00000248958,9606.ENSP00000249923,9606.ENSP00000251849,9606.ENSP00000259056,9606.ENSP00000260010,9606.ENSP00000262455,…	ST6GAL1,GOLGA3,TAB1,FCGRT,PLIN3,MEST,SEC61B,MLEC,SPARC,GGCX,RPN2,TFG,SEC61A1,SDF2L1,COPB1,RAF1,GALNT5,TLR2,ERP44,ARFGAP3,OSBP,ARCN1,CPT1A,RAB15,PML,YIPF5,FADS2,SEC24D,AKAP6,TXNDC11,TMEM87B,DTX3L,RPN1,LRRK2,IKBIP,HSP90B1,ANPEP,PDIA3,LMAN2,SNX7,B4GALT6,STAB1,EEA1,MRPS24,CALR,ATP11B,STXBP5,TMTC2,PDIA5,HSPA5,COPG1,SRPR,DENND5A,COPB2,SEL1L,STARD13,C2CD2L,POFUT2,CAMK2D,P4HTM,ELOVL2,LARGE,FUT8,INPP5F,SE…
GO Component	GO:0005829	Cytosol	143	5193	0.2	2.73e-07	9606.ENSP00000204726,9606.ENSP00000215980,9606.ENSP00000216160,9606.ENSP00000218004,9606.ENSP00000221957,9606.ENSP00000223641,9606.ENSP00000225737,9606.ENSP00000227474,9606.ENSP00000240851,9606.ENSP00000240874,9606.ENSP00000243253,9606.ENSP00000248594,9606.ENSP00000249923,9606.ENSP00000251849,9606.ENSP00000252826,9606.ENSP00000253778,9606.ENSP00000255977,9606.ENSP00000256079,9606.ENSP00000257974,…	GOLGA3,CENPM,TAB1,NXT2,PLIN3,SEC61B,AKAP10,PUS3,TFG,KALRN,SEC61A1,PTPN12,COPB1,RAF1,TRPM4,GFPT2,MKRN1,IPO8,KRT82,KIF11,TRIP4,MAP3K8,ARFGAP3,OSBP,ARCN1,CBL,ARHGAP31,UBE2S,PAPSS1,CDK6,PML,RNF7,DUSP6,PTS,SEC24D,HAUS1,TMEM87B,HSPA13,TRIM62,KRT83,DTX3L,RPN1,ARHGEF40,LRRK2,HSP90B1,TK1,TRIM56,ARF4,ACOX2,MLKL,GEMIN2,CLOCK,PSMD2,FAM109B,EEA1,UGDH,CALR,STXBP5,KIF15,HSPA5,COPG1,P4HB,DENND5A,KRT36,COPB2,OSBP…
GO Component	GO:0034663	Endoplasmic reticulum chaperone complex	7	11	1.56	2.16e-06	9606.ENSP00000248958,9606.ENSP00000299767,9606.ENSP00000300026,9606.ENSP00000324173,9606.ENSP00000327801,9606.ENSP00000385385,9606.ENSP00000480150	SDF2L1,HSP90B1,PPIB,HSPA5,P4HB,PDIA6,HYOU1
GO Component	GO:0098588	Bounding membrane of organelle	71	2107	0.28	1.38e-05	9606.ENSP00000169298,9606.ENSP00000204726,9606.ENSP00000216160,9606.ENSP00000221466,9606.ENSP00000221957,9606.ENSP00000223641,9606.ENSP00000228506,9606.ENSP00000231061,9606.ENSP00000237530,9606.ENSP00000240851,9606.ENSP00000243253,9606.ENSP00000249923,9606.ENSP00000251849,9606.ENSP00000259056,9606.ENSP00000260010,9606.ENSP00000263245,9606.ENSP00000263847,9606.ENSP00000264028,9606.ENSP00000265641,…	ST6GAL1,GOLGA3,TAB1,FCGRT,PLIN3,SEC61B,MLEC,SPARC,RPN2,TFG,SEC61A1,COPB1,RAF1,GALNT5,TLR2,ARFGAP3,OSBP,ARCN1,CPT1A,RAB15,PML,SEC24D,AKAP6,TMEM87B,DTX3L,LRRK2,ANPEP,PDIA3,LMAN2,B4GALT6,STAB1,EEA1,CALR,ATP11B,COPG1,SRPR,DENND5A,COPB2,CAMK2D,LARGE,FUT8,INPP5F,SEC63,MAP3K7,AP4B1,CKAP4,SEC31A,EXT2,HLA-A,TMF1,SEC24A,COLEC12,MYO7A,KDELR3,TSPAN14,DDOST,CYTH2,ARRB1,SLC9A8,GOLIM4,B4GALT4,ROBO1,SORCS2,NUCB2…
GO Component	GO:0005622	Intracellular	291	14276	0.07	2.21e-05	9606.ENSP00000169298,9606.ENSP00000185150,9606.ENSP00000204726,9606.ENSP00000215980,9606.ENSP00000216160,9606.ENSP00000218004,9606.ENSP00000220514,9606.ENSP00000220809,9606.ENSP00000221466,9606.ENSP00000221856,9606.ENSP00000221957,9606.ENSP00000222399,9606.ENSP00000223215,9606.ENSP00000223641,9606.ENSP00000225737,9606.ENSP00000227474,9606.ENSP00000228506,9606.ENSP00000231061,9606.ENSP00000236040,…	ST6GAL1,ERLEC1,GOLGA3,CENPM,TAB1,NXT2,OIP5,PLAT,FCGRT,FSD1,PLIN3,LAMB1,MEST,SEC61B,AKAP10,PUS3,MLEC,SPARC,LEPRE1,RPN2,TFG,KALRN,SEC61A1,PTPN12,FGL2,SDF2L1,COPB1,RAF1,TRPM4,GFPT2,MKRN1,IPO8,FOLH1,TBX3,TRAFD1,KRT82,GALNT5,TLR2,KIF11,GALC,KIAA0556,RNF138,TRIP4,CRISPLD2,ERP44,GNAO1,C19orf10,MAP3K8,ARFGAP3,OSBP,ARCN1,CBL,MCAM,LOXL3,ARHGAP31,UBE2S,AGA,PAPSS1,CPT1A,CDK6,REXO2,TMTC3,RAB15,PML,DMWD,RCN3,S…
GO Component	GO:0005793	Endoplasmic reticulum-Golgi intermediate compartment	14	129	0.79	2.65e-05	9606.ENSP00000249923,9606.ENSP00000262455,9606.ENSP00000262947,9606.ENSP00000300060,9606.ENSP00000303366,9606.ENSP00000320866,9606.ENSP00000324173,9606.ENSP00000325002,9606.ENSP00000327801,9606.ENSP00000385385,9606.ENSP00000420321,9606.ENSP00000434412,9606.ENSP00000436455,9606.ENSP00000480707	COPB1,ERP44,C19orf10,ANPEP,LMAN2,CALR,HSPA5,COPG1,P4HB,PDIA6,ROBO1,SERPINH1,NUCB2,COPZ2
GO Component	GO:0043226	Organelle	278	13515	0.07	5.99e-05	9606.ENSP00000169298,9606.ENSP00000185150,9606.ENSP00000204726,9606.ENSP00000215980,9606.ENSP00000216160,9606.ENSP00000218004,9606.ENSP00000220514,9606.ENSP00000220809,9606.ENSP00000221466,9606.ENSP00000221856,9606.ENSP00000221957,9606.ENSP00000222399,9606.ENSP00000223215,9606.ENSP00000223641,9606.ENSP00000225737,9606.ENSP00000227474,9606.ENSP00000228506,9606.ENSP00000228938,9606.ENSP00000231061,…	ST6GAL1,ERLEC1,GOLGA3,CENPM,TAB1,NXT2,OIP5,PLAT,FCGRT,FSD1,PLIN3,LAMB1,MEST,SEC61B,AKAP10,PUS3,MLEC,MGP,SPARC,GGCX,LEPRE1,RPN2,RARRES1,TFG,KALRN,SEC61A1,PTPN12,FGL2,SDF2L1,COPB1,RAF1,PVRL2,TRPM4,IPO8,FOLH1,TBX3,TRAFD1,KRT82,GALNT5,TLR2,KIF11,GALC,KIAA0556,RNF138,TRIP4,CRISPLD2,ERP44,C19orf10,ARFGAP3,OSBP,ARCN1,CBL,MCAM,LOXL3,UBE2S,AGA,CPT1A,CDK6,REXO2,TMTC3,RAB15,PML,DMWD,RCN3,SUMF1,RNF7,YIPF5,CA…
GO Component	GO:0043227	Membrane-bounded organelle	261	12427	0.08	6.07e-05	9606.ENSP00000169298,9606.ENSP00000185150,9606.ENSP00000204726,9606.ENSP00000215980,9606.ENSP00000216160,9606.ENSP00000218004,9606.ENSP00000220514,9606.ENSP00000220809,9606.ENSP00000221466,9606.ENSP00000221856,9606.ENSP00000221957,9606.ENSP00000222399,9606.ENSP00000223215,9606.ENSP00000223641,9606.ENSP00000225737,9606.ENSP00000227474,9606.ENSP00000228506,9606.ENSP00000228938,9606.ENSP00000231061,…	ST6GAL1,ERLEC1,GOLGA3,CENPM,TAB1,NXT2,OIP5,PLAT,FCGRT,FSD1,PLIN3,LAMB1,MEST,SEC61B,AKAP10,PUS3,MLEC,MGP,SPARC,GGCX,LEPRE1,RPN2,RARRES1,TFG,KALRN,SEC61A1,PTPN12,FGL2,SDF2L1,COPB1,RAF1,PVRL2,TRPM4,IPO8,FOLH1,TBX3,TRAFD1,GALNT5,TLR2,KIF11,GALC,RNF138,TRIP4,CRISPLD2,ERP44,C19orf10,ARFGAP3,OSBP,ARCN1,CBL,MCAM,LOXL3,UBE2S,AGA,CPT1A,CDK6,REXO2,TMTC3,RAB15,PML,DMWD,RCN3,SUMF1,RNF7,YIPF5,CAPN5,FADS2,DUSP6…
GO Component	GO:0043229	Intracellular organelle	261	12528	0.07	0.00015	9606.ENSP00000169298,9606.ENSP00000185150,9606.ENSP00000204726,9606.ENSP00000215980,9606.ENSP00000216160,9606.ENSP00000218004,9606.ENSP00000220514,9606.ENSP00000220809,9606.ENSP00000221466,9606.ENSP00000221856,9606.ENSP00000221957,9606.ENSP00000222399,9606.ENSP00000223215,9606.ENSP00000223641,9606.ENSP00000225737,9606.ENSP00000227474,9606.ENSP00000228506,9606.ENSP00000231061,9606.ENSP00000236040,…	ST6GAL1,ERLEC1,GOLGA3,CENPM,TAB1,NXT2,OIP5,PLAT,FCGRT,FSD1,PLIN3,LAMB1,MEST,SEC61B,AKAP10,PUS3,MLEC,SPARC,LEPRE1,RPN2,TFG,KALRN,SEC61A1,PTPN12,FGL2,SDF2L1,COPB1,RAF1,TRPM4,IPO8,TBX3,TRAFD1,KRT82,GALNT5,TLR2,KIF11,GALC,KIAA0556,RNF138,TRIP4,CRISPLD2,ERP44,C19orf10,ARFGAP3,OSBP,ARCN1,CBL,MCAM,LOXL3,UBE2S,AGA,CPT1A,CDK6,REXO2,TMTC3,RAB15,PML,DMWD,RCN3,SUMF1,RNF7,YIPF5,DUSP6,PTS,SEC24D,AKAP6,HAUS1,TM…
GO Component	GO:0016020	Membrane	203	9072	0.11	0.00017	9606.ENSP00000169298,9606.ENSP00000204726,9606.ENSP00000216160,9606.ENSP00000221466,9606.ENSP00000221856,9606.ENSP00000221957,9606.ENSP00000223215,9606.ENSP00000223641,9606.ENSP00000225737,9606.ENSP00000228506,9606.ENSP00000231061,9606.ENSP00000233838,9606.ENSP00000236040,9606.ENSP00000237530,9606.ENSP00000237696,9606.ENSP00000240851,9606.ENSP00000243253,9606.ENSP00000247020,9606.ENSP00000248958,…	ST6GAL1,GOLGA3,TAB1,FCGRT,FSD1,PLIN3,MEST,SEC61B,AKAP10,MLEC,SPARC,GGCX,LEPRE1,RPN2,RARRES1,TFG,SEC61A1,SDF2,SDF2L1,COPB1,RAF1,PVRL2,TRPM4,FOLH1,GALNT5,TLR2,KIF11,ERP44,GNAO1,ARFGAP3,OSBP,ARCN1,CBL,MCAM,LOXL3,CPT1A,TMTC3,RAB15,PML,GAREM,YIPF5,FADS2,SEC24D,AKAP6,TXNDC11,TMEM87B,HSPA13,KCNMA1,SLAMF8,DTX3L,ITGB5,RPN1,LRRK2,IKBIP,HSP90B1,PPIB,ANPEP,PDIA3,LMAN2,SNX7,ARF4,B4GALT6,PCDHGC4,MRC2,MLKL,PSMD…
GO Component	GO:0031410	Cytoplasmic vesicle	73	2386	0.24	0.00019	9606.ENSP00000216160,9606.ENSP00000220809,9606.ENSP00000221466,9606.ENSP00000221957,9606.ENSP00000228506,9606.ENSP00000231061,9606.ENSP00000248598,9606.ENSP00000249923,9606.ENSP00000260010,9606.ENSP00000262424,9606.ENSP00000262455,9606.ENSP00000264028,9606.ENSP00000264595,9606.ENSP00000267512,9606.ENSP00000268058,9606.ENSP00000274496,9606.ENSP00000280551,9606.ENSP00000284984,9606.ENSP00000286091,…	TAB1,PLAT,FCGRT,PLIN3,MLEC,SPARC,FGL2,COPB1,TLR2,CRISPLD2,ERP44,ARCN1,AGA,RAB15,PML,YIPF5,SEC24D,ADAMTS1,PDIA4,DTX3L,ITGB5,RPN1,LRRK2,HSP90B1,PPIB,ANPEP,PDIA3,LMAN2,SNX7,PSMD2,FAM109B,STAB1,EEA1,CALR,ATP11B,STXBP5,HSPA5,COPG1,P4HB,COPB2,CAMK2D,NISCH,SND1,FAM3C,INPP5F,MAP3K7,AP4B1,PGM1,CKAP4,PRDX4,SEC31A,HLA-A,SEC24A,COLEC12,PDIA6,MYO7A,PSMD14,KDELR3,AMOTL1,RUSC2,TSPAN14,CHID1,DDOST,TRPV4,ARRB1,GO…
GO Component	GO:0030663	COPI-coated vesicle membrane	6	18	1.28	0.00023	9606.ENSP00000249923,9606.ENSP00000264028,9606.ENSP00000325002,9606.ENSP00000329419,9606.ENSP00000386918,9606.ENSP00000480707	COPB1,ARCN1,COPG1,COPB2,KDELR3,COPZ2
GO Component	GO:0000139	Golgi membrane	33	761	0.39	0.00025	9606.ENSP00000169298,9606.ENSP00000204726,9606.ENSP00000240851,9606.ENSP00000249923,9606.ENSP00000259056,9606.ENSP00000263245,9606.ENSP00000263847,9606.ENSP00000264028,9606.ENSP00000280551,9606.ENSP00000283206,9606.ENSP00000298910,9606.ENSP00000303366,9606.ENSP00000306459,9606.ENSP00000325002,9606.ENSP00000328524,9606.ENSP00000329419,9606.ENSP00000347088,9606.ENSP00000353910,9606.ENSP00000358582,…	ST6GAL1,GOLGA3,TFG,COPB1,GALNT5,ARFGAP3,OSBP,ARCN1,SEC24D,TMEM87B,LRRK2,LMAN2,B4GALT6,COPG1,DENND5A,COPB2,LARGE,FUT8,AP4B1,SEC31A,EXT2,HLA-A,TMF1,SEC24A,KDELR3,CYTH2,ARRB1,SLC9A8,GOLIM4,B4GALT4,COPZ2,ARFRP1,FURIN
GO Component	GO:0005794	Golgi apparatus	53	1584	0.28	0.00048	9606.ENSP00000169298,9606.ENSP00000204726,9606.ENSP00000221957,9606.ENSP00000240851,9606.ENSP00000249923,9606.ENSP00000251849,9606.ENSP00000252826,9606.ENSP00000259056,9606.ENSP00000260010,9606.ENSP00000262947,9606.ENSP00000263245,9606.ENSP00000263847,9606.ENSP00000264028,9606.ENSP00000264033,9606.ENSP00000274496,9606.ENSP00000280551,9606.ENSP00000283206,9606.ENSP00000298910,9606.ENSP00000303366,…	ST6GAL1,GOLGA3,PLIN3,TFG,COPB1,RAF1,TRPM4,GALNT5,TLR2,C19orf10,ARFGAP3,OSBP,ARCN1,CBL,YIPF5,SEC24D,TMEM87B,LRRK2,LMAN2,ARF4,B4GALT6,FAM109B,CALR,ATP11B,FIBIN,COPG1,DENND5A,COPB2,POFUT2,LARGE,FAM3C,FUT8,AP4B1,SEC31A,PPHLN1,EXT2,HLA-A,TMF1,SEC24A,CRELD2,KDELR3,CHID1,CYTH2,ARRB1,SLC9A8,GOLIM4,B4GALT4,PRRC1,FHDC1,NUCB2,COPZ2,ARFRP1,FURIN
GO Component	GO:0005798	Golgi-associated vesicle	14	178	0.65	0.0005	9606.ENSP00000249923,9606.ENSP00000264028,9606.ENSP00000274496,9606.ENSP00000280551,9606.ENSP00000298910,9606.ENSP00000303366,9606.ENSP00000325002,9606.ENSP00000329419,9606.ENSP00000378721,9606.ENSP00000379873,9606.ENSP00000381823,9606.ENSP00000386918,9606.ENSP00000480707,9606.ENSP00000483552	COPB1,ARCN1,YIPF5,SEC24D,LRRK2,LMAN2,COPG1,COPB2,SEC31A,HLA-A,SEC24A,KDELR3,COPZ2,FURIN
GO Component	GO:0030120	Vesicle coat	8	53	0.94	0.0007	9606.ENSP00000249923,9606.ENSP00000264028,9606.ENSP00000280551,9606.ENSP00000325002,9606.ENSP00000329419,9606.ENSP00000378721,9606.ENSP00000381823,9606.ENSP00000480707	COPB1,ARCN1,SEC24D,COPG1,COPB2,SEC31A,SEC24A,COPZ2
GO Component	GO:0030117	Membrane coat	10	92	0.79	0.00074	9606.ENSP00000249923,9606.ENSP00000264028,9606.ENSP00000280551,9606.ENSP00000325002,9606.ENSP00000329419,9606.ENSP00000349824,9606.ENSP00000358582,9606.ENSP00000378721,9606.ENSP00000381823,9606.ENSP00000480707	COPB1,ARCN1,SEC24D,COPG1,COPB2,REPS2,AP4B1,SEC31A,SEC24A,COPZ2
GO Component	GO:0030126	COPI vesicle coat	5	13	1.34	0.00074	9606.ENSP00000249923,9606.ENSP00000264028,9606.ENSP00000325002,9606.ENSP00000329419,9606.ENSP00000480707	COPB1,ARCN1,COPG1,COPB2,COPZ2
GO Component	GO:0008250	Oligosaccharyltransferase complex	5	14	1.31	0.00088	9606.ENSP00000237530,9606.ENSP00000296255,9606.ENSP00000376472,9606.ENSP00000399457,9606.ENSP00000426167	RPN2,RPN1,STT3A,DDOST,OSTC
GO Component	GO:0005615	Extracellular space	87	3195	0.19	0.00095	9606.ENSP00000220809,9606.ENSP00000221466,9606.ENSP00000222399,9606.ENSP00000223215,9606.ENSP00000228938,9606.ENSP00000231061,9606.ENSP00000236040,9606.ENSP00000237696,9606.ENSP00000240874,9606.ENSP00000247020,9606.ENSP00000248598,9606.ENSP00000252483,9606.ENSP00000256999,9606.ENSP00000261588,9606.ENSP00000262424,9606.ENSP00000262455,9606.ENSP00000262947,9606.ENSP00000263369,9606.ENSP00000264036,…	PLAT,FCGRT,LAMB1,MEST,MGP,SPARC,LEPRE1,RARRES1,KALRN,SDF2,FGL2,PVRL2,FOLH1,KIAA0556,CRISPLD2,ERP44,C19orf10,MIA,MCAM,LOXL3,AGA,RAB15,CAPN5,HSPA13,PDIA4,KRT83,ITGB5,LRRK2,HSP90B1,PPIB,ANPEP,PDIA3,LMAN2,ARF4,PSMD2,PPP2R1B,EEA1,UGDH,CALR,CRTAP,HSPA5,P4HB,SRPR,KRT36,ENOX2,C1QTNF1,PTN,SND1,FAM3C,FUT8,PCMT1,CFHR3,CTBS,PGM1,IL13RA2,HSPA1L,CKAP4,PRDX4,LAMA1,LAD1,HDLBP,SIL1,EXT2,HLA-A,GATM,SERPINB7,VIMP,C…
GO Component	GO:0042470	Melanosome	10	104	0.74	0.0016	9606.ENSP00000286091,9606.ENSP00000296255,9606.ENSP00000299767,9606.ENSP00000300026,9606.ENSP00000300289,9606.ENSP00000324173,9606.ENSP00000327801,9606.ENSP00000346762,9606.ENSP00000385385,9606.ENSP00000386331	PDIA4,RPN1,HSP90B1,PPIB,PDIA3,HSPA5,P4HB,SND1,PDIA6,MYO7A
GO Component	GO:0098796	Membrane protein complex	40	1141	0.3	0.0018	9606.ENSP00000223641,9606.ENSP00000237530,9606.ENSP00000243253,9606.ENSP00000249923,9606.ENSP00000252826,9606.ENSP00000260010,9606.ENSP00000262494,9606.ENSP00000264028,9606.ENSP00000264033,9606.ENSP00000280551,9606.ENSP00000280979,9606.ENSP00000286628,9606.ENSP00000296181,9606.ENSP00000296255,9606.ENSP00000300289,9606.ENSP00000320866,9606.ENSP00000321826,9606.ENSP00000325002,9606.ENSP00000328023,…	SEC61B,RPN2,SEC61A1,COPB1,TRPM4,TLR2,GNAO1,ARCN1,CBL,SEC24D,AKAP6,KCNMA1,ITGB5,RPN1,PDIA3,CALR,STXBP5,COPG1,SRPR,COPB2,SEL1L,REPS2,SEC63,ITGA10,AP4B1,LRRC8C,STT3A,SEC31A,EXT2,HLA-A,VIMP,SEC24A,DERL3,DDOST,OSTC,SPCS3,SEC11C,BIRC2,COPZ2,NAPB
GO Component	GO:0030660	Golgi-associated vesicle membrane	10	109	0.72	0.0021	9606.ENSP00000249923,9606.ENSP00000264028,9606.ENSP00000280551,9606.ENSP00000325002,9606.ENSP00000329419,9606.ENSP00000378721,9606.ENSP00000379873,9606.ENSP00000381823,9606.ENSP00000386918,9606.ENSP00000480707	COPB1,ARCN1,SEC24D,COPG1,COPB2,SEC31A,HLA-A,SEC24A,KDELR3,COPZ2
GO Component	GO:0031982	Vesicle	99	3879	0.16	0.0023	9606.ENSP00000216160,9606.ENSP00000220809,9606.ENSP00000221466,9606.ENSP00000221957,9606.ENSP00000222399,9606.ENSP00000223215,9606.ENSP00000228506,9606.ENSP00000228938,9606.ENSP00000231061,9606.ENSP00000236040,9606.ENSP00000237696,9606.ENSP00000240874,9606.ENSP00000248598,9606.ENSP00000249923,9606.ENSP00000252483,9606.ENSP00000256999,9606.ENSP00000260010,9606.ENSP00000262424,9606.ENSP00000262455,…	TAB1,PLAT,FCGRT,PLIN3,LAMB1,MEST,MLEC,MGP,SPARC,LEPRE1,RARRES1,KALRN,FGL2,COPB1,PVRL2,FOLH1,TLR2,CRISPLD2,ERP44,ARCN1,AGA,RAB15,PML,YIPF5,CAPN5,SEC24D,ADAMTS1,HSPA13,PDIA4,DTX3L,ITGB5,RPN1,LRRK2,HSP90B1,PPIB,ANPEP,PDIA3,LMAN2,SNX7,ARF4,PSMD2,PPP2R1B,FAM109B,STAB1,EEA1,UGDH,CALR,ATP11B,STXBP5,HSPA5,COPG1,P4HB,SRPR,KRT36,COPB2,CAMK2D,NISCH,SND1,FAM3C,FUT8,INPP5F,PCMT1,CFHR3,MAP3K7,AP4B1,PGM1,CKAP4,…
GO Component	GO:0005925	Focal adhesion	20	405	0.45	0.0026	9606.ENSP00000248594,9606.ENSP00000252483,9606.ENSP00000264033,9606.ENSP00000264036,9606.ENSP00000264245,9606.ENSP00000265881,9606.ENSP00000278559,9606.ENSP00000296181,9606.ENSP00000299767,9606.ENSP00000300026,9606.ENSP00000300289,9606.ENSP00000307513,9606.ENSP00000320866,9606.ENSP00000324173,9606.ENSP00000327801,9606.ENSP00000356814,9606.ENSP00000384136,9606.ENSP00000384515,9606.ENSP00000406191,…	PTPN12,PVRL2,CBL,MCAM,ARHGAP31,REXO2,CAPN5,ITGB5,HSP90B1,PPIB,PDIA3,MRC2,CALR,HSPA5,P4HB,DCAF6,RDX,PARVB,TRPV4,HYOU1
GO Component	GO:0030659	Cytoplasmic vesicle membrane	29	770	0.33	0.0063	9606.ENSP00000228506,9606.ENSP00000231061,9606.ENSP00000249923,9606.ENSP00000260010,9606.ENSP00000264028,9606.ENSP00000280551,9606.ENSP00000298910,9606.ENSP00000300060,9606.ENSP00000304429,9606.ENSP00000312946,9606.ENSP00000320866,9606.ENSP00000321195,9606.ENSP00000321826,9606.ENSP00000325002,9606.ENSP00000329419,9606.ENSP00000339740,9606.ENSP00000367265,9606.ENSP00000378721,9606.ENSP00000379873,…	MLEC,SPARC,COPB1,TLR2,ARCN1,SEC24D,LRRK2,ANPEP,SNX7,STAB1,CALR,ATP11B,STXBP5,COPG1,COPB2,CAMK2D,CKAP4,SEC31A,HLA-A,SEC24A,COLEC12,KDELR3,TSPAN14,DDOST,ARRB1,SORCS2,GPR84,CD177,COPZ2
GO Component	GO:0043231	Intracellular membrane-bounded organelle	222	10761	0.07	0.0079	9606.ENSP00000169298,9606.ENSP00000185150,9606.ENSP00000204726,9606.ENSP00000215980,9606.ENSP00000216160,9606.ENSP00000218004,9606.ENSP00000220514,9606.ENSP00000221856,9606.ENSP00000221957,9606.ENSP00000222399,9606.ENSP00000223215,9606.ENSP00000223641,9606.ENSP00000225737,9606.ENSP00000227474,9606.ENSP00000228506,9606.ENSP00000231061,9606.ENSP00000236040,9606.ENSP00000237530,9606.ENSP00000240851,…	ST6GAL1,ERLEC1,GOLGA3,CENPM,TAB1,NXT2,OIP5,FSD1,PLIN3,LAMB1,MEST,SEC61B,AKAP10,PUS3,MLEC,SPARC,LEPRE1,RPN2,TFG,KALRN,SEC61A1,PTPN12,SDF2L1,COPB1,RAF1,TRPM4,IPO8,TBX3,TRAFD1,GALNT5,TLR2,KIF11,GALC,RNF138,TRIP4,ERP44,C19orf10,ARFGAP3,OSBP,ARCN1,CBL,MCAM,LOXL3,UBE2S,AGA,CPT1A,CDK6,REXO2,TMTC3,PML,DMWD,RCN3,SUMF1,RNF7,YIPF5,DUSP6,PTS,SEC24D,AKAP6,TMEM87B,HSPA13,PDIA4,DTX3L,RPN1,ZHX1,ARHGEF40,LRRK2,IK…
GO Component	GO:0098805	Whole membrane	51	1715	0.23	0.0079	9606.ENSP00000216160,9606.ENSP00000221466,9606.ENSP00000221957,9606.ENSP00000228506,9606.ENSP00000231061,9606.ENSP00000237530,9606.ENSP00000249923,9606.ENSP00000251849,9606.ENSP00000260010,9606.ENSP00000264028,9606.ENSP00000264033,9606.ENSP00000265641,9606.ENSP00000267512,9606.ENSP00000268058,9606.ENSP00000280551,9606.ENSP00000280979,9606.ENSP00000286628,9606.ENSP00000296161,9606.ENSP00000298910,…	TAB1,FCGRT,PLIN3,MLEC,SPARC,RPN2,COPB1,RAF1,TLR2,ARCN1,CBL,CPT1A,RAB15,PML,SEC24D,AKAP6,KCNMA1,DTX3L,LRRK2,ANPEP,PDIA3,PPP2R1B,STAB1,EEA1,CALR,ATP11B,COPG1,COPB2,CAMK2D,INPP5F,MAP3K7,CKAP4,SEC31A,HLA-A,SEC24A,COLEC12,MYO7A,KDELR3,TSPAN14,DDOST,ARRB1,GOLIM4,SORCS2,SERPINH1,NUCB2,GPR84,BIRC2,CD177,COPZ2,NAPB,FURIN
GO Component	GO:0070971	Endoplasmic reticulum exit site	5	28	1.01	0.0098	9606.ENSP00000240851,9606.ENSP00000274496,9606.ENSP00000298910,9606.ENSP00000378721,9606.ENSP00000379873	TFG,YIPF5,LRRK2,SEC31A,HLA-A
GO Component	GO:0030135	Coated vesicle	15	292	0.47	0.0123	9606.ENSP00000249923,9606.ENSP00000264028,9606.ENSP00000274496,9606.ENSP00000280551,9606.ENSP00000303366,9606.ENSP00000312753,9606.ENSP00000325002,9606.ENSP00000329419,9606.ENSP00000354519,9606.ENSP00000378721,9606.ENSP00000379873,9606.ENSP00000381823,9606.ENSP00000386918,9606.ENSP00000480707,9606.ENSP00000483552	COPB1,ARCN1,YIPF5,SEC24D,LMAN2,FAM109B,COPG1,COPB2,INPP5F,SEC31A,HLA-A,SEC24A,KDELR3,COPZ2,FURIN
GO Component	GO:0110165	Cellular anatomical entity	329	17788	0.02	0.0127	9606.ENSP00000169298,9606.ENSP00000185150,9606.ENSP00000204726,9606.ENSP00000215980,9606.ENSP00000216160,9606.ENSP00000218004,9606.ENSP00000218436,9606.ENSP00000220514,9606.ENSP00000220809,9606.ENSP00000221466,9606.ENSP00000221856,9606.ENSP00000221957,9606.ENSP00000222399,9606.ENSP00000223215,9606.ENSP00000223641,9606.ENSP00000225737,9606.ENSP00000227474,9606.ENSP00000228506,9606.ENSP00000228938,…	ST6GAL1,ERLEC1,GOLGA3,CENPM,TAB1,NXT2,ITIH6,OIP5,PLAT,FCGRT,FSD1,PLIN3,LAMB1,MEST,SEC61B,AKAP10,PUS3,MLEC,MGP,SPARC,GGCX,LEPRE1,RPN2,RARRES1,TFG,KALRN,SEC61A1,SDF2,PTPN12,FGL2,SDF2L1,COPB1,RAF1,PVRL2,TRPM4,GFPT2,MKRN1,IPO8,FOLH1,TBX3,TRAFD1,KRT82,GALNT5,TLR2,KIF11,GALC,KIAA0556,RNF138,TRIP4,CRISPLD2,ERP44,GNAO1,C19orf10,MAP3K8,ARFGAP3,MIA,OSBP,ARCN1,CBL,MCAM,LOXL3,ARHGAP31,UBE2S,AGA,PAPSS1,CPT1A,…
GO Component	GO:0005790	Smooth endoplasmic reticulum	5	33	0.94	0.0179	9606.ENSP00000300026,9606.ENSP00000320866,9606.ENSP00000324173,9606.ENSP00000368646,9606.ENSP00000480150	PPIB,CALR,HSPA5,PRDX4,HYOU1
GO Component	GO:0042824	MHC class I peptide loading complex	3	7	1.39	0.021	9606.ENSP00000300289,9606.ENSP00000320866,9606.ENSP00000379873	PDIA3,CALR,HLA-A
GO Component	GO:0005576	Extracellular region	99	4166	0.13	0.0239	9606.ENSP00000169298,9606.ENSP00000218436,9606.ENSP00000220809,9606.ENSP00000221466,9606.ENSP00000222399,9606.ENSP00000223215,9606.ENSP00000228938,9606.ENSP00000231061,9606.ENSP00000236040,9606.ENSP00000237696,9606.ENSP00000240874,9606.ENSP00000247020,9606.ENSP00000248598,9606.ENSP00000252483,9606.ENSP00000256999,9606.ENSP00000261588,9606.ENSP00000262424,9606.ENSP00000262455,9606.ENSP00000262947,…	ST6GAL1,ITIH6,PLAT,FCGRT,LAMB1,MEST,MGP,SPARC,LEPRE1,RARRES1,KALRN,SDF2,FGL2,PVRL2,FOLH1,KIAA0556,CRISPLD2,ERP44,C19orf10,MIA,MCAM,LOXL3,AGA,RAB15,HAPLN1,CAPN5,ADAMTS1,HSPA13,PDIA4,KRT83,ITGB5,LRRK2,HSP90B1,PPIB,ANPEP,PDIA3,LMAN2,ARF4,PSMD2,PPP2R1B,EEA1,UGDH,CALR,CRELD1,FIBIN,CRTAP,HSPA5,P4HB,SRPR,KRT36,ENOX2,C1QTNF1,PTN,SND1,CNDP1,FAM3C,FUT8,GPX7,PCMT1,CFHR3,CTBS,PGM1,IL13RA2,FKBPL,HSPA1L,CKAP4,…
GO Component	GO:0071682	Endocytic vesicle lumen	4	20	1.06	0.0253	9606.ENSP00000231061,9606.ENSP00000299767,9606.ENSP00000320866,9606.ENSP00000480150	SPARC,HSP90B1,CALR,HYOU1
GO Component	GO:0031984	Organelle subcompartment	17	392	0.39	0.0278	9606.ENSP00000169298,9606.ENSP00000204726,9606.ENSP00000263847,9606.ENSP00000298910,9606.ENSP00000306459,9606.ENSP00000312753,9606.ENSP00000321195,9606.ENSP00000328524,9606.ENSP00000338885,9606.ENSP00000353910,9606.ENSP00000358582,9606.ENSP00000379873,9606.ENSP00000398722,9606.ENSP00000417354,9606.ENSP00000420161,9606.ENSP00000483486,9606.ENSP00000483552	ST6GAL1,GOLGA3,OSBP,LRRK2,B4GALT6,FAM109B,ATP11B,DENND5A,C2CD2L,FUT8,AP4B1,HLA-A,CHID1,GOLIM4,B4GALT4,ARFRP1,FURIN
GO Component	GO:0032991	Protein-containing complex	116	5073	0.12	0.0278	9606.ENSP00000204726,9606.ENSP00000216160,9606.ENSP00000218004,9606.ENSP00000222399,9606.ENSP00000223641,9606.ENSP00000225737,9606.ENSP00000236040,9606.ENSP00000237530,9606.ENSP00000243253,9606.ENSP00000248598,9606.ENSP00000248958,9606.ENSP00000249923,9606.ENSP00000252826,9606.ENSP00000260010,9606.ENSP00000260731,9606.ENSP00000261884,9606.ENSP00000262494,9606.ENSP00000264028,9606.ENSP00000264033,…	GOLGA3,TAB1,NXT2,LAMB1,SEC61B,AKAP10,LEPRE1,RPN2,SEC61A1,FGL2,SDF2L1,COPB1,TRPM4,TLR2,KIF11,TRIP4,GNAO1,ARCN1,CBL,UBE2S,CDK6,RNF7,SEC24D,AKAP6,HAUS1,KCNMA1,DTX3L,ITGB5,RPN1,LRRK2,HSP90B1,PPIB,PDIA3,GEMIN2,CLOCK,APOBEC3F,PSMD2,PPP2R1B,EEA1,MRPS24,CALR,STXBP5,CRTAP,KIF15,HSPA5,COPG1,P4HB,SRPR,COPB2,SEL1L,ASCC1,CAMK2D,C1QTNF1,PTN,SND1,REPS2,CHM,RXRG,PARP9,DCAF6,SEC63,ASCC3,UFL1,ITGA10,MAP3K7,AP4B1,P…
GO Component	GO:0005791	Rough endoplasmic reticulum	7	82	0.69	0.0296	9606.ENSP00000223641,9606.ENSP00000237530,9606.ENSP00000243253,9606.ENSP00000296255,9606.ENSP00000328023,9606.ENSP00000357998,9606.ENSP00000367265	SEC61B,RPN2,SEC61A1,RPN1,SRPR,SEC63,CKAP4
GO Component	GO:0098791	Golgi apparatus subcompartment	16	363	0.4	0.0317	9606.ENSP00000169298,9606.ENSP00000204726,9606.ENSP00000263847,9606.ENSP00000298910,9606.ENSP00000306459,9606.ENSP00000312753,9606.ENSP00000321195,9606.ENSP00000328524,9606.ENSP00000353910,9606.ENSP00000358582,9606.ENSP00000379873,9606.ENSP00000398722,9606.ENSP00000417354,9606.ENSP00000420161,9606.ENSP00000483486,9606.ENSP00000483552	ST6GAL1,GOLGA3,OSBP,LRRK2,B4GALT6,FAM109B,ATP11B,DENND5A,FUT8,AP4B1,HLA-A,CHID1,GOLIM4,B4GALT4,ARFRP1,FURIN
GO Component	GO:0044322	Endoplasmic reticulum quality control compartment	4	23	1	0.0363	9606.ENSP00000185150,9606.ENSP00000320866,9606.ENSP00000337053,9606.ENSP00000363616	ERLEC1,CALR,SEL1L,EDEM2
GO Component	GO:0030133	Transport vesicle	17	407	0.38	0.0375	9606.ENSP00000221957,9606.ENSP00000249923,9606.ENSP00000262424,9606.ENSP00000264028,9606.ENSP00000267512,9606.ENSP00000280551,9606.ENSP00000298910,9606.ENSP00000321826,9606.ENSP00000325002,9606.ENSP00000329419,9606.ENSP00000378721,9606.ENSP00000379873,9606.ENSP00000381823,9606.ENSP00000386918,9606.ENSP00000417354,9606.ENSP00000480707,9606.ENSP00000483552	PLIN3,COPB1,CRISPLD2,ARCN1,RAB15,SEC24D,LRRK2,STXBP5,COPG1,COPB2,SEC31A,HLA-A,SEC24A,KDELR3,GOLIM4,COPZ2,FURIN
GO Component	GO:0033018	Sarcoplasmic reticulum lumen	3	10	1.23	0.0401	9606.ENSP00000299767,9606.ENSP00000320866,9606.ENSP00000432799	HSP90B1,CALR,MANF
GO Component	GO:0030662	Coated vesicle membrane	10	176	0.51	0.0452	9606.ENSP00000249923,9606.ENSP00000264028,9606.ENSP00000280551,9606.ENSP00000325002,9606.ENSP00000329419,9606.ENSP00000378721,9606.ENSP00000379873,9606.ENSP00000381823,9606.ENSP00000386918,9606.ENSP00000480707	COPB1,ARCN1,SEC24D,COPG1,COPB2,SEC31A,HLA-A,SEC24A,KDELR3,COPZ2
GO Component	GO:0030867	Rough endoplasmic reticulum membrane	4	25	0.96	0.0452	9606.ENSP00000223641,9606.ENSP00000243253,9606.ENSP00000328023,9606.ENSP00000357998	SEC61B,SEC61A1,SRPR,SEC63
STRING clusters	CL:3166	Protein processing in endoplasmic reticulum, and signal peptide processing	29	84	1.29	2.03e-22	9606.ENSP00000223641,9606.ENSP00000228506,9606.ENSP00000237530,9606.ENSP00000243253,9606.ENSP00000248958,9606.ENSP00000262455,9606.ENSP00000283033,9606.ENSP00000286091,9606.ENSP00000296255,9606.ENSP00000299767,9606.ENSP00000300289,9606.ENSP00000320866,9606.ENSP00000323313,9606.ENSP00000324173,9606.ENSP00000327801,9606.ENSP00000354677,9606.ENSP00000357998,9606.ENSP00000363616,9606.ENSP00000368646,…	SEC61B,MLEC,RPN2,SEC61A1,SDF2L1,ERP44,TXNDC11,PDIA4,RPN1,HSP90B1,PDIA3,CALR,PDIA5,HSPA5,P4HB,GPX7,SEC63,EDEM2,PRDX4,STT3A,CRELD2,PDIA6,DDOST,DNAJB11,OSTC,SPCS3,MANF,SEC11C,HYOU1
STRING clusters	CL:3165	Protein processing in endoplasmic reticulum, and Insertion of tail-anchored proteins into the endoplasmic reticulum membrane	32	137	1.12	7.54e-21	9606.ENSP00000185150,9606.ENSP00000223641,9606.ENSP00000228506,9606.ENSP00000237530,9606.ENSP00000243253,9606.ENSP00000248958,9606.ENSP00000262455,9606.ENSP00000283033,9606.ENSP00000286091,9606.ENSP00000296255,9606.ENSP00000299767,9606.ENSP00000300289,9606.ENSP00000320866,9606.ENSP00000323313,9606.ENSP00000324173,9606.ENSP00000327801,9606.ENSP00000337053,9606.ENSP00000354677,9606.ENSP00000357998,…	ERLEC1,SEC61B,MLEC,RPN2,SEC61A1,SDF2L1,ERP44,TXNDC11,PDIA4,RPN1,HSP90B1,PDIA3,CALR,PDIA5,HSPA5,P4HB,SEL1L,GPX7,SEC63,EDEM2,PRDX4,STT3A,CRELD2,DERL3,PDIA6,DDOST,DNAJB11,OSTC,SPCS3,MANF,SEC11C,HYOU1
STRING clusters	CL:3170	Mixed, incl. protein folding in endoplasmic reticulum, and ubiquitin-dependent glycoprotein ERAD pathway	18	35	1.47	4.87e-16	9606.ENSP00000248958,9606.ENSP00000262455,9606.ENSP00000283033,9606.ENSP00000286091,9606.ENSP00000299767,9606.ENSP00000300289,9606.ENSP00000320866,9606.ENSP00000323313,9606.ENSP00000324173,9606.ENSP00000327801,9606.ENSP00000354677,9606.ENSP00000363616,9606.ENSP00000368646,9606.ENSP00000383938,9606.ENSP00000385385,9606.ENSP00000414398,9606.ENSP00000432799,9606.ENSP00000480150	SDF2L1,ERP44,TXNDC11,PDIA4,HSP90B1,PDIA3,CALR,PDIA5,HSPA5,P4HB,GPX7,EDEM2,PRDX4,CRELD2,PDIA6,DNAJB11,MANF,HYOU1
STRING clusters	CL:3172	Photodynamic therapy-induced unfolded protein response, and protein disulfide isomerase activity	14	23	1.54	4.32e-13	9606.ENSP00000248958,9606.ENSP00000262455,9606.ENSP00000286091,9606.ENSP00000299767,9606.ENSP00000320866,9606.ENSP00000324173,9606.ENSP00000327801,9606.ENSP00000354677,9606.ENSP00000368646,9606.ENSP00000383938,9606.ENSP00000385385,9606.ENSP00000414398,9606.ENSP00000432799,9606.ENSP00000480150	SDF2L1,ERP44,PDIA4,HSP90B1,CALR,HSPA5,P4HB,GPX7,PRDX4,CRELD2,PDIA6,DNAJB11,MANF,HYOU1
STRING clusters	CL:3173	Photodynamic therapy-induced unfolded protein response, and Inhibition of PKR	10	17	1.53	7.47e-09	9606.ENSP00000248958,9606.ENSP00000286091,9606.ENSP00000299767,9606.ENSP00000320866,9606.ENSP00000324173,9606.ENSP00000383938,9606.ENSP00000385385,9606.ENSP00000414398,9606.ENSP00000432799,9606.ENSP00000480150	SDF2L1,PDIA4,HSP90B1,CALR,HSPA5,CRELD2,PDIA6,DNAJB11,MANF,HYOU1
STRING clusters	CL:3272	Oligosaccharyltransferase complex, and Protein export	11	31	1.31	4.54e-08	9606.ENSP00000223641,9606.ENSP00000228506,9606.ENSP00000237530,9606.ENSP00000243253,9606.ENSP00000296255,9606.ENSP00000357998,9606.ENSP00000376472,9606.ENSP00000399457,9606.ENSP00000426167,9606.ENSP00000427463,9606.ENSP00000468633	SEC61B,MLEC,RPN2,SEC61A1,RPN1,SEC63,STT3A,DDOST,OSTC,SPCS3,SEC11C
STRING clusters	CL:8377	COPI-coated vesicle membrane, and COPI-coated vesicle budding	7	19	1.32	9.56e-05	9606.ENSP00000249923,9606.ENSP00000263245,9606.ENSP00000264028,9606.ENSP00000325002,9606.ENSP00000329419,9606.ENSP00000386918,9606.ENSP00000480707	COPB1,ARFGAP3,ARCN1,COPG1,COPB2,KDELR3,COPZ2
STRING clusters	CL:3175	Sequestering of calcium ion, and Disulphide isomerase	5	5	1.76	0.00014	9606.ENSP00000286091,9606.ENSP00000299767,9606.ENSP00000320866,9606.ENSP00000385385,9606.ENSP00000480150	PDIA4,HSP90B1,CALR,PDIA6,HYOU1
STRING clusters	CL:8086	Endoplasmic reticulum to Golgi vesicle-mediated transport, and SNARE complex	16	187	0.69	0.00019	9606.ENSP00000204726,9606.ENSP00000249923,9606.ENSP00000263245,9606.ENSP00000264028,9606.ENSP00000280551,9606.ENSP00000303366,9606.ENSP00000321826,9606.ENSP00000325002,9606.ENSP00000329419,9606.ENSP00000378721,9606.ENSP00000381823,9606.ENSP00000386918,9606.ENSP00000417354,9606.ENSP00000480707,9606.ENSP00000482826,9606.ENSP00000483486	GOLGA3,COPB1,ARFGAP3,ARCN1,SEC24D,LMAN2,STXBP5,COPG1,COPB2,SEC31A,SEC24A,KDELR3,GOLIM4,COPZ2,NAPB,ARFRP1
STRING clusters	CL:8378	COPI vesicle coat	5	10	1.46	0.0012	9606.ENSP00000249923,9606.ENSP00000264028,9606.ENSP00000325002,9606.ENSP00000329419,9606.ENSP00000480707	COPB1,ARCN1,COPG1,COPB2,COPZ2
STRING clusters	CL:3308	Oligosaccharyltransferase complex	5	11	1.41	0.0017	9606.ENSP00000237530,9606.ENSP00000296255,9606.ENSP00000376472,9606.ENSP00000399457,9606.ENSP00000426167	RPN2,RPN1,STT3A,DDOST,OSTC
STRING clusters	CL:16548	Negative regulation of post-translational protein modification, and Serpin H1	4	5	1.66	0.0027	9606.ENSP00000236040,9606.ENSP00000300026,9606.ENSP00000323696,9606.ENSP00000434412	LEPRE1,PPIB,CRTAP,SERPINH1
STRING clusters	CL:16429	Collagen formation, and Defective B3GALTL causes Peters-plus syndrome (PpS)	13	168	0.64	0.0041	9606.ENSP00000220809,9606.ENSP00000231061,9606.ENSP00000236040,9606.ENSP00000264094,9606.ENSP00000284984,9606.ENSP00000300026,9606.ENSP00000323696,9606.ENSP00000384999,9606.ENSP00000424571,9606.ENSP00000434412,9606.ENSP00000460236,9606.ENSP00000480474,9606.ENSP00000483552	PLAT,SPARC,LEPRE1,LOXL3,ADAMTS1,PPIB,CRTAP,P4HA2,FBN2,SERPINH1,SPON1,COL19A1,FURIN
STRING clusters	CL:3206	Mixed, incl. ERO1-like superfamily, and Hydrogenase-1 expression protein HyaE	4	6	1.58	0.0041	9606.ENSP00000262455,9606.ENSP00000327801,9606.ENSP00000354677,9606.ENSP00000368646	ERP44,P4HB,GPX7,PRDX4
STRING clusters	CL:16430	Collagen formation, and Matrix metalloproteinases	11	129	0.69	0.0066	9606.ENSP00000220809,9606.ENSP00000231061,9606.ENSP00000236040,9606.ENSP00000264094,9606.ENSP00000300026,9606.ENSP00000323696,9606.ENSP00000384999,9606.ENSP00000424571,9606.ENSP00000434412,9606.ENSP00000480474,9606.ENSP00000483552	PLAT,SPARC,LEPRE1,LOXL3,PPIB,CRTAP,P4HA2,FBN2,SERPINH1,COL19A1,FURIN
STRING clusters	CL:3273	Protein export, and Translocon-associated	5	17	1.22	0.0066	9606.ENSP00000223641,9606.ENSP00000243253,9606.ENSP00000357998,9606.ENSP00000427463,9606.ENSP00000468633	SEC61B,SEC61A1,SEC63,SPCS3,SEC11C
KEGG	hsa04141	Protein processing in endoplasmic reticulum	28	165	0.99	1.47e-15	9606.ENSP00000185150,9606.ENSP00000223641,9606.ENSP00000237530,9606.ENSP00000243253,9606.ENSP00000280551,9606.ENSP00000286091,9606.ENSP00000296255,9606.ENSP00000299767,9606.ENSP00000300289,9606.ENSP00000303366,9606.ENSP00000320866,9606.ENSP00000324173,9606.ENSP00000327801,9606.ENSP00000337053,9606.ENSP00000357998,9606.ENSP00000363616,9606.ENSP00000364805,9606.ENSP00000367265,9606.ENSP00000376472,…	ERLEC1,SEC61B,RPN2,SEC61A1,SEC24D,PDIA4,RPN1,HSP90B1,PDIA3,LMAN2,CALR,HSPA5,P4HB,SEL1L,SEC63,EDEM2,HSPA1L,CKAP4,STT3A,SIL1,SEC31A,VIMP,SEC24A,DERL3,PDIA6,DDOST,DNAJB11,HYOU1
KEGG	hsa03060	Protein export	8	23	1.3	6.71e-06	9606.ENSP00000223641,9606.ENSP00000243253,9606.ENSP00000324173,9606.ENSP00000328023,9606.ENSP00000357998,9606.ENSP00000418401,9606.ENSP00000427463,9606.ENSP00000468633	SEC61B,SEC61A1,HSPA5,SRPR,SEC63,SRPRB,SPCS3,SEC11C
KEGG	hsa00510	N-Glycan biosynthesis	7	50	0.9	0.006	9606.ENSP00000169298,9606.ENSP00000237530,9606.ENSP00000296255,9606.ENSP00000353910,9606.ENSP00000376472,9606.ENSP00000386597,9606.ENSP00000399457	ST6GAL1,RPN2,RPN1,FUT8,STT3A,DPAGT1,DDOST
KEGG	hsa05170	Human immunodeficiency virus 1 infection	13	204	0.56	0.0089	9606.ENSP00000216160,9606.ENSP00000251849,9606.ENSP00000260010,9606.ENSP00000273480,9606.ENSP00000300289,9606.ENSP00000309749,9606.ENSP00000320866,9606.ENSP00000358335,9606.ENSP00000376808,9606.ENSP00000379873,9606.ENSP00000385057,9606.ENSP00000388648,9606.ENSP00000388910	TAB1,RAF1,TLR2,RNF7,PDIA3,APOBEC3F,CALR,MAP3K7,CUL5,HLA-A,APOBEC3G,CHEK1,NFATC4
KEGG	hsa04145	Phagosome	10	142	0.6	0.021	9606.ENSP00000223641,9606.ENSP00000243253,9606.ENSP00000260010,9606.ENSP00000296181,9606.ENSP00000307513,9606.ENSP00000317955,9606.ENSP00000320866,9606.ENSP00000379873,9606.ENSP00000383115,9606.ENSP00000411770	SEC61B,SEC61A1,TLR2,ITGB5,MRC2,EEA1,CALR,HLA-A,COLEC12,COLEC11
KEGG	hsa00513	Various types of N-glycan biosynthesis	5	38	0.88	0.0464	9606.ENSP00000237530,9606.ENSP00000296255,9606.ENSP00000353910,9606.ENSP00000376472,9606.ENSP00000399457	RPN2,RPN1,FUT8,STT3A,DDOST
Reactome	HSA-392499	Metabolism of proteins	85	1977	0.39	2.38e-11	9606.ENSP00000169298,9606.ENSP00000216160,9606.ENSP00000222399,9606.ENSP00000223641,9606.ENSP00000228506,9606.ENSP00000233838,9606.ENSP00000237530,9606.ENSP00000240851,9606.ENSP00000243253,9606.ENSP00000249923,9606.ENSP00000253778,9606.ENSP00000259056,9606.ENSP00000262494,9606.ENSP00000262947,9606.ENSP00000263245,9606.ENSP00000264028,9606.ENSP00000264552,9606.ENSP00000267512,9606.ENSP00000268058,…	ST6GAL1,TAB1,LAMB1,SEC61B,MLEC,GGCX,RPN2,TFG,SEC61A1,COPB1,GFPT2,GALNT5,GNAO1,C19orf10,ARFGAP3,ARCN1,UBE2S,RAB15,PML,SUMF1,RNF7,SEC24D,ADAMTS1,RPN1,HSP90B1,ANPEP,PDIA3,LMAN2,ARF4,B4GALT6,PSMD2,MRPS24,CALR,PDIA5,HSPA5,COPG1,SENP5,P4HB,SRPR,COPB2,USP16,SEL1L,POFUT2,SUMF2,LARGE,KCTD6,CHM,FUT8,PCMT1,DCAF6,UAP1,MAP3K7,EDEM2,CKAP4,STT3A,CUL5,SEC31A,HLA-A,VIMP,SEC24A,NCOR2,PDIA6,PSMD14,DPAGT1,KDELR3,TSP…
Reactome	HSA-446203	Asparagine N-linked glycosylation	31	300	0.77	2.38e-11	9606.ENSP00000169298,9606.ENSP00000228506,9606.ENSP00000237530,9606.ENSP00000240851,9606.ENSP00000249923,9606.ENSP00000253778,9606.ENSP00000263245,9606.ENSP00000264028,9606.ENSP00000280551,9606.ENSP00000296255,9606.ENSP00000300289,9606.ENSP00000303366,9606.ENSP00000306010,9606.ENSP00000306459,9606.ENSP00000320866,9606.ENSP00000325002,9606.ENSP00000329419,9606.ENSP00000337053,9606.ENSP00000353910,…	ST6GAL1,MLEC,RPN2,TFG,COPB1,GFPT2,ARFGAP3,ARCN1,SEC24D,RPN1,PDIA3,LMAN2,ARF4,B4GALT6,CALR,COPG1,COPB2,SEL1L,FUT8,UAP1,EDEM2,STT3A,SEC31A,SEC24A,DPAGT1,KDELR3,DDOST,B4GALT4,PGM3,COPZ2,NAPB
Reactome	HSA-597592	Post-translational protein modification	64	1390	0.42	1.97e-09	9606.ENSP00000169298,9606.ENSP00000216160,9606.ENSP00000222399,9606.ENSP00000228506,9606.ENSP00000233838,9606.ENSP00000237530,9606.ENSP00000240851,9606.ENSP00000249923,9606.ENSP00000253778,9606.ENSP00000259056,9606.ENSP00000263245,9606.ENSP00000264028,9606.ENSP00000264552,9606.ENSP00000267512,9606.ENSP00000268058,9606.ENSP00000272902,9606.ENSP00000273480,9606.ENSP00000280551,9606.ENSP00000284984,…	ST6GAL1,TAB1,LAMB1,MLEC,GGCX,RPN2,TFG,COPB1,GFPT2,GALNT5,ARFGAP3,ARCN1,UBE2S,RAB15,PML,SUMF1,RNF7,SEC24D,ADAMTS1,RPN1,HSP90B1,PDIA3,LMAN2,ARF4,B4GALT6,PSMD2,CALR,COPG1,SENP5,P4HB,COPB2,USP16,SEL1L,POFUT2,SUMF2,LARGE,KCTD6,CHM,FUT8,DCAF6,UAP1,MAP3K7,EDEM2,CKAP4,STT3A,CUL5,SEC31A,HLA-A,VIMP,SEC24A,NCOR2,PDIA6,PSMD14,DPAGT1,KDELR3,DDOST,ARRB1,B4GALT4,PGM3,SPON1,BIRC2,COPZ2,NAPB,FURIN
Reactome	HSA-5653656	Vesicle-mediated transport	36	660	0.49	2.5e-06	9606.ENSP00000221957,9606.ENSP00000231061,9606.ENSP00000240851,9606.ENSP00000249923,9606.ENSP00000260731,9606.ENSP00000263245,9606.ENSP00000264028,9606.ENSP00000264033,9606.ENSP00000280551,9606.ENSP00000299767,9606.ENSP00000303366,9606.ENSP00000306010,9606.ENSP00000312946,9606.ENSP00000320866,9606.ENSP00000324020,9606.ENSP00000325002,9606.ENSP00000328524,9606.ENSP00000329419,9606.ENSP00000349824,…	PLIN3,SPARC,TFG,COPB1,KIF11,ARFGAP3,ARCN1,CBL,SEC24D,HSP90B1,LMAN2,ARF4,STAB1,CALR,KIF15,COPG1,DENND5A,COPB2,REPS2,CHM,AP4B1,KIF4A,SEC31A,TMF1,SEC24A,COLEC12,KDELR3,CYTH2,ARRB1,COLEC11,GOLIM4,TPD52L1,HYOU1,COPZ2,NAPB,ARFRP1
Reactome	HSA-948021	Transport to the Golgi and subsequent modification	18	182	0.75	5.41e-06	9606.ENSP00000169298,9606.ENSP00000240851,9606.ENSP00000249923,9606.ENSP00000263245,9606.ENSP00000264028,9606.ENSP00000280551,9606.ENSP00000303366,9606.ENSP00000306010,9606.ENSP00000306459,9606.ENSP00000325002,9606.ENSP00000329419,9606.ENSP00000353910,9606.ENSP00000378721,9606.ENSP00000381823,9606.ENSP00000386918,9606.ENSP00000420161,9606.ENSP00000480707,9606.ENSP00000482826	ST6GAL1,TFG,COPB1,ARFGAP3,ARCN1,SEC24D,LMAN2,ARF4,B4GALT6,COPG1,COPB2,FUT8,SEC31A,SEC24A,KDELR3,B4GALT4,COPZ2,NAPB
Reactome	HSA-381070	IRE1alpha activates chaperones	10	50	1.06	2.57e-05	9606.ENSP00000262947,9606.ENSP00000323313,9606.ENSP00000324173,9606.ENSP00000328023,9606.ENSP00000378721,9606.ENSP00000385385,9606.ENSP00000386918,9606.ENSP00000414398,9606.ENSP00000418401,9606.ENSP00000480150	C19orf10,PDIA5,HSPA5,SRPR,SEC31A,PDIA6,KDELR3,DNAJB11,SRPRB,HYOU1
Reactome	HSA-983169	Class I MHC mediated antigen processing & presentation	24	366	0.57	2.59e-05	9606.ENSP00000223641,9606.ENSP00000243253,9606.ENSP00000255977,9606.ENSP00000260010,9606.ENSP00000261593,9606.ENSP00000264552,9606.ENSP00000273480,9606.ENSP00000280551,9606.ENSP00000296161,9606.ENSP00000296181,9606.ENSP00000300289,9606.ENSP00000307513,9606.ENSP00000310129,9606.ENSP00000320866,9606.ENSP00000324173,9606.ENSP00000347188,9606.ENSP00000358283,9606.ENSP00000376808,9606.ENSP00000378721,…	SEC61B,SEC61A1,MKRN1,TLR2,RNF138,UBE2S,RNF7,SEC24D,DTX3L,ITGB5,PDIA3,MRC2,PSMD2,CALR,HSPA5,KCTD6,UFL1,CUL5,SEC31A,HLA-A,SEC24A,MEX3C,PSMD14,ANAPC10
Reactome	HSA-168256	Immune System	66	1956	0.28	5.7e-05	9606.ENSP00000216160,9606.ENSP00000223641,9606.ENSP00000228506,9606.ENSP00000243253,9606.ENSP00000248594,9606.ENSP00000248598,9606.ENSP00000249923,9606.ENSP00000251849,9606.ENSP00000252483,9606.ENSP00000255977,9606.ENSP00000260010,9606.ENSP00000260731,9606.ENSP00000261593,9606.ENSP00000262424,9606.ENSP00000262455,9606.ENSP00000263056,9606.ENSP00000264033,9606.ENSP00000264552,9606.ENSP00000264595,…	TAB1,SEC61B,MLEC,SEC61A1,PTPN12,FGL2,COPB1,RAF1,PVRL2,MKRN1,TLR2,KIF11,RNF138,CRISPLD2,ERP44,MAP3K8,CBL,UBE2S,AGA,PML,RNF7,DUSP6,SEC24D,TRIM62,DTX3L,ITGB5,HSP90B1,ANPEP,PDIA3,TRIM56,MRC2,PSMD2,PPP2R1B,EEA1,CALR,ATP11B,KIF15,HSPA5,P4HB,CAMK2D,KCTD6,CFHR3,UFL1,MAP3K7,PGM1,CARD9,IL13RA2,KIF4A,CKAP4,PRDX4,CUL5,SEC31A,HLA-A,SEC24A,COLEC12,MEX3C,PSMD14,CASP4,TSPAN14,DDOST,COLEC11,EIF4G1,GPR84,BIRC2,ANA…
Reactome	HSA-381119	Unfolded Protein Response (UPR)	12	92	0.87	5.7e-05	9606.ENSP00000262947,9606.ENSP00000299767,9606.ENSP00000320866,9606.ENSP00000323313,9606.ENSP00000324173,9606.ENSP00000328023,9606.ENSP00000378721,9606.ENSP00000385385,9606.ENSP00000386918,9606.ENSP00000414398,9606.ENSP00000418401,9606.ENSP00000480150	C19orf10,HSP90B1,CALR,PDIA5,HSPA5,SRPR,SEC31A,PDIA6,KDELR3,DNAJB11,SRPRB,HYOU1
Reactome	HSA-6811442	Intra-Golgi and retrograde Golgi-to-ER traffic	17	198	0.69	5.7e-05	9606.ENSP00000221957,9606.ENSP00000249923,9606.ENSP00000260731,9606.ENSP00000263245,9606.ENSP00000264028,9606.ENSP00000306010,9606.ENSP00000324020,9606.ENSP00000325002,9606.ENSP00000329419,9606.ENSP00000363524,9606.ENSP00000381567,9606.ENSP00000386918,9606.ENSP00000408236,9606.ENSP00000417354,9606.ENSP00000480707,9606.ENSP00000482826,9606.ENSP00000483486	PLIN3,COPB1,KIF11,ARFGAP3,ARCN1,ARF4,KIF15,COPG1,COPB2,KIF4A,TMF1,KDELR3,CYTH2,GOLIM4,COPZ2,NAPB,ARFRP1
Reactome	HSA-6811434	COPI-dependent Golgi-to-ER retrograde traffic	12	97	0.85	7.82e-05	9606.ENSP00000249923,9606.ENSP00000260731,9606.ENSP00000263245,9606.ENSP00000264028,9606.ENSP00000306010,9606.ENSP00000324020,9606.ENSP00000325002,9606.ENSP00000329419,9606.ENSP00000363524,9606.ENSP00000386918,9606.ENSP00000480707,9606.ENSP00000482826	COPB1,KIF11,ARFGAP3,ARCN1,ARF4,KIF15,COPG1,COPB2,KIF4A,KDELR3,COPZ2,NAPB
Reactome	HSA-381038	XBP1(S) activates chaperone genes	9	48	1.03	9.47e-05	9606.ENSP00000262947,9606.ENSP00000323313,9606.ENSP00000328023,9606.ENSP00000378721,9606.ENSP00000385385,9606.ENSP00000386918,9606.ENSP00000414398,9606.ENSP00000418401,9606.ENSP00000480150	C19orf10,PDIA5,SRPR,SEC31A,PDIA6,KDELR3,DNAJB11,SRPRB,HYOU1
Reactome	HSA-983170	Antigen Presentation: Folding, assembly and peptide loading of class I MHC	7	25	1.2	0.00016	9606.ENSP00000280551,9606.ENSP00000300289,9606.ENSP00000320866,9606.ENSP00000324173,9606.ENSP00000378721,9606.ENSP00000379873,9606.ENSP00000381823	SEC24D,PDIA3,CALR,HSPA5,SEC31A,HLA-A,SEC24A
Reactome	HSA-199977	ER to Golgi Anterograde Transport	14	152	0.72	0.00018	9606.ENSP00000240851,9606.ENSP00000249923,9606.ENSP00000263245,9606.ENSP00000264028,9606.ENSP00000280551,9606.ENSP00000303366,9606.ENSP00000306010,9606.ENSP00000325002,9606.ENSP00000329419,9606.ENSP00000378721,9606.ENSP00000381823,9606.ENSP00000386918,9606.ENSP00000480707,9606.ENSP00000482826	TFG,COPB1,ARFGAP3,ARCN1,SEC24D,LMAN2,ARF4,COPG1,COPB2,SEC31A,SEC24A,KDELR3,COPZ2,NAPB
Reactome	HSA-1280218	Adaptive Immune System	33	743	0.4	0.00027	9606.ENSP00000223641,9606.ENSP00000243253,9606.ENSP00000251849,9606.ENSP00000252483,9606.ENSP00000255977,9606.ENSP00000260010,9606.ENSP00000260731,9606.ENSP00000261593,9606.ENSP00000263056,9606.ENSP00000264552,9606.ENSP00000273480,9606.ENSP00000280551,9606.ENSP00000296161,9606.ENSP00000296181,9606.ENSP00000300289,9606.ENSP00000307513,9606.ENSP00000310129,9606.ENSP00000311344,9606.ENSP00000320866,…	SEC61B,SEC61A1,RAF1,PVRL2,MKRN1,TLR2,KIF11,RNF138,MAP3K8,UBE2S,RNF7,SEC24D,DTX3L,ITGB5,PDIA3,MRC2,PSMD2,PPP2R1B,CALR,KIF15,HSPA5,KCTD6,UFL1,MAP3K7,KIF4A,CUL5,SEC31A,HLA-A,SEC24A,COLEC12,MEX3C,PSMD14,ANAPC10
Reactome	HSA-9694548	Maturation of spike protein	7	28	1.15	0.00027	9606.ENSP00000169298,9606.ENSP00000237530,9606.ENSP00000296255,9606.ENSP00000353910,9606.ENSP00000363616,9606.ENSP00000376472,9606.ENSP00000399457	ST6GAL1,RPN2,RPN1,FUT8,EDEM2,STT3A,DDOST
Reactome	HSA-9694635	Translation of structural proteins	8	43	1.03	0.00031	9606.ENSP00000169298,9606.ENSP00000237530,9606.ENSP00000296255,9606.ENSP00000353512,9606.ENSP00000353910,9606.ENSP00000363616,9606.ENSP00000376472,9606.ENSP00000399457	ST6GAL1,RPN2,RPN1,PARP9,FUT8,EDEM2,STT3A,DDOST
Reactome	HSA-1474244	Extracellular matrix organization	19	301	0.56	0.00039	9606.ENSP00000222399,9606.ENSP00000231061,9606.ENSP00000236040,9606.ENSP00000264094,9606.ENSP00000274341,9606.ENSP00000278559,9606.ENSP00000284984,9606.ENSP00000296181,9606.ENSP00000300026,9606.ENSP00000323696,9606.ENSP00000327801,9606.ENSP00000348215,9606.ENSP00000358310,9606.ENSP00000374309,9606.ENSP00000384999,9606.ENSP00000424571,9606.ENSP00000434412,9606.ENSP00000480474,9606.ENSP00000483552	LAMB1,SPARC,LEPRE1,LOXL3,HAPLN1,CAPN5,ADAMTS1,ITGB5,PPIB,CRTAP,P4HB,SH3PXD2A,ITGA10,LAMA1,P4HA2,FBN2,SERPINH1,COL19A1,FURIN
Reactome	HSA-199991	Membrane Trafficking	29	622	0.42	0.00039	9606.ENSP00000221957,9606.ENSP00000240851,9606.ENSP00000249923,9606.ENSP00000260731,9606.ENSP00000263245,9606.ENSP00000264028,9606.ENSP00000264033,9606.ENSP00000280551,9606.ENSP00000303366,9606.ENSP00000306010,9606.ENSP00000324020,9606.ENSP00000325002,9606.ENSP00000328524,9606.ENSP00000329419,9606.ENSP00000349824,9606.ENSP00000350386,9606.ENSP00000358582,9606.ENSP00000363524,9606.ENSP00000378721,…	PLIN3,TFG,COPB1,KIF11,ARFGAP3,ARCN1,CBL,SEC24D,LMAN2,ARF4,KIF15,COPG1,DENND5A,COPB2,REPS2,CHM,AP4B1,KIF4A,SEC31A,TMF1,SEC24A,KDELR3,CYTH2,ARRB1,GOLIM4,TPD52L1,COPZ2,NAPB,ARFRP1
Reactome	HSA-9694516	SARS-CoV-2 Infection	9	66	0.89	0.0006	9606.ENSP00000169298,9606.ENSP00000237530,9606.ENSP00000296255,9606.ENSP00000353512,9606.ENSP00000353910,9606.ENSP00000363616,9606.ENSP00000376472,9606.ENSP00000399457,9606.ENSP00000483552	ST6GAL1,RPN2,RPN1,PARP9,FUT8,EDEM2,STT3A,DDOST,FURIN
Reactome	HSA-1236975	Antigen processing-Cross presentation	10	97	0.77	0.0016	9606.ENSP00000223641,9606.ENSP00000243253,9606.ENSP00000260010,9606.ENSP00000296181,9606.ENSP00000300289,9606.ENSP00000307513,9606.ENSP00000310129,9606.ENSP00000320866,9606.ENSP00000379873,9606.ENSP00000386541	SEC61B,SEC61A1,TLR2,ITGB5,PDIA3,MRC2,PSMD2,CALR,HLA-A,PSMD14
Reactome	HSA-2173782	Binding and Uptake of Ligands by Scavenger Receptors	7	41	0.99	0.0016	9606.ENSP00000231061,9606.ENSP00000299767,9606.ENSP00000312946,9606.ENSP00000320866,9606.ENSP00000383115,9606.ENSP00000411770,9606.ENSP00000480150	SPARC,HSP90B1,STAB1,CALR,COLEC12,COLEC11,HYOU1
Reactome	HSA-6807878	COPI-mediated anterograde transport	9	100	0.71	0.0102	9606.ENSP00000249923,9606.ENSP00000263245,9606.ENSP00000264028,9606.ENSP00000306010,9606.ENSP00000325002,9606.ENSP00000329419,9606.ENSP00000386918,9606.ENSP00000480707,9606.ENSP00000482826	COPB1,ARFGAP3,ARCN1,ARF4,COPG1,COPB2,KDELR3,COPZ2,NAPB
Reactome	HSA-1236974	ER-Phagosome pathway	8	81	0.75	0.0131	9606.ENSP00000223641,9606.ENSP00000243253,9606.ENSP00000260010,9606.ENSP00000300289,9606.ENSP00000310129,9606.ENSP00000320866,9606.ENSP00000379873,9606.ENSP00000386541	SEC61B,SEC61A1,TLR2,PDIA3,PSMD2,CALR,HLA-A,PSMD14
Reactome	HSA-1799339	SRP-dependent cotranslational protein targeting to membrane	9	110	0.67	0.0185	9606.ENSP00000223641,9606.ENSP00000237530,9606.ENSP00000243253,9606.ENSP00000296255,9606.ENSP00000328023,9606.ENSP00000399457,9606.ENSP00000418401,9606.ENSP00000427463,9606.ENSP00000468633	SEC61B,RPN2,SEC61A1,RPN1,SRPR,DDOST,SRPRB,SPCS3,SEC11C
Reactome	HSA-1474290	Collagen formation	8	90	0.71	0.0228	9606.ENSP00000236040,9606.ENSP00000264094,9606.ENSP00000300026,9606.ENSP00000323696,9606.ENSP00000327801,9606.ENSP00000384999,9606.ENSP00000434412,9606.ENSP00000480474	LEPRE1,LOXL3,PPIB,CRTAP,P4HB,P4HA2,SERPINH1,COL19A1
Reactome	HSA-1650814	Collagen biosynthesis and modifying enzymes	7	67	0.78	0.0228	9606.ENSP00000236040,9606.ENSP00000300026,9606.ENSP00000323696,9606.ENSP00000327801,9606.ENSP00000384999,9606.ENSP00000434412,9606.ENSP00000480474	LEPRE1,PPIB,CRTAP,P4HB,P4HA2,SERPINH1,COL19A1
Reactome	HSA-3000480	Scavenging by Class A Receptors	4	18	1.1	0.0371	9606.ENSP00000299767,9606.ENSP00000320866,9606.ENSP00000383115,9606.ENSP00000411770	HSP90B1,CALR,COLEC12,COLEC11
Reactome	HSA-532668	N-glycan trimming in the ER and Calnexin/Calreticulin cycle	5	35	0.91	0.0428	9606.ENSP00000228506,9606.ENSP00000300289,9606.ENSP00000320866,9606.ENSP00000337053,9606.ENSP00000363616	MLEC,PDIA3,CALR,SEL1L,EDEM2
Reactome	HSA-168638	NOD1/2 Signaling Pathway	5	36	0.9	0.0465	9606.ENSP00000216160,9606.ENSP00000358335,9606.ENSP00000360797,9606.ENSP00000388566,9606.ENSP00000477613	TAB1,MAP3K7,CARD9,CASP4,BIRC2
WikiPathways	WP4786	Type I collagen synthesis in the context of osteogenesis imperfecta	6	33	1.02	0.0343	9606.ENSP00000236040,9606.ENSP00000300026,9606.ENSP00000323696,9606.ENSP00000327801,9606.ENSP00000384999,9606.ENSP00000434412	LEPRE1,PPIB,CRTAP,P4HB,P4HA2,SERPINH1
WikiPathways	WP3888	VEGFA-VEGFR2 signaling pathway	20	428	0.43	0.0369	9606.ENSP00000248958,9606.ENSP00000251849,9606.ENSP00000261884,9606.ENSP00000264033,9606.ENSP00000284984,9606.ENSP00000296181,9606.ENSP00000306010,9606.ENSP00000317955,9606.ENSP00000320866,9606.ENSP00000325002,9606.ENSP00000327801,9606.ENSP00000338727,9606.ENSP00000346762,9606.ENSP00000358159,9606.ENSP00000384999,9606.ENSP00000385385,9606.ENSP00000416255,9606.ENSP00000429931,9606.ENSP00000431800,…	SDF2L1,RAF1,TRIP4,CBL,ADAMTS1,ITGB5,ARF4,EEA1,CALR,COPG1,P4HB,LRRFIP2,SND1,ASCC3,P4HA2,PDIA6,EIF4G1,EIF3H,EIF3F,HYOU1
WikiPathways	WP3613	Photodynamic therapy-induced unfolded protein response	5	27	1.02	0.0458	9606.ENSP00000299767,9606.ENSP00000320866,9606.ENSP00000324173,9606.ENSP00000385385,9606.ENSP00000414398	HSP90B1,CALR,HSPA5,PDIA6,DNAJB11
Monarch	HP:0000703	Dentinogenesis imperfecta	8	28	1.21	0.0014	9606.ENSP00000231061,9606.ENSP00000236040,9606.ENSP00000280551,9606.ENSP00000300026,9606.ENSP00000318298,9606.ENSP00000323696,9606.ENSP00000327801,9606.ENSP00000434412	SPARC,LEPRE1,SEC24D,PPIB,FAM46A,CRTAP,P4HB,SERPINH1
Monarch	HP:0004586	Biconcave vertebral bodies	8	33	1.14	0.0014	9606.ENSP00000231061,9606.ENSP00000236040,9606.ENSP00000280551,9606.ENSP00000300026,9606.ENSP00000318298,9606.ENSP00000323696,9606.ENSP00000327801,9606.ENSP00000434412	SPARC,LEPRE1,SEC24D,PPIB,FAM46A,CRTAP,P4HB,SERPINH1
Monarch	HP:0002659	Increased susceptibility to fractures	16	207	0.64	0.0035	9606.ENSP00000231061,9606.ENSP00000236040,9606.ENSP00000261884,9606.ENSP00000264033,9606.ENSP00000264595,9606.ENSP00000274496,9606.ENSP00000279488,9606.ENSP00000280551,9606.ENSP00000300026,9606.ENSP00000318298,9606.ENSP00000323696,9606.ENSP00000327801,9606.ENSP00000339404,9606.ENSP00000379032,9606.ENSP00000379895,9606.ENSP00000434412	SPARC,LEPRE1,TRIP4,CBL,AGA,YIPF5,DUSP6,SEC24D,PPIB,FAM46A,CRTAP,P4HB,ASCC1,EXT2,GATM,SERPINH1
Monarch	EFO:0004342	Waist circumference	40	1021	0.35	0.0038	9606.ENSP00000216160,9606.ENSP00000222399,9606.ENSP00000248594,9606.ENSP00000251849,9606.ENSP00000253778,9606.ENSP00000262424,9606.ENSP00000265734,9606.ENSP00000272902,9606.ENSP00000274341,9606.ENSP00000286091,9606.ENSP00000303366,9606.ENSP00000308741,9606.ENSP00000311344,9606.ENSP00000312946,9606.ENSP00000318298,9606.ENSP00000323313,9606.ENSP00000338523,9606.ENSP00000339404,9606.ENSP00000339958,…	TAB1,LAMB1,PTPN12,RAF1,GFPT2,CRISPLD2,CDK6,SUMF1,HAPLN1,PDIA4,LMAN2,CLOCK,PPP2R1B,STAB1,FAM46A,PDIA5,FNDC3B,ASCC1,NISCH,SH3PXD2A,RXRG,GPX7,ZCCHC24,EDEM2,ERRFI1,HDLBP,NCOR2,P4HA2,NFATC4,PHTF2,RBFOX2,EIF2B1,ROBO1,FBN2,EIF3H,SERPINH1,NUCB2,CRADD,ANAPC10,ARFRP1
Monarch	EFO:0007789	BMI-adjusted waist circumference	35	824	0.38	0.0038	9606.ENSP00000222399,9606.ENSP00000251849,9606.ENSP00000253778,9606.ENSP00000262424,9606.ENSP00000265734,9606.ENSP00000272902,9606.ENSP00000286091,9606.ENSP00000303366,9606.ENSP00000308741,9606.ENSP00000311344,9606.ENSP00000312946,9606.ENSP00000318298,9606.ENSP00000323313,9606.ENSP00000338523,9606.ENSP00000339958,9606.ENSP00000348215,9606.ENSP00000352900,9606.ENSP00000354677,9606.ENSP00000361411,…	LAMB1,RAF1,GFPT2,CRISPLD2,CDK6,SUMF1,PDIA4,LMAN2,CLOCK,PPP2R1B,STAB1,FAM46A,PDIA5,FNDC3B,NISCH,SH3PXD2A,RXRG,GPX7,ZCCHC24,EDEM2,ERRFI1,HDLBP,NCOR2,P4HA2,NFATC4,PHTF2,RBFOX2,EIF2B1,ROBO1,FBN2,EIF3H,SERPINH1,NUCB2,CRADD,ANAPC10
Monarch	HP:0006367	Crumpled long bones	5	9	1.5	0.0038	9606.ENSP00000236040,9606.ENSP00000280551,9606.ENSP00000300026,9606.ENSP00000323696,9606.ENSP00000327801	LEPRE1,SEC24D,PPIB,CRTAP,P4HB
Monarch	HP:0000592	Blue sclerae	10	83	0.84	0.0051	9606.ENSP00000227474,9606.ENSP00000231061,9606.ENSP00000236040,9606.ENSP00000280551,9606.ENSP00000300026,9606.ENSP00000318298,9606.ENSP00000323696,9606.ENSP00000327801,9606.ENSP00000358335,9606.ENSP00000434412	PUS3,SPARC,LEPRE1,SEC24D,PPIB,FAM46A,CRTAP,P4HB,MAP3K7,SERPINH1
Monarch	HP:0006487	Bowing of the long bones	16	226	0.61	0.0051	9606.ENSP00000227474,9606.ENSP00000231061,9606.ENSP00000236040,9606.ENSP00000264094,9606.ENSP00000280551,9606.ENSP00000300026,9606.ENSP00000318298,9606.ENSP00000323696,9606.ENSP00000327801,9606.ENSP00000341422,9606.ENSP00000358335,9606.ENSP00000379032,9606.ENSP00000406191,9606.ENSP00000424571,9606.ENSP00000434412,9606.ENSP00000483364	PUS3,SPARC,LEPRE1,LOXL3,SEC24D,PPIB,FAM46A,CRTAP,P4HB,P4HTM,MAP3K7,EXT2,TRPV4,FBN2,SERPINH1,TCTN3
Monarch	HP:0005855	Multiple prenatal fractures	6	22	1.19	0.0062	9606.ENSP00000236040,9606.ENSP00000261884,9606.ENSP00000300026,9606.ENSP00000323696,9606.ENSP00000339404,9606.ENSP00000434412	LEPRE1,TRIP4,PPIB,CRTAP,ASCC1,SERPINH1
Monarch	HP:0002979	Bowing of the legs	14	181	0.64	0.0064	9606.ENSP00000227474,9606.ENSP00000231061,9606.ENSP00000236040,9606.ENSP00000264094,9606.ENSP00000280551,9606.ENSP00000300026,9606.ENSP00000318298,9606.ENSP00000323696,9606.ENSP00000327801,9606.ENSP00000341422,9606.ENSP00000379032,9606.ENSP00000406191,9606.ENSP00000434412,9606.ENSP00000483364	PUS3,SPARC,LEPRE1,LOXL3,SEC24D,PPIB,FAM46A,CRTAP,P4HB,P4HTM,EXT2,TRPV4,SERPINH1,TCTN3
Monarch	HP:0003321	Biconcave flattened vertebrae	5	12	1.38	0.0064	9606.ENSP00000231061,9606.ENSP00000280551,9606.ENSP00000300026,9606.ENSP00000323696,9606.ENSP00000327801	SPARC,SEC24D,PPIB,CRTAP,P4HB
Monarch	HP:0004322	Short stature	42	1154	0.32	0.0065	9606.ENSP00000228938,9606.ENSP00000231061,9606.ENSP00000236040,9606.ENSP00000243253,9606.ENSP00000251849,9606.ENSP00000252826,9606.ENSP00000257566,9606.ENSP00000260731,9606.ENSP00000261588,9606.ENSP00000264028,9606.ENSP00000264033,9606.ENSP00000264094,9606.ENSP00000264595,9606.ENSP00000265734,9606.ENSP00000272902,9606.ENSP00000280551,9606.ENSP00000293670,9606.ENSP00000300026,9606.ENSP00000318298,…	MGP,SPARC,LEPRE1,SEC61A1,RAF1,TRPM4,TBX3,KIF11,KIAA0556,ARCN1,CBL,LOXL3,AGA,CDK6,SUMF1,SEC24D,KRT83,PPIB,FAM46A,CRTAP,KIF15,P4HB,COPB2,P4HTM,LARGE,FUT8,KCNJ10,MAP3K7,AP4B1,PGM1,SIL1,EXT2,GATM,C5orf42,DDOST,TNRC6B,TRPV4,ROBO1,PGM3,SERPINH1,TCTN3,LIG4
Monarch	HP:0002645	Wormian bones	8	54	0.93	0.0071	9606.ENSP00000231061,9606.ENSP00000236040,9606.ENSP00000280551,9606.ENSP00000300026,9606.ENSP00000318298,9606.ENSP00000323696,9606.ENSP00000327801,9606.ENSP00000434412	SPARC,LEPRE1,SEC24D,PPIB,FAM46A,CRTAP,P4HB,SERPINH1
Monarch	HP:0003023	Bowing of limbs due to multiple fractures	5	14	1.31	0.0087	9606.ENSP00000231061,9606.ENSP00000236040,9606.ENSP00000300026,9606.ENSP00000323696,9606.ENSP00000434412	SPARC,LEPRE1,PPIB,CRTAP,SERPINH1
Monarch	HP:0000362	Otosclerosis	5	15	1.28	0.0108	9606.ENSP00000231061,9606.ENSP00000280551,9606.ENSP00000300026,9606.ENSP00000323696,9606.ENSP00000327801	SPARC,SEC24D,PPIB,CRTAP,P4HB
Monarch	HP:0002953	Vertebral compression fracture	6	27	1.1	0.0108	9606.ENSP00000231061,9606.ENSP00000236040,9606.ENSP00000318298,9606.ENSP00000323696,9606.ENSP00000327801,9606.ENSP00000434412	SPARC,LEPRE1,FAM46A,CRTAP,P4HB,SERPINH1
Monarch	EFO:0004302	Anthropometric measurement	109	4307	0.16	0.0115	9606.ENSP00000204726,9606.ENSP00000215980,9606.ENSP00000216160,9606.ENSP00000221957,9606.ENSP00000222399,9606.ENSP00000225737,9606.ENSP00000231061,9606.ENSP00000248594,9606.ENSP00000249923,9606.ENSP00000251849,9606.ENSP00000252483,9606.ENSP00000253778,9606.ENSP00000255977,9606.ENSP00000256079,9606.ENSP00000256999,9606.ENSP00000257566,9606.ENSP00000260010,9606.ENSP00000261304,9606.ENSP00000262424,…	GOLGA3,CENPM,TAB1,PLIN3,LAMB1,AKAP10,SPARC,PTPN12,COPB1,RAF1,PVRL2,GFPT2,MKRN1,IPO8,FOLH1,TBX3,TLR2,GALC,CRISPLD2,C19orf10,LOXL3,CDK6,RAB15,PML,GAREM,DMWD,RCN3,SUMF1,HAPLN1,FADS2,DUSP6,AKAP6,TXNDC11,PDIA4,KCNMA1,ITGB5,ARHGEF40,ANPEP,LMAN2,CLOCK,PSMD2,PPP2R1B,STAB1,FAM46A,FIBIN,PDIA5,KIF15,COPG1,FNDC3B,LRRFIP2,STARD13,ASCC1,THUMPD3,CAMK2D,NISCH,P4HTM,SND1,LARGE,SH3PXD2A,RXRG,FAM3C,C17orf97,FUT8,GP…
Monarch	HP:0001263	Global developmental delay	50	1559	0.26	0.0158	9606.ENSP00000222399,9606.ENSP00000227474,9606.ENSP00000228938,9606.ENSP00000236040,9606.ENSP00000251849,9606.ENSP00000260731,9606.ENSP00000261304,9606.ENSP00000261588,9606.ENSP00000261884,9606.ENSP00000262494,9606.ENSP00000264033,9606.ENSP00000264245,9606.ENSP00000265734,9606.ENSP00000266712,9606.ENSP00000272902,9606.ENSP00000274496,9606.ENSP00000280362,9606.ENSP00000280551,9606.ENSP00000286628,…	LAMB1,PUS3,MGP,LEPRE1,RAF1,KIF11,GALC,KIAA0556,TRIP4,GNAO1,CBL,ARHGAP31,CDK6,TMTC3,SUMF1,YIPF5,PTS,SEC24D,KCNMA1,ACOX2,UGDH,KIF15,P4HB,DENND5A,COPB2,ASCC1,P4HTM,LARGE,FUT8,KCNJ10,AP4B1,LAMA1,STT3A,SIL1,EXT2,GATM,MYO7A,DPAGT1,CHN1,C5orf42,RUSC2,DDOST,TNRC6B,COLEC11,EIF2B1,ROBO1,PGM3,CRADD,TCTN3,LIG4
Monarch	HP:0002617	Vascular dilatation	13	186	0.6	0.0197	9606.ENSP00000233838,9606.ENSP00000243253,9606.ENSP00000251849,9606.ENSP00000266712,9606.ENSP00000280551,9606.ENSP00000318298,9606.ENSP00000327801,9606.ENSP00000357998,9606.ENSP00000379032,9606.ENSP00000401946,9606.ENSP00000414398,9606.ENSP00000424571,9606.ENSP00000425809	GGCX,SEC61A1,RAF1,TMTC3,SEC24D,FAM46A,P4HB,SEC63,EXT2,TNRC6B,DNAJB11,FBN2,PGM3
Monarch	HP:0000926	Platyspondyly	10	111	0.71	0.0203	9606.ENSP00000231061,9606.ENSP00000236040,9606.ENSP00000264094,9606.ENSP00000264595,9606.ENSP00000280551,9606.ENSP00000300026,9606.ENSP00000323696,9606.ENSP00000327801,9606.ENSP00000406191,9606.ENSP00000434412	SPARC,LEPRE1,LOXL3,AGA,SEC24D,PPIB,CRTAP,P4HB,TRPV4,SERPINH1
Monarch	HP:0001460	Aplasia/Hypoplasia involving the skeletal musculature	7	50	0.9	0.0221	9606.ENSP00000257566,9606.ENSP00000347088,9606.ENSP00000358335,9606.ENSP00000378294,9606.ENSP00000406191,9606.ENSP00000411770,9606.ENSP00000424571	TBX3,LARGE,MAP3K7,SIL1,TRPV4,COLEC11,FBN2
Monarch	HP:0002980	Femoral bowing	7	50	0.9	0.0221	9606.ENSP00000231061,9606.ENSP00000236040,9606.ENSP00000280551,9606.ENSP00000300026,9606.ENSP00000318298,9606.ENSP00000323696,9606.ENSP00000327801	SPARC,LEPRE1,SEC24D,PPIB,FAM46A,CRTAP,P4HB
Monarch	HP:0003312	Abnormal form of the vertebral bodies	15	251	0.53	0.0232	9606.ENSP00000231061,9606.ENSP00000236040,9606.ENSP00000261588,9606.ENSP00000264094,9606.ENSP00000264595,9606.ENSP00000280551,9606.ENSP00000300026,9606.ENSP00000318298,9606.ENSP00000323696,9606.ENSP00000327801,9606.ENSP00000358335,9606.ENSP00000386741,9606.ENSP00000389014,9606.ENSP00000406191,9606.ENSP00000434412	SPARC,LEPRE1,KIAA0556,LOXL3,AGA,SEC24D,PPIB,FAM46A,CRTAP,P4HB,MAP3K7,CHN1,C5orf42,TRPV4,SERPINH1
Monarch	EFO:0004324	Body weights and measures	103	4126	0.15	0.0255	9606.ENSP00000204726,9606.ENSP00000215980,9606.ENSP00000216160,9606.ENSP00000222399,9606.ENSP00000225737,9606.ENSP00000231061,9606.ENSP00000248594,9606.ENSP00000249923,9606.ENSP00000251849,9606.ENSP00000252483,9606.ENSP00000253778,9606.ENSP00000255977,9606.ENSP00000256079,9606.ENSP00000256999,9606.ENSP00000257566,9606.ENSP00000261304,9606.ENSP00000262424,9606.ENSP00000262947,9606.ENSP00000264094,…	GOLGA3,CENPM,TAB1,LAMB1,AKAP10,SPARC,PTPN12,COPB1,RAF1,PVRL2,GFPT2,MKRN1,IPO8,FOLH1,TBX3,GALC,CRISPLD2,C19orf10,LOXL3,CDK6,RAB15,PML,GAREM,DMWD,RCN3,SUMF1,HAPLN1,FADS2,DUSP6,AKAP6,TXNDC11,PDIA4,KCNMA1,ITGB5,ANPEP,LMAN2,CLOCK,PSMD2,PPP2R1B,STAB1,FAM46A,FIBIN,PDIA5,KIF15,COPG1,FNDC3B,LRRFIP2,STARD13,ASCC1,THUMPD3,CAMK2D,NISCH,P4HTM,SND1,LARGE,SH3PXD2A,RXRG,C17orf97,FUT8,GPX7,TTC13,ASCC3,LRRC8C,DDX2…
Monarch	HP:0003179	Protrusio acetabuli	5	21	1.13	0.0255	9606.ENSP00000236040,9606.ENSP00000300026,9606.ENSP00000318298,9606.ENSP00000323696,9606.ENSP00000434412	LEPRE1,PPIB,FAM46A,CRTAP,SERPINH1
Monarch	HP:0012758	Neurodevelopmental delay	57	1925	0.23	0.0258	9606.ENSP00000222399,9606.ENSP00000227474,9606.ENSP00000228938,9606.ENSP00000231061,9606.ENSP00000236040,9606.ENSP00000251849,9606.ENSP00000260731,9606.ENSP00000261304,9606.ENSP00000261588,9606.ENSP00000261884,9606.ENSP00000262494,9606.ENSP00000264028,9606.ENSP00000264033,9606.ENSP00000264245,9606.ENSP00000264595,9606.ENSP00000265734,9606.ENSP00000266712,9606.ENSP00000272902,9606.ENSP00000274496,…	LAMB1,PUS3,MGP,SPARC,LEPRE1,RAF1,KIF11,GALC,KIAA0556,TRIP4,GNAO1,ARCN1,CBL,ARHGAP31,AGA,CDK6,TMTC3,SUMF1,YIPF5,PTS,SEC24D,KCNMA1,ACOX2,FAM46A,UGDH,KIF15,P4HB,DENND5A,COPB2,ASCC1,P4HTM,LARGE,FUT8,KCNJ10,AP4B1,LAMA1,STT3A,SIL1,EXT2,GATM,MYO7A,DPAGT1,CHN1,C5orf42,RUSC2,DDOST,TNRC6B,TRPV4,COLEC11,EIF2B1,ROBO1,SH3TC2,FBN2,PGM3,CRADD,TCTN3,LIG4
Monarch	HP:0005897	Severe generalized osteoporosis	4	11	1.32	0.0325	9606.ENSP00000236040,9606.ENSP00000300026,9606.ENSP00000323696,9606.ENSP00000434412	LEPRE1,PPIB,CRTAP,SERPINH1
Monarch	HP:0003468	Abnormal vertebral morphology	18	363	0.45	0.0368	9606.ENSP00000231061,9606.ENSP00000236040,9606.ENSP00000261588,9606.ENSP00000264094,9606.ENSP00000264595,9606.ENSP00000272902,9606.ENSP00000280551,9606.ENSP00000300026,9606.ENSP00000318298,9606.ENSP00000323696,9606.ENSP00000327801,9606.ENSP00000358335,9606.ENSP00000386741,9606.ENSP00000389014,9606.ENSP00000406191,9606.ENSP00000411770,9606.ENSP00000423660,9606.ENSP00000434412	SPARC,LEPRE1,KIAA0556,LOXL3,AGA,SUMF1,SEC24D,PPIB,FAM46A,CRTAP,P4HB,MAP3K7,CHN1,C5orf42,TRPV4,COLEC11,SH3TC2,SERPINH1
Monarch	HP:0040160	Generalized osteoporosis	5	24	1.07	0.0374	9606.ENSP00000236040,9606.ENSP00000300026,9606.ENSP00000318298,9606.ENSP00000323696,9606.ENSP00000434412	LEPRE1,PPIB,FAM46A,CRTAP,SERPINH1
Monarch	HP:0040070	Abnormal upper limb bone morphology	19	401	0.43	0.0397	9606.ENSP00000231061,9606.ENSP00000236040,9606.ENSP00000251849,9606.ENSP00000257566,9606.ENSP00000264033,9606.ENSP00000264245,9606.ENSP00000264595,9606.ENSP00000272902,9606.ENSP00000318298,9606.ENSP00000358335,9606.ENSP00000378294,9606.ENSP00000379032,9606.ENSP00000386741,9606.ENSP00000389014,9606.ENSP00000401946,9606.ENSP00000406191,9606.ENSP00000411770,9606.ENSP00000483364,9606.ENSP00000484288	SPARC,LEPRE1,RAF1,TBX3,CBL,ARHGAP31,AGA,SUMF1,FAM46A,MAP3K7,SIL1,EXT2,CHN1,C5orf42,TNRC6B,TRPV4,COLEC11,TCTN3,LIG4
Monarch	HP:0002757	Recurrent fractures	10	129	0.65	0.0418	9606.ENSP00000231061,9606.ENSP00000236040,9606.ENSP00000279488,9606.ENSP00000280551,9606.ENSP00000300026,9606.ENSP00000318298,9606.ENSP00000323696,9606.ENSP00000327801,9606.ENSP00000379032,9606.ENSP00000434412	SPARC,LEPRE1,DUSP6,SEC24D,PPIB,FAM46A,CRTAP,P4HB,EXT2,SERPINH1
DISEASES	DOID:12347	Osteogenesis imperfecta	9	30	1.23	7.07e-05	9606.ENSP00000231061,9606.ENSP00000236040,9606.ENSP00000280551,9606.ENSP00000300026,9606.ENSP00000318298,9606.ENSP00000323696,9606.ENSP00000327801,9606.ENSP00000376472,9606.ENSP00000434412	SPARC,LEPRE1,SEC24D,PPIB,FAM46A,CRTAP,P4HB,STT3A,SERPINH1
DISEASES	DOID:2256	Osteochondrodysplasia	12	108	0.8	0.0025	9606.ENSP00000231061,9606.ENSP00000236040,9606.ENSP00000280551,9606.ENSP00000300026,9606.ENSP00000318298,9606.ENSP00000323696,9606.ENSP00000327801,9606.ENSP00000376472,9606.ENSP00000379032,9606.ENSP00000381567,9606.ENSP00000406191,9606.ENSP00000434412	SPARC,LEPRE1,SEC24D,PPIB,FAM46A,CRTAP,P4HB,STT3A,EXT2,TMF1,TRPV4,SERPINH1
TISSUES	BTO:0000000	Tissues, cell types and enzyme sources	320	14943	0.09	1.99e-13	9606.ENSP00000169298,9606.ENSP00000185150,9606.ENSP00000204726,9606.ENSP00000215980,9606.ENSP00000216160,9606.ENSP00000218004,9606.ENSP00000220514,9606.ENSP00000220809,9606.ENSP00000221466,9606.ENSP00000221856,9606.ENSP00000221957,9606.ENSP00000222399,9606.ENSP00000223215,9606.ENSP00000223641,9606.ENSP00000225737,9606.ENSP00000227474,9606.ENSP00000228506,9606.ENSP00000228938,9606.ENSP00000231061,…	ST6GAL1,ERLEC1,GOLGA3,CENPM,TAB1,NXT2,OIP5,PLAT,FCGRT,FSD1,PLIN3,LAMB1,MEST,SEC61B,AKAP10,PUS3,MLEC,MGP,SPARC,GGCX,LEPRE1,RPN2,RARRES1,TFG,KALRN,SEC61A1,SDF2,PTPN12,FGL2,SDF2L1,COPB1,RAF1,PVRL2,TRPM4,GFPT2,MKRN1,IPO8,FOLH1,TBX3,TRAFD1,GALNT5,TLR2,KIF11,GALC,KIAA0556,RNF138,TRIP4,CRISPLD2,ERP44,GNAO1,C19orf10,MAP3K8,ARFGAP3,OSBP,ARCN1,CBL,MCAM,LOXL3,ARHGAP31,UBE2S,AGA,PAPSS1,CPT1A,CDK6,REXO2,TMTC3…
TISSUES	BTO:0000042	Animal	318	14895	0.09	7.54e-13	9606.ENSP00000169298,9606.ENSP00000185150,9606.ENSP00000204726,9606.ENSP00000215980,9606.ENSP00000216160,9606.ENSP00000218004,9606.ENSP00000220514,9606.ENSP00000220809,9606.ENSP00000221466,9606.ENSP00000221856,9606.ENSP00000221957,9606.ENSP00000222399,9606.ENSP00000223215,9606.ENSP00000223641,9606.ENSP00000225737,9606.ENSP00000227474,9606.ENSP00000228506,9606.ENSP00000228938,9606.ENSP00000231061,…	ST6GAL1,ERLEC1,GOLGA3,CENPM,TAB1,NXT2,OIP5,PLAT,FCGRT,FSD1,PLIN3,LAMB1,MEST,SEC61B,AKAP10,PUS3,MLEC,MGP,SPARC,GGCX,LEPRE1,RPN2,RARRES1,TFG,KALRN,SEC61A1,SDF2,PTPN12,FGL2,SDF2L1,COPB1,RAF1,PVRL2,TRPM4,GFPT2,MKRN1,IPO8,FOLH1,TBX3,TRAFD1,TLR2,KIF11,GALC,KIAA0556,RNF138,TRIP4,CRISPLD2,ERP44,GNAO1,C19orf10,MAP3K8,ARFGAP3,OSBP,ARCN1,CBL,MCAM,LOXL3,ARHGAP31,UBE2S,AGA,PAPSS1,CPT1A,CDK6,REXO2,TMTC3,RAB15,…
TISSUES	BTO:0000522	Gland	186	6602	0.21	6.57e-12	9606.ENSP00000169298,9606.ENSP00000185150,9606.ENSP00000204726,9606.ENSP00000218004,9606.ENSP00000220809,9606.ENSP00000221466,9606.ENSP00000221957,9606.ENSP00000222399,9606.ENSP00000223215,9606.ENSP00000223641,9606.ENSP00000228506,9606.ENSP00000231061,9606.ENSP00000233838,9606.ENSP00000236040,9606.ENSP00000237530,9606.ENSP00000240851,9606.ENSP00000243253,9606.ENSP00000248594,9606.ENSP00000248598,…	ST6GAL1,ERLEC1,GOLGA3,NXT2,PLAT,FCGRT,PLIN3,LAMB1,MEST,SEC61B,MLEC,SPARC,GGCX,LEPRE1,RPN2,TFG,SEC61A1,PTPN12,FGL2,COPB1,RAF1,PVRL2,TRPM4,GFPT2,MKRN1,IPO8,FOLH1,TBX3,TRAFD1,TLR2,GALC,RNF138,CRISPLD2,ERP44,C19orf10,ARFGAP3,OSBP,ARCN1,MCAM,CPT1A,REXO2,PML,RCN3,SUMF1,RNF7,YIPF5,CAPN5,FADS2,DUSP6,PTS,SEC24D,HSPA13,PDIA4,KCNMA1,ITGB5,RPN1,ZHX1,HSP90B1,PPIB,ANPEP,PDIA3,LMAN2,MSANTD4,TRIM56,ARF4,MRC2,ACO…
TISSUES	BTO:0001488	Endocrine gland	169	6036	0.2	6.71e-10	9606.ENSP00000169298,9606.ENSP00000218004,9606.ENSP00000220809,9606.ENSP00000221466,9606.ENSP00000221957,9606.ENSP00000222399,9606.ENSP00000223215,9606.ENSP00000223641,9606.ENSP00000228506,9606.ENSP00000231061,9606.ENSP00000233838,9606.ENSP00000236040,9606.ENSP00000237530,9606.ENSP00000240851,9606.ENSP00000243253,9606.ENSP00000248594,9606.ENSP00000248598,9606.ENSP00000249923,9606.ENSP00000251849,…	ST6GAL1,NXT2,PLAT,FCGRT,PLIN3,LAMB1,MEST,SEC61B,MLEC,SPARC,GGCX,LEPRE1,RPN2,TFG,SEC61A1,PTPN12,FGL2,COPB1,RAF1,PVRL2,TRPM4,MKRN1,IPO8,FOLH1,TBX3,TRAFD1,TLR2,GALC,RNF138,CRISPLD2,ERP44,ARFGAP3,OSBP,ARCN1,MCAM,CPT1A,REXO2,RCN3,SUMF1,YIPF5,CAPN5,FADS2,DUSP6,PTS,SEC24D,HSPA13,PDIA4,KCNMA1,ITGB5,RPN1,HSP90B1,PPIB,ANPEP,PDIA3,LMAN2,MSANTD4,TRIM56,ARF4,MRC2,ACOX2,CLOCK,PSMD2,PPP2R1B,STAB1,EEA1,UGDH,RCN2…
TISSUES	BTO:0000345	Digestive gland	95	2645	0.31	2.54e-09	9606.ENSP00000169298,9606.ENSP00000221466,9606.ENSP00000221957,9606.ENSP00000222399,9606.ENSP00000223641,9606.ENSP00000228506,9606.ENSP00000231061,9606.ENSP00000233838,9606.ENSP00000237530,9606.ENSP00000240851,9606.ENSP00000248598,9606.ENSP00000249923,9606.ENSP00000251849,9606.ENSP00000252483,9606.ENSP00000256999,9606.ENSP00000262455,9606.ENSP00000263245,9606.ENSP00000263847,9606.ENSP00000264028,…	ST6GAL1,FCGRT,PLIN3,LAMB1,SEC61B,MLEC,SPARC,GGCX,RPN2,TFG,FGL2,COPB1,RAF1,PVRL2,FOLH1,ERP44,ARFGAP3,OSBP,ARCN1,MCAM,CPT1A,REXO2,YIPF5,DUSP6,PTS,SEC24D,PDIA4,ITGB5,RPN1,HSP90B1,PPIB,ANPEP,PDIA3,LMAN2,ARF4,ACOX2,CLOCK,PSMD2,STAB1,EEA1,UGDH,CALR,STXBP5,PDIA5,HSPA5,COPG1,P4HB,SRPR,COPB2,SEL1L,SND1,PCMT1,CFHR3,DCAF6,UAP1,SEC63,UFL1,PGM1,ERRFI1,CKAP4,PRDX4,HDLBP,STT3A,SIL1,SEC31A,HLA-A,GATM,CSNK1E,SEC2…
TISSUES	BTO:0003091	Urogenital system	179	6716	0.18	4.34e-09	9606.ENSP00000169298,9606.ENSP00000185150,9606.ENSP00000204726,9606.ENSP00000215980,9606.ENSP00000218004,9606.ENSP00000220514,9606.ENSP00000220809,9606.ENSP00000221466,9606.ENSP00000221957,9606.ENSP00000223215,9606.ENSP00000228506,9606.ENSP00000228938,9606.ENSP00000231061,9606.ENSP00000236040,9606.ENSP00000237530,9606.ENSP00000240851,9606.ENSP00000240874,9606.ENSP00000243253,9606.ENSP00000247020,…	ST6GAL1,ERLEC1,GOLGA3,CENPM,NXT2,OIP5,PLAT,FCGRT,PLIN3,MEST,MLEC,MGP,SPARC,LEPRE1,RPN2,TFG,KALRN,SEC61A1,SDF2,PTPN12,COPB1,RAF1,PVRL2,TRPM4,GFPT2,MKRN1,IPO8,FOLH1,TBX3,TLR2,GALC,RNF138,CRISPLD2,ERP44,GNAO1,C19orf10,ARFGAP3,OSBP,MCAM,UBE2S,AGA,PAPSS1,REXO2,TMTC3,RAB15,PML,SUMF1,RNF7,HAPLN1,YIPF5,FADS2,DUSP6,ADAMTS1,HSPA13,KCNMA1,ITGB5,RPN1,ZHX1,ARHGEF40,HSP90B1,PPIB,PDIA3,TK1,LMAN2,SNX7,ARF4,ACOX2…
TISSUES	BTO:0001489	Whole body	278	12619	0.1	5.06e-09	9606.ENSP00000169298,9606.ENSP00000185150,9606.ENSP00000204726,9606.ENSP00000215980,9606.ENSP00000216160,9606.ENSP00000218004,9606.ENSP00000220514,9606.ENSP00000220809,9606.ENSP00000221466,9606.ENSP00000221856,9606.ENSP00000221957,9606.ENSP00000222399,9606.ENSP00000223215,9606.ENSP00000223641,9606.ENSP00000225737,9606.ENSP00000228506,9606.ENSP00000228938,9606.ENSP00000231061,9606.ENSP00000233838,…	ST6GAL1,ERLEC1,GOLGA3,CENPM,TAB1,NXT2,OIP5,PLAT,FCGRT,FSD1,PLIN3,LAMB1,MEST,SEC61B,AKAP10,MLEC,MGP,SPARC,GGCX,LEPRE1,RPN2,TFG,KALRN,SEC61A1,SDF2,PTPN12,FGL2,COPB1,RAF1,PVRL2,TRPM4,GFPT2,MKRN1,IPO8,FOLH1,TBX3,TRAFD1,TLR2,KIF11,GALC,RNF138,CRISPLD2,ERP44,GNAO1,C19orf10,MAP3K8,ARFGAP3,OSBP,ARCN1,MCAM,UBE2S,AGA,PAPSS1,CPT1A,CDK6,REXO2,TMTC3,RAB15,PML,RCN3,SUMF1,RNF7,HAPLN1,YIPF5,CAPN5,FADS2,DUSP6,PTS…
TISSUES	BTO:0000759	Liver	74	1882	0.35	1.36e-08	9606.ENSP00000169298,9606.ENSP00000221466,9606.ENSP00000221957,9606.ENSP00000223641,9606.ENSP00000228506,9606.ENSP00000233838,9606.ENSP00000237530,9606.ENSP00000240851,9606.ENSP00000248598,9606.ENSP00000249923,9606.ENSP00000251849,9606.ENSP00000256999,9606.ENSP00000262455,9606.ENSP00000263847,9606.ENSP00000264028,9606.ENSP00000265641,9606.ENSP00000279488,9606.ENSP00000280362,9606.ENSP00000286091,…	ST6GAL1,FCGRT,PLIN3,SEC61B,MLEC,GGCX,RPN2,TFG,FGL2,COPB1,RAF1,FOLH1,ERP44,OSBP,ARCN1,CPT1A,DUSP6,PTS,PDIA4,RPN1,HSP90B1,PPIB,ANPEP,PDIA3,LMAN2,ARF4,ACOX2,CLOCK,PSMD2,STAB1,EEA1,UGDH,CALR,PDIA5,HSPA5,P4HB,SRPR,COPB2,SEL1L,SND1,PCMT1,CFHR3,DCAF6,UAP1,SEC63,UFL1,PGM1,ERRFI1,CKAP4,PRDX4,HDLBP,STT3A,SEC31A,HLA-A,GATM,RDX,PDIA6,PSMD14,DDOST,COLEC11,RBFOX2,DNAJB11,EIF4G1,GOLIM4,SRPRB,EIF3H,EIF3F,MANF,SE…
TISSUES	BTO:0001491	Viscus	143	5020	0.21	2.36e-08	9606.ENSP00000169298,9606.ENSP00000185150,9606.ENSP00000218004,9606.ENSP00000221466,9606.ENSP00000221957,9606.ENSP00000222399,9606.ENSP00000223215,9606.ENSP00000223641,9606.ENSP00000228506,9606.ENSP00000231061,9606.ENSP00000233838,9606.ENSP00000236040,9606.ENSP00000237530,9606.ENSP00000240851,9606.ENSP00000248594,9606.ENSP00000248598,9606.ENSP00000249923,9606.ENSP00000251849,9606.ENSP00000252483,…	ST6GAL1,ERLEC1,NXT2,FCGRT,PLIN3,LAMB1,MEST,SEC61B,MLEC,SPARC,GGCX,LEPRE1,RPN2,TFG,PTPN12,FGL2,COPB1,RAF1,PVRL2,GFPT2,MKRN1,FOLH1,TBX3,ERP44,MAP3K8,OSBP,ARCN1,MCAM,UBE2S,AGA,PAPSS1,CPT1A,REXO2,PML,SUMF1,RNF7,YIPF5,CAPN5,DUSP6,PTS,SEC24D,PDIA4,ITGB5,RPN1,ZHX1,ARHGEF40,HSP90B1,PPIB,ANPEP,PDIA3,LMAN2,SNX7,MSANTD4,TRIM56,ARF4,ACOX2,CLOCK,APOBEC3F,PSMD2,STAB1,EEA1,UGDH,CALR,ATP11B,PDIA5,CRTAP,HSPA5,COP…
TISSUES	BTO:0000081	Reproductive system	164	6107	0.19	2.94e-08	9606.ENSP00000169298,9606.ENSP00000185150,9606.ENSP00000204726,9606.ENSP00000215980,9606.ENSP00000218004,9606.ENSP00000220514,9606.ENSP00000220809,9606.ENSP00000221466,9606.ENSP00000221957,9606.ENSP00000223215,9606.ENSP00000228506,9606.ENSP00000228938,9606.ENSP00000231061,9606.ENSP00000236040,9606.ENSP00000237530,9606.ENSP00000240851,9606.ENSP00000240874,9606.ENSP00000243253,9606.ENSP00000247020,…	ST6GAL1,ERLEC1,GOLGA3,CENPM,NXT2,OIP5,PLAT,FCGRT,PLIN3,MEST,MLEC,MGP,SPARC,LEPRE1,RPN2,TFG,KALRN,SEC61A1,SDF2,PTPN12,COPB1,RAF1,PVRL2,TRPM4,MKRN1,IPO8,FOLH1,TLR2,GALC,RNF138,CRISPLD2,ERP44,GNAO1,ARFGAP3,OSBP,MCAM,UBE2S,AGA,PAPSS1,REXO2,TMTC3,RAB15,SUMF1,RNF7,HAPLN1,YIPF5,FADS2,DUSP6,ADAMTS1,HSPA13,KCNMA1,ITGB5,RPN1,ARHGEF40,HSP90B1,PPIB,PDIA3,TK1,LMAN2,SNX7,ARF4,CLOCK,PSMD2,PPP2R1B,KDELC2,UGDH,RC…
TISSUES	BTO:0000083	Female reproductive system	156	5799	0.19	1.09e-07	9606.ENSP00000169298,9606.ENSP00000185150,9606.ENSP00000204726,9606.ENSP00000215980,9606.ENSP00000218004,9606.ENSP00000220514,9606.ENSP00000220809,9606.ENSP00000221466,9606.ENSP00000221957,9606.ENSP00000223215,9606.ENSP00000228506,9606.ENSP00000228938,9606.ENSP00000231061,9606.ENSP00000236040,9606.ENSP00000237530,9606.ENSP00000240851,9606.ENSP00000240874,9606.ENSP00000243253,9606.ENSP00000247020,…	ST6GAL1,ERLEC1,GOLGA3,CENPM,NXT2,OIP5,PLAT,FCGRT,PLIN3,MEST,MLEC,MGP,SPARC,LEPRE1,RPN2,TFG,KALRN,SEC61A1,SDF2,PTPN12,COPB1,RAF1,PVRL2,MKRN1,IPO8,GALC,RNF138,CRISPLD2,ERP44,GNAO1,ARFGAP3,OSBP,MCAM,AGA,PAPSS1,REXO2,TMTC3,SUMF1,RNF7,HAPLN1,YIPF5,FADS2,DUSP6,ADAMTS1,HSPA13,KCNMA1,ITGB5,RPN1,ARHGEF40,HSP90B1,PPIB,PDIA3,TK1,LMAN2,SNX7,ARF4,CLOCK,PSMD2,PPP2R1B,KDELC2,UGDH,RCN2,CALR,CRTAP,KIF15,HSPA5,COP…
TISSUES	BTO:0000634	Integument	69	1970	0.3	4.83e-06	9606.ENSP00000169298,9606.ENSP00000220809,9606.ENSP00000228506,9606.ENSP00000231061,9606.ENSP00000236040,9606.ENSP00000252826,9606.ENSP00000255977,9606.ENSP00000256999,9606.ENSP00000257604,9606.ENSP00000260010,9606.ENSP00000261304,9606.ENSP00000262947,9606.ENSP00000264036,9606.ENSP00000264552,9606.ENSP00000266712,9606.ENSP00000272902,9606.ENSP00000274496,9606.ENSP00000278840,9606.ENSP00000279488,…	ST6GAL1,PLAT,MLEC,SPARC,LEPRE1,TRPM4,MKRN1,FOLH1,TRAFD1,TLR2,GALC,C19orf10,MCAM,UBE2S,TMTC3,SUMF1,YIPF5,FADS2,DUSP6,ADAMTS1,KCNMA1,KRT83,ITGB5,RPN1,HSP90B1,PPIB,ANPEP,PDIA3,TK1,SNX7,ARF4,PSMD2,UGDH,CALR,COPG1,P4HB,LRRFIP2,PTN,P4HTM,SUMF2,PCMT1,FCRLA,S100A2,ITGA10,FAM46C,CTBS,PGM1,IL13RA2,EDEM2,MAGED1,LAD1,HDLBP,SIL1,SEC31A,HLA-A,VIMP,MYO7A,AMOTL1,TSPAN14,TRPV4,COLEC11,EIF4G1,SLC9A8,SELT,ROBO1,LMF…
TISSUES	BTO:0000227	Central nervous system	141	5558	0.16	5.85e-05	9606.ENSP00000185150,9606.ENSP00000216160,9606.ENSP00000220809,9606.ENSP00000221466,9606.ENSP00000221856,9606.ENSP00000225737,9606.ENSP00000228938,9606.ENSP00000231061,9606.ENSP00000233838,9606.ENSP00000240851,9606.ENSP00000240874,9606.ENSP00000243253,9606.ENSP00000249923,9606.ENSP00000251849,9606.ENSP00000252483,9606.ENSP00000255977,9606.ENSP00000256999,9606.ENSP00000257604,9606.ENSP00000261304,…	ERLEC1,TAB1,PLAT,FCGRT,FSD1,AKAP10,MGP,SPARC,GGCX,TFG,KALRN,SEC61A1,COPB1,RAF1,PVRL2,MKRN1,FOLH1,TRAFD1,GALC,ERP44,GNAO1,ARCN1,MCAM,PAPSS1,CDK6,REXO2,TMTC3,RCN3,RNF7,CAPN5,FADS2,DUSP6,SEC24D,AKAP6,ADAMTS1,HSPA13,KCNMA1,ITGB5,RPN1,LRRK2,HSP90B1,PPIB,PDIA3,LMAN2,ANKMY2,MSANTD4,ARF4,PCDHGC4,MRC2,GEMIN2,CLOCK,PSMD2,PPP2R1B,CALR,STXBP5,FIBIN,TMTC2,CRTAP,KIF15,HSPA5,COPG1,P4HB,SRPR,DENND5A,COPB2,USP16,…
TISSUES	BTO:0001484	Nervous system	143	5707	0.16	8.91e-05	9606.ENSP00000185150,9606.ENSP00000216160,9606.ENSP00000220809,9606.ENSP00000221466,9606.ENSP00000221856,9606.ENSP00000225737,9606.ENSP00000228938,9606.ENSP00000231061,9606.ENSP00000233838,9606.ENSP00000240851,9606.ENSP00000240874,9606.ENSP00000243253,9606.ENSP00000249923,9606.ENSP00000251849,9606.ENSP00000252483,9606.ENSP00000255977,9606.ENSP00000256999,9606.ENSP00000257604,9606.ENSP00000261304,…	ERLEC1,TAB1,PLAT,FCGRT,FSD1,AKAP10,MGP,SPARC,GGCX,TFG,KALRN,SEC61A1,COPB1,RAF1,PVRL2,MKRN1,FOLH1,TRAFD1,GALC,ERP44,GNAO1,ARCN1,MCAM,PAPSS1,CDK6,REXO2,TMTC3,RCN3,RNF7,CAPN5,FADS2,DUSP6,SEC24D,AKAP6,ADAMTS1,HSPA13,KCNMA1,ITGB5,RPN1,LRRK2,HSP90B1,PPIB,PDIA3,LMAN2,ANKMY2,MSANTD4,ARF4,PCDHGC4,MRC2,GEMIN2,CLOCK,PSMD2,PPP2R1B,CALR,STXBP5,FIBIN,TMTC2,CRTAP,KIF15,HSPA5,COPG1,P4HB,SRPR,DENND5A,COPB2,USP16,…
TISSUES	BTO:0000142	Brain	138	5462	0.16	9.64e-05	9606.ENSP00000185150,9606.ENSP00000216160,9606.ENSP00000220809,9606.ENSP00000221466,9606.ENSP00000221856,9606.ENSP00000225737,9606.ENSP00000228938,9606.ENSP00000231061,9606.ENSP00000233838,9606.ENSP00000240851,9606.ENSP00000240874,9606.ENSP00000243253,9606.ENSP00000249923,9606.ENSP00000251849,9606.ENSP00000252483,9606.ENSP00000255977,9606.ENSP00000256999,9606.ENSP00000257604,9606.ENSP00000261304,…	ERLEC1,TAB1,PLAT,FCGRT,FSD1,AKAP10,MGP,SPARC,GGCX,TFG,KALRN,SEC61A1,COPB1,RAF1,PVRL2,MKRN1,FOLH1,TRAFD1,GALC,ERP44,GNAO1,ARCN1,MCAM,PAPSS1,CDK6,REXO2,TMTC3,RCN3,RNF7,CAPN5,FADS2,DUSP6,SEC24D,AKAP6,ADAMTS1,HSPA13,KCNMA1,ITGB5,RPN1,LRRK2,HSP90B1,PPIB,PDIA3,LMAN2,ANKMY2,MSANTD4,ARF4,PCDHGC4,MRC2,CLOCK,PSMD2,PPP2R1B,CALR,STXBP5,FIBIN,TMTC2,CRTAP,KIF15,HSPA5,COPG1,P4HB,SRPR,DENND5A,COPB2,USP16,C2CD2L,…
TISSUES	BTO:0000282	Head	154	6329	0.14	0.00012	9606.ENSP00000185150,9606.ENSP00000216160,9606.ENSP00000220809,9606.ENSP00000221466,9606.ENSP00000221856,9606.ENSP00000225737,9606.ENSP00000228938,9606.ENSP00000231061,9606.ENSP00000233838,9606.ENSP00000240851,9606.ENSP00000240874,9606.ENSP00000243253,9606.ENSP00000248594,9606.ENSP00000249923,9606.ENSP00000251849,9606.ENSP00000252483,9606.ENSP00000255977,9606.ENSP00000256999,9606.ENSP00000257604,…	ERLEC1,TAB1,PLAT,FCGRT,FSD1,AKAP10,MGP,SPARC,GGCX,TFG,KALRN,SEC61A1,PTPN12,COPB1,RAF1,PVRL2,MKRN1,FOLH1,TRAFD1,GALC,ERP44,GNAO1,MAP3K8,ARCN1,MCAM,PAPSS1,CPT1A,CDK6,REXO2,TMTC3,RCN3,RNF7,YIPF5,CAPN5,FADS2,DUSP6,SEC24D,AKAP6,ADAMTS1,HSPA13,KCNMA1,TRIM62,KRT83,DTX3L,ITGB5,RPN1,LRRK2,HSP90B1,PPIB,PDIA3,LMAN2,ANKMY2,MSANTD4,ARF4,PCDHGC4,MRC2,CLOCK,PSMD2,PPP2R1B,CALR,STXBP5,FIBIN,TMTC2,CRTAP,KIF15,HSPA…
TISSUES	BTO:0003099	Internal female genital organ	78	2593	0.23	0.00016	9606.ENSP00000185150,9606.ENSP00000215980,9606.ENSP00000220809,9606.ENSP00000221466,9606.ENSP00000221957,9606.ENSP00000223215,9606.ENSP00000228938,9606.ENSP00000231061,9606.ENSP00000237530,9606.ENSP00000240851,9606.ENSP00000243253,9606.ENSP00000251849,9606.ENSP00000262455,9606.ENSP00000262494,9606.ENSP00000263847,9606.ENSP00000264036,9606.ENSP00000265174,9606.ENSP00000266712,9606.ENSP00000273480,…	ERLEC1,CENPM,PLAT,FCGRT,PLIN3,MEST,MGP,SPARC,RPN2,TFG,SEC61A1,RAF1,ERP44,GNAO1,OSBP,MCAM,PAPSS1,TMTC3,RNF7,HAPLN1,YIPF5,FADS2,KCNMA1,RPN1,HSP90B1,PDIA3,TK1,ARF4,CLOCK,KDELC2,UGDH,RCN2,CALR,CRTAP,COPG1,P4HB,SRPR,DENND5A,FNDC3B,STARD13,PTN,SUMF2,SND1,MAP3K7,PGM1,MAP7D1,PAQR7,EDEM2,VSIG4,MAGED1,ERRFI1,CKAP4,HDLBP,CUL5,SIL1,SEC31A,EXT2,HLA-A,CSNK1E,LARP4,COLEC12,APOBEC3G,PDIA6,CASP4,NFATC4,TSPAN14,CH…
TISSUES	BTO:0001078	Placenta	44	1176	0.33	0.0003	9606.ENSP00000185150,9606.ENSP00000220809,9606.ENSP00000221466,9606.ENSP00000221957,9606.ENSP00000223215,9606.ENSP00000231061,9606.ENSP00000237530,9606.ENSP00000240851,9606.ENSP00000243253,9606.ENSP00000251849,9606.ENSP00000264036,9606.ENSP00000274341,9606.ENSP00000286628,9606.ENSP00000299767,9606.ENSP00000300289,9606.ENSP00000306010,9606.ENSP00000308741,9606.ENSP00000315386,9606.ENSP00000319739,…	ERLEC1,PLAT,FCGRT,PLIN3,MEST,SPARC,RPN2,TFG,SEC61A1,RAF1,MCAM,HAPLN1,KCNMA1,HSP90B1,PDIA3,ARF4,CLOCK,KDELC2,RCN2,CALR,CRTAP,P4HB,FNDC3B,PTN,SUMF2,SND1,PGM1,EDEM2,VSIG4,MAGED1,HDLBP,SIL1,SEC31A,HLA-A,CSNK1E,COLEC12,PDIA6,CASP4,TSPAN14,CHID1,DNAJB11,EIF4G1,FBN2,SERPINH1
TISSUES	BTO:0000174	Embryonic structure	65	2132	0.24	0.00086	9606.ENSP00000185150,9606.ENSP00000220809,9606.ENSP00000221466,9606.ENSP00000221957,9606.ENSP00000223215,9606.ENSP00000223641,9606.ENSP00000231061,9606.ENSP00000237530,9606.ENSP00000240851,9606.ENSP00000243253,9606.ENSP00000251849,9606.ENSP00000260731,9606.ENSP00000263245,9606.ENSP00000264036,9606.ENSP00000274341,9606.ENSP00000286628,9606.ENSP00000299767,9606.ENSP00000300289,9606.ENSP00000306010,…	ERLEC1,PLAT,FCGRT,PLIN3,MEST,SEC61B,SPARC,RPN2,TFG,SEC61A1,RAF1,KIF11,ARFGAP3,MCAM,HAPLN1,KCNMA1,HSP90B1,PDIA3,ARF4,CLOCK,PSMD2,KDELC2,UGDH,RCN2,CALR,CRTAP,P4HB,SRPR,FNDC3B,PTN,SUMF2,SND1,SH3PXD2A,FUT8,PLXNA3,PGM1,EDEM2,VSIG4,MAGED1,ERRFI1,CKAP4,HDLBP,CUL5,SIL1,SEC31A,HLA-A,CSNK1E,COLEC12,PDIA6,PSMD14,CASP4,CHEK1,C5orf42,TSPAN14,CHID1,DNAJC7,RBFOX2,DNAJB11,EIF4G1,SRPRB,B4GALT4,ROBO1,FBN2,PGM3,SER…
TISSUES	BTO:0000284	Organism form	66	2239	0.23	0.002	9606.ENSP00000185150,9606.ENSP00000220809,9606.ENSP00000221466,9606.ENSP00000221957,9606.ENSP00000223215,9606.ENSP00000223641,9606.ENSP00000231061,9606.ENSP00000237530,9606.ENSP00000240851,9606.ENSP00000243253,9606.ENSP00000251849,9606.ENSP00000260731,9606.ENSP00000261304,9606.ENSP00000263245,9606.ENSP00000264036,9606.ENSP00000274341,9606.ENSP00000286628,9606.ENSP00000299767,9606.ENSP00000300289,…	ERLEC1,PLAT,FCGRT,PLIN3,MEST,SEC61B,SPARC,RPN2,TFG,SEC61A1,RAF1,KIF11,GALC,ARFGAP3,MCAM,HAPLN1,KCNMA1,HSP90B1,PDIA3,ARF4,CLOCK,PSMD2,KDELC2,UGDH,RCN2,CALR,CRTAP,P4HB,SRPR,FNDC3B,PTN,SUMF2,SND1,SH3PXD2A,FUT8,PLXNA3,PGM1,EDEM2,VSIG4,MAGED1,ERRFI1,CKAP4,HDLBP,CUL5,SIL1,SEC31A,HLA-A,CSNK1E,COLEC12,PDIA6,PSMD14,CASP4,CHEK1,C5orf42,TSPAN14,CHID1,DNAJC7,RBFOX2,DNAJB11,EIF4G1,SRPRB,B4GALT4,ROBO1,FBN2,PGM…
TISSUES	BTO:0000080	Male reproductive gland	71	2505	0.21	0.003	9606.ENSP00000218004,9606.ENSP00000220809,9606.ENSP00000221957,9606.ENSP00000223215,9606.ENSP00000231061,9606.ENSP00000236040,9606.ENSP00000237530,9606.ENSP00000240851,9606.ENSP00000243253,9606.ENSP00000248594,9606.ENSP00000249923,9606.ENSP00000252826,9606.ENSP00000255977,9606.ENSP00000256079,9606.ENSP00000256999,9606.ENSP00000260010,9606.ENSP00000261304,9606.ENSP00000261593,9606.ENSP00000262424,…	NXT2,PLAT,PLIN3,MEST,SPARC,LEPRE1,RPN2,TFG,SEC61A1,PTPN12,COPB1,TRPM4,MKRN1,IPO8,FOLH1,TLR2,GALC,RNF138,CRISPLD2,ARFGAP3,FADS2,HSPA13,KCNMA1,RPN1,HSP90B1,PPIB,PDIA3,ARF4,PSMD2,PPP2R1B,CALR,ATP11B,HSPA5,P4HB,COPB2,OSBP2,USP16,LRRFIP2,THUMPD3,POFUT2,NISCH,PTN,SUMF2,SND1,MAGEA1,C17orf97,DCAF6,UAP1,TSPYL1,SEC63,IL13RA2,PAQR7,HSPA1L,MAGED1,ERRFI1,CRYBG3,HDLBP,SEC31A,AMOTL1,CHEK1,NFATC4,CYTH2,EIF4G1,PR…
TISSUES	BTO:0000082	Male reproductive system	74	2671	0.2	0.004	9606.ENSP00000218004,9606.ENSP00000220809,9606.ENSP00000221957,9606.ENSP00000223215,9606.ENSP00000231061,9606.ENSP00000236040,9606.ENSP00000237530,9606.ENSP00000240851,9606.ENSP00000243253,9606.ENSP00000248594,9606.ENSP00000249923,9606.ENSP00000252826,9606.ENSP00000255977,9606.ENSP00000256079,9606.ENSP00000256999,9606.ENSP00000260010,9606.ENSP00000261304,9606.ENSP00000261593,9606.ENSP00000262424,…	NXT2,PLAT,PLIN3,MEST,SPARC,LEPRE1,RPN2,TFG,SEC61A1,PTPN12,COPB1,TRPM4,MKRN1,IPO8,FOLH1,TLR2,GALC,RNF138,CRISPLD2,ARFGAP3,UBE2S,FADS2,DUSP6,HSPA13,KCNMA1,RPN1,HSP90B1,PPIB,PDIA3,ARF4,PSMD2,PPP2R1B,CALR,ATP11B,HSPA5,P4HB,COPB2,OSBP2,USP16,LRRFIP2,THUMPD3,POFUT2,NISCH,PTN,SUMF2,SND1,MAGEA1,C17orf97,PCMT1,DCAF6,UAP1,TSPYL1,SEC63,IL13RA2,PAQR7,HSPA1L,MAGED1,ERRFI1,CRYBG3,HDLBP,SEC31A,AMOTL1,CHEK1,NFAT…
TISSUES	BTO:0001253	Skin	37	1069	0.3	0.0071	9606.ENSP00000169298,9606.ENSP00000220809,9606.ENSP00000228506,9606.ENSP00000231061,9606.ENSP00000255977,9606.ENSP00000261304,9606.ENSP00000262947,9606.ENSP00000264552,9606.ENSP00000278840,9606.ENSP00000279488,9606.ENSP00000293670,9606.ENSP00000299767,9606.ENSP00000300026,9606.ENSP00000300289,9606.ENSP00000301634,9606.ENSP00000306010,9606.ENSP00000310129,9606.ENSP00000319501,9606.ENSP00000320866,…	ST6GAL1,PLAT,MLEC,SPARC,MKRN1,GALC,C19orf10,UBE2S,FADS2,DUSP6,KRT83,HSP90B1,PPIB,PDIA3,TK1,ARF4,PSMD2,UGDH,CALR,COPG1,P4HB,PCMT1,FCRLA,S100A2,PGM1,EDEM2,MAGED1,LAD1,HDLBP,SIL1,HLA-A,VIMP,TSPAN14,EIF4G1,SELT,LMF2,SERPINH1
TISSUES	BTO:0001363	Testis	52	1756	0.23	0.0128	9606.ENSP00000218004,9606.ENSP00000220809,9606.ENSP00000223215,9606.ENSP00000231061,9606.ENSP00000236040,9606.ENSP00000237530,9606.ENSP00000240851,9606.ENSP00000243253,9606.ENSP00000249923,9606.ENSP00000255977,9606.ENSP00000256079,9606.ENSP00000261304,9606.ENSP00000261593,9606.ENSP00000262424,9606.ENSP00000263245,9606.ENSP00000285667,9606.ENSP00000296255,9606.ENSP00000299767,9606.ENSP00000310129,…	NXT2,PLAT,MEST,SPARC,LEPRE1,RPN2,TFG,SEC61A1,COPB1,MKRN1,IPO8,GALC,RNF138,CRISPLD2,ARFGAP3,HSPA13,RPN1,HSP90B1,PSMD2,PPP2R1B,HSPA5,P4HB,COPB2,OSBP2,USP16,LRRFIP2,THUMPD3,POFUT2,NISCH,SND1,MAGEA1,C17orf97,DCAF6,UAP1,TSPYL1,SEC63,IL13RA2,PAQR7,HSPA1L,MAGED1,CRYBG3,HDLBP,SEC31A,NFATC4,CYTH2,EIF4G1,PGM3,SERPINH1,CYB5R2,BIRC2,HYOU1,TCTN3
TISSUES	BTO:0003096	Internal male genital organ	62	2229	0.2	0.0148	9606.ENSP00000218004,9606.ENSP00000220809,9606.ENSP00000223215,9606.ENSP00000231061,9606.ENSP00000236040,9606.ENSP00000237530,9606.ENSP00000240851,9606.ENSP00000243253,9606.ENSP00000249923,9606.ENSP00000252826,9606.ENSP00000255977,9606.ENSP00000256079,9606.ENSP00000256999,9606.ENSP00000260010,9606.ENSP00000261304,9606.ENSP00000261593,9606.ENSP00000262424,9606.ENSP00000263245,9606.ENSP00000285667,…	NXT2,PLAT,MEST,SPARC,LEPRE1,RPN2,TFG,SEC61A1,COPB1,TRPM4,MKRN1,IPO8,FOLH1,TLR2,GALC,RNF138,CRISPLD2,ARFGAP3,HSPA13,KCNMA1,RPN1,HSP90B1,PPIB,PSMD2,PPP2R1B,CALR,HSPA5,P4HB,COPB2,OSBP2,USP16,LRRFIP2,THUMPD3,POFUT2,NISCH,PTN,SUMF2,SND1,MAGEA1,C17orf97,DCAF6,UAP1,TSPYL1,SEC63,IL13RA2,PAQR7,HSPA1L,MAGED1,CRYBG3,HDLBP,SEC31A,CHEK1,NFATC4,CYTH2,EIF4G1,PGM3,SERPINH1,CYB5R2,BIRC2,HYOU1,TCTN3,LIG4
TISSUES	BTO:0000203	Respiratory system	44	1436	0.24	0.0191	9606.ENSP00000169298,9606.ENSP00000220809,9606.ENSP00000221466,9606.ENSP00000228506,9606.ENSP00000231061,9606.ENSP00000243253,9606.ENSP00000247020,9606.ENSP00000252826,9606.ENSP00000260010,9606.ENSP00000264028,9606.ENSP00000264036,9606.ENSP00000279488,9606.ENSP00000286091,9606.ENSP00000299767,9606.ENSP00000300289,9606.ENSP00000310129,9606.ENSP00000320866,9606.ENSP00000327801,9606.ENSP00000328023,…	ST6GAL1,PLAT,FCGRT,MLEC,SPARC,SEC61A1,SDF2,TRPM4,TLR2,ARCN1,MCAM,DUSP6,PDIA4,HSP90B1,PDIA3,PSMD2,CALR,P4HB,SRPR,COPB2,P4HTM,SND1,FUT8,S100A2,MAP3K7,CKAP4,HDLBP,STT3A,HLA-A,CSNK1E,COLEC12,P4HA2,CASP4,CYTH2,ARRB1,EIF4G1,EIF3H,EIF3F,SERPINH1,FKBP9,APOC1,HYOU1,LARP4B,FURIN
TISSUES	BTO:0000058	Alimentary canal	53	1865	0.21	0.0252	9606.ENSP00000221957,9606.ENSP00000222399,9606.ENSP00000223215,9606.ENSP00000231061,9606.ENSP00000236040,9606.ENSP00000237530,9606.ENSP00000248594,9606.ENSP00000248598,9606.ENSP00000256999,9606.ENSP00000264552,9606.ENSP00000265174,9606.ENSP00000272902,9606.ENSP00000279488,9606.ENSP00000299767,9606.ENSP00000300026,9606.ENSP00000300060,9606.ENSP00000300289,9606.ENSP00000304429,9606.ENSP00000306010,…	PLIN3,LAMB1,MEST,SPARC,LEPRE1,RPN2,PTPN12,FGL2,FOLH1,UBE2S,PAPSS1,SUMF1,DUSP6,HSP90B1,PPIB,ANPEP,PDIA3,SNX7,ARF4,CALR,ATP11B,HSPA5,P4HB,LRRFIP2,P4HTM,SUMF2,FAM3C,PCMT1,FAM46C,CTBS,PAQR7,EDEM2,PRDX4,LAMA1,HDLBP,STT3A,HLA-A,PDIA6,PSMD14,KDELR3,CASP4,DDOST,TRPV4,EIF4G1,SLC9A8,GOLIM4,B4GALT4,SPCS3,EIF3H,MANF,SERPINH1,CRADD,CD177
TISSUES	BTO:0000511	Gastrointestinal tract	48	1680	0.21	0.0422	9606.ENSP00000221957,9606.ENSP00000222399,9606.ENSP00000223215,9606.ENSP00000231061,9606.ENSP00000236040,9606.ENSP00000237530,9606.ENSP00000248594,9606.ENSP00000248598,9606.ENSP00000256999,9606.ENSP00000264552,9606.ENSP00000272902,9606.ENSP00000279488,9606.ENSP00000299767,9606.ENSP00000300026,9606.ENSP00000300060,9606.ENSP00000300289,9606.ENSP00000304429,9606.ENSP00000320866,9606.ENSP00000321195,…	PLIN3,LAMB1,MEST,SPARC,LEPRE1,RPN2,PTPN12,FGL2,FOLH1,UBE2S,SUMF1,DUSP6,HSP90B1,PPIB,ANPEP,PDIA3,SNX7,CALR,ATP11B,HSPA5,P4HB,LRRFIP2,P4HTM,SUMF2,FAM3C,PCMT1,FAM46C,CTBS,PAQR7,PRDX4,LAMA1,HDLBP,STT3A,HLA-A,PSMD14,KDELR3,CASP4,TRPV4,EIF4G1,SLC9A8,GOLIM4,B4GALT4,SPCS3,EIF3H,MANF,SERPINH1,CRADD,CD177
COMPARTMENTS	GOCC:0005783	Endoplasmic reticulum	71	825	0.69	1.89e-24	9606.ENSP00000185150,9606.ENSP00000223641,9606.ENSP00000228506,9606.ENSP00000236040,9606.ENSP00000237530,9606.ENSP00000240851,9606.ENSP00000243253,9606.ENSP00000247020,9606.ENSP00000248958,9606.ENSP00000252826,9606.ENSP00000262455,9606.ENSP00000262947,9606.ENSP00000263847,9606.ENSP00000264595,9606.ENSP00000266712,9606.ENSP00000268058,9606.ENSP00000270645,9606.ENSP00000272902,9606.ENSP00000280551,…	ERLEC1,SEC61B,MLEC,LEPRE1,RPN2,TFG,SEC61A1,SDF2,SDF2L1,TRPM4,ERP44,C19orf10,OSBP,AGA,TMTC3,PML,RCN3,SUMF1,SEC24D,AKAP6,HSPA13,PDIA4,RPN1,LRRK2,IKBIP,HSP90B1,PPIB,PDIA3,RCN2,CALR,ATP11B,PDIA5,CRTAP,HSPA5,P4HB,SRPR,SEL1L,C2CD2L,CAMK2D,SUMF2,ELOVL2,GPX7,SEC63,UFL1,EDEM2,CKAP4,PRDX4,STT3A,SIL1,SEC31A,EXT2,HLA-A,VIMP,SEC24A,DERL3,P4HA2,PDIA6,KDELR3,CASP4,DDOST,FKBP7,DNAJB11,SRPRB,SELT,OSTC,SPCS3,MANF,…
COMPARTMENTS	GOCC:0005737	Cytoplasm	220	7871	0.2	6.87e-16	9606.ENSP00000169298,9606.ENSP00000185150,9606.ENSP00000204726,9606.ENSP00000215980,9606.ENSP00000216160,9606.ENSP00000218004,9606.ENSP00000221856,9606.ENSP00000221957,9606.ENSP00000223215,9606.ENSP00000223641,9606.ENSP00000225737,9606.ENSP00000227474,9606.ENSP00000228506,9606.ENSP00000231061,9606.ENSP00000236040,9606.ENSP00000237530,9606.ENSP00000240851,9606.ENSP00000240874,9606.ENSP00000243253,…	ST6GAL1,ERLEC1,GOLGA3,CENPM,TAB1,NXT2,FSD1,PLIN3,MEST,SEC61B,AKAP10,PUS3,MLEC,SPARC,LEPRE1,RPN2,TFG,KALRN,SEC61A1,SDF2,PTPN12,FGL2,SDF2L1,COPB1,RAF1,TRPM4,MKRN1,GALNT5,TLR2,KIF11,GALC,TRIP4,CRISPLD2,ERP44,C19orf10,MAP3K8,ARFGAP3,OSBP,ARCN1,CBL,LOXL3,ARHGAP31,UBE2S,AGA,CPT1A,CDK6,REXO2,TMTC3,RAB15,PML,RCN3,SUMF1,YIPF5,DUSP6,PTS,SEC24D,AKAP6,HAUS1,HSPA13,PDIA4,DTX3L,ITGB5,RPN1,LRRK2,IKBIP,HSP90B1,P…
COMPARTMENTS	GOCC:0012505	Endomembrane system	122	3080	0.35	6.87e-16	9606.ENSP00000169298,9606.ENSP00000185150,9606.ENSP00000204726,9606.ENSP00000216160,9606.ENSP00000218004,9606.ENSP00000221957,9606.ENSP00000223641,9606.ENSP00000228506,9606.ENSP00000231061,9606.ENSP00000236040,9606.ENSP00000237530,9606.ENSP00000240851,9606.ENSP00000243253,9606.ENSP00000247020,9606.ENSP00000248598,9606.ENSP00000248958,9606.ENSP00000249923,9606.ENSP00000252826,9606.ENSP00000259056,…	ST6GAL1,ERLEC1,GOLGA3,TAB1,NXT2,PLIN3,SEC61B,MLEC,SPARC,LEPRE1,RPN2,TFG,SEC61A1,SDF2,FGL2,SDF2L1,COPB1,TRPM4,GALNT5,TLR2,CRISPLD2,ERP44,C19orf10,ARFGAP3,OSBP,ARCN1,CBL,AGA,TMTC3,RAB15,PML,RCN3,SUMF1,FADS2,SEC24D,AKAP6,HSPA13,PDIA4,RPN1,LRRK2,IKBIP,HSP90B1,PPIB,ANPEP,PDIA3,LMAN2,B4GALT6,PSMD2,FAM109B,EEA1,RCN2,CALR,ATP11B,STXBP5,TMTC2,PDIA5,CRTAP,HSPA5,COPG1,P4HB,SRPR,DENND5A,COPB2,SEL1L,C2CD2L,PO…
COMPARTMENTS	GOCC:0005788	Endoplasmic reticulum lumen	23	150	0.94	1.81e-11	9606.ENSP00000185150,9606.ENSP00000236040,9606.ENSP00000262455,9606.ENSP00000272902,9606.ENSP00000286091,9606.ENSP00000299767,9606.ENSP00000300026,9606.ENSP00000300289,9606.ENSP00000319739,9606.ENSP00000320866,9606.ENSP00000323313,9606.ENSP00000323696,9606.ENSP00000324173,9606.ENSP00000327801,9606.ENSP00000341938,9606.ENSP00000354677,9606.ENSP00000367265,9606.ENSP00000384999,9606.ENSP00000385385,…	ERLEC1,LEPRE1,ERP44,SUMF1,PDIA4,HSP90B1,PPIB,PDIA3,RCN2,CALR,PDIA5,CRTAP,HSPA5,P4HB,SUMF2,GPX7,CKAP4,P4HA2,PDIA6,DNAJB11,MANF,SERPINH1,HYOU1
COMPARTMENTS	GOCC:0005789	Endoplasmic reticulum membrane	37	513	0.61	7.31e-10	9606.ENSP00000223641,9606.ENSP00000228506,9606.ENSP00000237530,9606.ENSP00000243253,9606.ENSP00000262455,9606.ENSP00000268058,9606.ENSP00000278840,9606.ENSP00000280551,9606.ENSP00000280979,9606.ENSP00000296255,9606.ENSP00000299767,9606.ENSP00000300289,9606.ENSP00000320866,9606.ENSP00000322300,9606.ENSP00000324173,9606.ENSP00000328023,9606.ENSP00000337053,9606.ENSP00000339740,9606.ENSP00000346693,…	SEC61B,MLEC,RPN2,SEC61A1,ERP44,PML,FADS2,SEC24D,AKAP6,RPN1,HSP90B1,PDIA3,CALR,TMTC2,HSPA5,SRPR,SEL1L,CAMK2D,ELOVL2,SEC63,UFL1,STT3A,SEC31A,EXT2,HLA-A,VIMP,SEC24A,DERL3,PDIA6,DPAGT1,KDELR3,DDOST,SRPRB,SELT,OSTC,SPCS3,SEC11C
COMPARTMENTS	GOCC:0005622	Intracellular	255	11202	0.11	1.63e-08	9606.ENSP00000169298,9606.ENSP00000185150,9606.ENSP00000204726,9606.ENSP00000215980,9606.ENSP00000216160,9606.ENSP00000218004,9606.ENSP00000220514,9606.ENSP00000220809,9606.ENSP00000221856,9606.ENSP00000221957,9606.ENSP00000223215,9606.ENSP00000223641,9606.ENSP00000225737,9606.ENSP00000227474,9606.ENSP00000228506,9606.ENSP00000231061,9606.ENSP00000236040,9606.ENSP00000237530,9606.ENSP00000240851,…	ST6GAL1,ERLEC1,GOLGA3,CENPM,TAB1,NXT2,OIP5,PLAT,FSD1,PLIN3,MEST,SEC61B,AKAP10,PUS3,MLEC,SPARC,LEPRE1,RPN2,TFG,KALRN,SEC61A1,SDF2,PTPN12,FGL2,SDF2L1,COPB1,RAF1,TRPM4,GFPT2,MKRN1,IPO8,TBX3,KRT82,GALNT5,TLR2,KIF11,GALC,RNF138,TRIP4,CRISPLD2,ERP44,GNAO1,C19orf10,MAP3K8,ARFGAP3,OSBP,ARCN1,CBL,LOXL3,ARHGAP31,UBE2S,AGA,PAPSS1,CPT1A,CDK6,REXO2,TMTC3,RAB15,PML,RCN3,SUMF1,RNF7,YIPF5,DUSP6,PTS,SEC24D,AKAP6,…
COMPARTMENTS	GOCC:0031090	Organelle membrane	74	2219	0.28	1.74e-05	9606.ENSP00000169298,9606.ENSP00000204726,9606.ENSP00000223641,9606.ENSP00000228506,9606.ENSP00000231061,9606.ENSP00000237530,9606.ENSP00000243253,9606.ENSP00000249923,9606.ENSP00000251849,9606.ENSP00000260010,9606.ENSP00000262455,9606.ENSP00000263847,9606.ENSP00000264028,9606.ENSP00000265641,9606.ENSP00000267512,9606.ENSP00000268058,9606.ENSP00000278840,9606.ENSP00000280551,9606.ENSP00000280979,…	ST6GAL1,GOLGA3,SEC61B,MLEC,SPARC,RPN2,SEC61A1,COPB1,RAF1,TLR2,ERP44,OSBP,ARCN1,CPT1A,RAB15,PML,FADS2,SEC24D,AKAP6,RPN1,LRRK2,HSP90B1,ANPEP,PDIA3,B4GALT6,EEA1,CALR,ATP11B,TMTC2,HSPA5,COPG1,SRPR,COPB2,SEL1L,STARD13,CAMK2D,ELOVL2,LARGE,FUT8,INPP5F,SEC63,UFL1,AP4B1,CKAP4,STT3A,SEC31A,EXT2,HLA-A,GATM,VIMP,TMF1,SEC24A,DERL3,PDIA6,MYO7A,DPAGT1,KDELR3,TSPAN14,DDOST,CYTH2,ARRB1,GOLIM4,SRPRB,SELT,B4GALT4,O…
COMPARTMENTS	GOCC:0043229	Intracellular organelle	210	9242	0.11	4.43e-05	9606.ENSP00000169298,9606.ENSP00000185150,9606.ENSP00000204726,9606.ENSP00000215980,9606.ENSP00000216160,9606.ENSP00000218004,9606.ENSP00000220514,9606.ENSP00000221856,9606.ENSP00000221957,9606.ENSP00000223215,9606.ENSP00000223641,9606.ENSP00000228506,9606.ENSP00000231061,9606.ENSP00000236040,9606.ENSP00000237530,9606.ENSP00000240851,9606.ENSP00000240874,9606.ENSP00000243253,9606.ENSP00000247020,…	ST6GAL1,ERLEC1,GOLGA3,CENPM,TAB1,NXT2,OIP5,FSD1,PLIN3,MEST,SEC61B,MLEC,SPARC,LEPRE1,RPN2,TFG,KALRN,SEC61A1,SDF2,PTPN12,FGL2,SDF2L1,COPB1,RAF1,TRPM4,IPO8,TBX3,KRT82,GALNT5,TLR2,KIF11,GALC,RNF138,TRIP4,CRISPLD2,ERP44,C19orf10,ARFGAP3,OSBP,ARCN1,CBL,LOXL3,UBE2S,AGA,CPT1A,CDK6,REXO2,TMTC3,RAB15,PML,RCN3,SUMF1,RNF7,YIPF5,DUSP6,PTS,SEC24D,AKAP6,HAUS1,HSPA13,PDIA4,DTX3L,ITGB5,RPN1,ZHX1,LRRK2,IKBIP,HSP90…
COMPARTMENTS	GOCC:0043227	Membrane-bounded organelle	200	8685	0.12	4.61e-05	9606.ENSP00000169298,9606.ENSP00000185150,9606.ENSP00000204726,9606.ENSP00000215980,9606.ENSP00000216160,9606.ENSP00000218004,9606.ENSP00000220514,9606.ENSP00000220809,9606.ENSP00000221856,9606.ENSP00000221957,9606.ENSP00000223215,9606.ENSP00000223641,9606.ENSP00000228506,9606.ENSP00000228938,9606.ENSP00000231061,9606.ENSP00000236040,9606.ENSP00000237530,9606.ENSP00000240851,9606.ENSP00000243253,…	ST6GAL1,ERLEC1,GOLGA3,CENPM,TAB1,NXT2,OIP5,PLAT,FSD1,PLIN3,MEST,SEC61B,MLEC,MGP,SPARC,LEPRE1,RPN2,TFG,SEC61A1,SDF2,FGL2,SDF2L1,COPB1,RAF1,TRPM4,IPO8,FOLH1,TBX3,GALNT5,TLR2,GALC,RNF138,TRIP4,CRISPLD2,ERP44,C19orf10,ARFGAP3,OSBP,ARCN1,CBL,LOXL3,UBE2S,AGA,CPT1A,CDK6,REXO2,TMTC3,RAB15,PML,RCN3,SUMF1,RNF7,YIPF5,CAPN5,FADS2,DUSP6,PTS,SEC24D,AKAP6,HSPA13,PDIA4,DTX3L,ITGB5,RPN1,ZHX1,LRRK2,IKBIP,HSP90B1,P…
COMPARTMENTS	GOCC:0043226	Organelle	220	9848	0.11	4.63e-05	9606.ENSP00000169298,9606.ENSP00000185150,9606.ENSP00000204726,9606.ENSP00000215980,9606.ENSP00000216160,9606.ENSP00000218004,9606.ENSP00000220514,9606.ENSP00000220809,9606.ENSP00000221856,9606.ENSP00000221957,9606.ENSP00000223215,9606.ENSP00000223641,9606.ENSP00000228506,9606.ENSP00000228938,9606.ENSP00000231061,9606.ENSP00000236040,9606.ENSP00000237530,9606.ENSP00000240851,9606.ENSP00000240874,…	ST6GAL1,ERLEC1,GOLGA3,CENPM,TAB1,NXT2,OIP5,PLAT,FSD1,PLIN3,MEST,SEC61B,MLEC,MGP,SPARC,LEPRE1,RPN2,TFG,KALRN,SEC61A1,SDF2,PTPN12,FGL2,SDF2L1,COPB1,RAF1,TRPM4,IPO8,FOLH1,TBX3,KRT82,GALNT5,TLR2,KIF11,GALC,RNF138,TRIP4,CRISPLD2,ERP44,C19orf10,ARFGAP3,OSBP,ARCN1,CBL,LOXL3,UBE2S,AGA,CPT1A,CDK6,REXO2,TMTC3,RAB15,PML,RCN3,SUMF1,RNF7,YIPF5,CAPN5,FADS2,DUSP6,PTS,SEC24D,AKAP6,HAUS1,HSPA13,PDIA4,DTX3L,ITGB5,…
COMPARTMENTS	GOCC:0005829	Cytosol	86	2919	0.23	0.00016	9606.ENSP00000204726,9606.ENSP00000216160,9606.ENSP00000221957,9606.ENSP00000225737,9606.ENSP00000227474,9606.ENSP00000240851,9606.ENSP00000240874,9606.ENSP00000248594,9606.ENSP00000249923,9606.ENSP00000251849,9606.ENSP00000255977,9606.ENSP00000260731,9606.ENSP00000263056,9606.ENSP00000263245,9606.ENSP00000263847,9606.ENSP00000264033,9606.ENSP00000264245,9606.ENSP00000264552,9606.ENSP00000265734,…	GOLGA3,TAB1,PLIN3,AKAP10,PUS3,TFG,KALRN,PTPN12,COPB1,RAF1,MKRN1,KIF11,MAP3K8,ARFGAP3,OSBP,CBL,ARHGAP31,UBE2S,CDK6,DUSP6,PTS,SEC24D,HAUS1,DTX3L,HSP90B1,TK1,TRIM56,ARF4,MLKL,GEMIN2,CLOCK,PSMD2,EEA1,CALR,STXBP5,KIF15,HSPA5,COPB2,TESC,ENOX2,STARD13,CAMK2D,NISCH,SND1,SH3PXD2A,REPS2,CNDP1,PCMT1,DCAF6,UAP1,ARHGAP18,ASCC3,MAP3K7,AP4B1,CARD9,KIF4A,HSPA1L,ERRFI1,CKAP4,HDLBP,CUL5,SEC31A,PPHLN1,CSNK1E,LARP4,…
COMPARTMENTS	GOCC:0005798	Golgi-associated vesicle	13	129	0.76	0.0002	9606.ENSP00000249923,9606.ENSP00000264028,9606.ENSP00000274496,9606.ENSP00000280551,9606.ENSP00000298910,9606.ENSP00000325002,9606.ENSP00000329419,9606.ENSP00000378721,9606.ENSP00000379873,9606.ENSP00000381823,9606.ENSP00000386918,9606.ENSP00000480707,9606.ENSP00000483552	COPB1,ARCN1,YIPF5,SEC24D,LRRK2,COPG1,COPB2,SEC31A,HLA-A,SEC24A,KDELR3,COPZ2,FURIN
COMPARTMENTS	GOCC:0098588	Bounding membrane of organelle	51	1416	0.31	0.0002	9606.ENSP00000169298,9606.ENSP00000204726,9606.ENSP00000223641,9606.ENSP00000228506,9606.ENSP00000231061,9606.ENSP00000243253,9606.ENSP00000249923,9606.ENSP00000251849,9606.ENSP00000260010,9606.ENSP00000263847,9606.ENSP00000264028,9606.ENSP00000265641,9606.ENSP00000267512,9606.ENSP00000268058,9606.ENSP00000280551,9606.ENSP00000280979,9606.ENSP00000298910,9606.ENSP00000300060,9606.ENSP00000300289,…	ST6GAL1,GOLGA3,SEC61B,MLEC,SPARC,SEC61A1,COPB1,RAF1,TLR2,OSBP,ARCN1,CPT1A,RAB15,PML,SEC24D,AKAP6,LRRK2,ANPEP,PDIA3,B4GALT6,EEA1,CALR,ATP11B,COPG1,SRPR,COPB2,CAMK2D,LARGE,FUT8,INPP5F,SEC63,AP4B1,CKAP4,SEC31A,HLA-A,TMF1,SEC24A,MYO7A,KDELR3,TSPAN14,DDOST,CYTH2,GOLIM4,SRPRB,B4GALT4,GPR84,CD177,COPZ2,TCTN3,ARFRP1,FURIN
COMPARTMENTS	GOCC:0030663	COPI-coated vesicle membrane	6	18	1.28	0.0004	9606.ENSP00000249923,9606.ENSP00000264028,9606.ENSP00000325002,9606.ENSP00000329419,9606.ENSP00000386918,9606.ENSP00000480707	COPB1,ARCN1,COPG1,COPB2,KDELR3,COPZ2
COMPARTMENTS	GOCC:0030120	Vesicle coat	8	45	1.01	0.00047	9606.ENSP00000249923,9606.ENSP00000264028,9606.ENSP00000280551,9606.ENSP00000325002,9606.ENSP00000329419,9606.ENSP00000378721,9606.ENSP00000381823,9606.ENSP00000480707	COPB1,ARCN1,SEC24D,COPG1,COPB2,SEC31A,SEC24A,COPZ2
COMPARTMENTS	GOCC:0043231	Intracellular membrane-bounded organelle	173	7476	0.12	0.00047	9606.ENSP00000169298,9606.ENSP00000185150,9606.ENSP00000204726,9606.ENSP00000215980,9606.ENSP00000216160,9606.ENSP00000218004,9606.ENSP00000220514,9606.ENSP00000221856,9606.ENSP00000221957,9606.ENSP00000223215,9606.ENSP00000223641,9606.ENSP00000228506,9606.ENSP00000231061,9606.ENSP00000236040,9606.ENSP00000237530,9606.ENSP00000240851,9606.ENSP00000243253,9606.ENSP00000247020,9606.ENSP00000248958,…	ST6GAL1,ERLEC1,GOLGA3,CENPM,TAB1,NXT2,OIP5,FSD1,PLIN3,MEST,SEC61B,MLEC,SPARC,LEPRE1,RPN2,TFG,SEC61A1,SDF2,SDF2L1,COPB1,RAF1,TRPM4,IPO8,TBX3,GALNT5,TLR2,GALC,RNF138,TRIP4,ERP44,C19orf10,ARFGAP3,OSBP,ARCN1,CBL,LOXL3,UBE2S,AGA,CPT1A,CDK6,REXO2,TMTC3,PML,RCN3,SUMF1,RNF7,DUSP6,PTS,SEC24D,AKAP6,HSPA13,PDIA4,DTX3L,RPN1,ZHX1,LRRK2,IKBIP,HSP90B1,PPIB,ANPEP,PDIA3,LMAN2,B4GALT6,ACOX2,MLKL,GEMIN2,CLOCK,APOBE…
COMPARTMENTS	GOCC:0034663	Endoplasmic reticulum chaperone complex	5	11	1.41	0.00071	9606.ENSP00000299767,9606.ENSP00000320866,9606.ENSP00000324173,9606.ENSP00000385385,9606.ENSP00000480150	HSP90B1,CALR,HSPA5,PDIA6,HYOU1
COMPARTMENTS	GOCC:0110165	Cellular anatomical entity	279	13853	0.06	0.00074	9606.ENSP00000169298,9606.ENSP00000185150,9606.ENSP00000204726,9606.ENSP00000215980,9606.ENSP00000216160,9606.ENSP00000218004,9606.ENSP00000220514,9606.ENSP00000220809,9606.ENSP00000221856,9606.ENSP00000221957,9606.ENSP00000222399,9606.ENSP00000223215,9606.ENSP00000223641,9606.ENSP00000225737,9606.ENSP00000227474,9606.ENSP00000228506,9606.ENSP00000228938,9606.ENSP00000231061,9606.ENSP00000236040,…	ST6GAL1,ERLEC1,GOLGA3,CENPM,TAB1,NXT2,OIP5,PLAT,FSD1,PLIN3,LAMB1,MEST,SEC61B,AKAP10,PUS3,MLEC,MGP,SPARC,LEPRE1,RPN2,RARRES1,TFG,KALRN,SEC61A1,SDF2,PTPN12,FGL2,SDF2L1,COPB1,RAF1,PVRL2,TRPM4,MKRN1,IPO8,FOLH1,TBX3,KRT82,GALNT5,TLR2,KIF11,GALC,RNF138,TRIP4,CRISPLD2,ERP44,GNAO1,C19orf10,MAP3K8,ARFGAP3,MIA,OSBP,ARCN1,CBL,MCAM,LOXL3,ARHGAP31,UBE2S,AGA,CPT1A,CDK6,REXO2,TMTC3,RAB15,PML,GAREM,RCN3,SUMF1,RN…
COMPARTMENTS	GOCC:0008250	Oligosaccharyltransferase complex	5	12	1.38	0.00085	9606.ENSP00000237530,9606.ENSP00000296255,9606.ENSP00000376472,9606.ENSP00000399457,9606.ENSP00000426167	RPN2,RPN1,STT3A,DDOST,OSTC
COMPARTMENTS	GOCC:0030126	COPI vesicle coat	5	13	1.34	0.0011	9606.ENSP00000249923,9606.ENSP00000264028,9606.ENSP00000325002,9606.ENSP00000329419,9606.ENSP00000480707	COPB1,ARCN1,COPG1,COPB2,COPZ2
COMPARTMENTS	GOCC:0030660	Golgi-associated vesicle membrane	10	92	0.79	0.0011	9606.ENSP00000249923,9606.ENSP00000264028,9606.ENSP00000280551,9606.ENSP00000325002,9606.ENSP00000329419,9606.ENSP00000378721,9606.ENSP00000379873,9606.ENSP00000381823,9606.ENSP00000386918,9606.ENSP00000480707	COPB1,ARCN1,SEC24D,COPG1,COPB2,SEC31A,HLA-A,SEC24A,KDELR3,COPZ2
COMPARTMENTS	GOCC:0031410	Cytoplasmic vesicle	55	1709	0.26	0.0011	9606.ENSP00000216160,9606.ENSP00000221957,9606.ENSP00000228506,9606.ENSP00000231061,9606.ENSP00000248598,9606.ENSP00000249923,9606.ENSP00000260010,9606.ENSP00000262424,9606.ENSP00000262455,9606.ENSP00000264028,9606.ENSP00000264595,9606.ENSP00000267512,9606.ENSP00000268058,9606.ENSP00000274496,9606.ENSP00000280551,9606.ENSP00000296181,9606.ENSP00000296255,9606.ENSP00000298910,9606.ENSP00000299767,…	TAB1,PLIN3,MLEC,SPARC,FGL2,COPB1,TLR2,CRISPLD2,ERP44,ARCN1,AGA,RAB15,PML,YIPF5,SEC24D,ITGB5,RPN1,LRRK2,HSP90B1,ANPEP,PDIA3,PSMD2,FAM109B,STAB1,EEA1,CALR,ATP11B,STXBP5,COPG1,COPB2,NISCH,FAM3C,INPP5F,MAP3K7,AP4B1,PGM1,CKAP4,PRDX4,SEC31A,HLA-A,SEC24A,COLEC12,PSMD14,KDELR3,RUSC2,TSPAN14,CHID1,DDOST,ARRB1,GOLIM4,GPR84,CD177,HYOU1,COPZ2,FURIN
COMPARTMENTS	GOCC:0031982	Vesicle	63	2051	0.24	0.0011	9606.ENSP00000216160,9606.ENSP00000220809,9606.ENSP00000221957,9606.ENSP00000228506,9606.ENSP00000228938,9606.ENSP00000231061,9606.ENSP00000236040,9606.ENSP00000248598,9606.ENSP00000249923,9606.ENSP00000256999,9606.ENSP00000260010,9606.ENSP00000262424,9606.ENSP00000262455,9606.ENSP00000264028,9606.ENSP00000264595,9606.ENSP00000267512,9606.ENSP00000268058,9606.ENSP00000274496,9606.ENSP00000280551,…	TAB1,PLAT,PLIN3,MLEC,MGP,SPARC,LEPRE1,FGL2,COPB1,FOLH1,TLR2,CRISPLD2,ERP44,ARCN1,AGA,RAB15,PML,YIPF5,SEC24D,HSPA13,ITGB5,RPN1,LRRK2,HSP90B1,ANPEP,PDIA3,PSMD2,FAM109B,STAB1,EEA1,CALR,ATP11B,STXBP5,HSPA5,COPG1,P4HB,COPB2,NISCH,FAM3C,INPP5F,MAP3K7,AP4B1,PGM1,CKAP4,PRDX4,SEC31A,HLA-A,SEC24A,COLEC12,RDX,PSMD14,KDELR3,RUSC2,TSPAN14,CHID1,DDOST,ARRB1,GOLIM4,GPR84,CD177,HYOU1,COPZ2,FURIN
COMPARTMENTS	GOCC:0044322	Endoplasmic reticulum quality control compartment	5	14	1.31	0.0012	9606.ENSP00000185150,9606.ENSP00000223641,9606.ENSP00000320866,9606.ENSP00000337053,9606.ENSP00000363616	ERLEC1,SEC61B,CALR,SEL1L,EDEM2
COMPARTMENTS	GOCC:0005794	Golgi apparatus	35	904	0.34	0.0013	9606.ENSP00000169298,9606.ENSP00000204726,9606.ENSP00000221957,9606.ENSP00000249923,9606.ENSP00000252826,9606.ENSP00000259056,9606.ENSP00000260010,9606.ENSP00000262947,9606.ENSP00000263245,9606.ENSP00000263847,9606.ENSP00000264028,9606.ENSP00000264033,9606.ENSP00000298910,9606.ENSP00000303366,9606.ENSP00000306459,9606.ENSP00000312753,9606.ENSP00000325002,9606.ENSP00000328524,9606.ENSP00000329419,…	ST6GAL1,GOLGA3,PLIN3,COPB1,TRPM4,GALNT5,TLR2,C19orf10,ARFGAP3,OSBP,ARCN1,CBL,LRRK2,LMAN2,B4GALT6,FAM109B,COPG1,DENND5A,COPB2,POFUT2,LARGE,FAM3C,FUT8,AP4B1,EXT2,HLA-A,TMF1,KDELR3,CHID1,CYTH2,GOLIM4,B4GALT4,COPZ2,ARFRP1,FURIN
COMPARTMENTS	GOCC:0070971	Endoplasmic reticulum exit site	6	26	1.12	0.0013	9606.ENSP00000240851,9606.ENSP00000280551,9606.ENSP00000298910,9606.ENSP00000378721,9606.ENSP00000379873,9606.ENSP00000381823	TFG,SEC24D,LRRK2,SEC31A,HLA-A,SEC24A
COMPARTMENTS	GOCC:0005791	Rough endoplasmic reticulum	7	42	0.98	0.0015	9606.ENSP00000223641,9606.ENSP00000243253,9606.ENSP00000296255,9606.ENSP00000328023,9606.ENSP00000357998,9606.ENSP00000367265,9606.ENSP00000418401	SEC61B,SEC61A1,RPN1,SRPR,SEC63,CKAP4,SRPRB
COMPARTMENTS	GOCC:0030117	Membrane coat	9	82	0.8	0.002	9606.ENSP00000249923,9606.ENSP00000264028,9606.ENSP00000280551,9606.ENSP00000325002,9606.ENSP00000329419,9606.ENSP00000358582,9606.ENSP00000378721,9606.ENSP00000381823,9606.ENSP00000480707	COPB1,ARCN1,SEC24D,COPG1,COPB2,AP4B1,SEC31A,SEC24A,COPZ2
COMPARTMENTS	GOCC:0030133	Transport vesicle	14	221	0.56	0.0043	9606.ENSP00000221957,9606.ENSP00000249923,9606.ENSP00000264028,9606.ENSP00000280551,9606.ENSP00000298910,9606.ENSP00000321826,9606.ENSP00000325002,9606.ENSP00000329419,9606.ENSP00000378721,9606.ENSP00000379873,9606.ENSP00000381823,9606.ENSP00000417354,9606.ENSP00000480707,9606.ENSP00000483552	PLIN3,COPB1,ARCN1,SEC24D,LRRK2,STXBP5,COPG1,COPB2,SEC31A,HLA-A,SEC24A,GOLIM4,COPZ2,FURIN
COMPARTMENTS	GOCC:0030135	Coated vesicle	14	222	0.56	0.0044	9606.ENSP00000249923,9606.ENSP00000264028,9606.ENSP00000274496,9606.ENSP00000280551,9606.ENSP00000312753,9606.ENSP00000325002,9606.ENSP00000329419,9606.ENSP00000354519,9606.ENSP00000378721,9606.ENSP00000379873,9606.ENSP00000381823,9606.ENSP00000386918,9606.ENSP00000480707,9606.ENSP00000483552	COPB1,ARCN1,YIPF5,SEC24D,FAM109B,COPG1,COPB2,INPP5F,SEC31A,HLA-A,SEC24A,KDELR3,COPZ2,FURIN
COMPARTMENTS	GOCC:0005793	Endoplasmic reticulum-Golgi intermediate compartment	9	94	0.74	0.0048	9606.ENSP00000262455,9606.ENSP00000300060,9606.ENSP00000303366,9606.ENSP00000320866,9606.ENSP00000324173,9606.ENSP00000327801,9606.ENSP00000385385,9606.ENSP00000434412,9606.ENSP00000436455	ERP44,ANPEP,LMAN2,CALR,HSPA5,P4HB,PDIA6,SERPINH1,NUCB2
COMPARTMENTS	GOCC:0000139	Golgi membrane	17	322	0.48	0.0056	9606.ENSP00000169298,9606.ENSP00000204726,9606.ENSP00000249923,9606.ENSP00000263847,9606.ENSP00000264028,9606.ENSP00000306459,9606.ENSP00000329419,9606.ENSP00000347088,9606.ENSP00000353910,9606.ENSP00000358582,9606.ENSP00000381567,9606.ENSP00000386918,9606.ENSP00000408236,9606.ENSP00000417354,9606.ENSP00000420161,9606.ENSP00000483486,9606.ENSP00000483552	ST6GAL1,GOLGA3,COPB1,OSBP,ARCN1,B4GALT6,COPB2,LARGE,FUT8,AP4B1,TMF1,KDELR3,CYTH2,GOLIM4,B4GALT4,ARFRP1,FURIN
COMPARTMENTS	GOCC:0030867	Rough endoplasmic reticulum membrane	5	22	1.11	0.0056	9606.ENSP00000223641,9606.ENSP00000243253,9606.ENSP00000328023,9606.ENSP00000357998,9606.ENSP00000418401	SEC61B,SEC61A1,SRPR,SEC63,SRPRB
COMPARTMENTS	GOCC:0098796	Membrane protein complex	43	1321	0.27	0.0056	9606.ENSP00000223641,9606.ENSP00000237530,9606.ENSP00000243253,9606.ENSP00000249923,9606.ENSP00000252826,9606.ENSP00000260010,9606.ENSP00000262494,9606.ENSP00000264028,9606.ENSP00000264033,9606.ENSP00000280551,9606.ENSP00000280979,9606.ENSP00000286628,9606.ENSP00000296181,9606.ENSP00000296255,9606.ENSP00000300289,9606.ENSP00000310129,9606.ENSP00000320866,9606.ENSP00000321826,9606.ENSP00000324173,…	SEC61B,RPN2,SEC61A1,COPB1,TRPM4,TLR2,GNAO1,ARCN1,CBL,SEC24D,AKAP6,KCNMA1,ITGB5,RPN1,PDIA3,PSMD2,CALR,STXBP5,HSPA5,COPG1,SRPR,COPB2,SEL1L,KCNJ10,SEC63,ITGA10,AP4B1,LRRC8C,STT3A,SEC31A,EXT2,HLA-A,VIMP,SEC24A,DERL3,DDOST,SRPRB,OSTC,SPCS3,SEC11C,BIRC2,COPZ2,NAPB
COMPARTMENTS	GOCC:0009986	Cell surface	20	433	0.42	0.0075	9606.ENSP00000220809,9606.ENSP00000231061,9606.ENSP00000252483,9606.ENSP00000256999,9606.ENSP00000260010,9606.ENSP00000262455,9606.ENSP00000264036,9606.ENSP00000278559,9606.ENSP00000286091,9606.ENSP00000289707,9606.ENSP00000296181,9606.ENSP00000300289,9606.ENSP00000303366,9606.ENSP00000320866,9606.ENSP00000327801,9606.ENSP00000337146,9606.ENSP00000348215,9606.ENSP00000379873,9606.ENSP00000420321,…	PLAT,SPARC,PVRL2,FOLH1,TLR2,ERP44,MCAM,CAPN5,PDIA4,SLAMF8,ITGB5,PDIA3,LMAN2,CALR,P4HB,ENOX2,SH3PXD2A,HLA-A,ROBO1,FURIN
COMPARTMENTS	GOCC:0031205	Endoplasmic reticulum Sec complex	3	4	1.63	0.0097	9606.ENSP00000223641,9606.ENSP00000243253,9606.ENSP00000357998	SEC61B,SEC61A1,SEC63
COMPARTMENTS	GOCC:0030659	Cytoplasmic vesicle membrane	22	524	0.38	0.0122	9606.ENSP00000228506,9606.ENSP00000231061,9606.ENSP00000249923,9606.ENSP00000260010,9606.ENSP00000264028,9606.ENSP00000280551,9606.ENSP00000300060,9606.ENSP00000320866,9606.ENSP00000321195,9606.ENSP00000325002,9606.ENSP00000329419,9606.ENSP00000367265,9606.ENSP00000378721,9606.ENSP00000379873,9606.ENSP00000381823,9606.ENSP00000386918,9606.ENSP00000396270,9606.ENSP00000399457,9606.ENSP00000409581,…	MLEC,SPARC,COPB1,TLR2,ARCN1,SEC24D,ANPEP,CALR,ATP11B,COPG1,COPB2,CKAP4,SEC31A,HLA-A,SEC24A,KDELR3,TSPAN14,DDOST,ARRB1,GPR84,CD177,COPZ2
COMPARTMENTS	GOCC:0005576	Extracellular region	57	2035	0.2	0.0173	9606.ENSP00000169298,9606.ENSP00000220809,9606.ENSP00000222399,9606.ENSP00000223215,9606.ENSP00000228938,9606.ENSP00000231061,9606.ENSP00000236040,9606.ENSP00000237696,9606.ENSP00000248598,9606.ENSP00000252483,9606.ENSP00000256999,9606.ENSP00000262424,9606.ENSP00000262455,9606.ENSP00000262947,9606.ENSP00000263369,9606.ENSP00000264094,9606.ENSP00000264595,9606.ENSP00000274341,9606.ENSP00000284984,…	ST6GAL1,PLAT,LAMB1,MEST,MGP,SPARC,LEPRE1,RARRES1,FGL2,PVRL2,FOLH1,CRISPLD2,ERP44,C19orf10,MIA,LOXL3,AGA,HAPLN1,ADAMTS1,HSPA13,PDIA4,ITGB5,LRRK2,HSP90B1,PPIB,ANPEP,PDIA3,LMAN2,EEA1,CALR,CRTAP,HSPA5,P4HB,ENOX2,NISCH,C1QTNF1,PTN,CNDP1,FAM3C,CFHR3,FKBPL,HSPA1L,PRDX4,LAMA1,SIL1,HLA-A,VIMP,RDX,PDIA6,CHID1,COLEC11,FBN2,MANF,NUCB2,APOC1,CD177,FURIN
COMPARTMENTS	GOCC:0005615	Extracellular space	33	985	0.28	0.0202	9606.ENSP00000220809,9606.ENSP00000222399,9606.ENSP00000228938,9606.ENSP00000248598,9606.ENSP00000256999,9606.ENSP00000262947,9606.ENSP00000264595,9606.ENSP00000285667,9606.ENSP00000286091,9606.ENSP00000298910,9606.ENSP00000299767,9606.ENSP00000300060,9606.ENSP00000300289,9606.ENSP00000303366,9606.ENSP00000317955,9606.ENSP00000320866,9606.ENSP00000323696,9606.ENSP00000324173,9606.ENSP00000327801,…	PLAT,LAMB1,MGP,FGL2,FOLH1,C19orf10,AGA,HSPA13,PDIA4,LRRK2,HSP90B1,ANPEP,PDIA3,LMAN2,EEA1,CALR,CRTAP,HSPA5,P4HB,ENOX2,C1QTNF1,PTN,CFHR3,HSPA1L,LAMA1,HLA-A,VIMP,RDX,PDIA6,CHID1,COLEC11,APOC1,FURIN
COMPARTMENTS	GOCC:0030662	Coated vesicle membrane	10	150	0.58	0.0241	9606.ENSP00000249923,9606.ENSP00000264028,9606.ENSP00000280551,9606.ENSP00000325002,9606.ENSP00000329419,9606.ENSP00000378721,9606.ENSP00000379873,9606.ENSP00000381823,9606.ENSP00000386918,9606.ENSP00000480707	COPB1,ARCN1,SEC24D,COPG1,COPB2,SEC31A,HLA-A,SEC24A,KDELR3,COPZ2
COMPARTMENTS	GOCC:0071256	Translocon complex	3	7	1.39	0.0279	9606.ENSP00000223641,9606.ENSP00000243253,9606.ENSP00000357998	SEC61B,SEC61A1,SEC63
COMPARTMENTS	GOCC:0005925	Focal adhesion	13	255	0.46	0.0398	9606.ENSP00000252483,9606.ENSP00000264036,9606.ENSP00000265881,9606.ENSP00000296181,9606.ENSP00000299767,9606.ENSP00000300289,9606.ENSP00000307513,9606.ENSP00000320866,9606.ENSP00000324173,9606.ENSP00000327801,9606.ENSP00000356814,9606.ENSP00000384136,9606.ENSP00000384515	PVRL2,MCAM,REXO2,ITGB5,HSP90B1,PDIA3,MRC2,CALR,HSPA5,P4HB,DCAF6,RDX,PARVB
COMPARTMENTS	GOCC:0071682	Endocytic vesicle lumen	4	22	1.02	0.0462	9606.ENSP00000231061,9606.ENSP00000299767,9606.ENSP00000320866,9606.ENSP00000480150	SPARC,HSP90B1,CALR,HYOU1
COMPARTMENTS	GOCC:0042824	MHC class I peptide loading complex	3	9	1.28	0.0468	9606.ENSP00000300289,9606.ENSP00000320866,9606.ENSP00000379873	PDIA3,CALR,HLA-A
UniProt Keywords	KW-0256	Endoplasmic reticulum	81	1159	0.6	2.57e-23	9606.ENSP00000185150,9606.ENSP00000223215,9606.ENSP00000223641,9606.ENSP00000228506,9606.ENSP00000233838,9606.ENSP00000236040,9606.ENSP00000237530,9606.ENSP00000240851,9606.ENSP00000243253,9606.ENSP00000248958,9606.ENSP00000252826,9606.ENSP00000262455,9606.ENSP00000262947,9606.ENSP00000263847,9606.ENSP00000266712,9606.ENSP00000268058,9606.ENSP00000270645,9606.ENSP00000272902,9606.ENSP00000274496,…	ERLEC1,MEST,SEC61B,MLEC,GGCX,LEPRE1,RPN2,TFG,SEC61A1,SDF2L1,TRPM4,ERP44,C19orf10,OSBP,TMTC3,PML,RCN3,SUMF1,YIPF5,FADS2,SEC24D,TXNDC11,HSPA13,PDIA4,RPN1,LRRK2,HSP90B1,PPIB,PDIA3,LMAN2,KDELC2,RCN2,CALR,ATP11B,FIBIN,TMTC2,PDIA5,HSPA5,P4HB,SRPR,SEL1L,C2CD2L,POFUT2,SUMF2,ELOVL2,SEC63,UFL1,LRRC8C,EDEM2,CKAP4,PRDX4,STT3A,SIL1,SEC31A,EXT2,HLA-A,VIMP,SEC24A,DERL3,P4HA2,PDIA6,DPAGT1,KDELR3,CASP4,PLCD4,DDOS…
UniProt Keywords	KW-0931	ER-Golgi transport	14	90	0.95	1.03e-06	9606.ENSP00000240851,9606.ENSP00000249923,9606.ENSP00000263245,9606.ENSP00000264028,9606.ENSP00000274496,9606.ENSP00000280551,9606.ENSP00000306010,9606.ENSP00000325002,9606.ENSP00000329419,9606.ENSP00000378721,9606.ENSP00000381823,9606.ENSP00000386918,9606.ENSP00000480707,9606.ENSP00000482826	TFG,COPB1,ARFGAP3,ARCN1,YIPF5,SEC24D,ARF4,COPG1,COPB2,SEC31A,SEC24A,KDELR3,COPZ2,NAPB
UniProt Keywords	KW-1065	Osteogenesis imperfecta	8	23	1.3	9e-06	9606.ENSP00000231061,9606.ENSP00000236040,9606.ENSP00000280551,9606.ENSP00000300026,9606.ENSP00000318298,9606.ENSP00000323696,9606.ENSP00000327801,9606.ENSP00000434412	SPARC,LEPRE1,SEC24D,PPIB,FAM46A,CRTAP,P4HB,SERPINH1
UniProt Keywords	KW-0333	Golgi apparatus	38	869	0.4	7.04e-05	9606.ENSP00000169298,9606.ENSP00000204726,9606.ENSP00000249923,9606.ENSP00000252826,9606.ENSP00000259056,9606.ENSP00000262947,9606.ENSP00000263245,9606.ENSP00000263847,9606.ENSP00000264028,9606.ENSP00000264033,9606.ENSP00000274496,9606.ENSP00000283206,9606.ENSP00000298910,9606.ENSP00000303366,9606.ENSP00000306010,9606.ENSP00000306459,9606.ENSP00000312753,9606.ENSP00000321195,9606.ENSP00000321962,…	ST6GAL1,GOLGA3,COPB1,TRPM4,GALNT5,C19orf10,ARFGAP3,OSBP,ARCN1,CBL,YIPF5,TMEM87B,LRRK2,LMAN2,ARF4,B4GALT6,FAM109B,ATP11B,FIBIN,COPG1,DENND5A,COPB2,POFUT2,LARGE,FUT8,AP4B1,EXT2,TMF1,KDELR3,SLC9A8,GOLIM4,B4GALT4,PRRC1,FHDC1,NUCB2,COPZ2,ARFRP1,FURIN
UniProt Keywords	KW-0676	Redox-active center	9	49	1.02	8.25e-05	9606.ENSP00000283033,9606.ENSP00000286091,9606.ENSP00000300289,9606.ENSP00000321856,9606.ENSP00000323313,9606.ENSP00000327801,9606.ENSP00000368646,9606.ENSP00000385385,9606.ENSP00000418910	TXNDC11,PDIA4,PDIA3,CRELD1,PDIA5,P4HB,PRDX4,PDIA6,SELT
UniProt Keywords	KW-0732	Signal	91	3233	0.21	0.00027	9606.ENSP00000185150,9606.ENSP00000218436,9606.ENSP00000220809,9606.ENSP00000221466,9606.ENSP00000222399,9606.ENSP00000228506,9606.ENSP00000231061,9606.ENSP00000236040,9606.ENSP00000237530,9606.ENSP00000247020,9606.ENSP00000248598,9606.ENSP00000248958,9606.ENSP00000252483,9606.ENSP00000260010,9606.ENSP00000261304,9606.ENSP00000262424,9606.ENSP00000262455,9606.ENSP00000262947,9606.ENSP00000263369,…	ERLEC1,ITIH6,PLAT,FCGRT,LAMB1,MLEC,SPARC,LEPRE1,RPN2,SDF2,FGL2,SDF2L1,PVRL2,TLR2,GALC,CRISPLD2,ERP44,C19orf10,MIA,MCAM,LOXL3,AGA,RCN3,SUMF1,TMEM87B,ADAMTS1,HSPA13,PDIA4,SLAMF8,ITGB5,RPN1,HSP90B1,PPIB,PDIA3,LMAN2,PCDHGC4,MRC2,STAB1,KDELC2,RCN2,CALR,CRELD1,FIBIN,PDIA5,CRTAP,HSPA5,P4HB,SEL1L,POFUT2,C1QTNF1,PTN,SUMF2,CNDP1,FAM3C,GPX7,CFHR3,FCRLA,ITGA10,PLXNA3,CTBS,IL13RA2,ZMYM6NB,EDEM2,VSIG4,PRDX4,LA…
UniProt Keywords	KW-0413	Isomerase	12	130	0.72	0.00064	9606.ENSP00000227474,9606.ENSP00000286091,9606.ENSP00000300026,9606.ENSP00000300289,9606.ENSP00000321856,9606.ENSP00000323313,9606.ENSP00000327801,9606.ENSP00000360124,9606.ENSP00000385385,9606.ENSP00000413152,9606.ENSP00000425809,9606.ENSP00000439250	PUS3,PDIA4,PPIB,PDIA3,CRELD1,PDIA5,P4HB,PGM1,PDIA6,FKBP7,PGM3,FKBP9
UniProt Keywords	KW-0597	Phosphoprotein	182	8057	0.11	0.00064	9606.ENSP00000169298,9606.ENSP00000204726,9606.ENSP00000216160,9606.ENSP00000220514,9606.ENSP00000221466,9606.ENSP00000221957,9606.ENSP00000222399,9606.ENSP00000223641,9606.ENSP00000225737,9606.ENSP00000227474,9606.ENSP00000240851,9606.ENSP00000240874,9606.ENSP00000248594,9606.ENSP00000248958,9606.ENSP00000251849,9606.ENSP00000252483,9606.ENSP00000252826,9606.ENSP00000253778,9606.ENSP00000256079,…	ST6GAL1,GOLGA3,TAB1,OIP5,FCGRT,PLIN3,LAMB1,SEC61B,AKAP10,PUS3,TFG,KALRN,PTPN12,SDF2L1,RAF1,PVRL2,TRPM4,GFPT2,IPO8,FOLH1,TBX3,TRAFD1,GALNT5,KIF11,KIAA0556,RNF138,TRIP4,MAP3K8,ARFGAP3,OSBP,ARCN1,CBL,MCAM,ARHGAP31,UBE2S,CPT1A,CDK6,REXO2,TMTC3,PML,GAREM,DMWD,RNF7,PTS,SEC24D,AKAP6,TXNDC11,TMEM87B,KCNMA1,DTX3L,ITGB5,ZHX1,ARHGEF40,LRRK2,TCP11L2,HSP90B1,PDIA3,RNF214,TK1,MSANTD4,TRIM56,ARF4,MRC2,ACOX2,MLK…
UniProt Keywords	KW-0653	Protein transport	28	611	0.42	0.00064	9606.ENSP00000218004,9606.ENSP00000223641,9606.ENSP00000243253,9606.ENSP00000249923,9606.ENSP00000256079,9606.ENSP00000263245,9606.ENSP00000264028,9606.ENSP00000267512,9606.ENSP00000270645,9606.ENSP00000274496,9606.ENSP00000280551,9606.ENSP00000296161,9606.ENSP00000303366,9606.ENSP00000304429,9606.ENSP00000306010,9606.ENSP00000321826,9606.ENSP00000325002,9606.ENSP00000329419,9606.ENSP00000334785,…	NXT2,SEC61B,SEC61A1,COPB1,IPO8,ARFGAP3,ARCN1,RAB15,RCN3,YIPF5,SEC24D,DTX3L,LMAN2,SNX7,ARF4,STXBP5,COPG1,COPB2,TESC,SEC63,AP4B1,SIL1,SEC31A,SEC24A,KDELR3,ARRB1,COPZ2,NAPB
UniProt Keywords	KW-0143	Chaperone	13	196	0.58	0.0049	9606.ENSP00000262455,9606.ENSP00000270645,9606.ENSP00000299767,9606.ENSP00000320866,9606.ENSP00000324173,9606.ENSP00000327801,9606.ENSP00000357998,9606.ENSP00000385385,9606.ENSP00000404079,9606.ENSP00000406463,9606.ENSP00000414398,9606.ENSP00000434412,9606.ENSP00000480150	ERP44,RCN3,HSP90B1,CALR,HSPA5,P4HB,SEC63,PDIA6,DNAJB5,DNAJC7,DNAJB11,SERPINH1,HYOU1
UniProt Keywords	KW-0106	Calcium	32	875	0.32	0.0064	9606.ENSP00000231061,9606.ENSP00000252826,9606.ENSP00000256999,9606.ENSP00000264033,9606.ENSP00000270645,9606.ENSP00000272902,9606.ENSP00000284984,9606.ENSP00000286628,9606.ENSP00000299767,9606.ENSP00000303366,9606.ENSP00000306459,9606.ENSP00000306918,9606.ENSP00000307513,9606.ENSP00000319739,9606.ENSP00000320866,9606.ENSP00000321856,9606.ENSP00000334785,9606.ENSP00000341938,9606.ENSP00000345988,…	SPARC,TRPM4,FOLH1,CBL,RCN3,SUMF1,ADAMTS1,KCNMA1,HSP90B1,LMAN2,B4GALT6,PCDHGC4,MRC2,RCN2,CALR,CRELD1,TESC,SUMF2,PLCH1,REPS2,S100A2,ITGA10,COLEC12,VSNL1,PLCD4,TRPV4,COLEC11,FKBP7,FBN2,NUCB2,FKBP9,FURIN
UniProt Keywords	KW-0175	Coiled coil	58	2139	0.19	0.0351	9606.ENSP00000204726,9606.ENSP00000221856,9606.ENSP00000221957,9606.ENSP00000222399,9606.ENSP00000236040,9606.ENSP00000240851,9606.ENSP00000248598,9606.ENSP00000252826,9606.ENSP00000257974,9606.ENSP00000260731,9606.ENSP00000261588,9606.ENSP00000263245,9606.ENSP00000263847,9606.ENSP00000268058,9606.ENSP00000282058,9606.ENSP00000283033,9606.ENSP00000291416,9606.ENSP00000293670,9606.ENSP00000298694,…	GOLGA3,FSD1,PLIN3,LAMB1,LEPRE1,TFG,FGL2,TRPM4,KRT82,KIF11,KIAA0556,ARFGAP3,OSBP,PML,HAUS1,TXNDC11,TRIM62,KRT83,ARHGEF40,LRRK2,RNF214,MSANTD4,TRIM56,MLKL,FAM109B,EEA1,STXBP5,PALM2,KIF15,LRCH2,KRT36,COPB2,ENOX2,LRRFIP2,NISCH,LARGE,SH3PXD2A,REPS2,SEC63,ASCC3,CARD9,C1orf122,MAP7D1,KIF4A,CKAP4,LAMA1,TMF1,COLEC12,NCOR2,AMOTL1,C5orf42,TNRC6B,TBCEL,CYTH2,COLEC11,GOLIM4,TPD52L1,MAP7
UniProt Keywords	KW-0677	Repeat	110	4729	0.12	0.0351	9606.ENSP00000185150,9606.ENSP00000220809,9606.ENSP00000222399,9606.ENSP00000225737,9606.ENSP00000236040,9606.ENSP00000240874,9606.ENSP00000247020,9606.ENSP00000248958,9606.ENSP00000249923,9606.ENSP00000252483,9606.ENSP00000253778,9606.ENSP00000255977,9606.ENSP00000260010,9606.ENSP00000261593,9606.ENSP00000262424,9606.ENSP00000264033,9606.ENSP00000264036,9606.ENSP00000264094,9606.ENSP00000266712,…	ERLEC1,PLAT,LAMB1,AKAP10,LEPRE1,KALRN,SDF2,SDF2L1,COPB1,PVRL2,GFPT2,MKRN1,TLR2,RNF138,CRISPLD2,CBL,MCAM,LOXL3,TMTC3,PML,DMWD,RCN3,HAPLN1,AKAP6,TXNDC11,ADAMTS1,PDIA4,ITGB5,ZHX1,LRRK2,PDIA3,ANKMY2,TRIM56,PCDHGC4,MRC2,CLOCK,APOBEC3F,PSMD2,PPP2R1B,ZNF654,STAB1,FAM46A,RCN2,CALR,STXBP5,CRELD1,TMTC2,PDIA5,COPG1,LRCH2,P4HB,DENND5A,COPB2,ERCC6L,SEL1L,FNDC3B,NISCH,PLCH1,SND1,SH3PXD2A,REPS2,C17orf97,PARP9,T…
Pfam	PF00085	Thioredoxin	7	35	1.06	0.0235	9606.ENSP00000262455,9606.ENSP00000283033,9606.ENSP00000286091,9606.ENSP00000300289,9606.ENSP00000323313,9606.ENSP00000327801,9606.ENSP00000385385	ERP44,TXNDC11,PDIA4,PDIA3,PDIA5,P4HB,PDIA6
InterPro	IPR013766	Thioredoxin domain	8	40	1.06	0.01	9606.ENSP00000262455,9606.ENSP00000283033,9606.ENSP00000286091,9606.ENSP00000300289,9606.ENSP00000323313,9606.ENSP00000327801,9606.ENSP00000368646,9606.ENSP00000385385	ERP44,TXNDC11,PDIA4,PDIA3,PDIA5,P4HB,PRDX4,PDIA6
InterPro	IPR005788	Disulphide isomerase	4	5	1.66	0.0345	9606.ENSP00000286091,9606.ENSP00000300289,9606.ENSP00000327801,9606.ENSP00000385385	PDIA4,PDIA3,P4HB,PDIA6

## Sheet: Up progressionWT cohort2 
#category	term ID	term description	observed gene count	background gene count	strength	false discovery rate	matching proteins in your network (IDs)	matching proteins in your network (labels)
GO Function	GO:0030291	Protein serine/threonine kinase inhibitor activity	5	31	1.37	0.0144	9606.ENSP00000302276,9606.ENSP00000366306,9606.ENSP00000385749,9606.ENSP00000413720,9606.ENSP00000480824	HEXIM2,SPRY2,PRKAR1B,CDKN1C,PKIB
GO Function	GO:0004860	Protein kinase inhibitor activity	6	65	1.13	0.0149	9606.ENSP00000278071,9606.ENSP00000302276,9606.ENSP00000366306,9606.ENSP00000385749,9606.ENSP00000413720,9606.ENSP00000480824	ITPRIP,HEXIM2,SPRY2,PRKAR1B,CDKN1C,PKIB
GO Component	GO:0005622	Intracellular	119	14276	0.08	0.0183	9606.ENSP00000006777,9606.ENSP00000199708,9606.ENSP00000216465,9606.ENSP00000220058,9606.ENSP00000220822,9606.ENSP00000229595,9606.ENSP00000233154,9606.ENSP00000242067,9606.ENSP00000246070,9606.ENSP00000252244,9606.ENSP00000261326,9606.ENSP00000263257,9606.ENSP00000263265,9606.ENSP00000263733,9606.ENSP00000263798,9606.ENSP00000264036,9606.ENSP00000264499,9606.ENSP00000267512,9606.ENSP00000267807,…	RHBDD2,HBQ1,GSTZ1,MTFMT,GDAP1,ASF1A,NCK2,BBS9,LAMP5,KRT1,MOCOS,NOVA2,PLEKHA4,FAM20B,TYRO3,MCAM,BBS7,RAB15,ZNF280D,PRUNE,ITPRIP,LIN7C,PGAP2,PPP1R1C,PKNOX1,STAT5B,ZDHHC3,GPD1,HEXIM2,FAM84B,SEMA4C,ARHGAP1,SNX33,PRMT9,GAK,ADCK4,SFXN1,NQO1,PNKP,ZBTB7A,ULK1,CLGN,RAB28,ARMCX2,CSTF2T,MRPL40,PRKD1,SYNM,AIDA,TRIO,NT5C2,IDS,ARHGEF3,TP53BP2,PRDX6,JPH1,TBCD,FBXL3,C1orf109,ATL1,INPP5F,ZNF521,CDC42BPB,SCCPDH,MT…
GO Component	GO:0005737	Cytoplasm	103	11428	0.12	0.0183	9606.ENSP00000006777,9606.ENSP00000199708,9606.ENSP00000216465,9606.ENSP00000220058,9606.ENSP00000220822,9606.ENSP00000233154,9606.ENSP00000242067,9606.ENSP00000246070,9606.ENSP00000252244,9606.ENSP00000261326,9606.ENSP00000263257,9606.ENSP00000263265,9606.ENSP00000263733,9606.ENSP00000264499,9606.ENSP00000267512,9606.ENSP00000271620,9606.ENSP00000278193,9606.ENSP00000278243,9606.ENSP00000280295,…	RHBDD2,HBQ1,GSTZ1,MTFMT,GDAP1,NCK2,BBS9,LAMP5,KRT1,MOCOS,NOVA2,PLEKHA4,FAM20B,BBS7,RAB15,PRUNE,LIN7C,PGAP2,PPP1R1C,PKNOX1,STAT5B,ZDHHC3,GPD1,HEXIM2,FAM84B,SEMA4C,ARHGAP1,SNX33,PRMT9,GAK,ADCK4,SFXN1,NQO1,PNKP,ZBTB7A,ULK1,CLGN,RAB28,ARMCX2,MRPL40,PRKD1,SYNM,AIDA,TRIO,NT5C2,IDS,ARHGEF3,TP53BP2,PRDX6,JPH1,TBCD,FBXL3,C1orf109,ATL1,INPP5F,CDC42BPB,SCCPDH,MTRF1L,GORAB,MOXD1,VANGL2,NES,FABP7,C1orf43,FLG,…
GO Component	GO:0034464	BBSome	3	8	1.74	0.0282	9606.ENSP00000242067,9606.ENSP00000264499,9606.ENSP00000482306	BBS9,BBS7,TTC8
TISSUES	BTO:0000000	Tissues, cell types and enzyme sources	124	14943	0.08	0.0049	9606.ENSP00000006777,9606.ENSP00000216465,9606.ENSP00000220058,9606.ENSP00000220822,9606.ENSP00000229595,9606.ENSP00000233154,9606.ENSP00000242067,9606.ENSP00000246070,9606.ENSP00000252244,9606.ENSP00000263265,9606.ENSP00000263733,9606.ENSP00000263798,9606.ENSP00000264036,9606.ENSP00000264499,9606.ENSP00000267512,9606.ENSP00000267807,9606.ENSP00000270583,9606.ENSP00000271620,9606.ENSP00000278071,…	RHBDD2,GSTZ1,MTFMT,GDAP1,ASF1A,NCK2,BBS9,LAMP5,KRT1,PLEKHA4,FAM20B,TYRO3,MCAM,BBS7,RAB15,ZNF280D,KLHDC4,PRUNE,ITPRIP,LIN7C,PGAP2,SLC26A2,PKNOX1,STAT5B,ZDHHC3,TMEM184C,HEATR3,GPD1,HEXIM2,FAM84B,SEMA4C,ARHGAP1,SNX33,PRMT9,GAK,ADCK4,SFXN1,CCDC71,NQO1,PNKP,ZBTB7A,ULK1,CLGN,RAB28,ARMCX2,CSTF2T,MRPL40,PRKD1,SYNM,AIDA,TRIO,NT5C2,IDS,ARHGEF3,TP53BP2,PRDX6,TBCD,FBXL3,C1orf109,METTL9,ATL1,SLC35F1,INPP5F,ZN…
TISSUES	BTO:0000042	Animal	123	14895	0.08	0.0061	9606.ENSP00000006777,9606.ENSP00000216465,9606.ENSP00000220058,9606.ENSP00000220822,9606.ENSP00000229595,9606.ENSP00000233154,9606.ENSP00000242067,9606.ENSP00000246070,9606.ENSP00000252244,9606.ENSP00000263265,9606.ENSP00000263733,9606.ENSP00000263798,9606.ENSP00000264036,9606.ENSP00000264499,9606.ENSP00000267512,9606.ENSP00000267807,9606.ENSP00000270583,9606.ENSP00000271620,9606.ENSP00000278071,…	RHBDD2,GSTZ1,MTFMT,GDAP1,ASF1A,NCK2,BBS9,LAMP5,KRT1,PLEKHA4,FAM20B,TYRO3,MCAM,BBS7,RAB15,ZNF280D,KLHDC4,PRUNE,ITPRIP,LIN7C,PGAP2,SLC26A2,PKNOX1,STAT5B,ZDHHC3,TMEM184C,HEATR3,GPD1,HEXIM2,SEMA4C,ARHGAP1,SNX33,PRMT9,GAK,ADCK4,SFXN1,CCDC71,NQO1,PNKP,ZBTB7A,ULK1,CLGN,RAB28,ARMCX2,CSTF2T,MRPL40,PRKD1,SYNM,AIDA,TRIO,NT5C2,IDS,ARHGEF3,TP53BP2,PRDX6,TBCD,FBXL3,C1orf109,METTL9,ATL1,SLC35F1,INPP5F,ZNF521,CD…
UniProt Keywords	KW-0597	Phosphoprotein	84	8057	0.18	0.0005	9606.ENSP00000216465,9606.ENSP00000229595,9606.ENSP00000233154,9606.ENSP00000252244,9606.ENSP00000261326,9606.ENSP00000263265,9606.ENSP00000263798,9606.ENSP00000264036,9606.ENSP00000267807,9606.ENSP00000270583,9606.ENSP00000271620,9606.ENSP00000278071,9606.ENSP00000286298,9606.ENSP00000291547,9606.ENSP00000293328,9606.ENSP00000293443,9606.ENSP00000296582,9606.ENSP00000299192,9606.ENSP00000301149,…	GSTZ1,ASF1A,NCK2,KRT1,MOCOS,PLEKHA4,TYRO3,MCAM,ZNF280D,KLHDC4,PRUNE,ITPRIP,SLC26A2,PKNOX1,STAT5B,FAM171A2,TMEM184C,HEATR3,GPD1,HEXIM2,SEMA4C,ARHGAP1,SNX33,GAK,CCDC71,NQO1,PNKP,ZBTB7A,ULK1,CLGN,RAB28,CSTF2T,PRKD1,SYNM,AIDA,TRIO,NT5C2,ARHGEF3,TP53BP2,PRDX6,JPH1,C1orf109,ATL1,INPP5F,ZNF521,CDC42BPB,SCCPDH,SIPA1L2,TMEM181,NES,FLG,TPBG,NPM3,CNN3,LRRC40,SAR1A,TMEM2,HBD,TTC38,FLG2,CNP,TAGLN3,KRT80,ZMYND…

## Sheet: Down progressionWT cohort2
#category	term ID	term description	observed gene count	background gene count	strength	false discovery rate	matching proteins in your network (IDs)	matching proteins in your network (labels)
GO Function	GO:0003824	Catalytic activity	84	5486	0.18	0.0456	9606.ENSP00000219481,9606.ENSP00000222725,9606.ENSP00000225276,9606.ENSP00000241436,9606.ENSP00000244426,9606.ENSP00000252050,9606.ENSP00000253693,9606.ENSP00000259727,9606.ENSP00000261537,9606.ENSP00000262843,9606.ENSP00000264932,9606.ENSP00000265651,9606.ENSP00000273075,9606.ENSP00000274140,9606.ENSP00000274695,9606.ENSP00000280097,9606.ENSP00000282369,9606.ENSP00000283109,9606.ENSP00000287590,…	DECR2,LFNG,ST6GALNAC2,POLK,FBXO9,CUL9,CAPN7,GMPR,MIB1,MID2,SDHA,FBXO3,DNPEP,MARCH6,CDKAL1,HNMT,TRIM36,RIOK2,B3GNT7,KIT,ABHD3,PIK3CB,CBR1,MED30,PCBD1,C2,PPM1D,NDST2,TPMT,MID1,ABCF1,CA5B,SHMT1,SULT1C2,NDUFV2,ACAA1,UGP2,TPPP,AKR7A3,ADAMTSL4,TKTL1,DDX43,SARDH,NCOA3,POLH,MOCS1,GLO1,PIN4,RAB14,FBP2,NEU1,HSPA1B,DHX16,SEPT8,AK6,CPPED1,PTPLB,SQSTM1,PDK1,STT3A,KIF20A,STK32A,ATL3,PNPLA7,HERC3,STK16,DHRS9,SE…
GO Component	GO:0043227	Membrane-bounded organelle	161	12427	0.11	0.00013	9606.ENSP00000010299,9606.ENSP00000037502,9606.ENSP00000162391,9606.ENSP00000215838,9606.ENSP00000216602,9606.ENSP00000219481,9606.ENSP00000222725,9606.ENSP00000225276,9606.ENSP00000227525,9606.ENSP00000228495,9606.ENSP00000229314,9606.ENSP00000238855,9606.ENSP00000240079,9606.ENSP00000241436,9606.ENSP00000248553,9606.ENSP00000249499,9606.ENSP00000251900,9606.ENSP00000253693,9606.ENSP00000255409,…	FAM76A,MYOC,FOXJ2,TCN2,ZFYVE21,DECR2,LFNG,ST6GALNAC2,TMEM109,KCTD10,GOLT1B,AFTPH,CCDC53,POLK,HSPB1,HOXD9,SCML2,CAPN7,CHI3L1,MIB1,TRAM1,MID2,GPR108,SDHA,FBXO3,SERGEF,DNPEP,MARCH6,IQGAP2,CDKAL1,ABT1,HNMT,TRIM36,FAM21A,RIOK2,LY96,LSM11,B3GNT7,KIT,PIK3CB,ARHGAP17,CBR1,TMEM199,RPN1,MED30,PCBD1,C2,COQ4,C3AR1,PRELID1,ZRSR2,PPM1D,NDST2,TLR8,ABCF1,CA5B,MED29,KIAA0196,OS9,SHMT1,ARMC10,PDDC1,MAP1S,NDUFV2,DE…
GO Component	GO:0031982	Vesicle	70	3879	0.25	0.00031	9606.ENSP00000037502,9606.ENSP00000215838,9606.ENSP00000216602,9606.ENSP00000222725,9606.ENSP00000227525,9606.ENSP00000238855,9606.ENSP00000240079,9606.ENSP00000248553,9606.ENSP00000253693,9606.ENSP00000255409,9606.ENSP00000261537,9606.ENSP00000262843,9606.ENSP00000274364,9606.ENSP00000280097,9606.ENSP00000282369,9606.ENSP00000282633,9606.ENSP00000284818,9606.ENSP00000288135,9606.ENSP00000290349,…	MYOC,TCN2,ZFYVE21,LFNG,TMEM109,AFTPH,CCDC53,HSPB1,CAPN7,CHI3L1,MIB1,MID2,IQGAP2,HNMT,TRIM36,FAM21A,LY96,KIT,CBR1,TMEM199,RPN1,PCBD1,C2,C3AR1,TLR8,KIAA0196,SHMT1,PDDC1,DEFA3,CD86,ACAA1,CDC42EP4,UGP2,AKR7A3,NCOA3,GLO1,RABEPK,FABP3,RAB14,CUTA,FBP2,NEU1,HSPA1B,HLA-E,AHNAK,ATP6AP2,SEPT8,CPPED1,SQSTM1,ANXA4,ITFG3,HERC3,STK16,CALCOCO2,CD44,FCHSD1,GNA13,NAPRT,FBP1,CHTF8,AMOTL2,ATG12,ST3GAL1,TYK2,TXNRD1,R…
GO Component	GO:0071203	WASH complex	5	11	1.65	0.00031	9606.ENSP00000240079,9606.ENSP00000282633,9606.ENSP00000318016,9606.ENSP00000484713,9606.ENSP00000485442	CCDC53,FAM21A,KIAA0196,KIAA1033,WASH2P
GO Component	GO:0005829	Cytosol	83	5193	0.2	0.0012	9606.ENSP00000219481,9606.ENSP00000228495,9606.ENSP00000238855,9606.ENSP00000244426,9606.ENSP00000248553,9606.ENSP00000252050,9606.ENSP00000259727,9606.ENSP00000261537,9606.ENSP00000265651,9606.ENSP00000265965,9606.ENSP00000273075,9606.ENSP00000274364,9606.ENSP00000280097,9606.ENSP00000282369,9606.ENSP00000282633,9606.ENSP00000283109,9606.ENSP00000289153,9606.ENSP00000289968,9606.ENSP00000290349,…	DECR2,KCTD10,AFTPH,FBXO9,HSPB1,CUL9,GMPR,MIB1,FBXO3,SERGEF,DNPEP,IQGAP2,HNMT,TRIM36,FAM21A,RIOK2,PIK3CB,ARHGAP17,CBR1,FBXO17,RPN1,PCBD1,PPM1D,TPMT,MID1,ABCF1,KIAA0196,SHMT1,SULT1C2,MAP1S,ASB7,PHACTR1,ACAA1,SRA1,UGP2,NF1,TPPP,AKR7A3,LMNA,TKTL1,NCOA3,POLH,MOCS1,GLO1,RABEPK,FABP3,RAB14,PHF20,NIPSNAP3A,FBP2,HSPA1B,AHNAK,NPHP4,NEDD9,AK6,IRF4,CPPED1,SQSTM1,SUMO1,TANK,TMCC1,ANXA4,HERC3,MCC,STK16,CALCOCO…
GO Component	GO:0012505	Endomembrane system	72	4542	0.19	0.0072	9606.ENSP00000037502,9606.ENSP00000215838,9606.ENSP00000216602,9606.ENSP00000222725,9606.ENSP00000225276,9606.ENSP00000227525,9606.ENSP00000229314,9606.ENSP00000238855,9606.ENSP00000240079,9606.ENSP00000255409,9606.ENSP00000262213,9606.ENSP00000264080,9606.ENSP00000274140,9606.ENSP00000274364,9606.ENSP00000274695,9606.ENSP00000282369,9606.ENSP00000282633,9606.ENSP00000284818,9606.ENSP00000287590,…	MYOC,TCN2,ZFYVE21,LFNG,ST6GALNAC2,TMEM109,GOLT1B,AFTPH,CCDC53,CHI3L1,TRAM1,GPR108,MARCH6,IQGAP2,CDKAL1,TRIM36,FAM21A,LY96,B3GNT7,KIT,TMEM199,RPN1,C3AR1,NDST2,TLR8,ABCF1,KIAA0196,OS9,ARMC10,DEFA3,ACAA1,CDC42EP4,TPPP,LMNA,ADAMTSL4,RABEPK,RAB14,PHF20,NEU1,HSPA1B,HLA-E,MAMDC2,ATP6AP2,SEPT8,NEDD9,REEP5,CPPED1,PTPLB,SQSTM1,SUMO1,STT3A,TMCC1,ANXA4,KIF20A,ATL3,PNPLA7,DHRS9,TMBIM6,SENP1,CD44,FCHSD1,NAPRT,…
GO Component	GO:0043226	Organelle	163	13515	0.07	0.0072	9606.ENSP00000010299,9606.ENSP00000037502,9606.ENSP00000162391,9606.ENSP00000215838,9606.ENSP00000216602,9606.ENSP00000219481,9606.ENSP00000222725,9606.ENSP00000225276,9606.ENSP00000227525,9606.ENSP00000228495,9606.ENSP00000229314,9606.ENSP00000238855,9606.ENSP00000240079,9606.ENSP00000241436,9606.ENSP00000248553,9606.ENSP00000249499,9606.ENSP00000251900,9606.ENSP00000253693,9606.ENSP00000255409,…	FAM76A,MYOC,FOXJ2,TCN2,ZFYVE21,DECR2,LFNG,ST6GALNAC2,TMEM109,KCTD10,GOLT1B,AFTPH,CCDC53,POLK,HSPB1,HOXD9,SCML2,CAPN7,CHI3L1,MIB1,TRAM1,MID2,GPR108,SDHA,FBXO3,SERGEF,DNPEP,MARCH6,IQGAP2,CDKAL1,ABT1,HNMT,TRIM36,FAM21A,RIOK2,LY96,LSM11,B3GNT7,KIT,PIK3CB,ARHGAP17,CBR1,TMEM199,RPN1,MED30,PCBD1,C2,COQ4,C3AR1,PRELID1,ZRSR2,PPM1D,NDST2,TLR8,MID1,ABCF1,CA5B,MED29,KIAA0196,OS9,SHMT1,ARMC10,PDDC1,MAP1S,NDUF…
GO Component	GO:0070062	Extracellular exosome	41	2099	0.28	0.0072	9606.ENSP00000037502,9606.ENSP00000227525,9606.ENSP00000248553,9606.ENSP00000253693,9606.ENSP00000255409,9606.ENSP00000262843,9606.ENSP00000274364,9606.ENSP00000280097,9606.ENSP00000290349,9606.ENSP00000299299,9606.ENSP00000299367,9606.ENSP00000318868,9606.ENSP00000321691,9606.ENSP00000328359,9606.ENSP00000332049,9606.ENSP00000338703,9606.ENSP00000355377,9606.ENSP00000361066,9606.ENSP00000362463,…	MYOC,TMEM109,HSPB1,CAPN7,CHI3L1,MID2,IQGAP2,HNMT,CBR1,PCBD1,C2,SHMT1,PDDC1,DEFA3,CD86,UGP2,AKR7A3,NCOA3,GLO1,FABP3,RAB14,CUTA,FBP2,NEU1,HSPA1B,HLA-E,AHNAK,ATP6AP2,SQSTM1,ANXA4,ITFG3,CD44,GNA13,NAPRT,FBP1,CHTF8,ST3GAL1,TYK2,TXNRD1,CLTCL1,GALK1
GO Component	GO:1903561	Extracellular vesicle	42	2121	0.29	0.0072	9606.ENSP00000037502,9606.ENSP00000222725,9606.ENSP00000227525,9606.ENSP00000248553,9606.ENSP00000253693,9606.ENSP00000255409,9606.ENSP00000262843,9606.ENSP00000274364,9606.ENSP00000280097,9606.ENSP00000290349,9606.ENSP00000299299,9606.ENSP00000299367,9606.ENSP00000318868,9606.ENSP00000321691,9606.ENSP00000328359,9606.ENSP00000332049,9606.ENSP00000338703,9606.ENSP00000355377,9606.ENSP00000361066,…	MYOC,LFNG,TMEM109,HSPB1,CAPN7,CHI3L1,MID2,IQGAP2,HNMT,CBR1,PCBD1,C2,SHMT1,PDDC1,DEFA3,CD86,UGP2,AKR7A3,NCOA3,GLO1,FABP3,RAB14,CUTA,FBP2,NEU1,HSPA1B,HLA-E,AHNAK,ATP6AP2,SQSTM1,ANXA4,ITFG3,CD44,GNA13,NAPRT,FBP1,CHTF8,ST3GAL1,TYK2,TXNRD1,CLTCL1,GALK1
GO Component	GO:0005737	Cytoplasm	143	11428	0.09	0.0105	9606.ENSP00000037502,9606.ENSP00000215838,9606.ENSP00000216602,9606.ENSP00000219481,9606.ENSP00000222725,9606.ENSP00000225276,9606.ENSP00000227525,9606.ENSP00000228495,9606.ENSP00000229314,9606.ENSP00000238855,9606.ENSP00000240079,9606.ENSP00000244426,9606.ENSP00000248553,9606.ENSP00000252050,9606.ENSP00000255409,9606.ENSP00000259727,9606.ENSP00000261537,9606.ENSP00000262213,9606.ENSP00000262843,…	MYOC,TCN2,ZFYVE21,DECR2,LFNG,ST6GALNAC2,TMEM109,KCTD10,GOLT1B,AFTPH,CCDC53,FBXO9,HSPB1,CUL9,CHI3L1,GMPR,MIB1,TRAM1,MID2,GPR108,SDHA,FBXO3,SERGEF,DNPEP,MARCH6,IQGAP2,CDKAL1,HNMT,ARL11,TRIM36,FAM21A,RIOK2,LY96,B3GNT7,KIT,PIK3CB,ARHGAP17,CBR1,TMEM199,FBXO17,RPN1,PCBD1,COQ4,C3AR1,PRELID1,PPM1D,NDST2,TLR8,TPMT,MID1,ABCF1,CA5B,KIAA0196,OS9,SHMT1,ARMC10,SULT1C2,MAP1S,NDUFV2,ASB7,DEFA3,PHACTR1,ACAA1,SRA1…
GO Component	GO:0043231	Intracellular membrane-bounded organelle	135	10761	0.09	0.0247	9606.ENSP00000010299,9606.ENSP00000037502,9606.ENSP00000162391,9606.ENSP00000215838,9606.ENSP00000219481,9606.ENSP00000222725,9606.ENSP00000225276,9606.ENSP00000227525,9606.ENSP00000228495,9606.ENSP00000229314,9606.ENSP00000238855,9606.ENSP00000241436,9606.ENSP00000248553,9606.ENSP00000249499,9606.ENSP00000251900,9606.ENSP00000253693,9606.ENSP00000255409,9606.ENSP00000262213,9606.ENSP00000264080,…	FAM76A,MYOC,FOXJ2,TCN2,DECR2,LFNG,ST6GALNAC2,TMEM109,KCTD10,GOLT1B,AFTPH,POLK,HSPB1,HOXD9,SCML2,CAPN7,CHI3L1,TRAM1,GPR108,SDHA,FBXO3,SERGEF,DNPEP,MARCH6,CDKAL1,ABT1,HNMT,FAM21A,RIOK2,LSM11,B3GNT7,KIT,PIK3CB,ARHGAP17,TMEM199,RPN1,MED30,PCBD1,COQ4,C3AR1,PRELID1,ZRSR2,PPM1D,NDST2,TLR8,ABCF1,CA5B,MED29,KIAA0196,OS9,SHMT1,ARMC10,MAP1S,NDUFV2,DEFA3,PHACTR1,ACAA1,SRA1,UGP2,NF1,TPPP,LMNA,KIAA0907,SCNM1,A…
GO Component	GO:0043229	Intracellular organelle	151	12528	0.07	0.0344	9606.ENSP00000010299,9606.ENSP00000037502,9606.ENSP00000162391,9606.ENSP00000215838,9606.ENSP00000216602,9606.ENSP00000219481,9606.ENSP00000222725,9606.ENSP00000225276,9606.ENSP00000227525,9606.ENSP00000228495,9606.ENSP00000229314,9606.ENSP00000238855,9606.ENSP00000240079,9606.ENSP00000241436,9606.ENSP00000248553,9606.ENSP00000249499,9606.ENSP00000251900,9606.ENSP00000253693,9606.ENSP00000255409,…	FAM76A,MYOC,FOXJ2,TCN2,ZFYVE21,DECR2,LFNG,ST6GALNAC2,TMEM109,KCTD10,GOLT1B,AFTPH,CCDC53,POLK,HSPB1,HOXD9,SCML2,CAPN7,CHI3L1,MIB1,TRAM1,MID2,GPR108,SDHA,FBXO3,SERGEF,DNPEP,MARCH6,IQGAP2,CDKAL1,ABT1,HNMT,TRIM36,FAM21A,RIOK2,LY96,LSM11,B3GNT7,KIT,PIK3CB,ARHGAP17,TMEM199,RPN1,MED30,PCBD1,COQ4,C3AR1,PRELID1,ZRSR2,PPM1D,NDST2,TLR8,MID1,ABCF1,CA5B,MED29,KIAA0196,OS9,SHMT1,ARMC10,MAP1S,NDUFV2,DEFA3,PHACT…
GO Component	GO:0005791	Rough endoplasmic reticulum	6	82	0.86	0.0345	9606.ENSP00000037502,9606.ENSP00000262213,9606.ENSP00000274695,9606.ENSP00000296255,9606.ENSP00000362946,9606.ENSP00000376930	MYOC,TRAM1,CDKAL1,RPN1,RAB14,TMCC1
GO Component	GO:0031410	Cytoplasmic vesicle	42	2386	0.24	0.0352	9606.ENSP00000037502,9606.ENSP00000215838,9606.ENSP00000216602,9606.ENSP00000238855,9606.ENSP00000240079,9606.ENSP00000255409,9606.ENSP00000261537,9606.ENSP00000274364,9606.ENSP00000282369,9606.ENSP00000282633,9606.ENSP00000284818,9606.ENSP00000288135,9606.ENSP00000292114,9606.ENSP00000296255,9606.ENSP00000302079,9606.ENSP00000312082,9606.ENSP00000318016,9606.ENSP00000328359,9606.ENSP00000333664,…	MYOC,TCN2,ZFYVE21,AFTPH,CCDC53,CHI3L1,MIB1,IQGAP2,TRIM36,FAM21A,LY96,KIT,TMEM199,RPN1,C3AR1,TLR8,KIAA0196,DEFA3,ACAA1,CDC42EP4,RABEPK,RAB14,NEU1,HSPA1B,HLA-E,ATP6AP2,SEPT8,CPPED1,SQSTM1,HERC3,STK16,CALCOCO2,CD44,FCHSD1,GNA13,NAPRT,AMOTL2,ATG12,RAB40C,CLTCL1,KIAA1033,WASH2P
GO Component	GO:0031090	Organelle membrane	56	3548	0.19	0.0402	9606.ENSP00000037502,9606.ENSP00000219481,9606.ENSP00000222725,9606.ENSP00000225276,9606.ENSP00000227525,9606.ENSP00000229314,9606.ENSP00000238855,9606.ENSP00000262213,9606.ENSP00000264932,9606.ENSP00000274140,9606.ENSP00000274364,9606.ENSP00000274695,9606.ENSP00000282633,9606.ENSP00000284818,9606.ENSP00000287590,9606.ENSP00000292114,9606.ENSP00000296255,9606.ENSP00000300452,9606.ENSP00000302079,…	MYOC,DECR2,LFNG,ST6GALNAC2,TMEM109,GOLT1B,AFTPH,TRAM1,SDHA,MARCH6,IQGAP2,CDKAL1,FAM21A,LY96,B3GNT7,TMEM199,RPN1,COQ4,C3AR1,NDST2,TLR8,OS9,ARMC10,NDUFV2,LMNA,RABEPK,RAB14,PHF20,NEU1,HLA-E,AHNAK,ATP6AP2,SEPT8,PTPLB,SUMO1,STT3A,TMCC1,ANXA4,ATL3,PNPLA7,DHRS9,TMBIM6,SENP1,CALCOCO2,CD44,PIGP,HSD17B4,ATG12,ST3GAL1,CLTCL1,FAR2,NUP153,SLC8B1,MPV17L2,SPCS1,WASH2P
STRING clusters	CL:8853	Phox homologous domain, and WASH complex	6	42	1.15	0.0379	9606.ENSP00000240079,9606.ENSP00000282633,9606.ENSP00000318016,9606.ENSP00000362639,9606.ENSP00000484713,9606.ENSP00000485442	CCDC53,FAM21A,KIAA0196,RABEPK,KIAA1033,WASH2P
Reactome	HSA-1430728	Metabolism	43	2089	0.31	0.0139	9606.ENSP00000215838,9606.ENSP00000219481,9606.ENSP00000259727,9606.ENSP00000264932,9606.ENSP00000280097,9606.ENSP00000287590,9606.ENSP00000289119,9606.ENSP00000289153,9606.ENSP00000290349,9606.ENSP00000297347,9606.ENSP00000298223,9606.ENSP00000299299,9606.ENSP00000301455,9606.ENSP00000310657,9606.ENSP00000312304,9606.ENSP00000314099,9606.ENSP00000314343,9606.ENSP00000318868,9606.ENSP00000319622,…	TCN2,DECR2,GMPR,SDHA,HNMT,B3GNT7,ABHD3,PIK3CB,CBR1,MED30,FOLR2,PCBD1,ANGPTL4,NDST2,TPMT,CA5B,MED29,SHMT1,SULT1C2,NDUFV2,ACAA1,UGP2,AKR7A3,SARDH,NCOA3,MOCS1,GLO1,FABP3,RAB14,FBP2,NEU1,PTPLB,PDK1,PNPLA7,CD44,NAPRT,FBP1,HSD17B4,ST3GAL1,TXNRD1,FAR2,NUP153,GALK1
Reactome	HSA-168256	Immune System	39	1956	0.29	0.0417	9606.ENSP00000220597,9606.ENSP00000244426,9606.ENSP00000255409,9606.ENSP00000274364,9606.ENSP00000282369,9606.ENSP00000284818,9606.ENSP00000289153,9606.ENSP00000290200,9606.ENSP00000292852,9606.ENSP00000299367,9606.ENSP00000302079,9606.ENSP00000312082,9606.ENSP00000312678,9606.ENSP00000313967,9606.ENSP00000328327,9606.ENSP00000328359,9606.ENSP00000332049,9606.ENSP00000333664,9606.ENSP00000347948,…	PAG1,FBXO9,CHI3L1,IQGAP2,TRIM36,LY96,PIK3CB,IL10RB,FBXO17,C2,C3AR1,TLR8,MID1,C1QB,ASB7,DEFA3,CD86,ACAA1,TNFRSF14,SLAMF7,RAB14,C1QA,NEU1,HSPA1B,HLA-E,ATP6AP2,IRF4,CPPED1,SQSTM1,SUMO1,TANK,KIF20A,HERC3,CD44,NAPRT,MYO10,ATG12,TYK2,NUP153
TISSUES	BTO:0000042	Animal	184	14895	0.08	2.98e-06	9606.ENSP00000010299,9606.ENSP00000037502,9606.ENSP00000162391,9606.ENSP00000192788,9606.ENSP00000215838,9606.ENSP00000216602,9606.ENSP00000219481,9606.ENSP00000220597,9606.ENSP00000221200,9606.ENSP00000225276,9606.ENSP00000227525,9606.ENSP00000228495,9606.ENSP00000229314,9606.ENSP00000238855,9606.ENSP00000240079,9606.ENSP00000241436,9606.ENSP00000244426,9606.ENSP00000248553,9606.ENSP00000249499,…	FAM76A,MYOC,FOXJ2,UHRF1BP1,TCN2,ZFYVE21,DECR2,PAG1,KCTD9,ST6GALNAC2,TMEM109,KCTD10,GOLT1B,AFTPH,CCDC53,POLK,FBXO9,HSPB1,HOXD9,SCML2,CUL9,CAPN7,CHI3L1,GMPR,MIB1,TRAM1,MID2,GPR108,SDHA,FBXO3,SERGEF,DEF8,DNPEP,MARCH6,IQGAP2,MEGF10,CDKAL1,ABT1,HNMT,TRIM36,FAM21A,RIOK2,LY96,KIT,ABHD3,PIK3CB,ARHGAP17,IL10RB,CBR1,LRRC58,TTC14,RPN1,MED30,FOLR2,PCBD1,C2,AGFG2,COQ4,ANGPTL4,C3AR1,PRELID1,PPM1D,NDST2,CMKLR1,…
TISSUES	BTO:0001491	Viscus	86	5020	0.23	4.3e-05	9606.ENSP00000010299,9606.ENSP00000220597,9606.ENSP00000229314,9606.ENSP00000238855,9606.ENSP00000240079,9606.ENSP00000248553,9606.ENSP00000262213,9606.ENSP00000264932,9606.ENSP00000268676,9606.ENSP00000273075,9606.ENSP00000274140,9606.ENSP00000274364,9606.ENSP00000274849,9606.ENSP00000280097,9606.ENSP00000284818,9606.ENSP00000290200,9606.ENSP00000296255,9606.ENSP00000299299,9606.ENSP00000299367,…	FAM76A,PAG1,GOLT1B,AFTPH,CCDC53,HSPB1,TRAM1,SDHA,DEF8,DNPEP,MARCH6,IQGAP2,ABT1,HNMT,LY96,IL10RB,RPN1,PCBD1,C2,ANGPTL4,PRELID1,TLR8,TPMT,ABCF1,C1QB,OS9,SHMT1,SULT1C2,PDDC1,NDUFV2,DEFA3,CD86,ACAA1,CDC42EP4,UGP2,TNFRSF14,NF1,AKR7A3,SLAMF7,LMNA,KIAA0907,SCNM1,SARDH,NCOA3,GLO1,PIN4,FABP3,RAB14,PAQR7,CUTA,C1QA,NEU1,HSPA1B,HLA-E,MAMDC2,AHNAK,ATP6AP2,SEPT8,REEP5,IRF4,SQSTM1,SUMO1,STT3A,TANK,TMCC1,ANXA4,S…
TISSUES	BTO:0003091	Urogenital system	101	6716	0.17	0.00075	9606.ENSP00000219481,9606.ENSP00000225276,9606.ENSP00000227525,9606.ENSP00000229314,9606.ENSP00000240079,9606.ENSP00000244426,9606.ENSP00000248553,9606.ENSP00000251900,9606.ENSP00000261537,9606.ENSP00000262213,9606.ENSP00000264932,9606.ENSP00000265651,9606.ENSP00000273075,9606.ENSP00000274140,9606.ENSP00000274364,9606.ENSP00000280097,9606.ENSP00000282369,9606.ENSP00000284818,9606.ENSP00000288135,…	DECR2,ST6GALNAC2,TMEM109,GOLT1B,CCDC53,FBXO9,HSPB1,SCML2,MIB1,TRAM1,SDHA,FBXO3,DNPEP,MARCH6,IQGAP2,HNMT,TRIM36,LY96,KIT,ARHGAP17,IL10RB,CBR1,TTC14,RPN1,FOLR2,C2,AGFG2,ANGPTL4,PRELID1,NDST2,TPMT,MID1,ABCF1,MED29,OS9,SHMT1,ARMC10,SULT1C2,MAP1S,CD86,ACAA1,CDC42EP4,UGP2,NF1,LMNA,ADAMTSL4,TKTL1,DDX43,SARDH,MOCS1,GLO1,RABEPK,PIN4,FABP3,RAB14,C6orf106,PAQR7,CUTA,NEU1,HLA-E,MAMDC2,AHNAK,ATP6AP2,SEPT8,NED…
TISSUES	BTO:0000522	Gland	99	6602	0.17	0.001	9606.ENSP00000162391,9606.ENSP00000225276,9606.ENSP00000229314,9606.ENSP00000240079,9606.ENSP00000244426,9606.ENSP00000248553,9606.ENSP00000251900,9606.ENSP00000262213,9606.ENSP00000264932,9606.ENSP00000265651,9606.ENSP00000268676,9606.ENSP00000273075,9606.ENSP00000274140,9606.ENSP00000274364,9606.ENSP00000280097,9606.ENSP00000282369,9606.ENSP00000289968,9606.ENSP00000290200,9606.ENSP00000290349,…	FOXJ2,ST6GALNAC2,GOLT1B,CCDC53,FBXO9,HSPB1,SCML2,TRAM1,SDHA,FBXO3,DEF8,DNPEP,MARCH6,IQGAP2,HNMT,TRIM36,ARHGAP17,IL10RB,CBR1,RPN1,PCBD1,C2,ANGPTL4,PRELID1,NDST2,TPMT,MID1,ABCF1,KIAA0195,C1QB,CA5B,MED29,OS9,SHMT1,ARMC10,SULT1C2,MAP1S,NDUFV2,CD86,ACAA1,CDC42EP4,UGP2,NF1,AKR7A3,SLAMF7,LMNA,KIAA0907,TKTL1,DDX43,SARDH,NCOA3,GLO1,PIN4,FABP3,RAB14,PAQR7,CUTA,C1QA,NEU1,HSPA1B,DHX16,HLA-E,MAMDC2,AHNAK,ATP6…
TISSUES	BTO:0001488	Endocrine gland	92	6036	0.18	0.0012	9606.ENSP00000225276,9606.ENSP00000229314,9606.ENSP00000240079,9606.ENSP00000244426,9606.ENSP00000248553,9606.ENSP00000251900,9606.ENSP00000262213,9606.ENSP00000264932,9606.ENSP00000265651,9606.ENSP00000268676,9606.ENSP00000273075,9606.ENSP00000274140,9606.ENSP00000274364,9606.ENSP00000280097,9606.ENSP00000282369,9606.ENSP00000289968,9606.ENSP00000290349,9606.ENSP00000296255,9606.ENSP00000299299,…	ST6GALNAC2,GOLT1B,CCDC53,FBXO9,HSPB1,SCML2,TRAM1,SDHA,FBXO3,DEF8,DNPEP,MARCH6,IQGAP2,HNMT,TRIM36,ARHGAP17,CBR1,RPN1,PCBD1,C2,ANGPTL4,PRELID1,NDST2,TPMT,MID1,ABCF1,KIAA0195,C1QB,CA5B,MED29,OS9,SHMT1,ARMC10,MAP1S,NDUFV2,CD86,ACAA1,CDC42EP4,UGP2,NF1,AKR7A3,SLAMF7,LMNA,KIAA0907,TKTL1,DDX43,SARDH,NCOA3,GLO1,PIN4,FABP3,RAB14,PAQR7,CUTA,C1QA,NEU1,HSPA1B,DHX16,HLA-E,MAMDC2,AHNAK,ATP6AP2,NEDD9,PAK1IP1,REE…
TISSUES	BTO:0001489	Whole body	158	12619	0.09	0.0012	9606.ENSP00000010299,9606.ENSP00000037502,9606.ENSP00000162391,9606.ENSP00000215838,9606.ENSP00000216602,9606.ENSP00000219481,9606.ENSP00000220597,9606.ENSP00000225276,9606.ENSP00000227525,9606.ENSP00000228495,9606.ENSP00000229314,9606.ENSP00000238855,9606.ENSP00000240079,9606.ENSP00000241436,9606.ENSP00000244426,9606.ENSP00000248553,9606.ENSP00000249499,9606.ENSP00000251900,9606.ENSP00000252050,…	FAM76A,MYOC,FOXJ2,TCN2,ZFYVE21,DECR2,PAG1,ST6GALNAC2,TMEM109,KCTD10,GOLT1B,AFTPH,CCDC53,POLK,FBXO9,HSPB1,HOXD9,SCML2,CUL9,CHI3L1,GMPR,MIB1,TRAM1,SDHA,FBXO3,SERGEF,DEF8,DNPEP,MARCH6,IQGAP2,MEGF10,ABT1,HNMT,TRIM36,LY96,KIT,ARHGAP17,IL10RB,CBR1,TTC14,RPN1,MED30,FOLR2,PCBD1,C2,AGFG2,ANGPTL4,PRELID1,PPM1D,NDST2,TLR8,TPMT,MID1,ABCF1,KIAA0195,C1QB,CA5B,MED29,OS9,SHMT1,ARMC10,SULT1C2,PDDC1,MAP1S,NDUFV2,D…
TISSUES	BTO:0000081	Reproductive system	90	6107	0.16	0.0062	9606.ENSP00000219481,9606.ENSP00000225276,9606.ENSP00000227525,9606.ENSP00000229314,9606.ENSP00000240079,9606.ENSP00000244426,9606.ENSP00000248553,9606.ENSP00000251900,9606.ENSP00000261537,9606.ENSP00000264932,9606.ENSP00000265651,9606.ENSP00000273075,9606.ENSP00000274140,9606.ENSP00000274364,9606.ENSP00000280097,9606.ENSP00000282369,9606.ENSP00000284818,9606.ENSP00000288135,9606.ENSP00000289968,…	DECR2,ST6GALNAC2,TMEM109,GOLT1B,CCDC53,FBXO9,HSPB1,SCML2,MIB1,SDHA,FBXO3,DNPEP,MARCH6,IQGAP2,HNMT,TRIM36,LY96,KIT,ARHGAP17,CBR1,TTC14,RPN1,FOLR2,AGFG2,ANGPTL4,PRELID1,NDST2,MID1,ABCF1,MED29,OS9,SHMT1,ARMC10,MAP1S,CD86,ACAA1,CDC42EP4,UGP2,NF1,LMNA,ADAMTSL4,TKTL1,DDX43,MOCS1,GLO1,PIN4,FABP3,RAB14,C6orf106,PAQR7,CUTA,NEU1,HLA-E,MAMDC2,AHNAK,ATP6AP2,SEPT8,NEDD9,PAK1IP1,REEP5,CPPED1,PTPLB,SQSTM1,SUMO1…
TISSUES	BTO:0000083	Female reproductive system	86	5799	0.16	0.0078	9606.ENSP00000219481,9606.ENSP00000225276,9606.ENSP00000227525,9606.ENSP00000229314,9606.ENSP00000240079,9606.ENSP00000244426,9606.ENSP00000248553,9606.ENSP00000251900,9606.ENSP00000261537,9606.ENSP00000264932,9606.ENSP00000265651,9606.ENSP00000273075,9606.ENSP00000274140,9606.ENSP00000274364,9606.ENSP00000282369,9606.ENSP00000284818,9606.ENSP00000288135,9606.ENSP00000289968,9606.ENSP00000290349,…	DECR2,ST6GALNAC2,TMEM109,GOLT1B,CCDC53,FBXO9,HSPB1,SCML2,MIB1,SDHA,FBXO3,DNPEP,MARCH6,IQGAP2,TRIM36,LY96,KIT,ARHGAP17,CBR1,TTC14,RPN1,FOLR2,AGFG2,ANGPTL4,PRELID1,NDST2,MID1,ABCF1,MED29,OS9,SHMT1,ARMC10,MAP1S,ACAA1,CDC42EP4,UGP2,NF1,LMNA,ADAMTSL4,TKTL1,DDX43,MOCS1,GLO1,FABP3,RAB14,C6orf106,PAQR7,CUTA,NEU1,HLA-E,MAMDC2,AHNAK,ATP6AP2,SEPT8,NEDD9,REEP5,CPPED1,PTPLB,SQSTM1,SUMO1,TANK,ANXA4,KIF20A,ATL3…
TISSUES	BTO:0000345	Digestive gland	47	2645	0.24	0.0173	9606.ENSP00000244426,9606.ENSP00000248553,9606.ENSP00000264932,9606.ENSP00000273075,9606.ENSP00000274140,9606.ENSP00000274364,9606.ENSP00000280097,9606.ENSP00000296255,9606.ENSP00000299299,9606.ENSP00000299367,9606.ENSP00000301455,9606.ENSP00000312304,9606.ENSP00000312678,9606.ENSP00000313603,9606.ENSP00000313967,9606.ENSP00000318165,9606.ENSP00000318868,9606.ENSP00000327268,9606.ENSP00000333664,…	FBXO9,HSPB1,SDHA,DNPEP,MARCH6,IQGAP2,HNMT,RPN1,PCBD1,C2,ANGPTL4,TPMT,MID1,ABCF1,C1QB,OS9,SHMT1,NDUFV2,ACAA1,CDC42EP4,UGP2,NF1,AKR7A3,LMNA,SARDH,NCOA3,GLO1,RAB14,CUTA,C1QA,NEU1,HSPA1B,HLA-E,AHNAK,ATP6AP2,REEP5,SQSTM1,SUMO1,STT3A,ANXA4,TMBIM6,CALCOCO2,CD44,FBP1,PHC3,HSD17B4,GALK1
TISSUES	BTO:0001484	Nervous system	83	5707	0.16	0.0204	9606.ENSP00000216602,9606.ENSP00000220597,9606.ENSP00000228495,9606.ENSP00000229314,9606.ENSP00000238855,9606.ENSP00000241436,9606.ENSP00000244426,9606.ENSP00000248553,9606.ENSP00000249499,9606.ENSP00000255409,9606.ENSP00000261537,9606.ENSP00000262213,9606.ENSP00000264932,9606.ENSP00000265651,9606.ENSP00000265965,9606.ENSP00000268676,9606.ENSP00000274140,9606.ENSP00000274473,9606.ENSP00000280097,…	ZFYVE21,PAG1,KCTD10,GOLT1B,AFTPH,POLK,FBXO9,HSPB1,HOXD9,CHI3L1,MIB1,TRAM1,SDHA,FBXO3,SERGEF,DEF8,MARCH6,MEGF10,HNMT,TRIM36,KIT,ARHGAP17,CBR1,TTC14,RPN1,AGFG2,PPM1D,MID1,KIAA0195,C1QB,MED29,OS9,MAP1S,PHACTR1,CDC42EP4,UGP2,NF1,TPPP,LMNA,KIAA0907,SARDH,NCOA3,GLO1,FABP3,RAB14,PHF20,NIPSNAP3A,NEU1,HSPA1B,DHX16,HLA-E,AHNAK,NPHP4,ATP6AP2,SEPT8,NEDD9,REEP5,PTPLB,SQSTM1,SUMO1,STT3A,TMCC1,ATL3,ITFG3,HERC3,…
TISSUES	BTO:0000142	Brain	80	5462	0.16	0.0216	9606.ENSP00000216602,9606.ENSP00000220597,9606.ENSP00000228495,9606.ENSP00000229314,9606.ENSP00000238855,9606.ENSP00000241436,9606.ENSP00000244426,9606.ENSP00000248553,9606.ENSP00000255409,9606.ENSP00000261537,9606.ENSP00000262213,9606.ENSP00000264932,9606.ENSP00000265651,9606.ENSP00000265965,9606.ENSP00000268676,9606.ENSP00000274140,9606.ENSP00000274473,9606.ENSP00000280097,9606.ENSP00000282369,…	ZFYVE21,PAG1,KCTD10,GOLT1B,AFTPH,POLK,FBXO9,HSPB1,CHI3L1,MIB1,TRAM1,SDHA,FBXO3,SERGEF,DEF8,MARCH6,MEGF10,HNMT,TRIM36,KIT,ARHGAP17,CBR1,TTC14,RPN1,AGFG2,PPM1D,MID1,KIAA0195,C1QB,MED29,OS9,MAP1S,PHACTR1,CDC42EP4,UGP2,TPPP,LMNA,KIAA0907,SARDH,NCOA3,GLO1,FABP3,RAB14,PHF20,NIPSNAP3A,NEU1,DHX16,HLA-E,AHNAK,NPHP4,ATP6AP2,SEPT8,NEDD9,REEP5,PTPLB,SQSTM1,SUMO1,STT3A,TMCC1,ATL3,ITFG3,HERC3,TMBIM6,CALCOCO2,C…
TISSUES	BTO:0000227	Central nervous system	81	5558	0.16	0.0216	9606.ENSP00000216602,9606.ENSP00000220597,9606.ENSP00000228495,9606.ENSP00000229314,9606.ENSP00000238855,9606.ENSP00000241436,9606.ENSP00000244426,9606.ENSP00000248553,9606.ENSP00000249499,9606.ENSP00000255409,9606.ENSP00000261537,9606.ENSP00000262213,9606.ENSP00000264932,9606.ENSP00000265651,9606.ENSP00000265965,9606.ENSP00000268676,9606.ENSP00000274140,9606.ENSP00000274473,9606.ENSP00000280097,…	ZFYVE21,PAG1,KCTD10,GOLT1B,AFTPH,POLK,FBXO9,HSPB1,HOXD9,CHI3L1,MIB1,TRAM1,SDHA,FBXO3,SERGEF,DEF8,MARCH6,MEGF10,HNMT,TRIM36,KIT,ARHGAP17,CBR1,TTC14,RPN1,AGFG2,PPM1D,MID1,KIAA0195,C1QB,MED29,OS9,MAP1S,PHACTR1,CDC42EP4,UGP2,TPPP,LMNA,KIAA0907,SARDH,NCOA3,GLO1,FABP3,RAB14,PHF20,NIPSNAP3A,NEU1,DHX16,HLA-E,AHNAK,NPHP4,ATP6AP2,SEPT8,NEDD9,REEP5,PTPLB,SQSTM1,SUMO1,STT3A,TMCC1,ATL3,ITFG3,HERC3,TMBIM6,CALC…
TISSUES	BTO:0000527	Glioblastoma cell	4	23	1.23	0.0216	9606.ENSP00000363124,9606.ENSP00000382814,9606.ENSP00000424765,9606.ENSP00000436773	PHF20,ITFG3,AMOTL2,KIAA0100
TISSUES	BTO:0000759	Liver	36	1882	0.27	0.0232	9606.ENSP00000248553,9606.ENSP00000264932,9606.ENSP00000273075,9606.ENSP00000274364,9606.ENSP00000280097,9606.ENSP00000296255,9606.ENSP00000299299,9606.ENSP00000299367,9606.ENSP00000312304,9606.ENSP00000313967,9606.ENSP00000318165,9606.ENSP00000318868,9606.ENSP00000327268,9606.ENSP00000333664,9606.ENSP00000338703,9606.ENSP00000351015,9606.ENSP00000355377,9606.ENSP00000357283,9606.ENSP00000360938,…	HSPB1,SDHA,DNPEP,IQGAP2,HNMT,RPN1,PCBD1,C2,TPMT,C1QB,OS9,SHMT1,NDUFV2,ACAA1,UGP2,NF1,AKR7A3,LMNA,SARDH,NCOA3,GLO1,RAB14,C1QA,HSPA1B,AHNAK,ATP6AP2,SQSTM1,SUMO1,STT3A,ANXA4,CALCOCO2,CD44,FBP1,PHC3,HSD17B4,GALK1
TISSUES	BTO:0000449	Fetus	26	1229	0.32	0.0443	9606.ENSP00000227525,9606.ENSP00000248553,9606.ENSP00000264932,9606.ENSP00000273075,9606.ENSP00000288135,9606.ENSP00000289968,9606.ENSP00000290349,9606.ENSP00000298223,9606.ENSP00000301455,9606.ENSP00000302114,9606.ENSP00000351015,9606.ENSP00000357283,9606.ENSP00000358035,9606.ENSP00000362282,9606.ENSP00000362946,9606.ENSP00000364782,9606.ENSP00000367263,9606.ENSP00000368759,9606.ENSP00000371193,…	TMEM109,HSPB1,SDHA,DNPEP,KIT,ARHGAP17,CBR1,FOLR2,ANGPTL4,PRELID1,NF1,LMNA,ADAMTSL4,MOCS1,RAB14,NEU1,AHNAK,NEDD9,CPPED1,SQSTM1,SUMO1,ANXA4,TMBIM6,AMOTL2,ST3GAL1,TXNRD1
COMPARTMENTS	GOCC:0005622	Intracellular	152	11202	0.13	3.3e-05	9606.ENSP00000010299,9606.ENSP00000037502,9606.ENSP00000162391,9606.ENSP00000215838,9606.ENSP00000216602,9606.ENSP00000219481,9606.ENSP00000222725,9606.ENSP00000225276,9606.ENSP00000228495,9606.ENSP00000238855,9606.ENSP00000240079,9606.ENSP00000241436,9606.ENSP00000244426,9606.ENSP00000248553,9606.ENSP00000249499,9606.ENSP00000251900,9606.ENSP00000252050,9606.ENSP00000253693,9606.ENSP00000255409,…	FAM76A,MYOC,FOXJ2,TCN2,ZFYVE21,DECR2,LFNG,ST6GALNAC2,KCTD10,AFTPH,CCDC53,POLK,FBXO9,HSPB1,HOXD9,SCML2,CUL9,CAPN7,CHI3L1,GMPR,MIB1,MID2,GPR108,SDHA,FBXO3,SERGEF,DNPEP,MARCH6,IQGAP2,ABT1,HNMT,TRIM36,FAM21A,RIOK2,LY96,LSM11,B3GNT7,KIT,ARHGAP17,CBR1,TMEM199,FBXO17,RPN1,MED30,PCBD1,COQ4,C3AR1,PRELID1,ZRSR2,PPM1D,NDST2,TLR8,TPMT,MID1,ABCF1,CA5B,MED29,KIAA0196,OS9,SHMT1,ARMC10,SULT1C2,MAP1S,NDUFV2,ASB7,…
COMPARTMENTS	GOCC:0043227	Membrane-bounded organelle	128	8685	0.16	3.3e-05	9606.ENSP00000010299,9606.ENSP00000037502,9606.ENSP00000162391,9606.ENSP00000215838,9606.ENSP00000216602,9606.ENSP00000219481,9606.ENSP00000222725,9606.ENSP00000225276,9606.ENSP00000238855,9606.ENSP00000241436,9606.ENSP00000248553,9606.ENSP00000249499,9606.ENSP00000251900,9606.ENSP00000253693,9606.ENSP00000255409,9606.ENSP00000262213,9606.ENSP00000262843,9606.ENSP00000264080,9606.ENSP00000264932,…	FAM76A,MYOC,FOXJ2,TCN2,ZFYVE21,DECR2,LFNG,ST6GALNAC2,AFTPH,POLK,HSPB1,HOXD9,SCML2,CAPN7,CHI3L1,TRAM1,MID2,GPR108,SDHA,FBXO3,SERGEF,DNPEP,MARCH6,IQGAP2,HNMT,FAM21A,RIOK2,LY96,LSM11,B3GNT7,KIT,ARHGAP17,TMEM199,RPN1,MED30,PCBD1,COQ4,C3AR1,PRELID1,ZRSR2,PPM1D,NDST2,TLR8,ABCF1,CA5B,MED29,KIAA0196,OS9,SHMT1,ARMC10,MAP1S,NDUFV2,DEFA3,PHACTR1,CD86,ACAA1,SRA1,UGP2,TPPP,LMNA,KIAA0907,SCNM1,SARDH,NCOA3,POLH…
COMPARTMENTS	GOCC:0043231	Intracellular membrane-bounded organelle	112	7476	0.17	0.00016	9606.ENSP00000010299,9606.ENSP00000037502,9606.ENSP00000162391,9606.ENSP00000215838,9606.ENSP00000219481,9606.ENSP00000222725,9606.ENSP00000225276,9606.ENSP00000238855,9606.ENSP00000241436,9606.ENSP00000248553,9606.ENSP00000249499,9606.ENSP00000251900,9606.ENSP00000253693,9606.ENSP00000264080,9606.ENSP00000264932,9606.ENSP00000265651,9606.ENSP00000265965,9606.ENSP00000273075,9606.ENSP00000274140,…	FAM76A,MYOC,FOXJ2,TCN2,DECR2,LFNG,ST6GALNAC2,AFTPH,POLK,HSPB1,HOXD9,SCML2,CAPN7,GPR108,SDHA,FBXO3,SERGEF,DNPEP,MARCH6,HNMT,RIOK2,LSM11,B3GNT7,KIT,ARHGAP17,TMEM199,RPN1,MED30,PCBD1,COQ4,C3AR1,PRELID1,ZRSR2,PPM1D,NDST2,TLR8,ABCF1,CA5B,MED29,OS9,SHMT1,ARMC10,MAP1S,NDUFV2,DEFA3,PHACTR1,ACAA1,SRA1,UGP2,TPPP,LMNA,KIAA0907,SCNM1,SARDH,NCOA3,POLH,MOCS1,GLO1,RABEPK,PIN4,RAB14,PHF20,C6orf106,NIPSNAP3A,FBP2…
COMPARTMENTS	GOCC:0071203	WASH complex	5	10	1.69	0.00016	9606.ENSP00000240079,9606.ENSP00000282633,9606.ENSP00000318016,9606.ENSP00000484713,9606.ENSP00000485442	CCDC53,FAM21A,KIAA0196,KIAA1033,WASH2P
COMPARTMENTS	GOCC:0043226	Organelle	135	9848	0.13	0.00023	9606.ENSP00000010299,9606.ENSP00000037502,9606.ENSP00000162391,9606.ENSP00000215838,9606.ENSP00000216602,9606.ENSP00000219481,9606.ENSP00000222725,9606.ENSP00000225276,9606.ENSP00000228495,9606.ENSP00000238855,9606.ENSP00000241436,9606.ENSP00000248553,9606.ENSP00000249499,9606.ENSP00000251900,9606.ENSP00000253693,9606.ENSP00000255409,9606.ENSP00000261537,9606.ENSP00000262213,9606.ENSP00000262843,…	FAM76A,MYOC,FOXJ2,TCN2,ZFYVE21,DECR2,LFNG,ST6GALNAC2,KCTD10,AFTPH,POLK,HSPB1,HOXD9,SCML2,CAPN7,CHI3L1,MIB1,TRAM1,MID2,GPR108,SDHA,FBXO3,SERGEF,DNPEP,MARCH6,IQGAP2,HNMT,FAM21A,RIOK2,LY96,LSM11,B3GNT7,KIT,ARHGAP17,TMEM199,RPN1,MED30,PCBD1,COQ4,C3AR1,PRELID1,ZRSR2,PPM1D,NDST2,TLR8,MID1,ABCF1,CA5B,MED29,KIAA0196,OS9,SHMT1,ARMC10,MAP1S,NDUFV2,DEFA3,PHACTR1,CD86,ACAA1,SRA1,CDC42EP4,UGP2,TPPP,LMNA,KIAA0…
COMPARTMENTS	GOCC:0043229	Intracellular organelle	129	9242	0.14	0.00023	9606.ENSP00000010299,9606.ENSP00000037502,9606.ENSP00000162391,9606.ENSP00000215838,9606.ENSP00000216602,9606.ENSP00000219481,9606.ENSP00000222725,9606.ENSP00000225276,9606.ENSP00000228495,9606.ENSP00000238855,9606.ENSP00000241436,9606.ENSP00000248553,9606.ENSP00000249499,9606.ENSP00000251900,9606.ENSP00000253693,9606.ENSP00000255409,9606.ENSP00000261537,9606.ENSP00000262843,9606.ENSP00000264080,…	FAM76A,MYOC,FOXJ2,TCN2,ZFYVE21,DECR2,LFNG,ST6GALNAC2,KCTD10,AFTPH,POLK,HSPB1,HOXD9,SCML2,CAPN7,CHI3L1,MIB1,MID2,GPR108,SDHA,FBXO3,SERGEF,DNPEP,MARCH6,IQGAP2,HNMT,FAM21A,RIOK2,LY96,LSM11,B3GNT7,KIT,ARHGAP17,TMEM199,RPN1,MED30,PCBD1,COQ4,C3AR1,PRELID1,ZRSR2,PPM1D,NDST2,TLR8,MID1,ABCF1,CA5B,MED29,KIAA0196,OS9,SHMT1,ARMC10,MAP1S,NDUFV2,DEFA3,PHACTR1,CD86,ACAA1,SRA1,CDC42EP4,UGP2,TPPP,LMNA,KIAA0907,SC…
COMPARTMENTS	GOCC:0005737	Cytoplasm	113	7871	0.15	0.00067	9606.ENSP00000037502,9606.ENSP00000215838,9606.ENSP00000216602,9606.ENSP00000219481,9606.ENSP00000222725,9606.ENSP00000225276,9606.ENSP00000238855,9606.ENSP00000240079,9606.ENSP00000244426,9606.ENSP00000248553,9606.ENSP00000252050,9606.ENSP00000253693,9606.ENSP00000255409,9606.ENSP00000262843,9606.ENSP00000264080,9606.ENSP00000264932,9606.ENSP00000265651,9606.ENSP00000265965,9606.ENSP00000273075,…	MYOC,TCN2,ZFYVE21,DECR2,LFNG,ST6GALNAC2,AFTPH,CCDC53,FBXO9,HSPB1,CUL9,CAPN7,CHI3L1,MID2,GPR108,SDHA,FBXO3,SERGEF,DNPEP,MARCH6,IQGAP2,HNMT,TRIM36,FAM21A,RIOK2,LY96,B3GNT7,ARHGAP17,CBR1,TMEM199,RPN1,PCBD1,COQ4,C3AR1,PRELID1,PPM1D,NDST2,TLR8,TPMT,ABCF1,CA5B,KIAA0196,OS9,SHMT1,ARMC10,SULT1C2,MAP1S,NDUFV2,ASB7,DEFA3,ACAA1,SRA1,UGP2,NF1,TPPP,AKR7A3,LMNA,KIAA0907,SARDH,NCOA3,MOCS1,GLO1,RABEPK,PIN4,FABP3…
COMPARTMENTS	GOCC:0110165	Cellular anatomical entity	167	13853	0.07	0.004	9606.ENSP00000010299,9606.ENSP00000037502,9606.ENSP00000162391,9606.ENSP00000215838,9606.ENSP00000216602,9606.ENSP00000219481,9606.ENSP00000220597,9606.ENSP00000222725,9606.ENSP00000225276,9606.ENSP00000228495,9606.ENSP00000238855,9606.ENSP00000240079,9606.ENSP00000241436,9606.ENSP00000244426,9606.ENSP00000248553,9606.ENSP00000249499,9606.ENSP00000251900,9606.ENSP00000252050,9606.ENSP00000253693,…	FAM76A,MYOC,FOXJ2,TCN2,ZFYVE21,DECR2,PAG1,LFNG,ST6GALNAC2,KCTD10,AFTPH,CCDC53,POLK,FBXO9,HSPB1,HOXD9,SCML2,CUL9,CAPN7,CHI3L1,MIB1,TRAM1,MID2,GPR108,SDHA,FBXO3,SERGEF,DNPEP,MARCH6,IQGAP2,MEGF10,HNMT,TRIM36,FAM21A,RIOK2,LY96,LSM11,B3GNT7,KIT,PIK3CB,ARHGAP17,IL10RB,CBR1,TMEM199,RPN1,MED30,FOLR2,PCBD1,C2,COQ4,ANGPTL4,C3AR1,PRELID1,ZRSR2,PPM1D,NDST2,CMKLR1,TLR8,TPMT,MID1,ABCF1,C1QB,CA5B,MED29,KIAA0196…
COMPARTMENTS	GOCC:0012505	Endomembrane system	53	3080	0.23	0.0168	9606.ENSP00000037502,9606.ENSP00000216602,9606.ENSP00000222725,9606.ENSP00000225276,9606.ENSP00000238855,9606.ENSP00000255409,9606.ENSP00000262213,9606.ENSP00000264080,9606.ENSP00000274140,9606.ENSP00000282633,9606.ENSP00000284818,9606.ENSP00000287590,9606.ENSP00000292114,9606.ENSP00000296255,9606.ENSP00000302079,9606.ENSP00000310657,9606.ENSP00000312082,9606.ENSP00000313603,9606.ENSP00000318016,…	MYOC,ZFYVE21,LFNG,ST6GALNAC2,AFTPH,CHI3L1,TRAM1,GPR108,MARCH6,FAM21A,LY96,B3GNT7,TMEM199,RPN1,C3AR1,NDST2,TLR8,ABCF1,KIAA0196,OS9,ARMC10,DEFA3,ACAA1,CDC42EP4,TPPP,LMNA,RABEPK,RAB14,PHF20,NEU1,HSPA1B,HLA-E,ATP6AP2,NEDD9,REEP5,CPPED1,PTPLB,SUMO1,STT3A,TMCC1,ANXA4,ATL3,DHRS9,TMBIM6,SENP1,CD44,NAPRT,PIGP,ST3GAL1,CLTCL1,NUP153,SPCS1,KIAA1033
[truncated: 3 more rows]
