# Supplementary material for: Mitochondrial dysfunction and immune suppression in BRAF V600E‐mutated metastatic melanoma
Source: Clin Transl Med. 2024 Jul 19;14(7):e1773. doi: 10.1002/ctm2.1773 (PMC11259597; doi:10.1002/ctm2.1773)
Supplement: Supplementary file 10 — Supporting Information [file CTM2-14-e1773-s001.xlsx]

## Sheet: Upregulated by progression
Protein	Uniprot ID	Gene	MCODE Score	MCODE Node status	MCODE Clusters	Score	Number of nodes	Number of edges
9606.ENSP00000371858	P46087	NOP2	17.3766	Clustered	Cluster 1	22.087	24	254
9606.ENSP00000352021	Q9UGY1	NOL12	17	Clustered	Cluster 1
9606.ENSP00000368887	Q9NWT1	PAK1IP1	16.7316	Clustered	Cluster 1
9606.ENSP00000302478	P0DPB6	POLR1D	15	Clustered	Cluster 1
9606.ENSP00000405068	P78316	NOP14	17.3766	Clustered	Cluster 1
9606.ENSP00000199320	Q9UNQ2	DIMT1	16.5143	Clustered	Cluster 1
9606.ENSP00000407323	Q99848	EBNA1BP2	17.3766	Clustered	Cluster 1
9606.ENSP00000361092	O75683	SURF6	17	Clustered	Cluster 1
9606.ENSP00000326981	Q9NV31	IMP3	16.7316	Clustered	Cluster 1
9606.ENSP00000322396	Q15050	RRS1	17.3766	Clustered	Cluster 1
9606.ENSP00000338573	Q9NVN8	GNL3L	17.5714	Seed	Cluster 1
9606.ENSP00000481495	Q9GZR7	DDX24	17.3766	Clustered	Cluster 1
9606.ENSP00000264670	Q08J23	NSUN2	16.7316	Clustered	Cluster 1
9606.ENSP00000298746	Q8WWH5	TRUB1	16.9006	Clustered	Cluster 1
9606.ENSP00000362105	Q9Y3A2	UTP11L	17.3766	Clustered	Cluster 1
9606.ENSP00000483495	Q9BXF0	DDX27	17.3766	Clustered	Cluster 1
9606.ENSP00000281701	O15381	NVL	16	Clustered	Cluster 1
9606.ENSP00000221801	P22087	FBL	17.3766	Clustered	Cluster 1
9606.ENSP00000460871	O76021	RSL1D1	17.3766	Clustered	Cluster 1
9606.ENSP00000311135	Q8IY37	DHX37	17.3766	Clustered	Cluster 1
9606.ENSP00000285814	Q9BYG3	NIFK	17.3766	Clustered	Cluster 1
9606.ENSP00000223073	Q9NW13	RBM28	17.3766	Clustered	Cluster 1
9606.ENSP00000274606	Q9NX24	NHP2	17.3766	Clustered	Cluster 1
9606.ENSP00000396673	Q8IY81	FTSJ3	17.3766	Clustered	Cluster 1
9606.ENSP00000387262	Q8TAJ5	IMMT	4	Clustered	Cluster 2	5.333	16	40
9606.ENSP00000325562	Q5TGZ0	MINOS1	4	Clustered	Cluster 2
9606.ENSP00000345445	Q9Y512	SAMM50	4	Clustered	Cluster 2
9606.ENSP00000333946	Q9Y2Z9	COQ6	5	Clustered	Cluster 2
9606.ENSP00000328570	Q86SX6	GLRX5	4	Clustered	Cluster 2
9606.ENSP00000262570	Q9NX63	CHCHD3	4	Clustered	Cluster 2
9606.ENSP00000309561	Q5XKP0	C19orf70	4	Clustered	Cluster 2
9606.ENSP00000363205	Q9Y697	NFS1	4	Clustered	Cluster 2
9606.ENSP00000355672	Q5T440	IBA57	4	Clustered	Cluster 2
9606.ENSP00000355741	Q8NI60	ADCK3	5	Clustered	Cluster 2
9606.ENSP00000254759	Q9NZJ6	COQ3	5	Seed	Cluster 2
9606.ENSP00000322316	Q99807	COQ7	5	Clustered	Cluster 2
9606.ENSP00000310547	Q3MIX3	ADCK5	5	Clustered	Cluster 2
9606.ENSP00000310623	Q9H1K1	ISCU	4	Clustered	Cluster 2
9606.ENSP00000420026	Q9HD34	LYRM4	4	Clustered	Cluster 2
9606.ENSP00000288532	Q5HYK3	COQ5	5	Clustered	Cluster 2
9606.ENSP00000369695	P42568	MLLT3	7	Clustered	Cluster 3	5	5	10
9606.ENSP00000319104	Q9BTH9	SUPT6H	7	Clustered	Cluster 3
9606.ENSP00000364578	P18615	NELFE	7	Clustered	Cluster 3
9606.ENSP00000312709	Q15545	TAF7	7	Clustered	Cluster 3
9606.ENSP00000428426	P23193	TCEA1	7	Clustered	Cluster 3
