# Supplementary material for: Mitochondrial dysfunction and immune suppression in BRAF V600E‐mutated metastatic melanoma
Source: Clin Transl Med. 2024 Jul 19;14(7):e1773. doi: 10.1002/ctm2.1773 (PMC11259597; doi:10.1002/ctm2.1773)
Supplement: Supplementary file 11 — Supporting Information [file CTM2-14-e1773-s012.xlsx]

## Sheet: Upregulated High MRPS
NAME	GS<br> follow link to MSigDB	GS DETAILS	SIZE	ES	NES	NOM p-val	FDR q-val	FWER p-val	RANK AT MAX	LEADING EDGE
WP_NONALCOHOLIC_FATTY_LIVER_DISEASE	WP_NONALCOHOLIC_FATTY_LIVER_DISEASE	Details ...	121	0.751026	2.34441	0.00204082	0.000938602	0.001	1052	tags=56%, list=10%, signal=62%
KEGG_ALZHEIMERS_DISEASE	KEGG_ALZHEIMERS_DISEASE	Details ...	129	0.703995	2.25092	0.00200803	0.00436975	0.011	770	tags=47%, list=7%, signal=50%
REACTOME_CYTOPROTECTION_BY_HMOX1	REACTOME_CYTOPROTECTION_BY_HMOX1	Details ...	57	0.63219	2.21191	0	0.00515619	0.016	1585	tags=49%, list=15%, signal=58%
KEGG_HUNTINGTONS_DISEASE	KEGG_HUNTINGTONS_DISEASE	Details ...	140	0.695996	2.16475	0.00200401	0.0102193	0.04	770	tags=46%, list=7%, signal=49%
REACTOME_MITOCHONDRIAL_TRANSLATION	REACTOME_MITOCHONDRIAL_TRANSLATION	Details ...	93	0.946849	2.09038	0	0.0217457	0.128	204	tags=88%, list=2%, signal=89%
WONG_MITOCHONDRIA_GENE_MODULE	WONG_MITOCHONDRIA_GENE_MODULE	Details ...	202	0.723028	2.09592	0	0.0234041	0.122	1141	tags=52%, list=11%, signal=57%
REACTOME_RESPIRATORY_ELECTRON_TRANSPORT	REACTOME_RESPIRATORY_ELECTRON_TRANSPORT	Details ...	100	0.855492	2.10313	0	0.0257099	0.113	1027	tags=82%, list=10%, signal=90%
KEGG_PARKINSONS_DISEASE	KEGG_PARKINSONS_DISEASE	Details ...	104	0.806204	2.07417	0.00211864	0.0258435	0.153	770	tags=66%, list=7%, signal=71%
REACTOME_THE_CITRIC_ACID_TCA_CYCLE_AND_RESPIRATORY_ELECTRON_TRANSPORT	REACTOME_THE_CITRIC_ACID_TCA_CYCLE_AND_RESPIRATORY_ELECTRON_TRANSPORT	Details ...	161	0.78357	2.05318	0.00205339	0.0319414	0.198	1165	tags=67%, list=11%, signal=74%
MOOTHA_MITOCHONDRIA	MOOTHA_MITOCHONDRIA	Details ...	402	0.6442	2.0523	0.00197628	0.029134	0.2	1171	tags=42%, list=11%, signal=46%
KEGG_OXIDATIVE_PHOSPHORYLATION	KEGG_OXIDATIVE_PHOSPHORYLATION	Details ...	104	0.814573	2.05086	0.00204499	0.0272354	0.203	1055	tags=70%, list=10%, signal=77%
WP_MITOCHONDRIAL_COMPLEX_IV_ASSEMBLY	WP_MITOCHONDRIAL_COMPLEX_IV_ASSEMBLY	Details ...	31	0.835839	2.04238	0	0.0288709	0.223	980	tags=71%, list=9%, signal=78%
MOOTHA_HUMAN_MITODB_6_2002	MOOTHA_HUMAN_MITODB_6_2002	Details ...	386	0.651355	2.03668	0.0019802	0.0295698	0.242	1171	tags=42%, list=11%, signal=46%
REACTOME_RESPIRATORY_ELECTRON_TRANSPORT_ATP_SYNTHESIS_BY_CHEMIOSMOTIC_COUPLING_AND_HEAT_PRODUCTION_BY_UNCOUPLING_PROTEINS	REACTOME_RESPIRATORY_ELECTRON_TRANSPORT_ATP_SYNTHESIS_BY_CHEMIOSMOTIC_COUPLING_AND_HEAT_PRODUCTION_BY_UNCOUPLING_PROTEINS	Details ...	115	0.825433	2.01444	0	0.0388585	0.308	1027	tags=76%, list=10%, signal=83%
YAO_TEMPORAL_RESPONSE_TO_PROGESTERONE_CLUSTER_13	YAO_TEMPORAL_RESPONSE_TO_PROGESTERONE_CLUSTER_13	Details ...	171	0.524563	1.99245	0	0.0506235	0.389	1172	tags=29%, list=11%, signal=32%
REACTOME_TRANSLATION	REACTOME_TRANSLATION	Details ...	286	0.742115	1.9876	0	0.0510912	0.411	1456	tags=59%, list=14%, signal=67%
WP_MITOCHONDRIAL_COMPLEX_I_ASSEMBLY_MODEL_OXPHOS_SYSTEM	WP_MITOCHONDRIAL_COMPLEX_I_ASSEMBLY_MODEL_OXPHOS_SYSTEM	Details ...	53	0.860825	1.98347	0	0.0511746	0.427	703	tags=77%, list=7%, signal=82%
WP_ELECTRON_TRANSPORT_CHAIN_OXPHOS_SYSTEM_IN_MITOCHONDRIA	WP_ELECTRON_TRANSPORT_CHAIN_OXPHOS_SYSTEM_IN_MITOCHONDRIA	Details ...	91	0.845535	1.98003	0.00208333	0.0509827	0.445	770	tags=76%, list=7%, signal=81%
MOOTHA_VOXPHOS	MOOTHA_VOXPHOS	Details ...	80	0.805025	1.97505	0.0041841	0.0531987	0.469	1140	tags=74%, list=11%, signal=82%
REACTOME_COMPLEX_I_BIOGENESIS	REACTOME_COMPLEX_I_BIOGENESIS	Details ...	56	0.864748	1.96087	0.00205339	0.0618018	0.519	1027	tags=86%, list=10%, signal=94%
LIN_MELANOMA_COPY_NUMBER_UP	LIN_MELANOMA_COPY_NUMBER_UP	Details ...	59	0.526156	1.93038	0	0.0886007	0.623	2046	tags=41%, list=19%, signal=50%
KEGG_CARDIAC_MUSCLE_CONTRACTION	KEGG_CARDIAC_MUSCLE_CONTRACTION	Details ...	44	0.701113	1.88884	0.0104603	0.145811	0.77	383	tags=48%, list=4%, signal=49%
OISHI_CHOLANGIOMA_STEM_CELL_LIKE_UP	OISHI_CHOLANGIOMA_STEM_CELL_LIKE_UP	Details ...	261	0.483636	1.87942	0	0.156759	0.804	1865	tags=38%, list=18%, signal=45%
STARK_PREFRONTAL_CORTEX_22Q11_DELETION_DN	STARK_PREFRONTAL_CORTEX_22Q11_DELETION_DN	Details ...	456	0.481413	1.86724	0.00199203	0.173868	0.836	1491	tags=29%, list=14%, signal=32%
WP_OXIDATIVE_PHOSPHORYLATION	WP_OXIDATIVE_PHOSPHORYLATION	Details ...	56	0.824778	1.84877	0.00410678	0.205452	0.883	770	tags=75%, list=7%, signal=80%
MATZUK_SPERMATOCYTE	MATZUK_SPERMATOCYTE	Details ...	37	0.563777	1.84807	0	0.199147	0.886	1963	tags=41%, list=19%, signal=50%
MULLIGAN_NTF3_SIGNALING_VIA_INSR_AND_IGF1R_UP	MULLIGAN_NTF3_SIGNALING_VIA_INSR_AND_IGF1R_UP	Details ...	18	0.659326	1.83465	0	0.22453	0.915	2676	tags=67%, list=25%, signal=89%
MOOTHA_PGC	MOOTHA_PGC	Details ...	372	0.452409	1.8323	0.0077821	0.222052	0.922	2070	tags=36%, list=20%, signal=43%
KIM_MYC_AMPLIFICATION_TARGETS_UP	KIM_MYC_AMPLIFICATION_TARGETS_UP	Details ...	158	0.464309	1.82101	0.00201613	0.242299	0.938	2415	tags=44%, list=23%, signal=56%
STEIN_ESRRA_TARGETS_UP	STEIN_ESRRA_TARGETS_UP	Details ...	320	0.469843	1.81383	0.0174757	0.252644	0.945	1375	tags=28%, list=13%, signal=31%
YAO_TEMPORAL_RESPONSE_TO_PROGESTERONE_CLUSTER_17	YAO_TEMPORAL_RESPONSE_TO_PROGESTERONE_CLUSTER_17	Details ...	177	0.473506	1.81129	0.0019802	0.250778	0.948	1469	tags=28%, list=14%, signal=32%
BOGNI_TREATMENT_RELATED_MYELOID_LEUKEMIA_DN	BOGNI_TREATMENT_RELATED_MYELOID_LEUKEMIA_DN	Details ...	28	0.545393	1.79888	0.00194553	0.276317	0.958	2696	tags=57%, list=26%, signal=77%
MOREAUX_MULTIPLE_MYELOMA_BY_TACI_DN	MOREAUX_MULTIPLE_MYELOMA_BY_TACI_DN	Details ...	157	0.469324	1.78655	0.00195312	0.302076	0.977	1965	tags=34%, list=19%, signal=41%
WP_MITOCHONDRIAL_COMPLEX_III_ASSEMBLY	WP_MITOCHONDRIAL_COMPLEX_III_ASSEMBLY	Details ...	16	0.883543	1.78346	0.00613497	0.301957	0.978	954	tags=94%, list=9%, signal=103%
ZHOU_INFLAMMATORY_RESPONSE_LIVE_DN	ZHOU_INFLAMMATORY_RESPONSE_LIVE_DN	Details ...	256	0.373325	1.78213	0	0.297541	0.979	1563	tags=24%, list=15%, signal=28%
MOREAUX_B_LYMPHOCYTE_MATURATION_BY_TACI_DN	MOREAUX_B_LYMPHOCYTE_MATURATION_BY_TACI_DN	Details ...	71	0.508209	1.77255	0.00754717	0.318505	0.988	1866	tags=37%, list=18%, signal=44%
SCHLOSSER_MYC_AND_SERUM_RESPONSE_SYNERGY	SCHLOSSER_MYC_AND_SERUM_RESPONSE_SYNERGY	Details ...	29	0.538023	1.76622	0.00988142	0.32943	0.989	1593	tags=34%, list=15%, signal=41%
NIKOLSKY_BREAST_CANCER_8Q23_Q24_AMPLICON	NIKOLSKY_BREAST_CANCER_8Q23_Q24_AMPLICON	Details ...	93	0.539442	1.74393	0.0162602	0.394045	0.996	2835	tags=60%, list=27%, signal=82%
REACTOME_ERK_MAPK_TARGETS	REACTOME_ERK_MAPK_TARGETS	Details ...	18	0.580314	1.74331	0.0118577	0.386078	0.996	1727	tags=33%, list=16%, signal=40%
NIKOLSKY_BREAST_CANCER_16P13_AMPLICON	NIKOLSKY_BREAST_CANCER_16P13_AMPLICON	Details ...	70	0.507875	1.74014	0.0123457	0.387247	0.996	1674	tags=34%, list=16%, signal=41%
REACTOME_RRNA_PROCESSING	REACTOME_RRNA_PROCESSING	Details ...	196	0.663427	1.72876	0.0258449	0.389646	0.998	2482	tags=69%, list=24%, signal=89%
STEIN_ESRRA_TARGETS	STEIN_ESRRA_TARGETS	Details ...	435	0.40336	1.7354	0.0137255	0.384792	0.997	932	tags=20%, list=9%, signal=22%
ELVIDGE_HYPOXIA_DN	ELVIDGE_HYPOXIA_DN	Details ...	129	0.455905	1.73398	0.0118812	0.380393	0.997	2676	tags=43%, list=25%, signal=56%
REACTOME_PYRUVATE_METABOLISM_AND_CITRIC_ACID_TCA_CYCLE	REACTOME_PYRUVATE_METABOLISM_AND_CITRIC_ACID_TCA_CYCLE	Details ...	50	0.645669	1.73582	0.0219124	0.392726	0.997	1856	tags=54%, list=18%, signal=65%
GARY_CD5_TARGETS_DN	GARY_CD5_TARGETS_DN	Details ...	395	0.423332	1.71545	0.0135397	0.426995	0.998	2748	tags=39%, list=26%, signal=50%
ELVIDGE_HYPOXIA_BY_DMOG_DN	ELVIDGE_HYPOXIA_BY_DMOG_DN	Details ...	43	0.500386	1.71452	0.0137525	0.421352	0.998	2676	tags=47%, list=25%, signal=62%
REACTOME_TP53_REGULATES_METABOLIC_GENES	REACTOME_TP53_REGULATES_METABOLIC_GENES	Details ...	81	0.498209	1.713	0.0219124	0.417737	0.998	959	tags=27%, list=9%, signal=30%
KAYO_CALORIE_RESTRICTION_MUSCLE_DN	KAYO_CALORIE_RESTRICTION_MUSCLE_DN	Details ...	67	0.432624	1.70538	0.00421053	0.43496	0.998	2036	tags=34%, list=19%, signal=42%
LI_DCP2_BOUND_MRNA	LI_DCP2_BOUND_MRNA	Details ...	84	0.481249	1.69717	0.0233918	0.455818	0.998	1649	tags=31%, list=16%, signal=36%
WONG_EMBRYONIC_STEM_CELL_CORE	WONG_EMBRYONIC_STEM_CELL_CORE	Details ...	312	0.486446	1.68219	0.0431373	0.504395	1	2723	tags=44%, list=26%, signal=57%
NIKOLSKY_BREAST_CANCER_6P24_P22_AMPLICON	NIKOLSKY_BREAST_CANCER_6P24_P22_AMPLICON	Details ...	19	0.642553	1.68163	0.0237154	0.496664	1	1409	tags=53%, list=13%, signal=61%
BURTON_ADIPOGENESIS_6	BURTON_ADIPOGENESIS_6	Details ...	164	0.444893	1.67665	0.0203252	0.506471	1	1087	tags=28%, list=10%, signal=31%
BYSTRYKH_HEMATOPOIESIS_STEM_CELL_AND_BRAIN_QTL_TRANS	BYSTRYKH_HEMATOPOIESIS_STEM_CELL_AND_BRAIN_QTL_TRANS	Details ...	120	0.377242	1.67647	0.00189753	0.497814	1	2320	tags=32%, list=22%, signal=40%
REACTOME_CITRIC_ACID_CYCLE_TCA_CYCLE	REACTOME_CITRIC_ACID_CYCLE_TCA_CYCLE	Details ...	22	0.73525	1.66881	0.0196078	0.50122	1	1856	tags=73%, list=18%, signal=88%
LEE_METASTASIS_AND_RNA_PROCESSING_UP	LEE_METASTASIS_AND_RNA_PROCESSING_UP	Details ...	16	0.694993	1.66991	0.0275591	0.50588	1	2026	tags=63%, list=19%, signal=77%
REACTOME_MITOCHONDRIAL_TRNA_AMINOACYLATION	REACTOME_MITOCHONDRIAL_TRNA_AMINOACYLATION	Details ...	21	0.742429	1.67219	0.0124224	0.505501	1	1820	tags=81%, list=17%, signal=98%
MANALO_HYPOXIA_DN	MANALO_HYPOXIA_DN	Details ...	261	0.479088	1.66286	0.0591603	0.51555	1	2388	tags=40%, list=23%, signal=51%
ACOSTA_PROLIFERATION_INDEPENDENT_MYC_TARGETS_UP	ACOSTA_PROLIFERATION_INDEPENDENT_MYC_TARGETS_UP	Details ...	66	0.468009	1.6583	0.00607287	0.525224	1	2426	tags=41%, list=23%, signal=53%
FARMER_BREAST_CANCER_CLUSTER_5	FARMER_BREAST_CANCER_CLUSTER_5	Details ...	16	0.624738	1.6417	0.0352251	0.585398	1	1348	tags=44%, list=13%, signal=50%
NIKOLSKY_BREAST_CANCER_8Q12_Q22_AMPLICON	NIKOLSKY_BREAST_CANCER_8Q12_Q22_AMPLICON	Details ...	82	0.500557	1.63678	0.0576541	0.597371	1	1701	tags=39%, list=16%, signal=46%
REACTOME_B_WICH_COMPLEX_POSITIVELY_REGULATES_RRNA_EXPRESSION	REACTOME_B_WICH_COMPLEX_POSITIVELY_REGULATES_RRNA_EXPRESSION		37	0.520112	1.45438	0.105051	0.579359	1	2279	tags=41%, list=22%, signal=52%
CARRILLOREIXACH_MRS3_VS_LOWER_RISK_HEPATOBLASTOMA_UP	CARRILLOREIXACH_MRS3_VS_LOWER_RISK_HEPATOBLASTOMA_UP	Details ...	31	0.548808	1.6211	0.0344828	0.646873	1	2724	tags=58%, list=26%, signal=78%
BYSTRYKH_HEMATOPOIESIS_STEM_CELL_AND_BRAIN_QTL_CIS	BYSTRYKH_HEMATOPOIESIS_STEM_CELL_AND_BRAIN_QTL_CIS	Details ...	59	0.43647	1.62102	0.00803213	0.636953	1	2112	tags=37%, list=20%, signal=46%
WP_TCA_CYCLE_AKA_KREBS_OR_CITRIC_ACID_CYCLE	WP_TCA_CYCLE_AKA_KREBS_OR_CITRIC_ACID_CYCLE	Details ...	18	0.747127	1.61815	0.0292969	0.639759	1	1856	tags=78%, list=18%, signal=94%
LUI_TARGETS_OF_PAX8_PPARG_FUSION	LUI_TARGETS_OF_PAX8_PPARG_FUSION	Details ...	30	0.599465	1.61643	0.0566406	0.637872	1	2462	tags=60%, list=23%, signal=78%
LIU_COMMON_CANCER_GENES	LIU_COMMON_CANCER_GENES	Details ...	49	0.447243	1.61512	0.00613497	0.634142	1	2344	tags=35%, list=22%, signal=44%
SHEPARD_CRASH_AND_BURN_MUTANT_UP	SHEPARD_CRASH_AND_BURN_MUTANT_UP	Details ...	158	0.40533	1.61507	0.0256917	0.62484	1	2145	tags=37%, list=20%, signal=46%
GALE_APL_WITH_FLT3_MUTATED_UP	GALE_APL_WITH_FLT3_MUTATED_UP	Details ...	49	0.42044	1.61466	0.0234834	0.617602	1	2713	tags=43%, list=26%, signal=57%
ZHANG_RESPONSE_TO_CANTHARIDIN_DN	ZHANG_RESPONSE_TO_CANTHARIDIN_DN	Details ...	61	0.498069	1.61313	0.0460653	0.615654	1	1942	tags=39%, list=18%, signal=48%
DING_LUNG_CANCER_EXPRESSION_BY_COPY_NUMBER	DING_LUNG_CANCER_EXPRESSION_BY_COPY_NUMBER	Details ...	90	0.442545	1.61021	0.0240481	0.62021	1	1699	tags=37%, list=16%, signal=43%
REACTOME_ACTIVATION_OF_THE_MRNA_UPON_BINDING_OF_THE_CAP_BINDING_COMPLEX_AND_EIFS_AND_SUBSEQUENT_BINDING_TO_43S	REACTOME_ACTIVATION_OF_THE_MRNA_UPON_BINDING_OF_THE_CAP_BINDING_COMPLEX_AND_EIFS_AND_SUBSEQUENT_BINDING_TO_43S		59	0.615308	1.45327	0.141434	0.57988	1	2499	tags=63%, list=24%, signal=82%
REACTOME_TRNA_PROCESSING_IN_THE_NUCLEUS	REACTOME_TRNA_PROCESSING_IN_THE_NUCLEUS		58	0.548321	1.44743	0.163306	0.580831	1	1669	tags=45%, list=16%, signal=53%
ELVIDGE_HIF1A_AND_HIF2A_TARGETS_UP	ELVIDGE_HIF1A_AND_HIF2A_TARGETS_UP	Details ...	35	0.510687	1.60559	0.0375494	0.614132	1	2676	tags=49%, list=25%, signal=65%
WP_EUKARYOTIC_TRANSCRIPTION_INITIATION	WP_EUKARYOTIC_TRANSCRIPTION_INITIATION	Details ...	40	0.60767	1.60543	0.0578842	0.606521	1	2946	tags=78%, list=28%, signal=107%
TERAO_AOX4_TARGETS_SKIN_UP	TERAO_AOX4_TARGETS_SKIN_UP	Details ...	24	0.503292	1.60085	0.015625	0.617747	1	1349	tags=33%, list=13%, signal=38%
BILANGES_RAPAMYCIN_SENSITIVE_VIA_TSC1_AND_TSC2	BILANGES_RAPAMYCIN_SENSITIVE_VIA_TSC1_AND_TSC2	Details ...	65	0.521168	1.6002	0.0380762	0.612277	1	2717	tags=57%, list=26%, signal=76%
ELVIDGE_HIF1A_TARGETS_UP	ELVIDGE_HIF1A_TARGETS_UP	Details ...	58	0.473509	1.59779	0.0422535	0.614632	1	2676	tags=45%, list=25%, signal=60%
RAMALHO_STEMNESS_UP	RAMALHO_STEMNESS_UP	Details ...	179	0.401674	1.59439	0.0119284	0.621623	1	2260	tags=38%, list=21%, signal=48%
YAO_TEMPORAL_RESPONSE_TO_PROGESTERONE_CLUSTER_7	YAO_TEMPORAL_RESPONSE_TO_PROGESTERONE_CLUSTER_7	Details ...	62	0.430793	1.58676	0.0247619	0.646532	1	2491	tags=37%, list=24%, signal=48%
REACTOME_REGULATION_OF_EXPRESSION_OF_SLITS_AND_ROBOS	REACTOME_REGULATION_OF_EXPRESSION_OF_SLITS_AND_ROBOS		152	0.538314	1.44456	0.163424	0.581046	1	2680	tags=54%, list=25%, signal=71%
GARGALOVIC_RESPONSE_TO_OXIDIZED_PHOSPHOLIPIDS_YELLOW_DN	GARGALOVIC_RESPONSE_TO_OXIDIZED_PHOSPHOLIPIDS_YELLOW_DN	Details ...	18	0.512802	1.58455	0.0367505	0.640152	1	1289	tags=39%, list=12%, signal=44%
REACTOME_VIRAL_MESSENGER_RNA_SYNTHESIS	REACTOME_VIRAL_MESSENGER_RNA_SYNTHESIS		43	0.60991	1.44544	0.158416	0.581217	1	2430	tags=67%, list=23%, signal=87%
REACTOME_CELLULAR_RESPONSE_TO_HEAT_STRESS	REACTOME_CELLULAR_RESPONSE_TO_HEAT_STRESS		93	0.444053	1.44067	0.132554	0.581891	1	1669	tags=34%, list=16%, signal=41%
GAZDA_DIAMOND_BLACKFAN_ANEMIA_MYELOID_DN	GAZDA_DIAMOND_BLACKFAN_ANEMIA_MYELOID_DN	Details ...	33	0.49023	1.58072	0.02	0.632976	1	2191	tags=39%, list=21%, signal=50%
REACTOME_HIV_TRANSCRIPTION_ELONGATION	REACTOME_HIV_TRANSCRIPTION_ELONGATION		41	0.575871	1.45535	0.155819	0.582375	1	3440	tags=76%, list=33%, signal=112%
KEGG_PROPANOATE_METABOLISM	KEGG_PROPANOATE_METABOLISM	Details ...	30	0.580498	1.57688	0.064833	0.634669	1	2815	tags=63%, list=27%, signal=86%
DESERT_PERIVENOUS_HEPATOCELLULAR_CARCINOMA_SUBCLASS_UP	DESERT_PERIVENOUS_HEPATOCELLULAR_CARCINOMA_SUBCLASS_UP	Details ...	125	0.391498	1.57522	0.00970874	0.634153	1	2260	tags=34%, list=21%, signal=42%
GARCIA_TARGETS_OF_FLI1_AND_DAX1_DN	GARCIA_TARGETS_OF_FLI1_AND_DAX1_DN	Details ...	125	0.429483	1.57113	0.0471513	0.644456	1	2544	tags=38%, list=24%, signal=49%
REACTOME_NS1_MEDIATED_EFFECTS_ON_HOST_PATHWAYS	REACTOME_NS1_MEDIATED_EFFECTS_ON_HOST_PATHWAYS		40	0.558351	1.4458	0.161165	0.583022	1	3506	tags=83%, list=33%, signal=123%
APPIERTO_RESPONSE_TO_FENRETINIDE_DN	APPIERTO_RESPONSE_TO_FENRETINIDE_DN	Details ...	42	0.436431	1.5672	0.0366089	0.646929	1	1425	tags=31%, list=14%, signal=36%
ANDERSEN_LIVER_CANCER_KRT19_UP	ANDERSEN_LIVER_CANCER_KRT19_UP	Details ...	32	0.548678	1.5658	0.0639098	0.645449	1	2455	tags=56%, list=23%, signal=73%
YAMASHITA_LIVER_CANCER_WITH_EPCAM_UP	YAMASHITA_LIVER_CANCER_WITH_EPCAM_UP	Details ...	44	0.555768	1.56429	0.0742188	0.645073	1	2198	tags=59%, list=21%, signal=74%
RODWELL_AGING_KIDNEY_NO_BLOOD_DN	RODWELL_AGING_KIDNEY_NO_BLOOD_DN	Details ...	103	0.387772	1.56297	0.0277778	0.643547	1	1381	tags=25%, list=13%, signal=29%
REACTOME_DISEASES_OF_MITOTIC_CELL_CYCLE	REACTOME_DISEASES_OF_MITOTIC_CELL_CYCLE		31	0.519859	1.43911	0.13035	0.583717	1	2135	tags=48%, list=20%, signal=61%
REACTOME_CTLA4_INHIBITORY_SIGNALING	REACTOME_CTLA4_INHIBITORY_SIGNALING		19	0.536615	1.4381	0.115914	0.584057	1	457	tags=21%, list=4%, signal=22%
JAERVINEN_AMPLIFIED_IN_LARYNGEAL_CANCER	JAERVINEN_AMPLIFIED_IN_LARYNGEAL_CANCER	Details ...	32	0.453311	1.55689	0.0258964	0.649553	1	1963	tags=41%, list=19%, signal=50%
SCHUHMACHER_MYC_TARGETS_UP	SCHUHMACHER_MYC_TARGETS_UP	Details ...	75	0.484989	1.55205	0.0684932	0.662752	1	2302	tags=49%, list=22%, signal=63%
ALONSO_METASTASIS_UP	ALONSO_METASTASIS_UP	Details ...	173	0.351504	1.55201	0.0194932	0.656127	1	2112	tags=31%, list=20%, signal=38%
REACTOME_ABERRANT_REGULATION_OF_MITOTIC_EXIT_IN_CANCER_DUE_TO_RB1_DEFECTS	REACTOME_ABERRANT_REGULATION_OF_MITOTIC_EXIT_IN_CANCER_DUE_TO_RB1_DEFECTS		18	0.60504	1.45668	0.125241	0.584135	1	2135	tags=61%, list=20%, signal=77%
REACTOME_MITOCHONDRIAL_CALCIUM_ION_TRANSPORT	REACTOME_MITOCHONDRIAL_CALCIUM_ION_TRANSPORT		22	0.61442	1.44168	0.119675	0.584307	1	2438	tags=68%, list=23%, signal=89%
REACTOME_NUCLEAR_ENVELOPE_NE_REASSEMBLY	REACTOME_NUCLEAR_ENVELOPE_NE_REASSEMBLY		68	0.472426	1.46529	0.117761	0.585335	1	2300	tags=50%, list=22%, signal=64%
MCGOWAN_RSP6_TARGETS_UP	MCGOWAN_RSP6_TARGETS_UP		15	0.581883	1.54807	0.0544355	0.646069	1	1334	tags=33%, list=13%, signal=38%
REACTOME_DEFECTS_IN_VITAMIN_AND_COFACTOR_METABOLISM	REACTOME_DEFECTS_IN_VITAMIN_AND_COFACTOR_METABOLISM		19	0.518353	1.43463	0.114786	0.586601	1	1892	tags=47%, list=18%, signal=58%
HAHTOLA_MYCOSIS_FUNGOIDES_CD4_DN	HAHTOLA_MYCOSIS_FUNGOIDES_CD4_DN		104	0.406532	1.54568	0.014	0.64302	1	2425	tags=33%, list=23%, signal=42%
KEGG_RIBOSOME	KEGG_RIBOSOME		84	0.695813	1.54448	0.064257	0.641726	1	2565	tags=77%, list=24%, signal=102%
REACTOME_INTERACTIONS_OF_REV_WITH_HOST_CELLULAR_PROTEINS	REACTOME_INTERACTIONS_OF_REV_WITH_HOST_CELLULAR_PROTEINS		37	0.631809	1.46627	0.152475	0.588439	1	2300	tags=70%, list=22%, signal=90%
MONNIER_POSTRADIATION_TUMOR_ESCAPE_UP	MONNIER_POSTRADIATION_TUMOR_ESCAPE_UP		349	0.349333	1.53935	0.015873	0.649922	1	2572	tags=38%, list=24%, signal=48%
MELLMAN_TUT1_TARGETS_DN	MELLMAN_TUT1_TARGETS_DN		33	0.409565	1.53802	0.0160643	0.648987	1	3388	tags=48%, list=32%, signal=71%
POMEROY_MEDULLOBLASTOMA_PROGNOSIS_DN	POMEROY_MEDULLOBLASTOMA_PROGNOSIS_DN		37	0.539615	1.53706	0.0684932	0.646918	1	2176	tags=57%, list=21%, signal=71%
REACTOME_FORMATION_OF_THE_EARLY_ELONGATION_COMPLEX	REACTOME_FORMATION_OF_THE_EARLY_ELONGATION_COMPLEX		32	0.60326	1.45723	0.126016	0.588636	1	3440	tags=81%, list=33%, signal=120%
REACTOME_MITOTIC_PROPHASE	REACTOME_MITOTIC_PROPHASE		88	0.432181	1.46217	0.110891	0.589086	1	1679	tags=33%, list=16%, signal=39%
MOOTHA_TCA	MOOTHA_TCA		15	0.729724	1.53533	0.0627451	0.636644	1	1856	tags=73%, list=18%, signal=89%
DAZARD_UV_RESPONSE_CLUSTER_G1	DAZARD_UV_RESPONSE_CLUSTER_G1		47	0.474873	1.53356	0.0531496	0.637827	1	2680	tags=47%, list=25%, signal=63%
WP_MALE_INFERTILITY	WP_MALE_INFERTILITY		75	0.375843	1.53334	0.0147992	0.633017	1	2074	tags=31%, list=20%, signal=38%
REACTOME_SRP_DEPENDENT_COTRANSLATIONAL_PROTEIN_TARGETING_TO_MEMBRANE	REACTOME_SRP_DEPENDENT_COTRANSLATIONAL_PROTEIN_TARGETING_TO_MEMBRANE		107	0.602897	1.43545	0.130785	0.589526	1	2671	tags=69%, list=25%, signal=92%
IRITANI_MAD1_TARGETS_DN	IRITANI_MAD1_TARGETS_DN		44	0.531578	1.52756	0.0789474	0.644778	1	2943	tags=64%, list=28%, signal=88%
IVANOVA_HEMATOPOIESIS_INTERMEDIATE_PROGENITOR	IVANOVA_HEMATOPOIESIS_INTERMEDIATE_PROGENITOR		116	0.377432	1.52748	0.0221328	0.639616	1	1750	tags=29%, list=17%, signal=35%
REACTOME_CD22_MEDIATED_BCR_REGULATION	REACTOME_CD22_MEDIATED_BCR_REGULATION		36	0.635981	1.46772	0.142857	0.590321	1	2463	tags=64%, list=23%, signal=83%
REACTOME_RRNA_MODIFICATION_IN_THE_NUCLEUS_AND_CYTOSOL	REACTOME_RRNA_MODIFICATION_IN_THE_NUCLEUS_AND_CYTOSOL		58	0.639885	1.43148	0.14741	0.590834	1	2324	tags=69%, list=22%, signal=88%
YAO_TEMPORAL_RESPONSE_TO_PROGESTERONE_CLUSTER_11	YAO_TEMPORAL_RESPONSE_TO_PROGESTERONE_CLUSTER_11		91	0.433408	1.52282	0.0679612	0.641312	1	2466	tags=38%, list=23%, signal=50%
SALVADOR_MARTIN_PEDIATRIC_TBD_ANTI_TNF_THERAPY_NONRESPONDER_PRE_TREATMENT_UP	SALVADOR_MARTIN_PEDIATRIC_TBD_ANTI_TNF_THERAPY_NONRESPONDER_PRE_TREATMENT_UP		16	0.618526	1.52202	0.0858896	0.639101	1	323	tags=31%, list=3%, signal=32%
REACTOME_INHIBITION_OF_THE_PROTEOLYTIC_ACTIVITY_OF_APC_C_REQUIRED_FOR_THE_ONSET_OF_ANAPHASE_BY_MITOTIC_SPINDLE_CHECKPOINT_COMPONENTS	REACTOME_INHIBITION_OF_THE_PROTEOLYTIC_ACTIVITY_OF_APC_C_REQUIRED_FOR_THE_ONSET_OF_ANAPHASE_BY_MITOTIC_SPINDLE_CHECKPOINT_COMPONENTS		19	0.616315	1.4602	0.1341	0.592073	1	1742	tags=53%, list=17%, signal=63%
REACTOME_NUCLEAR_PORE_COMPLEX_NPC_DISASSEMBLY	REACTOME_NUCLEAR_PORE_COMPLEX_NPC_DISASSEMBLY		36	0.591386	1.46784	0.159136	0.59324	1	2300	tags=61%, list=22%, signal=78%
REACTOME_CELLULAR_RESPONSE_TO_STARVATION	REACTOME_CELLULAR_RESPONSE_TO_STARVATION		141	0.537252	1.4689	0.141153	0.599939	1	2565	tags=58%, list=24%, signal=76%
WP_CYTOPLASMIC_RIBOSOMAL_PROTEINS	WP_CYTOPLASMIC_RIBOSOMAL_PROTEINS		83	0.691578	1.52016	0.0745968	0.625363	1	2565	tags=77%, list=24%, signal=101%
REACTOME_RESOLUTION_OF_D_LOOP_STRUCTURES	REACTOME_RESOLUTION_OF_D_LOOP_STRUCTURES		22	0.538689	1.47903	0.0687623	0.601381	1	1715	tags=32%, list=16%, signal=38%
TOOKER_GEMCITABINE_RESISTANCE_UP	TOOKER_GEMCITABINE_RESISTANCE_UP		71	0.360836	1.51937	0.0221774	0.618552	1	2508	tags=39%, list=24%, signal=51%
REACTOME_TRANSPORT_OF_THE_SLBP_DEPENDANT_MATURE_MRNA	REACTOME_TRANSPORT_OF_THE_SLBP_DEPENDANT_MATURE_MRNA		35	0.611736	1.42649	0.191033	0.601418	1	2320	tags=69%, list=22%, signal=88%
KAYO_AGING_MUSCLE_DN	KAYO_AGING_MUSCLE_DN		100	0.365922	1.51298	0.0305344	0.632227	1	2242	tags=36%, list=21%, signal=45%
BILANGES_RAPAMYCIN_SENSITIVE_GENES	BILANGES_RAPAMYCIN_SENSITIVE_GENES		30	0.497044	1.51132	0.047259	0.633639	1	2930	tags=63%, list=28%, signal=88%
KEGG_AMINOACYL_TRNA_BIOSYNTHESIS	KEGG_AMINOACYL_TRNA_BIOSYNTHESIS		40	0.602285	1.5112	0.0931677	0.62922	1	1820	tags=55%, list=17%, signal=66%
REACTOME_REGULATION_OF_PYRUVATE_DEHYDROGENASE_PDH_COMPLEX	REACTOME_REGULATION_OF_PYRUVATE_DEHYDROGENASE_PDH_COMPLEX		15	0.669033	1.48511	0.0830116	0.602456	1	2484	tags=60%, list=24%, signal=78%
MUELLER_PLURINET	MUELLER_PLURINET		252	0.440838	1.50733	0.101923	0.634012	1	2713	tags=43%, list=26%, signal=56%
REACTOME_CYTOSOLIC_SENSORS_OF_PATHOGEN_ASSOCIATED_DNA	REACTOME_CYTOSOLIC_SENSORS_OF_PATHOGEN_ASSOCIATED_DNA		61	0.434173	1.47007	0.0802348	0.602899	1	2502	tags=38%, list=24%, signal=49%
WP_CCL18_SIGNALING_PATHWAY	WP_CCL18_SIGNALING_PATHWAY		26	0.456263	1.50606	0.0396825	0.629207	1	389	tags=15%, list=4%, signal=16%
PECE_MAMMARY_STEM_CELL_UP	PECE_MAMMARY_STEM_CELL_UP		122	0.438936	1.50555	0.0833333	0.626292	1	2648	tags=50%, list=25%, signal=66%
REACTOME_TRANSPORT_OF_MATURE_MRNAS_DERIVED_FROM_INTRONLESS_TRANSCRIPTS	REACTOME_TRANSPORT_OF_MATURE_MRNAS_DERIVED_FROM_INTRONLESS_TRANSCRIPTS		42	0.602755	1.47733	0.142857	0.603352	1	3339	tags=86%, list=32%, signal=125%
REACTOME_FORMATION_OF_RNA_POL_II_ELONGATION_COMPLEX	REACTOME_FORMATION_OF_RNA_POL_II_ELONGATION_COMPLEX		54	0.568657	1.476	0.144	0.604183	1	3220	tags=69%, list=31%, signal=98%
IVANOVA_HEMATOPOIESIS_EARLY_PROGENITOR	IVANOVA_HEMATOPOIESIS_EARLY_PROGENITOR		349	0.334457	1.50477	0.00988142	0.615591	1	2003	tags=27%, list=19%, signal=32%
REACTOME_HSF1_ACTIVATION	REACTOME_HSF1_ACTIVATION		24	0.513447	1.48665	0.0732177	0.605053	1	1904	tags=42%, list=18%, signal=51%
KEGG_PYRIMIDINE_METABOLISM	KEGG_PYRIMIDINE_METABOLISM		85	0.411425	1.50416	0.0587121	0.609109	1	2430	tags=38%, list=23%, signal=49%
KEGG_CITRATE_CYCLE_TCA_CYCLE	KEGG_CITRATE_CYCLE_TCA_CYCLE		28	0.619697	1.50139	0.0982318	0.6145	1	2024	tags=61%, list=19%, signal=75%
DEURIG_T_CELL_PROLYMPHOCYTIC_LEUKEMIA_UP	DEURIG_T_CELL_PROLYMPHOCYTIC_LEUKEMIA_UP		257	0.300152	1.5008	0.00392157	0.612333	1	2073	tags=27%, list=20%, signal=33%
LASTOWSKA_NEUROBLASTOMA_COPY_NUMBER_UP	LASTOWSKA_NEUROBLASTOMA_COPY_NUMBER_UP		152	0.371314	1.5005	0.0345528	0.609089	1	2226	tags=33%, list=21%, signal=41%
REACTOME_NUCLEAR_ENVELOPE_BREAKDOWN	REACTOME_NUCLEAR_ENVELOPE_BREAKDOWN		52	0.510286	1.48543	0.145068	0.605199	1	1669	tags=44%, list=16%, signal=52%
REACTOME_SARS_COV_2_HOST_INTERACTIONS	REACTOME_SARS_COV_2_HOST_INTERACTIONS	Details ...	174	0.468651	1.63242	0.0417495	0.60572	1	2455	tags=44%, list=23%, signal=57%
LOCKWOOD_AMPLIFIED_IN_LUNG_CANCER	LOCKWOOD_AMPLIFIED_IN_LUNG_CANCER		186	0.355687	1.49816	0.0251938	0.60469	1	1605	tags=24%, list=15%, signal=28%
REACTOME_HIV_TRANSCRIPTION_INITIATION	REACTOME_HIV_TRANSCRIPTION_INITIATION		43	0.553345	1.47211	0.128968	0.606568	1	3054	tags=63%, list=29%, signal=88%
WP_PYRIMIDINE_METABOLISM	WP_PYRIMIDINE_METABOLISM		75	0.432383	1.49613	0.0754717	0.603746	1	2430	tags=36%, list=23%, signal=46%
REACTOME_PROCESSING_OF_SMDT1	REACTOME_PROCESSING_OF_SMDT1		16	0.657868	1.49412	0.0681363	0.606966	1	1393	tags=56%, list=13%, signal=65%
REACTOME_TRNA_PROCESSING	REACTOME_TRNA_PROCESSING		105	0.494705	1.49627	0.107724	0.607289	1	1669	tags=38%, list=16%, signal=45%
REACTOME_PYRUVATE_METABOLISM	REACTOME_PYRUVATE_METABOLISM		26	0.556803	1.49262	0.0838323	0.607802	1	1141	tags=35%, list=11%, signal=39%
REACTOME_TRANSCRIPTIONAL_REGULATION_BY_SMALL_RNAS	REACTOME_TRANSCRIPTIONAL_REGULATION_BY_SMALL_RNAS		54	0.567409	1.49836	0.139489	0.608157	1	2430	tags=59%, list=23%, signal=77%
KEGG_RNA_POLYMERASE	KEGG_RNA_POLYMERASE		26	0.622035	1.48832	0.111789	0.610856	1	2430	tags=58%, list=23%, signal=75%
WELCSH_BRCA1_TARGETS_DN	WELCSH_BRCA1_TARGETS_DN		130	0.412471	1.48746	0.078	0.61011	1	2374	tags=41%, list=23%, signal=52%
REACTOME_TRANSCRIPTION_OF_THE_HIV_GENOME	REACTOME_TRANSCRIPTION_OF_THE_HIV_GENOME		64	0.546329	1.48684	0.129921	0.608324	1	3209	tags=63%, list=31%, signal=89%
REACTOME_EUKARYOTIC_TRANSLATION_ELONGATION	REACTOME_EUKARYOTIC_TRANSLATION_ELONGATION		89	0.665566	1.49077	0.0903614	0.610377	1	2565	tags=73%, list=24%, signal=96%
REACTOME_RNA_POLYMERASE_I_PROMOTER_ESCAPE	REACTOME_RNA_POLYMERASE_I_PROMOTER_ESCAPE		37	0.544761	1.42194	0.138776	0.610424	1	3054	tags=57%, list=29%, signal=80%
REACTOME_APC_CDC20_MEDIATED_DEGRADATION_OF_NEK2A	REACTOME_APC_CDC20_MEDIATED_DEGRADATION_OF_NEK2A		21	0.575169	1.41981	0.123791	0.611478	1	1742	tags=48%, list=17%, signal=57%
ZHAN_V1_LATE_DIFFERENTIATION_GENES_DN	ZHAN_V1_LATE_DIFFERENTIATION_GENES_DN		15	0.549592	1.48391	0.0721443	0.602717	1	1045	tags=27%, list=10%, signal=30%
ABRAMSON_INTERACT_WITH_AIRE	ABRAMSON_INTERACT_WITH_AIRE		40	0.589079	1.4811	0.147228	0.608961	1	3598	tags=80%, list=34%, signal=121%
CHESLER_BRAIN_QTL_CIS	CHESLER_BRAIN_QTL_CIS		55	0.384815	1.48084	0.0160643	0.606092	1	2906	tags=45%, list=28%, signal=62%
KAAB_HEART_ATRIUM_VS_VENTRICLE_DN	KAAB_HEART_ATRIUM_VS_VENTRICLE_DN		211	0.372213	1.48074	0.0673267	0.602772	1	1365	tags=25%, list=13%, signal=28%
JIANG_VHL_TARGETS	JIANG_VHL_TARGETS		78	0.378347	1.48052	0.026465	0.600034	1	1503	tags=26%, list=14%, signal=30%
REACTOME_GENE_SILENCING_BY_RNA	REACTOME_GENE_SILENCING_BY_RNA		71	0.488379	1.41894	0.17357	0.611493	1	2300	tags=49%, list=22%, signal=63%
REACTOME_ROLE_OF_LAT2_NTAL_LAB_ON_CALCIUM_MOBILIZATION	REACTOME_ROLE_OF_LAT2_NTAL_LAB_ON_CALCIUM_MOBILIZATION		44	0.564265	1.49856	0.125514	0.61172	1	2080	tags=52%, list=20%, signal=65%
REACTOME_NUCLEAR_IMPORT_OF_REV_PROTEIN	REACTOME_NUCLEAR_IMPORT_OF_REV_PROTEIN		34	0.640233	1.48921	0.138672	0.611809	1	2300	tags=71%, list=22%, signal=90%
BILANGES_SERUM_AND_RAPAMYCIN_SENSITIVE_GENES	BILANGES_SERUM_AND_RAPAMYCIN_SENSITIVE_GENES		67	0.616496	1.47317	0.115854	0.610066	1	2565	tags=70%, list=24%, signal=92%
CHNG_MULTIPLE_MYELOMA_HYPERPLOID_UP	CHNG_MULTIPLE_MYELOMA_HYPERPLOID_UP		52	0.60914	1.47281	0.106855	0.607773	1	2375	tags=60%, list=23%, signal=77%
REACTOME_RNA_POLYMERASE_III_TRANSCRIPTION_INITIATION_FROM_TYPE_1_PROMOTER	REACTOME_RNA_POLYMERASE_III_TRANSCRIPTION_INITIATION_FROM_TYPE_1_PROMOTER		28	0.606401	1.50444	0.119608	0.612408	1	2115	tags=54%, list=20%, signal=67%
OUELLET_OVARIAN_CANCER_INVASIVE_VS_LMP_UP	OUELLET_OVARIAN_CANCER_INVASIVE_VS_LMP_UP		107	0.388448	1.47108	0.0776699	0.606387	1	2270	tags=35%, list=22%, signal=44%
HEIDENBLAD_AMPLIFIED_IN_PANCREATIC_CANCER	HEIDENBLAD_AMPLIFIED_IN_PANCREATIC_CANCER		46	0.429633	1.47066	0.0742188	0.604376	1	3301	tags=54%, list=31%, signal=79%
REACTOME_METABOLISM_OF_AMINO_ACIDS_AND_DERIVATIVES	REACTOME_METABOLISM_OF_AMINO_ACIDS_AND_DERIVATIVES		299	0.413034	1.42202	0.145349	0.612926	1	2615	tags=42%, list=25%, signal=55%
TAKAO_RESPONSE_TO_UVB_RADIATION_UP	TAKAO_RESPONSE_TO_UVB_RADIATION_UP		71	0.424794	1.46928	0.0879346	0.602178	1	1396	tags=28%, list=13%, signal=32%
REACTOME_RNA_POLYMERASE_III_CHAIN_ELONGATION	REACTOME_RNA_POLYMERASE_III_CHAIN_ELONGATION	Details ...	18	0.71305	1.60779	0.0476191	0.613325	1	1022	tags=50%, list=10%, signal=55%
CHOI_ATL_STAGE_PREDICTOR	CHOI_ATL_STAGE_PREDICTOR		39	0.440952	1.46859	0.0610236	0.597533	1	2293	tags=41%, list=22%, signal=52%
WELCH_GATA1_TARGETS	WELCH_GATA1_TARGETS		20	0.581626	1.46857	0.134855	0.594234	1	1557	tags=50%, list=15%, signal=59%
REACTOME_RNA_POLYMERASE_II_PRE_TRANSCRIPTION_EVENTS	REACTOME_RNA_POLYMERASE_II_PRE_TRANSCRIPTION_EVENTS		74	0.550983	1.5191	0.122047	0.614711	1	3220	tags=64%, list=31%, signal=91%
REACTOME_SLC_TRANSPORTER_DISORDERS	REACTOME_SLC_TRANSPORTER_DISORDERS		62	0.420083	1.41606	0.136735	0.614795	1	2300	tags=44%, list=22%, signal=55%
BRUINS_UVC_RESPONSE_MIDDLE	BRUINS_UVC_RESPONSE_MIDDLE		71	0.36029	1.46691	0.0368217	0.589597	1	1816	tags=23%, list=17%, signal=27%
REACTOME_INITIATION_OF_NUCLEAR_ENVELOPE_NE_REFORMATION	REACTOME_INITIATION_OF_NUCLEAR_ENVELOPE_NE_REFORMATION	Details ...	19	0.587224	1.60898	0.0478012	0.616637	1	1601	tags=47%, list=15%, signal=56%
MOREIRA_RESPONSE_TO_TSA_UP	MOREIRA_RESPONSE_TO_TSA_UP		25	0.456592	1.46605	0.076	0.58597	1	1593	tags=40%, list=15%, signal=47%
REACTOME_EXPORT_OF_VIRAL_RIBONUCLEOPROTEINS_FROM_NUCLEUS	REACTOME_EXPORT_OF_VIRAL_RIBONUCLEOPROTEINS_FROM_NUCLEUS		32	0.623575	1.41449	0.191781	0.616768	1	2300	tags=69%, list=22%, signal=88%
BURTON_ADIPOGENESIS_5	BURTON_ADIPOGENESIS_5		104	0.438724	1.46278	0.106796	0.590153	1	1251	tags=28%, list=12%, signal=31%
REACTOME_ESTROGEN_DEPENDENT_NUCLEAR_EVENTS_DOWNSTREAM_OF_ESR_MEMBRANE_SIGNALING	REACTOME_ESTROGEN_DEPENDENT_NUCLEAR_EVENTS_DOWNSTREAM_OF_ESR_MEMBRANE_SIGNALING		16	0.504128	1.41114	0.0930233	0.619281	1	2576	tags=38%, list=25%, signal=50%
REACTOME_INTERACTIONS_OF_VPR_WITH_HOST_CELLULAR_PROTEINS	REACTOME_INTERACTIONS_OF_VPR_WITH_HOST_CELLULAR_PROTEINS		37	0.619217	1.5049	0.124016	0.619519	1	2357	tags=65%, list=22%, signal=83%
RICKMAN_TUMOR_DIFFERENTIATED_WELL_VS_POORLY_UP	RICKMAN_TUMOR_DIFFERENTIATED_WELL_VS_POORLY_UP		185	0.381989	1.45946	0.0764588	0.591156	1	2183	tags=34%, list=21%, signal=42%
MARTINEZ_RESPONSE_TO_TRABECTEDIN_DN	MARTINEZ_RESPONSE_TO_TRABECTEDIN_DN		251	0.349015	1.45865	0.0708955	0.590549	1	2616	tags=34%, list=25%, signal=45%
BONOME_OVARIAN_CANCER_SURVIVAL_OPTIMAL_DEBULKING	BONOME_OVARIAN_CANCER_SURVIVAL_OPTIMAL_DEBULKING		167	0.305163	1.45733	0.0114504	0.591472	1	1402	tags=20%, list=13%, signal=23%
REACTOME_MITOPHAGY	REACTOME_MITOPHAGY		25	0.559996	1.51985	0.0792079	0.621623	1	2523	tags=60%, list=24%, signal=79%
MARZEC_IL2_SIGNALING_UP	MARZEC_IL2_SIGNALING_UP		67	0.365852	1.45706	0.0394477	0.586017	1	2336	tags=40%, list=22%, signal=51%
REACTOME_MITOCHONDRIAL_PROTEIN_IMPORT	REACTOME_MITOCHONDRIAL_PROTEIN_IMPORT		63	0.623109	1.50521	0.114919	0.622903	1	2650	tags=63%, list=25%, signal=84%
SCHLOSSER_MYC_TARGETS_AND_SERUM_RESPONSE_DN	SCHLOSSER_MYC_TARGETS_AND_SERUM_RESPONSE_DN		46	0.470861	1.45571	0.0992063	0.584215	1	2279	tags=48%, list=22%, signal=61%
REACTOME_REGULATION_OF_GLUCOKINASE_BY_GLUCOKINASE_REGULATORY_PROTEIN	REACTOME_REGULATION_OF_GLUCOKINASE_BY_GLUCOKINASE_REGULATORY_PROTEIN		30	0.632972	1.39799	0.181087	0.628832	1	2300	tags=70%, list=22%, signal=89%
OSMAN_BLADDER_CANCER_DN	OSMAN_BLADDER_CANCER_DN		334	0.36289	1.45472	0.0878906	0.581237	1	2779	tags=39%, list=26%, signal=51%
REACTOME_RESPONSE_OF_EIF2AK4_GCN2_TO_AMINO_ACID_DEFICIENCY	REACTOME_RESPONSE_OF_EIF2AK4_GCN2_TO_AMINO_ACID_DEFICIENCY		93	0.612098	1.39621	0.170385	0.629367	1	2639	tags=73%, list=25%, signal=97%
REACTOME_ASSOCIATION_OF_TRIC_CCT_WITH_TARGET_PROTEINS_DURING_BIOSYNTHESIS	REACTOME_ASSOCIATION_OF_TRIC_CCT_WITH_TARGET_PROTEINS_DURING_BIOSYNTHESIS		33	0.504446	1.50727	0.0779727	0.629482	1	2883	tags=58%, list=27%, signal=79%
KEGG_PORPHYRIN_AND_CHLOROPHYLL_METABOLISM	KEGG_PORPHYRIN_AND_CHLOROPHYLL_METABOLISM		20	0.523263	1.45303	0.109731	0.577721	1	1520	tags=40%, list=14%, signal=47%
HOLLEMAN_ASPARAGINASE_RESISTANCE_ALL_UP	HOLLEMAN_ASPARAGINASE_RESISTANCE_ALL_UP		18	0.507204	1.45282	0.0910853	0.575467	1	2082	tags=56%, list=20%, signal=69%
MATZUK_MEIOTIC_AND_DNA_REPAIR	MATZUK_MEIOTIC_AND_DNA_REPAIR		18	0.523329	1.45273	0.0754352	0.57289	1	1963	tags=50%, list=19%, signal=61%
GRADE_COLON_AND_RECTAL_CANCER_UP	GRADE_COLON_AND_RECTAL_CANCER_UP		256	0.368489	1.45228	0.0752896	0.571253	1	2240	tags=34%, list=21%, signal=42%
TONG_INTERACT_WITH_PTTG1	TONG_INTERACT_WITH_PTTG1		46	0.453331	1.44876	0.082	0.579384	1	2552	tags=46%, list=24%, signal=60%
REACTOME_EUKARYOTIC_TRANSLATION_INITIATION	REACTOME_EUKARYOTIC_TRANSLATION_INITIATION		115	0.649635	1.52026	0.0826613	0.630019	1	2565	tags=70%, list=24%, signal=92%
REACTOME_RNA_POLYMERASE_III_TRANSCRIPTION	REACTOME_RNA_POLYMERASE_III_TRANSCRIPTION		40	0.508244	1.39908	0.168932	0.630656	1	2115	tags=43%, list=20%, signal=53%
REACTOME_CRISTAE_FORMATION	REACTOME_CRISTAE_FORMATION		27	0.734143	1.50922	0.0583501	0.63181	1	1914	tags=74%, list=18%, signal=90%
REACTOME_ANTIVIRAL_MECHANISM_BY_IFN_STIMULATED_GENES	REACTOME_ANTIVIRAL_MECHANISM_BY_IFN_STIMULATED_GENES		78	0.438393	1.40025	0.15087	0.632233	1	2322	tags=42%, list=22%, signal=54%
LUI_THYROID_CANCER_CLUSTER_3	LUI_THYROID_CANCER_CLUSTER_3		26	0.572091	1.444	0.113949	0.579876	1	2462	tags=58%, list=23%, signal=75%
REACTOME_ABORTIVE_ELONGATION_OF_HIV_1_TRANSCRIPT_IN_THE_ABSENCE_OF_TAT	REACTOME_ABORTIVE_ELONGATION_OF_HIV_1_TRANSCRIPT_IN_THE_ABSENCE_OF_TAT		22	0.599898	1.40254	0.188716	0.632875	1	3372	tags=77%, list=32%, signal=114%
RHEIN_ALL_GLUCOCORTICOID_THERAPY_DN	RHEIN_ALL_GLUCOCORTICOID_THERAPY_DN		330	0.343867	1.44087	0.0809249	0.584107	1	3060	tags=40%, list=29%, signal=55%
REACTOME_HIV_LIFE_CYCLE	REACTOME_HIV_LIFE_CYCLE		138	0.503175	1.52735	0.0950495	0.634723	1	3381	tags=62%, list=32%, signal=90%
REACTOME_RNA_POLYMERASE_III_TRANSCRIPTION_INITIATION_FROM_TYPE_3_PROMOTER	REACTOME_RNA_POLYMERASE_III_TRANSCRIPTION_INITIATION_FROM_TYPE_3_PROMOTER		27	0.593973	1.52175	0.110236	0.63494	1	1660	tags=48%, list=16%, signal=57%
REACTOME_HCMV_LATE_EVENTS	REACTOME_HCMV_LATE_EVENTS		59	0.521357	1.52027	0.111111	0.635121	1	2428	tags=49%, list=23%, signal=64%
REACTOME_GLYOXYLATE_METABOLISM_AND_GLYCINE_DEGRADATION	REACTOME_GLYOXYLATE_METABOLISM_AND_GLYCINE_DEGRADATION		24	0.608687	1.52549	0.0816733	0.636266	1	2512	tags=67%, list=24%, signal=87%
ZHAN_MULTIPLE_MYELOMA_MS_DN	ZHAN_MULTIPLE_MYELOMA_MS_DN		33	0.397713	1.43516	0.0460922	0.58758	1	2640	tags=39%, list=25%, signal=52%
REACTOME_ATTENUATION_PHASE	REACTOME_ATTENUATION_PHASE		21	0.541323	1.53108	0.055336	0.636482	1	1904	tags=43%, list=18%, signal=52%
JIANG_HYPOXIA_VIA_VHL	JIANG_HYPOXIA_VIA_VHL		18	0.497626	1.43339	0.0631164	0.58771	1	939	tags=28%, list=9%, signal=30%
REACTOME_CYCLIN_D_ASSOCIATED_EVENTS_IN_G1	REACTOME_CYCLIN_D_ASSOCIATED_EVENTS_IN_G1		37	0.43206	1.38081	0.117063	0.636617	1	2325	tags=41%, list=22%, signal=52%
VANOEVELEN_MYOGENESIS_SIN3A_TARGETS	VANOEVELEN_MYOGENESIS_SIN3A_TARGETS		191	0.315051	1.42859	0.0121212	0.597369	1	1775	tags=25%, list=17%, signal=29%
REACTOME_INFLUENZA_INFECTION	REACTOME_INFLUENZA_INFECTION	Details ...	148	0.625725	1.5816	0.0707071	0.636881	1	2576	tags=69%, list=25%, signal=90%
REACTOME_SARS_COV_INFECTIONS	REACTOME_SARS_COV_INFECTIONS		352	0.327253	1.39122	0.0965092	0.636947	1	2483	tags=34%, list=24%, signal=43%
REACTOME_HIV_ELONGATION_ARREST_AND_RECOVERY	REACTOME_HIV_ELONGATION_ARREST_AND_RECOVERY		30	0.568096	1.39185	0.192157	0.637553	1	2550	tags=57%, list=24%, signal=75%
HOLLEMAN_VINCRISTINE_RESISTANCE_ALL_DN	HOLLEMAN_VINCRISTINE_RESISTANCE_ALL_DN		20	0.554885	1.42095	0.138943	0.610774	1	2597	tags=60%, list=25%, signal=80%
REACTOME_CELLULAR_RESPONSE_TO_CHEMICAL_STRESS	REACTOME_CELLULAR_RESPONSE_TO_CHEMICAL_STRESS		172	0.378401	1.53649	0.0418327	0.637776	1	2348	tags=31%, list=22%, signal=39%
REACTOME_TRNA_AMINOACYLATION	REACTOME_TRNA_AMINOACYLATION	Details ...	42	0.645576	1.57791	0.053719	0.637781	1	1820	tags=62%, list=17%, signal=75%
TARTE_PLASMA_CELL_VS_PLASMABLAST_DN	TARTE_PLASMA_CELL_VS_PLASMABLAST_DN		286	0.36121	1.41676	0.109162	0.615444	1	2239	tags=32%, list=21%, signal=39%
REACTOME_REGULATION_OF_TP53_ACTIVITY	REACTOME_REGULATION_OF_TP53_ACTIVITY		132	0.39604	1.38101	0.136276	0.638473	1	2804	tags=37%, list=27%, signal=50%
REACTOME_HCMV_INFECTION	REACTOME_HCMV_INFECTION		99	0.404921	1.38624	0.146	0.642343	1	2300	tags=37%, list=22%, signal=47%
RODWELL_AGING_KIDNEY_DN	RODWELL_AGING_KIDNEY_DN		90	0.348489	1.41302	0.0708661	0.618567	1	2227	tags=32%, list=21%, signal=41%
WAMUNYOKOLI_OVARIAN_CANCER_LMP_UP	WAMUNYOKOLI_OVARIAN_CANCER_LMP_UP		196	0.31327	1.4121	0.0254403	0.618828	1	2209	tags=26%, list=21%, signal=32%
REACTOME_CONVERSION_FROM_APC_C_CDC20_TO_APC_C_CDH1_IN_LATE_ANAPHASE	REACTOME_CONVERSION_FROM_APC_C_CDC20_TO_APC_C_CDH1_IN_LATE_ANAPHASE	Details ...	17	0.652645	1.56166	0.0742857	0.642387	1	1742	tags=59%, list=17%, signal=70%
DANG_MYC_TARGETS_UP	DANG_MYC_TARGETS_UP		114	0.457705	1.40628	0.15625	0.631651	1	2981	tags=56%, list=28%, signal=78%
HOLLEMAN_ASPARAGINASE_RESISTANCE_B_ALL_UP	HOLLEMAN_ASPARAGINASE_RESISTANCE_B_ALL_UP		26	0.571653	1.40524	0.160079	0.632487	1	2231	tags=62%, list=21%, signal=78%
SYED_ESTRADIOL_RESPONSE	SYED_ESTRADIOL_RESPONSE		15	0.467097	1.40295	0.0888889	0.6371	1	3667	tags=60%, list=35%, signal=92%
SCHLOSSER_MYC_TARGETS_REPRESSED_BY_SERUM	SCHLOSSER_MYC_TARGETS_REPRESSED_BY_SERUM		156	0.426558	1.40258	0.134	0.635467	1	2772	tags=47%, list=26%, signal=63%
REACTOME_TRANSCRIPTIONAL_REGULATION_BY_TP53	REACTOME_TRANSCRIPTIONAL_REGULATION_BY_TP53		307	0.386259	1.54741	0.0410156	0.642591	1	2475	tags=35%, list=24%, signal=44%
BOYLAN_MULTIPLE_MYELOMA_C_CLUSTER_UP	BOYLAN_MULTIPLE_MYELOMA_C_CLUSTER_UP		30	0.418294	1.40226	0.0841121	0.631089	1	2889	tags=47%, list=27%, signal=64%
SESTO_RESPONSE_TO_UV_C0	SESTO_RESPONSE_TO_UV_C0		98	0.351273	1.40047	0.0587084	0.634212	1	2407	tags=34%, list=23%, signal=43%
REACTOME_NONSENSE_MEDIATED_DECAY_NMD	REACTOME_NONSENSE_MEDIATED_DECAY_NMD	Details ...	109	0.6481	1.55999	0.0688259	0.643127	1	2565	tags=72%, list=24%, signal=94%
SANSOM_APC_TARGETS_REQUIRE_MYC	SANSOM_APC_TARGETS_REQUIRE_MYC		189	0.333033	1.39926	0.0775047	0.632761	1	3228	tags=42%, list=31%, signal=59%
REACTOME_SELENOAMINO_ACID_METABOLISM	REACTOME_SELENOAMINO_ACID_METABOLISM		109	0.628468	1.53653	0.0857143	0.643396	1	2565	tags=69%, list=24%, signal=90%
WP_COHESIN_COMPLEX_CORNELIA_DE_LANGE_SYNDROME	WP_COHESIN_COMPLEX_CORNELIA_DE_LANGE_SYNDROME		30	0.510792	1.39841	0.152174	0.630047	1	3177	tags=53%, list=30%, signal=76%
REACTOME_MITOCHONDRIAL_BIOGENESIS	REACTOME_MITOCHONDRIAL_BIOGENESIS		81	0.427229	1.36569	0.163347	0.644336	1	2152	tags=37%, list=20%, signal=46%
KEGG_CYTOSOLIC_DNA_SENSING_PATHWAY	KEGG_CYTOSOLIC_DNA_SENSING_PATHWAY		37	0.452463	1.3972	0.119284	0.628689	1	693	tags=22%, list=7%, signal=23%
REACTOME_PHOSPHORYLATION_OF_THE_APC_C	REACTOME_PHOSPHORYLATION_OF_THE_APC_C	Details ...	18	0.669519	1.58166	0.0592734	0.644415	1	1742	tags=61%, list=17%, signal=73%
NATSUME_RESPONSE_TO_INTERFERON_BETA_DN	NATSUME_RESPONSE_TO_INTERFERON_BETA_DN		43	0.391238	1.39535	0.0916335	0.629517	1	706	tags=21%, list=7%, signal=22%
REACTOME_FORMATION_OF_TC_NER_PRE_INCISION_COMPLEX	REACTOME_FORMATION_OF_TC_NER_PRE_INCISION_COMPLEX		50	0.489997	1.38378	0.156746	0.645061	1	2572	tags=48%, list=24%, signal=63%
REACTOME_REGULATION_OF_HSF1_MEDIATED_HEAT_SHOCK_RESPONSE	REACTOME_REGULATION_OF_HSF1_MEDIATED_HEAT_SHOCK_RESPONSE	Details ...	75	0.508784	1.58516	0.0894942	0.645362	1	2392	tags=48%, list=23%, signal=62%
BLALOCK_ALZHEIMERS_DISEASE_INCIPIENT_DN	BLALOCK_ALZHEIMERS_DISEASE_INCIPIENT_DN		134	0.343688	1.39015	0.0583658	0.637648	1	2338	tags=37%, list=22%, signal=46%
EPPERT_PROGENITOR	EPPERT_PROGENITOR		122	0.355338	1.38975	0.0948767	0.636334	1	2607	tags=40%, list=25%, signal=53%
WHITFIELD_CELL_CYCLE_M_G1	WHITFIELD_CELL_CYCLE_M_G1		98	0.363816	1.38781	0.105469	0.639817	1	2325	tags=32%, list=22%, signal=40%
REACTOME_SIGNALING_BY_ROBO_RECEPTORS	REACTOME_SIGNALING_BY_ROBO_RECEPTORS		190	0.454548	1.36821	0.205825	0.646033	1	2680	tags=47%, list=25%, signal=62%
WP_NAD_BIOSYNTHETIC_PATHWAYS	WP_NAD_BIOSYNTHETIC_PATHWAYS		18	0.436834	1.38509	0.0985626	0.643403	1	1601	tags=33%, list=15%, signal=39%
REACTOME_METABOLISM_OF_COFACTORS	REACTOME_METABOLISM_OF_COFACTORS		18	0.50588	1.36859	0.145914	0.647278	1	2399	tags=56%, list=23%, signal=72%
KEGG_LYSINE_DEGRADATION	KEGG_LYSINE_DEGRADATION		42	0.394927	1.38375	0.0695489	0.642584	1	1266	tags=26%, list=12%, signal=30%
PID_HIF1A_PATHWAY	PID_HIF1A_PATHWAY		15	0.540408	1.38225	0.139579	0.644558	1	1983	tags=53%, list=19%, signal=66%
KEGG_BASAL_TRANSCRIPTION_FACTORS	KEGG_BASAL_TRANSCRIPTION_FACTORS		30	0.525109	1.38158	0.166994	0.644101	1	3121	tags=57%, list=30%, signal=80%
PID_MYC_PATHWAY	PID_MYC_PATHWAY		24	0.482969	1.3812	0.102459	0.642834	1	3082	tags=50%, list=29%, signal=71%
NAM_FXYD5_TARGETS_DN	NAM_FXYD5_TARGETS_DN		15	0.471648	1.3811	0.0873984	0.640626	1	2671	tags=47%, list=25%, signal=62%
REACTOME_RNA_POLYMERASE_III_TRANSCRIPTION_TERMINATION	REACTOME_RNA_POLYMERASE_III_TRANSCRIPTION_TERMINATION		23	0.634793	1.54144	0.0789474	0.647402	1	1022	tags=39%, list=10%, signal=43%
REACTOME_SUMOYLATION_OF_UBIQUITINYLATION_PROTEINS	REACTOME_SUMOYLATION_OF_UBIQUITINYLATION_PROTEINS		39	0.538789	1.36617	0.208333	0.647443	1	2300	tags=54%, list=22%, signal=69%
PID_TELOMERASE_PATHWAY	PID_TELOMERASE_PATHWAY		58	0.429508	1.38039	0.128155	0.635384	1	3302	tags=43%, list=31%, signal=62%
PID_TRAIL_PATHWAY	PID_TRAIL_PATHWAY		25	0.45	1.37929	0.113636	0.636316	1	2738	tags=36%, list=26%, signal=49%
FARMER_BREAST_CANCER_CLUSTER_2	FARMER_BREAST_CANCER_CLUSTER_2		29	0.530313	1.37903	0.177062	0.634642	1	1748	tags=31%, list=17%, signal=37%
GUTIERREZ_MULTIPLE_MYELOMA_UP	GUTIERREZ_MULTIPLE_MYELOMA_UP		31	0.445774	1.3757	0.117988	0.642265	1	2671	tags=42%, list=25%, signal=56%
MODY_HIPPOCAMPUS_PRENATAL	MODY_HIPPOCAMPUS_PRENATAL		38	0.532323	1.37328	0.175439	0.647246	1	2153	tags=53%, list=20%, signal=66%
ACEVEDO_NORMAL_TISSUE_ADJACENT_TO_LIVER_TUMOR_DN	ACEVEDO_NORMAL_TISSUE_ADJACENT_TO_LIVER_TUMOR_DN		289	0.278051	1.3702	0.0206767	0.654205	1	1646	tags=19%, list=16%, signal=22%
REACTOME_SARS_COV_2_MODULATES_HOST_TRANSLATION_MACHINERY	REACTOME_SARS_COV_2_MODULATES_HOST_TRANSLATION_MACHINERY		49	0.658808	1.54877	0.0589431	0.649686	1	2240	tags=63%, list=21%, signal=80%
REACTOME_SNRNP_ASSEMBLY	REACTOME_SNRNP_ASSEMBLY	Details ...	53	0.616286	1.56817	0.114398	0.649859	1	2300	tags=64%, list=22%, signal=82%
TURASHVILI_BREAST_NORMAL_DUCTAL_VS_LOBULAR_UP	TURASHVILI_BREAST_NORMAL_DUCTAL_VS_LOBULAR_UP		47	0.36618	1.36942	0.0656064	0.649423	1	1432	tags=26%, list=14%, signal=29%
EPPERT_LSC_R	EPPERT_LSC_R		28	0.392327	1.36862	0.0746562	0.649621	1	1105	tags=29%, list=11%, signal=32%
REACTOME_RNA_POLYMERASE_I_TRANSCRIPTION_INITIATION	REACTOME_RNA_POLYMERASE_I_TRANSCRIPTION_INITIATION		44	0.506903	1.35674	0.204409	0.650634	1	3082	tags=55%, list=29%, signal=77%
REACTOME_APC_C_CDC20_MEDIATED_DEGRADATION_OF_CYCLIN_B	REACTOME_APC_C_CDC20_MEDIATED_DEGRADATION_OF_CYCLIN_B	Details ...	20	0.616853	1.55173	0.0640301	0.650779	1	1742	tags=55%, list=17%, signal=66%
HUMMEL_BURKITTS_LYMPHOMA_UP	HUMMEL_BURKITTS_LYMPHOMA_UP		34	0.396721	1.36774	0.0790514	0.645067	1	2713	tags=44%, list=26%, signal=59%
REACTOME_MEIOTIC_RECOMBINATION	REACTOME_MEIOTIC_RECOMBINATION		26	0.50678	1.36942	0.131931	0.651833	1	1771	tags=35%, list=17%, signal=42%
MARTIN_VIRAL_GPCR_SIGNALING_DN	MARTIN_VIRAL_GPCR_SIGNALING_DN		32	0.40517	1.36609	0.0746562	0.645388	1	2004	tags=38%, list=19%, signal=46%
REACTOME_RNA_POLYMERASE_II_TRANSCRIBES_SNRNA_GENES	REACTOME_RNA_POLYMERASE_II_TRANSCRIBES_SNRNA_GENES		67	0.500203	1.35706	0.197959	0.651978	1	2916	tags=55%, list=28%, signal=76%
ZHANG_BREAST_CANCER_PROGENITORS_UP	ZHANG_BREAST_CANCER_PROGENITORS_UP		360	0.343645	1.36454	0.138672	0.645379	1	2810	tags=34%, list=27%, signal=45%
PRAMOONJAGO_SOX4_TARGETS_DN	PRAMOONJAGO_SOX4_TARGETS_DN		41	0.380182	1.36452	0.0916031	0.64315	1	2135	tags=32%, list=20%, signal=40%
KIM_ALL_DISORDERS_DURATION_CORR_DN	KIM_ALL_DISORDERS_DURATION_CORR_DN		118	0.353196	1.36266	0.097166	0.646434	1	2183	tags=31%, list=21%, signal=38%
FERREIRA_EWINGS_SARCOMA_UNSTABLE_VS_STABLE_UP	FERREIRA_EWINGS_SARCOMA_UNSTABLE_VS_STABLE_UP		133	0.401266	1.36085	0.15261	0.649682	1	2810	tags=36%, list=27%, signal=49%
BIOCARTA_TEL_PATHWAY	BIOCARTA_TEL_PATHWAY		16	0.504204	1.36008	0.127413	0.649792	1	2459	tags=50%, list=23%, signal=65%
REACTOME_HCMV_EARLY_EVENTS	REACTOME_HCMV_EARLY_EVENTS		77	0.423542	1.37013	0.177645	0.651986	1	2300	tags=42%, list=22%, signal=53%
MATTIOLI_MGUS_VS_PCL	MATTIOLI_MGUS_VS_PCL		109	0.356868	1.35744	0.116412	0.653071	1	2463	tags=38%, list=23%, signal=49%
REACTOME_TELOMERE_EXTENSION_BY_TELOMERASE	REACTOME_TELOMERE_EXTENSION_BY_TELOMERASE		20	0.506144	1.35458	0.174168	0.652548	1	1972	tags=40%, list=19%, signal=49%
REACTOME_RESOLUTION_OF_D_LOOP_STRUCTURES_THROUGH_SYNTHESIS_DEPENDENT_STRAND_ANNEALING_SDSA	REACTOME_RESOLUTION_OF_D_LOOP_STRUCTURES_THROUGH_SYNTHESIS_DEPENDENT_STRAND_ANNEALING_SDSA		17	0.528428	1.35841	0.1423	0.65257	1	1573	tags=29%, list=15%, signal=35%
REACTOME_HIV_INFECTION	REACTOME_HIV_INFECTION		213	0.406006	1.35467	0.175439	0.654579	1	2680	tags=40%, list=25%, signal=52%
REACTOME_DNA_DAMAGE_RECOGNITION_IN_GG_NER	REACTOME_DNA_DAMAGE_RECOGNITION_IN_GG_NER	Details ...	36	0.532558	1.54883	0.0431211	0.655937	1	2467	tags=50%, list=23%, signal=65%
BARIS_THYROID_CANCER_UP	BARIS_THYROID_CANCER_UP		22	0.469013	1.35374	0.120968	0.652806	1	273	tags=18%, list=3%, signal=19%
REACTOME_TRISTETRAPROLIN_TTP_ZFP36_BINDS_AND_DESTABILIZES_MRNA	REACTOME_TRISTETRAPROLIN_TTP_ZFP36_BINDS_AND_DESTABILIZES_MRNA		17	0.574766	1.35189	0.200393	0.656115	1	4460	tags=88%, list=42%, signal=153%
WANG_CLIM2_TARGETS_DN	WANG_CLIM2_TARGETS_DN		154	0.300673	1.35009	0.0381679	0.659276	1	1274	tags=19%, list=12%, signal=22%
JAZAG_TGFB1_SIGNALING_UP	JAZAG_TGFB1_SIGNALING_UP		74	0.33401	1.34904	0.0975143	0.660188	1	1522	tags=22%, list=14%, signal=25%
WP_CYTOSOLIC_DNASENSING_PATHWAY	WP_CYTOSOLIC_DNASENSING_PATHWAY		54	0.398136	1.34889	0.143984	0.658376	1	699	tags=19%, list=7%, signal=20%
WP_PURINE_METABOLISM_AND_RELATED_DISORDERS	WP_PURINE_METABOLISM_AND_RELATED_DISORDERS		19	0.490585	1.34802	0.162162	0.658772	1	2481	tags=58%, list=24%, signal=76%
YIH_RESPONSE_TO_ARSENITE_C3	YIH_RESPONSE_TO_ARSENITE_C3		24	0.403372	1.34789	0.100394	0.656912	1	2191	tags=42%, list=21%, signal=53%
NOUZOVA_TRETINOIN_AND_H4_ACETYLATION	NOUZOVA_TRETINOIN_AND_H4_ACETYLATION		116	0.342594	1.34745	0.105469	0.656029	1	2699	tags=34%, list=26%, signal=46%
REACTOME_SUMOYLATION_OF_SUMOYLATION_PROTEINS	REACTOME_SUMOYLATION_OF_SUMOYLATION_PROTEINS		35	0.564676	1.34524	0.22288	0.660236	1	2300	tags=63%, list=22%, signal=80%
STARK_HYPPOCAMPUS_22Q11_DELETION_DN	STARK_HYPPOCAMPUS_22Q11_DELETION_DN		19	0.476467	1.34433	0.139847	0.660898	1	198	tags=16%, list=2%, signal=16%
MIDORIKAWA_AMPLIFIED_IN_LIVER_CANCER	MIDORIKAWA_AMPLIFIED_IN_LIVER_CANCER		38	0.388885	1.34215	0.111111	0.665215	1	1912	tags=34%, list=18%, signal=42%
REACTOME_SENESCENCE_ASSOCIATED_SECRETORY_PHENOTYPE_SASP	REACTOME_SENESCENCE_ASSOCIATED_SECRETORY_PHENOTYPE_SASP		49	0.384567	1.34034	0.11575	0.661925	1	1742	tags=33%, list=17%, signal=39%
MANNE_COVID19_NONICU_VS_HEALTHY_DONOR_PLATELETS_UP	MANNE_COVID19_NONICU_VS_HEALTHY_DONOR_PLATELETS_UP		86	0.344264	1.34141	0.106719	0.663068	1	2652	tags=35%, list=25%, signal=46%
REACTOME_POSTMITOTIC_NUCLEAR_PORE_COMPLEX_NPC_REFORMATION	REACTOME_POSTMITOTIC_NUCLEAR_PORE_COMPLEX_NPC_REFORMATION		27	0.601249	1.34102	0.21875	0.662025	1	2300	tags=70%, list=22%, signal=90%
REACTOME_ROLE_OF_PHOSPHOLIPIDS_IN_PHAGOCYTOSIS	REACTOME_ROLE_OF_PHOSPHOLIPIDS_IN_PHAGOCYTOSIS		55	0.479028	1.34157	0.226415	0.66481	1	2463	tags=49%, list=23%, signal=64%
CHANDRAN_METASTASIS_TOP50_UP	CHANDRAN_METASTASIS_TOP50_UP		31	0.412771	1.3387	0.151685	0.664813	1	2965	tags=45%, list=28%, signal=63%
REACTOME_FORMATION_OF_TUBULIN_FOLDING_INTERMEDIATES_BY_CCT_TRIC	REACTOME_FORMATION_OF_TUBULIN_FOLDING_INTERMEDIATES_BY_CCT_TRIC		21	0.556721	1.33738	0.206693	0.666549	1	2648	tags=67%, list=25%, signal=89%
CHIANG_LIVER_CANCER_SUBCLASS_UNANNOTATED_DN	CHIANG_LIVER_CANCER_SUBCLASS_UNANNOTATED_DN		177	0.341039	1.3369	0.133205	0.665866	1	2828	tags=38%, list=27%, signal=52%
WP_LEUCINE_ISOLEUCINE_AND_VALINE_METABOLISM	WP_LEUCINE_ISOLEUCINE_AND_VALINE_METABOLISM		22	0.611923	1.33555	0.193613	0.667722	1	2524	tags=59%, list=24%, signal=78%
BOYAULT_LIVER_CANCER_SUBCLASS_G123_DN	BOYAULT_LIVER_CANCER_SUBCLASS_G123_DN		34	0.410413	1.33483	0.133603	0.667759	1	1511	tags=35%, list=14%, signal=41%
PID_SMAD2_3PATHWAY	PID_SMAD2_3PATHWAY		16	0.454143	1.33406	0.121673	0.667989	1	2056	tags=38%, list=20%, signal=47%
WP_GASTRIC_CANCER_NETWORK_2	WP_GASTRIC_CANCER_NETWORK_2		26	0.453199	1.33325	0.16441	0.668219	1	1750	tags=35%, list=17%, signal=41%
WP_22Q112_COPY_NUMBER_VARIATION_SYNDROME	WP_22Q112_COPY_NUMBER_VARIATION_SYNDROME		80	0.347835	1.33222	0.0970874	0.669038	1	2055	tags=31%, list=20%, signal=39%
REACTOME_BUTYRATE_RESPONSE_FACTOR_1_BRF1_BINDS_AND_DESTABILIZES_MRNA	REACTOME_BUTYRATE_RESPONSE_FACTOR_1_BRF1_BINDS_AND_DESTABILIZES_MRNA		17	0.561505	1.32492	0.215953	0.669616	1	4460	tags=82%, list=42%, signal=143%
UDAYAKUMAR_MED1_TARGETS_UP	UDAYAKUMAR_MED1_TARGETS_UP		119	0.319544	1.33018	0.0994152	0.670959	1	2994	tags=38%, list=28%, signal=52%
REACTOME_SARS_COV_2_INFECTION	REACTOME_SARS_COV_2_INFECTION		246	0.342027	1.32531	0.15873	0.670646	1	2455	tags=35%, list=23%, signal=44%
WANG_LMO4_TARGETS_DN	WANG_LMO4_TARGETS_DN		297	0.303086	1.32805	0.0988593	0.673036	1	2732	tags=35%, list=26%, signal=46%
DANG_REGULATED_BY_MYC_UP	DANG_REGULATED_BY_MYC_UP		62	0.382495	1.32789	0.160232	0.67144	1	3047	tags=48%, list=29%, signal=68%
CHIN_BREAST_CANCER_COPY_NUMBER_UP	CHIN_BREAST_CANCER_COPY_NUMBER_UP		20	0.45388	1.32698	0.137597	0.672078	1	2057	tags=40%, list=20%, signal=50%
WP_NAD_METABOLISM_IN_ONCOGENEINDUCED_SENESCENCE_AND_MITOCHONDRIAL_DYSFUNCTIONASSOCIATED_SENESCENCE	WP_NAD_METABOLISM_IN_ONCOGENEINDUCED_SENESCENCE_AND_MITOCHONDRIAL_DYSFUNCTIONASSOCIATED_SENESCENCE		19	0.479304	1.32674	0.166667	0.670602	1	1787	tags=37%, list=17%, signal=44%
SMITH_LIVER_CANCER	SMITH_LIVER_CANCER		42	0.370262	1.3254	0.132797	0.6725	1	2127	tags=38%, list=20%, signal=48%
REACTOME_METABOLISM_OF_PORPHYRINS	REACTOME_METABOLISM_OF_PORPHYRINS		19	0.495306	1.33085	0.169043	0.671124	1	2017	tags=47%, list=19%, signal=59%
REACTOME_MITOTIC_SPINDLE_CHECKPOINT	REACTOME_MITOTIC_SPINDLE_CHECKPOINT		103	0.4255	1.32886	0.206501	0.672705	1	2576	tags=41%, list=25%, signal=53%
KARLSSON_TGFB1_TARGETS_UP	KARLSSON_TGFB1_TARGETS_UP		109	0.372752	1.32006	0.168959	0.682003	1	2529	tags=43%, list=24%, signal=56%
YOKOE_CANCER_TESTIS_ANTIGENS	YOKOE_CANCER_TESTIS_ANTIGENS		18	0.462958	1.31889	0.140562	0.68337	1	3407	tags=67%, list=32%, signal=98%
REACTOME_MRNA_CAPPING	REACTOME_MRNA_CAPPING		28	0.565967	1.31872	0.227273	0.681735	1	3440	tags=75%, list=33%, signal=111%
AGUIRRE_PANCREATIC_CANCER_COPY_NUMBER_UP	AGUIRRE_PANCREATIC_CANCER_COPY_NUMBER_UP		246	0.313603	1.31861	0.117878	0.679974	1	2595	tags=35%, list=25%, signal=45%
CHICAS_RB1_TARGETS_LOW_SERUM	CHICAS_RB1_TARGETS_LOW_SERUM		68	0.372393	1.31542	0.155512	0.687467	1	1394	tags=28%, list=13%, signal=32%
BROWNE_HCMV_INFECTION_8HR_DN	BROWNE_HCMV_INFECTION_8HR_DN		32	0.381717	1.31434	0.1	0.688762	1	562	tags=13%, list=5%, signal=13%
REACTOME_FCERI_MEDIATED_MAPK_ACTIVATION	REACTOME_FCERI_MEDIATED_MAPK_ACTIVATION		58	0.447781	1.29613	0.25	0.684733	1	2738	tags=45%, list=26%, signal=60%
VALK_AML_CLUSTER_7	VALK_AML_CLUSTER_7		17	0.542326	1.31201	0.222441	0.69164	1	1156	tags=41%, list=11%, signal=46%
REACTOME_RNA_POLYMERASE_I_TRANSCRIPTION_TERMINATION	REACTOME_RNA_POLYMERASE_I_TRANSCRIPTION_TERMINATION		29	0.537378	1.29698	0.22561	0.686249	1	3054	tags=66%, list=29%, signal=92%
COLLIS_PRKDC_SUBSTRATES	COLLIS_PRKDC_SUBSTRATES		15	0.524431	1.30914	0.194656	0.696234	1	2437	tags=47%, list=23%, signal=61%
WANG_SMARCE1_TARGETS_DN	WANG_SMARCE1_TARGETS_DN		284	0.275204	1.30863	0.0726577	0.69569	1	2107	tags=26%, list=20%, signal=32%
REACTOME_TP53_REGULATES_TRANSCRIPTION_OF_DNA_REPAIR_GENES	REACTOME_TP53_REGULATES_TRANSCRIPTION_OF_DNA_REPAIR_GENES		57	0.457747	1.30535	0.232422	0.68699	1	3209	tags=60%, list=31%, signal=85%
BOYAULT_LIVER_CANCER_SUBCLASS_G3_UP	BOYAULT_LIVER_CANCER_SUBCLASS_G3_UP		179	0.363712	1.30808	0.185328	0.693085	1	3034	tags=46%, list=29%, signal=63%
REACTOME_SARS_COV_2_ACTIVATES_MODULATES_INNATE_AND_ADAPTIVE_IMMUNE_RESPONSES	REACTOME_SARS_COV_2_ACTIVATES_MODULATES_INNATE_AND_ADAPTIVE_IMMUNE_RESPONSES		101	0.356455	1.30118	0.175238	0.687494	1	2433	tags=35%, list=23%, signal=45%
JIANG_AGING_HYPOTHALAMUS_UP	JIANG_AGING_HYPOTHALAMUS_UP		44	0.392122	1.30752	0.174442	0.690598	1	1448	tags=25%, list=14%, signal=29%
CHANGOLKAR_H2AFY_TARGETS_UP	CHANGOLKAR_H2AFY_TARGETS_UP		37	0.359776	1.30708	0.128353	0.689945	1	1288	tags=27%, list=12%, signal=31%
VALK_AML_CLUSTER_8	VALK_AML_CLUSTER_8		17	0.504329	1.30653	0.196464	0.689568	1	1517	tags=47%, list=14%, signal=55%
NUTT_GBM_VS_AO_GLIOMA_DN	NUTT_GBM_VS_AO_GLIOMA_DN		33	0.459341	1.30589	0.201207	0.689435	1	2242	tags=48%, list=21%, signal=61%
KEGG_UBIQUITIN_MEDIATED_PROTEOLYSIS	KEGG_UBIQUITIN_MEDIATED_PROTEOLYSIS		118	0.345589	1.30575	0.143954	0.687783	1	2204	tags=33%, list=21%, signal=41%
REACTOME_POSITIVE_EPIGENETIC_REGULATION_OF_RRNA_EXPRESSION	REACTOME_POSITIVE_EPIGENETIC_REGULATION_OF_RRNA_EXPRESSION		51	0.46493	1.30304	0.197125	0.687701	1	2533	tags=39%, list=24%, signal=51%
BIOCARTA_ARF_PATHWAY	BIOCARTA_ARF_PATHWAY		15	0.484658	1.30479	0.164	0.686675	1	2261	tags=53%, list=22%, signal=68%
WINNEPENNINCKX_MELANOMA_METASTASIS_UP	WINNEPENNINCKX_MELANOMA_METASTASIS_UP		140	0.422019	1.30354	0.224609	0.688262	1	2183	tags=30%, list=21%, signal=37%
REACTOME_FCGR_ACTIVATION	REACTOME_FCGR_ACTIVATION		44	0.526275	1.29378	0.28481	0.687888	1	1991	tags=45%, list=19%, signal=56%
REACTOME_INTERCONVERSION_OF_NUCLEOTIDE_DI_AND_TRIPHOSPHATES	REACTOME_INTERCONVERSION_OF_NUCLEOTIDE_DI_AND_TRIPHOSPHATES		26	0.432709	1.31373	0.166987	0.68851	1	2359	tags=42%, list=22%, signal=54%
DAIRKEE_CANCER_PRONE_RESPONSE_BPA	DAIRKEE_CANCER_PRONE_RESPONSE_BPA		46	0.390072	1.30156	0.187146	0.688409	1	2216	tags=39%, list=21%, signal=49%
REACTOME_DISEASES_OF_DNA_REPAIR	REACTOME_DISEASES_OF_DNA_REPAIR		38	0.482813	1.29949	0.232742	0.688636	1	1573	tags=29%, list=15%, signal=34%
LUI_THYROID_CANCER_PAX8_PPARG_DN	LUI_THYROID_CANCER_PAX8_PPARG_DN		42	0.42655	1.29959	0.205941	0.690333	1	2462	tags=48%, list=23%, signal=62%
REACTOME_SIGNALING_BY_FGFR2	REACTOME_SIGNALING_BY_FGFR2		50	0.413887	1.30195	0.1917	0.689135	1	2916	tags=48%, list=28%, signal=66%
KIM_GASTRIC_CANCER_CHEMOSENSITIVITY	KIM_GASTRIC_CANCER_CHEMOSENSITIVITY		60	0.334633	1.2994	0.0892495	0.686919	1	1243	tags=23%, list=12%, signal=26%
YAO_TEMPORAL_RESPONSE_TO_PROGESTERONE_CLUSTER_3	YAO_TEMPORAL_RESPONSE_TO_PROGESTERONE_CLUSTER_3		16	0.485472	1.29892	0.190574	0.686403	1	1991	tags=38%, list=19%, signal=46%
BLANCO_MELO_INFLUENZA_A_INFECTION_A594_CELLS_UP	BLANCO_MELO_INFLUENZA_A_INFECTION_A594_CELLS_UP		24	0.41157	1.29846	0.139806	0.685856	1	1367	tags=25%, list=13%, signal=29%
MARTINEZ_RESPONSE_TO_TRABECTEDIN_UP	MARTINEZ_RESPONSE_TO_TRABECTEDIN_UP		53	0.349524	1.29727	0.12395	0.687307	1	832	tags=17%, list=8%, signal=18%
REACTOME_SUMOYLATION_OF_DNA_REPLICATION_PROTEINS	REACTOME_SUMOYLATION_OF_DNA_REPLICATION_PROTEINS		46	0.490486	1.28817	0.256214	0.69103	1	2300	tags=52%, list=22%, signal=66%
YANG_BREAST_CANCER_ESR1_LASER_UP	YANG_BREAST_CANCER_ESR1_LASER_UP		21	0.419125	1.29634	0.171756	0.686168	1	1483	tags=33%, list=14%, signal=39%
REACTOME_SIGNALING_BY_FGFR	REACTOME_SIGNALING_BY_FGFR		57	0.387446	1.30787	0.164729	0.691651	1	3049	tags=46%, list=29%, signal=64%
NUNODA_RESPONSE_TO_DASATINIB_IMATINIB_UP	NUNODA_RESPONSE_TO_DASATINIB_IMATINIB_UP		21	0.442438	1.29468	0.144195	0.687095	1	1737	tags=33%, list=17%, signal=40%
REACTOME_NONHOMOLOGOUS_END_JOINING_NHEJ	REACTOME_NONHOMOLOGOUS_END_JOINING_NHEJ		36	0.418065	1.28817	0.163347	0.692918	1	3979	tags=58%, list=38%, signal=94%
SCHLOSSER_MYC_TARGETS_AND_SERUM_RESPONSE_UP	SCHLOSSER_MYC_TARGETS_AND_SERUM_RESPONSE_UP		44	0.417899	1.29315	0.180527	0.687852	1	3104	tags=45%, list=30%, signal=64%
FAELT_B_CLL_WITH_VH_REARRANGEMENTS_DN	FAELT_B_CLL_WITH_VH_REARRANGEMENTS_DN		39	0.368993	1.29125	0.144841	0.691553	1	1312	tags=21%, list=12%, signal=23%
YANG_BREAST_CANCER_ESR1_BULK_UP	YANG_BREAST_CANCER_ESR1_BULK_UP		19	0.406617	1.29092	0.150097	0.690585	1	2257	tags=32%, list=21%, signal=40%
DAZARD_RESPONSE_TO_UV_SCC_DN	DAZARD_RESPONSE_TO_UV_SCC_DN		95	0.349743	1.28949	0.141129	0.692954	1	2759	tags=37%, list=26%, signal=49%
REACTOME_TRANSPORT_OF_MATURE_TRANSCRIPT_TO_CYTOPLASM	REACTOME_TRANSPORT_OF_MATURE_TRANSCRIPT_TO_CYTOPLASM		78	0.499988	1.28867	0.264479	0.693402	1	3339	tags=65%, list=32%, signal=95%
REACTOME_GLUCOSE_METABOLISM	REACTOME_GLUCOSE_METABOLISM		84	0.384173	1.28297	0.218688	0.694607	1	1669	tags=36%, list=16%, signal=42%
REACTOME_BRANCHED_CHAIN_AMINO_ACID_CATABOLISM	REACTOME_BRANCHED_CHAIN_AMINO_ACID_CATABOLISM		20	0.577696	1.30819	0.224409	0.694836	1	3616	tags=70%, list=34%, signal=106%
JAIN_NFKB_SIGNALING	JAIN_NFKB_SIGNALING		71	0.327757	1.28814	0.146199	0.689214	1	2117	tags=35%, list=20%, signal=44%
BLANCO_MELO_COVID19_SARS_COV_2_INFECTION_A594_ACE2_EXPRESSING_CELLS_DN	BLANCO_MELO_COVID19_SARS_COV_2_INFECTION_A594_ACE2_EXPRESSING_CELLS_DN		68	0.325787	1.28705	0.121032	0.690577	1	723	tags=16%, list=7%, signal=17%
PID_DNA_PK_PATHWAY	PID_DNA_PK_PATHWAY		15	0.516288	1.287	0.205426	0.688818	1	2270	tags=53%, list=22%, signal=68%
CHOW_RASSF1_TARGETS_UP	CHOW_RASSF1_TARGETS_UP		24	0.414045	1.28695	0.15444	0.687135	1	3114	tags=42%, list=30%, signal=59%
WP_MTHFR_DEFICIENCY	WP_MTHFR_DEFICIENCY		19	0.404079	1.28496	0.156134	0.69081	1	2458	tags=37%, list=23%, signal=48%
REACTOME_SUMOYLATION_OF_DNA_DAMAGE_RESPONSE_AND_REPAIR_PROTEINS	REACTOME_SUMOYLATION_OF_DNA_DAMAGE_RESPONSE_AND_REPAIR_PROTEINS		75	0.439428	1.31024	0.222892	0.695019	1	1782	tags=37%, list=17%, signal=45%
HESS_TARGETS_OF_HOXA9_AND_MEIS1_UP	HESS_TARGETS_OF_HOXA9_AND_MEIS1_UP		55	0.381227	1.2807	0.197652	0.699468	1	2583	tags=40%, list=25%, signal=53%
BORCZUK_MALIGNANT_MESOTHELIOMA_UP	BORCZUK_MALIGNANT_MESOTHELIOMA_UP		289	0.313093	1.27912	0.174664	0.702104	1	1459	tags=23%, list=14%, signal=26%
REACTOME_DUAL_INCISION_IN_GG_NER	REACTOME_DUAL_INCISION_IN_GG_NER		39	0.464559	1.27688	0.231801	0.706703	1	3205	tags=51%, list=30%, signal=73%
JISON_SICKLE_CELL_DISEASE_DN	JISON_SICKLE_CELL_DISEASE_DN		150	0.361659	1.27672	0.210325	0.705346	1	2273	tags=33%, list=22%, signal=42%
REACTOME_FCERI_MEDIATED_NF_KB_ACTIVATION	REACTOME_FCERI_MEDIATED_NF_KB_ACTIVATION		102	0.382379	1.27471	0.222222	0.70931	1	3244	tags=41%, list=31%, signal=59%
DORSAM_HOXA9_TARGETS_DN	DORSAM_HOXA9_TARGETS_DN		30	0.37105	1.27385	0.165306	0.709962	1	778	tags=23%, list=7%, signal=25%
WANG_TUMOR_INVASIVENESS_UP	WANG_TUMOR_INVASIVENESS_UP		340	0.318358	1.27199	0.206166	0.713731	1	2181	tags=31%, list=21%, signal=38%
NEMETH_INFLAMMATORY_RESPONSE_LPS_DN	NEMETH_INFLAMMATORY_RESPONSE_LPS_DN		24	0.398426	1.27161	0.169043	0.713003	1	2257	tags=33%, list=21%, signal=42%
REACTOME_SCAVENGING_OF_HEME_FROM_PLASMA	REACTOME_SCAVENGING_OF_HEME_FROM_PLASMA		43	0.536723	1.2713	0.306418	0.710193	1	1991	tags=49%, list=19%, signal=60%
REACTOME_PLATELET_SENSITIZATION_BY_LDL	REACTOME_PLATELET_SENSITIZATION_BY_LDL		16	0.478801	1.27158	0.218	0.711211	1	2127	tags=31%, list=20%, signal=39%
MANNE_COVID19_COMBINED_COHORT_VS_HEALTHY_DONOR_PLATELETS_UP	MANNE_COVID19_COMBINED_COHORT_VS_HEALTHY_DONOR_PLATELETS_UP		109	0.309382	1.26919	0.141454	0.71448	1	1558	tags=21%, list=15%, signal=25%
SMID_BREAST_CANCER_LUMINAL_A_DN	SMID_BREAST_CANCER_LUMINAL_A_DN		15	0.537917	1.26851	0.225352	0.714561	1	2016	tags=33%, list=19%, signal=41%
SU_PANCREAS	SU_PANCREAS		17	0.427181	1.26819	0.178782	0.713714	1	1778	tags=29%, list=17%, signal=35%
NIKOLSKY_MUTATED_AND_AMPLIFIED_IN_BREAST_CANCER	NIKOLSKY_MUTATED_AND_AMPLIFIED_IN_BREAST_CANCER		50	0.324896	1.26693	0.141473	0.715528	1	1698	tags=24%, list=16%, signal=28%
REACTOME_NEDDYLATION	REACTOME_NEDDYLATION		178	0.336219	1.26689	0.185687	0.713803	1	3063	tags=38%, list=29%, signal=53%
BASSO_B_LYMPHOCYTE_NETWORK	BASSO_B_LYMPHOCYTE_NETWORK		130	0.309207	1.2647	0.145631	0.718314	1	3140	tags=40%, list=30%, signal=56%
FLOTHO_PEDIATRIC_ALL_THERAPY_RESPONSE_DN	FLOTHO_PEDIATRIC_ALL_THERAPY_RESPONSE_DN		22	0.420031	1.26454	0.187867	0.716936	1	1197	tags=27%, list=11%, signal=31%
VIETOR_IFRD1_TARGETS	VIETOR_IFRD1_TARGETS		20	0.408393	1.26443	0.126984	0.715449	1	2644	tags=40%, list=25%, signal=53%
PID_ATM_PATHWAY	PID_ATM_PATHWAY		30	0.436199	1.26222	0.229249	0.72018	1	3216	tags=43%, list=31%, signal=62%
MULLIGHAN_NPM1_MUTATED_SIGNATURE_2_DN	MULLIGHAN_NPM1_MUTATED_SIGNATURE_2_DN		59	0.322426	1.2616	0.141684	0.720143	1	2257	tags=27%, list=21%, signal=34%
PID_AR_TF_PATHWAY	PID_AR_TF_PATHWAY		41	0.396459	1.26147	0.174699	0.718695	1	1983	tags=32%, list=19%, signal=39%
KEGG_VALINE_LEUCINE_AND_ISOLEUCINE_DEGRADATION	KEGG_VALINE_LEUCINE_AND_ISOLEUCINE_DEGRADATION		41	0.47021	1.25973	0.266667	0.721977	1	2596	tags=44%, list=25%, signal=58%
KEGG_PURINE_METABOLISM	KEGG_PURINE_METABOLISM		119	0.309062	1.25916	0.167619	0.721798	1	2642	tags=38%, list=25%, signal=50%
GRABARCZYK_BCL11B_TARGETS_DN	GRABARCZYK_BCL11B_TARGETS_DN		45	0.324121	1.25796	0.132812	0.723358	1	2495	tags=31%, list=24%, signal=41%
BILANGES_SERUM_RESPONSE_TRANSLATION	BILANGES_SERUM_RESPONSE_TRANSLATION		29	0.508662	1.25615	0.273622	0.726768	1	2030	tags=48%, list=19%, signal=60%
NIKOLSKY_BREAST_CANCER_7P22_AMPLICON	NIKOLSKY_BREAST_CANCER_7P22_AMPLICON		26	0.415	1.25513	0.198842	0.727881	1	2288	tags=42%, list=22%, signal=54%
HUANG_DASATINIB_RESISTANCE_DN	HUANG_DASATINIB_RESISTANCE_DN		49	0.324331	1.25412	0.118236	0.728961	1	2409	tags=35%, list=23%, signal=45%
REACTOME_RAS_PROCESSING	REACTOME_RAS_PROCESSING		19	0.453595	1.25106	0.231827	0.729001	1	2483	tags=53%, list=24%, signal=69%
MORI_EMU_MYC_LYMPHOMA_BY_ONSET_TIME_UP	MORI_EMU_MYC_LYMPHOMA_BY_ONSET_TIME_UP		97	0.372433	1.25244	0.203557	0.730341	1	2263	tags=33%, list=22%, signal=42%
GENTILE_UV_RESPONSE_CLUSTER_D9	GENTILE_UV_RESPONSE_CLUSTER_D9		18	0.427898	1.25212	0.18622	0.729497	1	2465	tags=61%, list=23%, signal=80%
REACTOME_MAPK_TARGETS_NUCLEAR_EVENTS_MEDIATED_BY_MAP_KINASES	REACTOME_MAPK_TARGETS_NUCLEAR_EVENTS_MEDIATED_BY_MAP_KINASES		26	0.376106	1.25167	0.180527	0.729033	1	1727	tags=23%, list=16%, signal=28%
REACTOME_FGFR2_ALTERNATIVE_SPLICING	REACTOME_FGFR2_ALTERNATIVE_SPLICING		23	0.545613	1.24898	0.304951	0.729559	1	2916	tags=61%, list=28%, signal=84%
BILD_MYC_ONCOGENIC_SIGNATURE	BILD_MYC_ONCOGENIC_SIGNATURE		159	0.307412	1.25077	0.176587	0.727978	1	2210	tags=32%, list=21%, signal=40%
CHANDRAN_METASTASIS_UP	CHANDRAN_METASTASIS_UP		149	0.282069	1.24925	0.123506	0.730554	1	1644	tags=23%, list=16%, signal=27%
REACTOME_VEGFR2_MEDIATED_VASCULAR_PERMEABILITY	REACTOME_VEGFR2_MEDIATED_VASCULAR_PERMEABILITY		24	0.404343	1.25266	0.179732	0.731542	1	2773	tags=42%, list=26%, signal=56%
KUMAR_PATHOGEN_LOAD_BY_MACROPHAGES	KUMAR_PATHOGEN_LOAD_BY_MACROPHAGES		164	0.260305	1.24883	0.0721063	0.728185	1	2397	tags=27%, list=23%, signal=35%
FLECHNER_BIOPSY_KIDNEY_TRANSPLANT_REJECTED_VS_OK_DN	FLECHNER_BIOPSY_KIDNEY_TRANSPLANT_REJECTED_VS_OK_DN		453	0.275595	1.24869	0.153101	0.72681	1	2599	tags=31%, list=25%, signal=39%
TANAKA_METHYLATED_IN_ESOPHAGEAL_CARCINOMA	TANAKA_METHYLATED_IN_ESOPHAGEAL_CARCINOMA		58	0.330546	1.24699	0.168378	0.729879	1	3069	tags=41%, list=29%, signal=58%
NIKOLSKY_BREAST_CANCER_8P12_P11_AMPLICON	NIKOLSKY_BREAST_CANCER_8P12_P11_AMPLICON		36	0.428285	1.24691	0.25	0.728288	1	2542	tags=47%, list=24%, signal=62%
WP_TCA_CYCLE_AND_DEFICIENCY_OF_PYRUVATE_DEHYDROGENASE_COMPLEX_PDHC	WP_TCA_CYCLE_AND_DEFICIENCY_OF_PYRUVATE_DEHYDROGENASE_COMPLEX_PDHC		15	0.526811	1.24562	0.265625	0.730326	1	1746	tags=47%, list=17%, signal=56%
SHIPP_DLBCL_CURED_VS_FATAL_DN	SHIPP_DLBCL_CURED_VS_FATAL_DN		34	0.351685	1.24484	0.169291	0.730793	1	1613	tags=26%, list=15%, signal=31%
GARGALOVIC_RESPONSE_TO_OXIDIZED_PHOSPHOLIPIDS_GREEN_DN	GARGALOVIC_RESPONSE_TO_OXIDIZED_PHOSPHOLIPIDS_GREEN_DN		19	0.437316	1.24262	0.202105	0.7356	1	2431	tags=42%, list=23%, signal=55%
WALLACE_PROSTATE_CANCER_UP	WALLACE_PROSTATE_CANCER_UP		16	0.429963	1.24247	0.19057	0.734286	1	2687	tags=38%, list=26%, signal=50%
REACTOME_CD28_DEPENDENT_PI3K_AKT_SIGNALING	REACTOME_CD28_DEPENDENT_PI3K_AKT_SIGNALING		17	0.44876	1.23942	0.211577	0.734262	1	2773	tags=35%, list=26%, signal=48%
KEGG_HOMOLOGOUS_RECOMBINATION	KEGG_HOMOLOGOUS_RECOMBINATION		20	0.467052	1.24134	0.229287	0.733934	1	1715	tags=30%, list=16%, signal=36%
CHESLER_BRAIN_HIGHEST_GENETIC_VARIANCE	CHESLER_BRAIN_HIGHEST_GENETIC_VARIANCE		29	0.340395	1.23973	0.169323	0.736815	1	3191	tags=48%, list=30%, signal=69%
KRIEG_KDM3A_TARGETS_NOT_HYPOXIA	KRIEG_KDM3A_TARGETS_NOT_HYPOXIA		164	0.285127	1.23964	0.155598	0.735354	1	2821	tags=31%, list=27%, signal=42%
REACTOME_PROTEIN_FOLDING	REACTOME_PROTEIN_FOLDING		77	0.349998	1.24135	0.220676	0.735673	1	2270	tags=39%, list=22%, signal=49%
KIM_WT1_TARGETS_12HR_DN	KIM_WT1_TARGETS_12HR_DN		167	0.285846	1.2392	0.169261	0.733124	1	1922	tags=24%, list=18%, signal=29%
SMID_BREAST_CANCER_LUMINAL_B_UP	SMID_BREAST_CANCER_LUMINAL_B_UP		87	0.300274	1.23798	0.142045	0.734899	1	1617	tags=21%, list=15%, signal=24%
BHATTACHARYA_EMBRYONIC_STEM_CELL	BHATTACHARYA_EMBRYONIC_STEM_CELL		68	0.388593	1.2377	0.248555	0.733967	1	1679	tags=31%, list=16%, signal=37%
PID_P53_REGULATION_PATHWAY	PID_P53_REGULATION_PATHWAY		52	0.3606	1.23755	0.215842	0.732641	1	2191	tags=29%, list=21%, signal=36%
BILANGES_SERUM_SENSITIVE_GENES	BILANGES_SERUM_SENSITIVE_GENES		56	0.307312	1.23644	0.151515	0.734153	1	2551	tags=38%, list=24%, signal=49%
REACTOME_SIGNALING_BY_FGFR_IN_DISEASE	REACTOME_SIGNALING_BY_FGFR_IN_DISEASE		44	0.376926	1.23478	0.231237	0.73721	1	2916	tags=48%, list=28%, signal=66%
ZHONG_RESPONSE_TO_AZACITIDINE_AND_TSA_DN	ZHONG_RESPONSE_TO_AZACITIDINE_AND_TSA_DN		60	0.357984	1.23449	0.204453	0.736364	1	1590	tags=23%, list=15%, signal=27%
RAO_BOUND_BY_SALL4_ISOFORM_A	RAO_BOUND_BY_SALL4_ISOFORM_A		103	0.283664	1.23386	0.11332	0.736374	1	2478	tags=33%, list=24%, signal=43%
CAFFAREL_RESPONSE_TO_THC_24HR_5_DN	CAFFAREL_RESPONSE_TO_THC_24HR_5_DN		46	0.353823	1.23365	0.180233	0.735287	1	1176	tags=28%, list=11%, signal=32%
JOHNSTONE_PARVB_TARGETS_2_DN	JOHNSTONE_PARVB_TARGETS_2_DN		290	0.283	1.23205	0.148374	0.738064	1	2299	tags=27%, list=22%, signal=33%
REACTOME_TRANSCRIPTION_COUPLED_NUCLEOTIDE_EXCISION_REPAIR_TC_NER	REACTOME_TRANSCRIPTION_COUPLED_NUCLEOTIDE_EXCISION_REPAIR_TC_NER		75	0.407806	1.23046	0.24283	0.740957	1	3092	tags=45%, list=29%, signal=64%
FEVR_CTNNB1_TARGETS_DN	FEVR_CTNNB1_TARGETS_DN		470	0.319683	1.2296	0.224762	0.741706	1	3331	tags=41%, list=32%, signal=58%
CAFFAREL_RESPONSE_TO_THC_24HR_5_UP	CAFFAREL_RESPONSE_TO_THC_24HR_5_UP		30	0.372663	1.22861	0.184615	0.742766	1	1575	tags=23%, list=15%, signal=27%
LE_NEURONAL_DIFFERENTIATION_DN	LE_NEURONAL_DIFFERENTIATION_DN		15	0.452008	1.22829	0.225621	0.741961	1	1457	tags=27%, list=14%, signal=31%
KEGG_BUTANOATE_METABOLISM	KEGG_BUTANOATE_METABOLISM		25	0.436987	1.22784	0.266537	0.741554	1	3474	tags=56%, list=33%, signal=83%
FLECHNER_BIOPSY_KIDNEY_TRANSPLANT_OK_VS_DONOR_DN	FLECHNER_BIOPSY_KIDNEY_TRANSPLANT_OK_VS_DONOR_DN		19	0.397699	1.225	0.194059	0.747985	1	3287	tags=58%, list=31%, signal=84%
NIKOLSKY_BREAST_CANCER_12Q13_Q21_AMPLICON	NIKOLSKY_BREAST_CANCER_12Q13_Q21_AMPLICON		29	0.385707	1.22498	0.215909	0.746318	1	3556	tags=52%, list=34%, signal=78%
REACTOME_FATTY_ACYL_COA_BIOSYNTHESIS	REACTOME_FATTY_ACYL_COA_BIOSYNTHESIS		29	0.406782	1.22368	0.23	0.7432	1	440	tags=21%, list=4%, signal=22%
REACTOME_DEADENYLATION_DEPENDENT_MRNA_DECAY	REACTOME_DEADENYLATION_DEPENDENT_MRNA_DECAY		55	0.42593	1.22452	0.275591	0.744156	1	3690	tags=58%, list=35%, signal=89%
REACTOME_RNA_POLYMERASE_I_TRANSCRIPTION	REACTOME_RNA_POLYMERASE_I_TRANSCRIPTION		56	0.424795	1.22386	0.276639	0.744405	1	3082	tags=48%, list=29%, signal=68%
REACTOME_MRNA_DECAY_BY_3_TO_5_EXORIBONUCLEASE	REACTOME_MRNA_DECAY_BY_3_TO_5_EXORIBONUCLEASE		16	0.551387	1.22462	0.297787	0.745573	1	4232	tags=75%, list=40%, signal=125%
WANG_RESPONSE_TO_ANDROGEN_UP	WANG_RESPONSE_TO_ANDROGEN_UP		24	0.378328	1.22333	0.207436	0.742449	1	2706	tags=38%, list=26%, signal=50%
TOYOTA_TARGETS_OF_MIR34B_AND_MIR34C	TOYOTA_TARGETS_OF_MIR34B_AND_MIR34C		339	0.289774	1.2227	0.184109	0.742553	1	3099	tags=37%, list=29%, signal=50%
SUBTIL_PROGESTIN_TARGETS	SUBTIL_PROGESTIN_TARGETS		27	0.377082	1.2211	0.222868	0.745582	1	1864	tags=33%, list=18%, signal=40%
REACTOME_SYNTHESIS_OF_PIPS_AT_THE_EARLY_ENDOSOME_MEMBRANE	REACTOME_SYNTHESIS_OF_PIPS_AT_THE_EARLY_ENDOSOME_MEMBRANE		16	0.47259	1.21995	0.264078	0.747119	1	3576	tags=56%, list=34%, signal=85%
REACTOME_M_PHASE	REACTOME_M_PHASE		331	0.324232	1.21922	0.229323	0.747584	1	2742	tags=33%, list=26%, signal=43%
SAKAI_TUMOR_INFILTRATING_MONOCYTES_DN	SAKAI_TUMOR_INFILTRATING_MONOCYTES_DN		72	0.351296	1.21883	0.2249	0.747022	1	3417	tags=47%, list=32%, signal=69%
FLECHNER_PBL_KIDNEY_TRANSPLANT_OK_VS_DONOR_UP	FLECHNER_PBL_KIDNEY_TRANSPLANT_OK_VS_DONOR_UP		136	0.304978	1.21741	0.201149	0.749225	1	2224	tags=31%, list=21%, signal=39%
REACTOME_PINK1_PRKN_MEDIATED_MITOPHAGY	REACTOME_PINK1_PRKN_MEDIATED_MITOPHAGY		18	0.49236	1.21628	0.272545	0.749161	1	1491	tags=39%, list=14%, signal=45%
REACTOME_MITOTIC_METAPHASE_AND_ANAPHASE	REACTOME_MITOTIC_METAPHASE_AND_ANAPHASE		213	0.358936	1.2166	0.270793	0.749913	1	2742	tags=36%, list=26%, signal=48%
BIOCARTA_IGF1MTOR_PATHWAY	BIOCARTA_IGF1MTOR_PATHWAY		18	0.467126	1.21598	0.270217	0.748307	1	3361	tags=61%, list=32%, signal=90%
WP_MITOCHONDRIAL_GENE_EXPRESSION	WP_MITOCHONDRIAL_GENE_EXPRESSION		16	0.45773	1.21332	0.25	0.754299	1	492	tags=19%, list=5%, signal=20%
KESHELAVA_MULTIPLE_DRUG_RESISTANCE	KESHELAVA_MULTIPLE_DRUG_RESISTANCE		62	0.312041	1.21316	0.185771	0.753088	1	2353	tags=35%, list=22%, signal=45%
HILLION_HMGA1_TARGETS	HILLION_HMGA1_TARGETS		55	0.336961	1.21189	0.242248	0.755083	1	2565	tags=36%, list=24%, signal=48%
KEGG_CYSTEINE_AND_METHIONINE_METABOLISM	KEGG_CYSTEINE_AND_METHIONINE_METABOLISM		27	0.388098	1.21083	0.230616	0.756462	1	2745	tags=48%, list=26%, signal=65%
VECCHI_GASTRIC_CANCER_ADVANCED_VS_EARLY_DN	VECCHI_GASTRIC_CANCER_ADVANCED_VS_EARLY_DN		72	0.297033	1.2102	0.149425	0.756579	1	1717	tags=24%, list=16%, signal=28%
XU_HGF_TARGETS_INDUCED_BY_AKT1_48HR_DN	XU_HGF_TARGETS_INDUCED_BY_AKT1_48HR_DN		18	0.447004	1.20961	0.245648	0.756637	1	426	tags=17%, list=4%, signal=17%
SCHMIDT_POR_TARGETS_IN_LIMB_BUD_UP	SCHMIDT_POR_TARGETS_IN_LIMB_BUD_UP		20	0.481599	1.20952	0.282569	0.75524	1	1855	tags=40%, list=18%, signal=48%
WP_16P112_PROXIMAL_DELETION_SYNDROME	WP_16P112_PROXIMAL_DELETION_SYNDROME		58	0.337512	1.20708	0.226306	0.760569	1	1507	tags=24%, list=14%, signal=28%
FERRANDO_T_ALL_WITH_MLL_ENL_FUSION_DN	FERRANDO_T_ALL_WITH_MLL_ENL_FUSION_DN		80	0.333107	1.20663	0.228963	0.760209	1	1454	tags=23%, list=14%, signal=26%
REACTOME_SUMOYLATION_OF_RNA_BINDING_PROTEINS	REACTOME_SUMOYLATION_OF_RNA_BINDING_PROTEINS		47	0.479219	1.2052	0.325203	0.759322	1	2300	tags=51%, list=22%, signal=65%
SPIELMAN_LYMPHOBLAST_EUROPEAN_VS_ASIAN_UP	SPIELMAN_LYMPHOBLAST_EUROPEAN_VS_ASIAN_UP		428	0.277537	1.2052	0.207767	0.760953	1	1907	tags=22%, list=18%, signal=26%
REACTOME_AZATHIOPRINE_ADME	REACTOME_AZATHIOPRINE_ADME		17	0.395774	1.20609	0.214286	0.760072	1	1469	tags=29%, list=14%, signal=34%
DARWICHE_PAPILLOMA_RISK_HIGH_DN	DARWICHE_PAPILLOMA_RISK_HIGH_DN		124	0.267633	1.20481	0.128514	0.75877	1	2083	tags=24%, list=20%, signal=30%
WANG_TARGETS_OF_MLL_CBP_FUSION_DN	WANG_TARGETS_OF_MLL_CBP_FUSION_DN		42	0.345404	1.20398	0.235294	0.759541	1	1429	tags=29%, list=14%, signal=33%
KEGG_RNA_DEGRADATION	KEGG_RNA_DEGRADATION		55	0.419397	1.20283	0.295547	0.761246	1	2475	tags=44%, list=24%, signal=57%
WP_NRF2ARE_REGULATION	WP_NRF2ARE_REGULATION		21	0.395847	1.2024	0.214286	0.760848	1	1718	tags=29%, list=16%, signal=34%
REACTOME_RHO_GTPASES_ACTIVATE_FORMINS	REACTOME_RHO_GTPASES_ACTIVATE_FORMINS		126	0.3443	1.20019	0.259542	0.763841	1	2821	tags=37%, list=27%, signal=50%
REACTOME_GLOBAL_GENOME_NUCLEOTIDE_EXCISION_REPAIR_GG_NER	REACTOME_GLOBAL_GENOME_NUCLEOTIDE_EXCISION_REPAIR_GG_NER		80	0.380537	1.20027	0.265504	0.76524	1	2713	tags=40%, list=26%, signal=54%
GARGALOVIC_RESPONSE_TO_OXIDIZED_PHOSPHOLIPIDS_BLUE_DN	GARGALOVIC_RESPONSE_TO_OXIDIZED_PHOSPHOLIPIDS_BLUE_DN		38	0.326408	1.1993	0.197125	0.764749	1	1300	tags=26%, list=12%, signal=30%
DARWICHE_SQUAMOUS_CELL_CARCINOMA_DN	DARWICHE_SQUAMOUS_CELL_CARCINOMA_DN		123	0.261017	1.19752	0.145098	0.768125	1	2075	tags=24%, list=20%, signal=29%
WP_AMINO_ACID_METABOLISM	WP_AMINO_ACID_METABOLISM		72	0.370089	1.19719	0.260355	0.767438	1	1746	tags=32%, list=17%, signal=38%
TOMIDA_METASTASIS_UP	TOMIDA_METASTASIS_UP		17	0.45959	1.19551	0.273642	0.770724	1	1672	tags=29%, list=16%, signal=35%
REACTOME_HOST_INTERACTIONS_OF_HIV_FACTORS	REACTOME_HOST_INTERACTIONS_OF_HIV_FACTORS		122	0.380157	1.19155	0.296875	0.7707	1	2742	tags=38%, list=26%, signal=50%
TIEN_INTESTINE_PROBIOTICS_6HR_UP	TIEN_INTESTINE_PROBIOTICS_6HR_UP		46	0.426116	1.19428	0.306043	0.771037	1	2001	tags=41%, list=19%, signal=51%
COLLER_MYC_TARGETS_UP	COLLER_MYC_TARGETS_UP		21	0.452721	1.19274	0.322645	0.77384	1	2336	tags=48%, list=22%, signal=61%
REACTOME_COOPERATION_OF_PREFOLDIN_AND_TRIC_CCT_IN_ACTIN_AND_TUBULIN_FOLDING	REACTOME_COOPERATION_OF_PREFOLDIN_AND_TRIC_CCT_IN_ACTIN_AND_TUBULIN_FOLDING		28	0.467643	1.19485	0.30572	0.771045	1	2648	tags=54%, list=25%, signal=71%
TIEN_INTESTINE_PROBIOTICS_2HR_UP	TIEN_INTESTINE_PROBIOTICS_2HR_UP		24	0.405841	1.19244	0.278752	0.771485	1	1292	tags=29%, list=12%, signal=33%
WP_DNA_REPAIR_PATHWAYS_FULL_NETWORK	WP_DNA_REPAIR_PATHWAYS_FULL_NETWORK		104	0.370552	1.19184	0.267308	0.77155	1	2074	tags=33%, list=20%, signal=40%
REACTOME_POST_CHAPERONIN_TUBULIN_FOLDING_PATHWAY	REACTOME_POST_CHAPERONIN_TUBULIN_FOLDING_PATHWAY		19	0.442368	1.1927	0.281746	0.772334	1	2253	tags=53%, list=21%, signal=67%
FRASOR_RESPONSE_TO_SERM_OR_FULVESTRANT_UP	FRASOR_RESPONSE_TO_SERM_OR_FULVESTRANT_UP		15	0.458458	1.18924	0.277014	0.775927	1	1702	tags=27%, list=16%, signal=32%
GAJATE_RESPONSE_TO_TRABECTEDIN_DN	GAJATE_RESPONSE_TO_TRABECTEDIN_DN		16	0.423352	1.18902	0.249497	0.774927	1	2362	tags=38%, list=22%, signal=48%
PID_MYC_ACTIV_PATHWAY	PID_MYC_ACTIV_PATHWAY		66	0.350086	1.18893	0.278846	0.773566	1	2830	tags=41%, list=27%, signal=56%
REACTOME_SEPARATION_OF_SISTER_CHROMATIDS	REACTOME_SEPARATION_OF_SISTER_CHROMATIDS		171	0.35295	1.1882	0.285171	0.773916	1	2742	tags=35%, list=26%, signal=46%
NADLER_OBESITY_DN	NADLER_OBESITY_DN		40	0.329499	1.18755	0.231557	0.774114	1	405	tags=15%, list=4%, signal=16%
REACTOME_ORGANELLE_BIOGENESIS_AND_MAINTENANCE	REACTOME_ORGANELLE_BIOGENESIS_AND_MAINTENANCE		245	0.29545	1.1829	0.248988	0.779365	1	3012	tags=36%, list=29%, signal=50%
HOLLEMAN_ASPARAGINASE_RESISTANCE_ALL_DN	HOLLEMAN_ASPARAGINASE_RESISTANCE_ALL_DN		22	0.399268	1.18332	0.244186	0.782974	1	2068	tags=32%, list=20%, signal=40%
RHODES_CANCER_META_SIGNATURE	RHODES_CANCER_META_SIGNATURE		61	0.343898	1.18324	0.256809	0.781567	1	1252	tags=23%, list=12%, signal=26%
HOWLIN_CITED1_TARGETS_1_UP	HOWLIN_CITED1_TARGETS_1_UP		25	0.364202	1.18302	0.248521	0.780626	1	2520	tags=36%, list=24%, signal=47%
REACTOME_INHIBITION_OF_DNA_RECOMBINATION_AT_TELOMERE	REACTOME_INHIBITION_OF_DNA_RECOMBINATION_AT_TELOMERE		25	0.470923	1.1693	0.328713	0.780712	1	2430	tags=40%, list=23%, signal=52%
MALONEY_RESPONSE_TO_17AAG_DN	MALONEY_RESPONSE_TO_17AAG_DN		72	0.362306	1.1818	0.276	0.78085	1	2744	tags=38%, list=26%, signal=50%
ZAMORA_NOS2_TARGETS_UP	ZAMORA_NOS2_TARGETS_UP		47	0.376009	1.1802	0.272901	0.784004	1	2492	tags=36%, list=24%, signal=47%
WP_NANOMATERIAL_INDUCED_APOPTOSIS	WP_NANOMATERIAL_INDUCED_APOPTOSIS		19	0.403516	1.17928	0.262956	0.785008	1	1310	tags=26%, list=12%, signal=30%
PID_AJDISS_2PATHWAY	PID_AJDISS_2PATHWAY		41	0.335265	1.17798	0.26945	0.787143	1	2821	tags=37%, list=27%, signal=50%
SANSOM_APC_MYC_TARGETS	SANSOM_APC_MYC_TARGETS		207	0.258623	1.17795	0.186312	0.785637	1	1650	tags=20%, list=16%, signal=23%
PAL_PRMT5_TARGETS_UP	PAL_PRMT5_TARGETS_UP		188	0.29239	1.17724	0.239006	0.786144	1	3377	tags=40%, list=32%, signal=58%
WP_NSP1_FROM_SARSCOV2_INHIBITS_TRANSLATION_INITIATION_IN_THE_HOST_CELL	WP_NSP1_FROM_SARSCOV2_INHIBITS_TRANSLATION_INITIATION_IN_THE_HOST_CELL		16	0.569147	1.17723	0.351889	0.784588	1	3409	tags=75%, list=32%, signal=111%
VECCHI_GASTRIC_CANCER_EARLY_UP	VECCHI_GASTRIC_CANCER_EARLY_UP		311	0.30101	1.17626	0.259188	0.785819	1	2727	tags=32%, list=26%, signal=43%
REACTOME_REGULATION_OF_CHOLESTEROL_BIOSYNTHESIS_BY_SREBP_SREBF	REACTOME_REGULATION_OF_CHOLESTEROL_BIOSYNTHESIS_BY_SREBP_SREBF		51	0.324817	1.18459	0.254717	0.780988	1	1855	tags=31%, list=18%, signal=38%
REACTOME_CHOLESTEROL_BIOSYNTHESIS	REACTOME_CHOLESTEROL_BIOSYNTHESIS		26	0.427442	1.16972	0.295956	0.781047	1	3025	tags=50%, list=29%, signal=70%
CHAUHAN_RESPONSE_TO_METHOXYESTRADIOL_UP	CHAUHAN_RESPONSE_TO_METHOXYESTRADIOL_UP		41	0.369443	1.17545	0.279383	0.783429	1	2005	tags=39%, list=19%, signal=48%
REACTOME_PROCESSING_OF_INTRONLESS_PRE_MRNAS	REACTOME_PROCESSING_OF_INTRONLESS_PRE_MRNAS		20	0.519913	1.16996	0.34236	0.781875	1	3204	tags=70%, list=30%, signal=100%
DARWICHE_SKIN_TUMOR_PROMOTER_DN	DARWICHE_SKIN_TUMOR_PROMOTER_DN		130	0.249806	1.17377	0.139059	0.78509	1	2075	tags=22%, list=20%, signal=27%
BYSTRYKH_HEMATOPOIESIS_STEM_CELL_QTL_CIS	BYSTRYKH_HEMATOPOIESIS_STEM_CELL_QTL_CIS		108	0.261474	1.17281	0.177734	0.786191	1	1160	tags=17%, list=11%, signal=19%
MARIADASON_RESPONSE_TO_CURCUMIN_SULINDAC_5	MARIADASON_RESPONSE_TO_CURCUMIN_SULINDAC_5		20	0.392062	1.17242	0.263473	0.785763	1	1286	tags=25%, list=12%, signal=28%
GOLDRATH_HOMEOSTATIC_PROLIFERATION	GOLDRATH_HOMEOSTATIC_PROLIFERATION		126	0.288481	1.17198	0.245648	0.785364	1	2718	tags=32%, list=26%, signal=42%
LOPES_METHYLATED_IN_COLON_CANCER_DN	LOPES_METHYLATED_IN_COLON_CANCER_DN		17	0.395585	1.17153	0.270955	0.785069	1	2285	tags=47%, list=22%, signal=60%
REACTOME_TELOMERE_MAINTENANCE	REACTOME_TELOMERE_MAINTENANCE		65	0.408236	1.17537	0.325188	0.782108	1	2147	tags=32%, list=20%, signal=40%
REACTOME_REGULATION_OF_TP53_ACTIVITY_THROUGH_PHOSPHORYLATION	REACTOME_REGULATION_OF_TP53_ACTIVITY_THROUGH_PHOSPHORYLATION		72	0.365634	1.16778	0.304762	0.783554	1	2804	tags=35%, list=27%, signal=47%
SOTIRIOU_BREAST_CANCER_GRADE_1_VS_3_UP	SOTIRIOU_BREAST_CANCER_GRADE_1_VS_3_UP		131	0.401078	1.17031	0.33996	0.783941	1	2350	tags=28%, list=22%, signal=36%
BENITEZ_GBM_PROTEASOME_INHIBITION_RESPONSE	BENITEZ_GBM_PROTEASOME_INHIBITION_RESPONSE		37	0.350717	1.17001	0.247505	0.78326	1	1834	tags=32%, list=17%, signal=39%
REACTOME_MICRORNA_MIRNA_BIOGENESIS	REACTOME_MICRORNA_MIRNA_BIOGENESIS		22	0.443639	1.1707	0.31384	0.784397	1	2430	tags=50%, list=23%, signal=65%
REACTOME_CREATION_OF_C4_AND_C2_ACTIVATORS	REACTOME_CREATION_OF_C4_AND_C2_ACTIVATORS		42	0.48185	1.17562	0.349594	0.784507	1	1991	tags=45%, list=19%, signal=56%
REACTOME_PROTEIN_LOCALIZATION	REACTOME_PROTEIN_LOCALIZATION		147	0.35352	1.17612	0.293333	0.784689	1	2833	tags=42%, list=27%, signal=57%
REACTOME_SIGNALING_BY_FGFR2_IN_DISEASE	REACTOME_SIGNALING_BY_FGFR2_IN_DISEASE		27	0.415267	1.17088	0.298246	0.785325	1	2916	tags=56%, list=28%, signal=77%
BOYLAN_MULTIPLE_MYELOMA_C_D_UP	BOYLAN_MULTIPLE_MYELOMA_C_D_UP		103	0.285211	1.16769	0.196154	0.782303	1	1655	tags=22%, list=16%, signal=26%
CREIGHTON_AKT1_SIGNALING_VIA_MTOR_DN	CREIGHTON_AKT1_SIGNALING_VIA_MTOR_DN		21	0.409341	1.16635	0.287149	0.784498	1	230	tags=10%, list=2%, signal=10%
ZHOU_INFLAMMATORY_RESPONSE_FIMA_DN	ZHOU_INFLAMMATORY_RESPONSE_FIMA_DN		169	0.245462	1.16221	0.166667	0.794638	1	2764	tags=29%, list=26%, signal=39%
DOANE_RESPONSE_TO_ANDROGEN_UP	DOANE_RESPONSE_TO_ANDROGEN_UP		113	0.266001	1.16027	0.211429	0.798676	1	2627	tags=32%, list=25%, signal=42%
REACTOME_NUCLEOTIDE_EXCISION_REPAIR	REACTOME_NUCLEOTIDE_EXCISION_REPAIR		105	0.364385	1.15992	0.289575	0.798232	1	2713	tags=38%, list=26%, signal=51%
HUANG_GATA2_TARGETS_DN	HUANG_GATA2_TARGETS_DN		59	0.289031	1.15907	0.205882	0.799052	1	2168	tags=32%, list=21%, signal=40%
SHEN_SMARCA2_TARGETS_UP	SHEN_SMARCA2_TARGETS_UP		398	0.285897	1.15842	0.267686	0.799319	1	2741	tags=32%, list=26%, signal=42%
REACTOME_MITOCHONDRIAL_FATTY_ACID_BETA_OXIDATION	REACTOME_MITOCHONDRIAL_FATTY_ACID_BETA_OXIDATION		31	0.442191	1.15019	0.314342	0.799978	1	1948	tags=42%, list=19%, signal=51%
REACTOME_CYTOSOLIC_TRNA_AMINOACYLATION	REACTOME_CYTOSOLIC_TRNA_AMINOACYLATION		24	0.512201	1.1504	0.389691	0.800849	1	1718	tags=46%, list=16%, signal=55%
LU_AGING_BRAIN_DN	LU_AGING_BRAIN_DN		105	0.276149	1.15604	0.222008	0.801543	1	1849	tags=23%, list=18%, signal=27%
REACTOME_TRANSCRIPTIONAL_REGULATION_BY_VENTX	REACTOME_TRANSCRIPTIONAL_REGULATION_BY_VENTX		35	0.367248	1.15725	0.288425	0.801207	1	1834	tags=37%, list=17%, signal=45%
REACTOME_NEGATIVE_REGULATION_OF_MAPK_PATHWAY	REACTOME_NEGATIVE_REGULATION_OF_MAPK_PATHWAY		32	0.360132	1.1481	0.288499	0.801275	1	2459	tags=31%, list=23%, signal=41%
CONRAD_STEM_CELL	CONRAD_STEM_CELL		20	0.39559	1.15317	0.265594	0.80511	1	1095	tags=25%, list=10%, signal=28%
WAKASUGI_HAVE_ZNF143_BINDING_SITES	WAKASUGI_HAVE_ZNF143_BINDING_SITES		48	0.361718	1.15311	0.292776	0.803743	1	2177	tags=35%, list=21%, signal=44%
REACTOME_METABOLISM_OF_NUCLEOTIDES	REACTOME_METABOLISM_OF_NUCLEOTIDES		82	0.301138	1.14849	0.2603	0.801637	1	2481	tags=35%, list=24%, signal=46%
WP_CHOLESTEROL_BIOSYNTHESIS_PATHWAY	WP_CHOLESTEROL_BIOSYNTHESIS_PATHWAY		15	0.50334	1.15294	0.344045	0.801248	1	2898	tags=60%, list=28%, signal=83%
PID_IL2_PI3K_PATHWAY	PID_IL2_PI3K_PATHWAY		27	0.366013	1.15199	0.289524	0.802464	1	2094	tags=33%, list=20%, signal=42%
DURCHDEWALD_SKIN_CARCINOGENESIS_UP	DURCHDEWALD_SKIN_CARCINOGENESIS_UP		60	0.283225	1.15112	0.21501	0.803281	1	1451	tags=22%, list=14%, signal=25%
REACTOME_SUMOYLATION	REACTOME_SUMOYLATION		148	0.339925	1.1511	0.309804	0.801847	1	3468	tags=51%, list=33%, signal=75%
KAUFFMANN_DNA_REPAIR_GENES	KAUFFMANN_DNA_REPAIR_GENES		179	0.336411	1.15068	0.290631	0.801587	1	3216	tags=43%, list=31%, signal=61%
REACTOME_FCERI_MEDIATED_CA_2_MOBILIZATION	REACTOME_FCERI_MEDIATED_CA_2_MOBILIZATION		55	0.42134	1.15483	0.366667	0.801979	1	1991	tags=36%, list=19%, signal=45%
REACTOME_KSRP_KHSRP_BINDS_AND_DESTABILIZES_MRNA	REACTOME_KSRP_KHSRP_BINDS_AND_DESTABILIZES_MRNA		17	0.487374	1.15527	0.349609	0.802251	1	4460	tags=76%, list=42%, signal=133%
REACTOME_SUMOYLATION_OF_CHROMATIN_ORGANIZATION_PROTEINS	REACTOME_SUMOYLATION_OF_CHROMATIN_ORGANIZATION_PROTEINS		58	0.41982	1.15308	0.342629	0.802299	1	2554	tags=48%, list=24%, signal=63%
REACTOME_SULFUR_AMINO_ACID_METABOLISM	REACTOME_SULFUR_AMINO_ACID_METABOLISM		23	0.376092	1.14879	0.285992	0.802338	1	2933	tags=48%, list=28%, signal=66%
REACTOME_NEGATIVE_EPIGENETIC_REGULATION_OF_RRNA_EXPRESSION	REACTOME_NEGATIVE_EPIGENETIC_REGULATION_OF_RRNA_EXPRESSION		54	0.419158	1.15623	0.316973	0.802603	1	3827	tags=59%, list=36%, signal=93%
WP_PREIMPLANTATION_EMBRYO	WP_PREIMPLANTATION_EMBRYO		17	0.388526	1.14655	0.291751	0.804093	1	3777	tags=59%, list=36%, signal=92%
BERENJENO_TRANSFORMED_BY_RHOA_UP	BERENJENO_TRANSFORMED_BY_RHOA_UP		458	0.288916	1.14645	0.291667	0.802901	1	2359	tags=29%, list=22%, signal=35%
TAYLOR_METHYLATED_IN_ACUTE_LYMPHOBLASTIC_LEUKEMIA	TAYLOR_METHYLATED_IN_ACUTE_LYMPHOBLASTIC_LEUKEMIA		54	0.307662	1.14554	0.239521	0.803996	1	2182	tags=30%, list=21%, signal=37%
CAIRO_HEPATOBLASTOMA_UP	CAIRO_HEPATOBLASTOMA_UP		182	0.270008	1.14422	0.262231	0.806151	1	2931	tags=38%, list=28%, signal=52%
WP_MITOCHONDRIAL_IMMUNE_RESPONSE_TO_SARSCOV2	WP_MITOCHONDRIAL_IMMUNE_RESPONSE_TO_SARSCOV2		27	0.392461	1.14398	0.328897	0.805363	1	1272	tags=22%, list=12%, signal=25%
WILLERT_WNT_SIGNALING	WILLERT_WNT_SIGNALING		18	0.390077	1.14183	0.318182	0.81009	1	2934	tags=39%, list=28%, signal=54%
KEGG_OOCYTE_MEIOSIS	KEGG_OOCYTE_MEIOSIS		76	0.314668	1.14136	0.283054	0.809891	1	2127	tags=32%, list=20%, signal=39%
KIM_WT1_TARGETS_DN	KIM_WT1_TARGETS_DN		380	0.247207	1.14115	0.229703	0.809012	1	2744	tags=29%, list=26%, signal=38%
REACTOME_CD28_CO_STIMULATION	REACTOME_CD28_CO_STIMULATION		27	0.378947	1.13773	0.317623	0.808092	1	2821	tags=33%, list=27%, signal=45%
AGUIRRE_PANCREATIC_CANCER_COPY_NUMBER_DN	AGUIRRE_PANCREATIC_CANCER_COPY_NUMBER_DN		191	0.271948	1.1407	0.25	0.80734	1	2980	tags=34%, list=28%, signal=47%
NIKOLSKY_BREAST_CANCER_17Q11_Q21_AMPLICON	NIKOLSKY_BREAST_CANCER_17Q11_Q21_AMPLICON		68	0.310614	1.14013	0.268245	0.807515	1	3279	tags=46%, list=31%, signal=66%
TAKADA_GASTRIC_CANCER_COPY_NUMBER_DN	TAKADA_GASTRIC_CANCER_COPY_NUMBER_DN		16	0.396192	1.13918	0.313765	0.808697	1	1390	tags=31%, list=13%, signal=36%
REACTOME_ANTIGEN_ACTIVATES_B_CELL_RECEPTOR_BCR_LEADING_TO_GENERATION_OF_SECOND_MESSENGERS	REACTOME_ANTIGEN_ACTIVATES_B_CELL_RECEPTOR_BCR_LEADING_TO_GENERATION_OF_SECOND_MESSENGERS		57	0.436541	1.14073	0.357741	0.808712	1	2463	tags=42%, list=23%, signal=55%
JAZAERI_BREAST_CANCER_BRCA1_VS_BRCA2_DN	JAZAERI_BREAST_CANCER_BRCA1_VS_BRCA2_DN		28	0.329756	1.13783	0.258824	0.809366	1	1768	tags=25%, list=17%, signal=30%
REACTOME_HDMS_DEMETHYLATE_HISTONES	REACTOME_HDMS_DEMETHYLATE_HISTONES		20	0.446999	1.13679	0.355236	0.809211	1	1527	tags=30%, list=15%, signal=35%
REACTOME_PROCESSING_OF_CAPPED_INTRONLESS_PRE_MRNA	REACTOME_PROCESSING_OF_CAPPED_INTRONLESS_PRE_MRNA		27	0.481212	1.13822	0.37428	0.809744	1	3601	tags=70%, list=34%, signal=107%
HSIAO_HOUSEKEEPING_GENES	HSIAO_HOUSEKEEPING_GENES		358	0.308441	1.13521	0.306202	0.812126	1	2375	tags=34%, list=23%, signal=42%
REACTOME_HATS_ACETYLATE_HISTONES	REACTOME_HATS_ACETYLATE_HISTONES		86	0.376034	1.13141	0.34714	0.809768	1	2681	tags=40%, list=25%, signal=53%
EPPERT_CE_HSC_LSC	EPPERT_CE_HSC_LSC		23	0.366118	1.13504	0.283495	0.809712	1	676	tags=17%, list=6%, signal=19%
REACTOME_REGULATION_OF_TP53_ACTIVITY_THROUGH_METHYLATION	REACTOME_REGULATION_OF_TP53_ACTIVITY_THROUGH_METHYLATION		15	0.426259	1.13242	0.334711	0.809884	1	3652	tags=53%, list=35%, signal=82%
REACTOME_REGULATION_OF_TP53_EXPRESSION_AND_DEGRADATION	REACTOME_REGULATION_OF_TP53_EXPRESSION_AND_DEGRADATION		30	0.36698	1.13256	0.308285	0.810917	1	1507	tags=27%, list=14%, signal=31%
REACTOME_RESOLUTION_OF_SISTER_CHROMATID_COHESION	REACTOME_RESOLUTION_OF_SISTER_CHROMATID_COHESION		114	0.359473	1.1351	0.322068	0.811002	1	2805	tags=39%, list=27%, signal=52%
REACTOME_MITOTIC_PROMETAPHASE	REACTOME_MITOTIC_PROMETAPHASE		183	0.323269	1.13299	0.310277	0.811233	1	3012	tags=37%, list=29%, signal=51%
REACTOME_DNA_DAMAGE_BYPASS	REACTOME_DNA_DAMAGE_BYPASS		44	0.386626	1.13315	0.339731	0.812266	1	3778	tags=50%, list=36%, signal=78%
SONG_TARGETS_OF_IE86_CMV_PROTEIN	SONG_TARGETS_OF_IE86_CMV_PROTEIN		44	0.437744	1.13175	0.372093	0.810277	1	3173	tags=43%, list=30%, signal=62%
REACTOME_DNA_REPAIR	REACTOME_DNA_REPAIR		249	0.318182	1.1333	0.284091	0.8133	1	2325	tags=28%, list=22%, signal=35%
LINDGREN_BLADDER_CANCER_CLUSTER_3_DN	LINDGREN_BLADDER_CANCER_CLUSTER_3_DN		175	0.239631	1.1311	0.221095	0.809227	1	2455	tags=29%, list=23%, signal=37%
FLOTHO_PEDIATRIC_ALL_THERAPY_RESPONSE_UP	FLOTHO_PEDIATRIC_ALL_THERAPY_RESPONSE_UP		46	0.395141	1.13102	0.360078	0.808044	1	1966	tags=35%, list=19%, signal=43%
KYNG_RESPONSE_TO_H2O2_VIA_ERCC6_UP	KYNG_RESPONSE_TO_H2O2_VIA_ERCC6_UP		34	0.323494	1.13089	0.298507	0.807007	1	1169	tags=18%, list=11%, signal=20%
GUO_TARGETS_OF_IRS1_AND_IRS2	GUO_TARGETS_OF_IRS1_AND_IRS2		66	0.285882	1.12697	0.29009	0.81651	1	2176	tags=30%, list=21%, signal=38%
PUJANA_BREAST_CANCER_LIT_INT_NETWORK	PUJANA_BREAST_CANCER_LIT_INT_NETWORK		89	0.337587	1.12514	0.324324	0.820217	1	2177	tags=31%, list=21%, signal=39%
MARSON_FOXP3_TARGETS_DN	MARSON_FOXP3_TARGETS_DN		36	0.335144	1.12345	0.2846	0.8235	1	2465	tags=31%, list=23%, signal=40%
REACTOME_RAF_ACTIVATION	REACTOME_RAF_ACTIVATION		32	0.364487	1.12338	0.301318	0.822264	1	2127	tags=31%, list=20%, signal=39%
BACOLOD_RESISTANCE_TO_ALKYLATING_AGENTS_DN	BACOLOD_RESISTANCE_TO_ALKYLATING_AGENTS_DN		42	0.325958	1.12162	0.303347	0.825785	1	3697	tags=52%, list=35%, signal=80%
REACTOME_PROCESSING_OF_CAPPED_INTRON_CONTAINING_PRE_MRNA	REACTOME_PROCESSING_OF_CAPPED_INTRON_CONTAINING_PRE_MRNA		233	0.431941	1.12153	0.375	0.824589	1	3386	tags=56%, list=32%, signal=80%
KIM_WT1_TARGETS_8HR_DN	KIM_WT1_TARGETS_8HR_DN		82	0.26372	1.12147	0.268859	0.823302	1	2324	tags=30%, list=22%, signal=39%
PUJANA_BRCA2_PCC_NETWORK	PUJANA_BRCA2_PCC_NETWORK		354	0.322332	1.12068	0.344828	0.824095	1	3250	tags=39%, list=31%, signal=55%
REACTOME_GENE_AND_PROTEIN_EXPRESSION_BY_JAK_STAT_SIGNALING_AFTER_INTERLEUKIN_12_STIMULATION	REACTOME_GENE_AND_PROTEIN_EXPRESSION_BY_JAK_STAT_SIGNALING_AFTER_INTERLEUKIN_12_STIMULATION		34	0.36534	1.11943	0.333988	0.824854	1	1861	tags=32%, list=18%, signal=39%
REACTOME_SELECTIVE_AUTOPHAGY	REACTOME_SELECTIVE_AUTOPHAGY		68	0.325525	1.11974	0.31215	0.825362	1	2322	tags=35%, list=22%, signal=45%
WP_SARSCOV2_MITOCHONDRIAL_CHRONIC_OXIDATIVE_STRESS_AND_ENDOTHELIAL_DYSFUNCTION	WP_SARSCOV2_MITOCHONDRIAL_CHRONIC_OXIDATIVE_STRESS_AND_ENDOTHELIAL_DYSFUNCTION		20	0.379805	1.11836	0.325581	0.826482	1	956	tags=20%, list=9%, signal=22%
REACTOME_GLYCOLYSIS	REACTOME_GLYCOLYSIS		68	0.355402	1.11682	0.352251	0.829252	1	1669	tags=35%, list=16%, signal=42%
ROESSLER_LIVER_CANCER_METASTASIS_UP	ROESSLER_LIVER_CANCER_METASTASIS_UP		82	0.263608	1.11594	0.25	0.830313	1	1850	tags=23%, list=18%, signal=28%
REACTOME_HDR_THROUGH_SINGLE_STRAND_ANNEALING_SSA	REACTOME_HDR_THROUGH_SINGLE_STRAND_ANNEALING_SSA		31	0.411728	1.11482	0.355469	0.830547	1	1573	tags=23%, list=15%, signal=26%
REACTOME_CHROMOSOME_MAINTENANCE	REACTOME_CHROMOSOME_MAINTENANCE		89	0.370193	1.11486	0.378987	0.831884	1	2147	tags=28%, list=20%, signal=35%
LINDGREN_BLADDER_CANCER_WITH_LOH_IN_CHR9Q	LINDGREN_BLADDER_CANCER_WITH_LOH_IN_CHR9Q		101	0.315163	1.11319	0.322457	0.833604	1	3097	tags=39%, list=29%, signal=54%
ZHAN_MULTIPLE_MYELOMA_SUBGROUPS	ZHAN_MULTIPLE_MYELOMA_SUBGROUPS		29	0.404202	1.11279	0.351779	0.833248	1	3250	tags=52%, list=31%, signal=75%
CADWELL_ATG16L1_TARGETS_DN	CADWELL_ATG16L1_TARGETS_DN		46	0.29199	1.11227	0.269903	0.833258	1	1552	tags=22%, list=15%, signal=25%
PEART_HDAC_PROLIFERATION_CLUSTER_DN	PEART_HDAC_PROLIFERATION_CLUSTER_DN		61	0.314477	1.11102	0.303263	0.835259	1	3188	tags=38%, list=30%, signal=54%
LIANG_HEMATOPOIESIS_STEM_CELL_NUMBER_LARGE_VS_TINY_DN	LIANG_HEMATOPOIESIS_STEM_CELL_NUMBER_LARGE_VS_TINY_DN		35	0.294526	1.1109	0.282609	0.834133	1	2216	tags=26%, list=21%, signal=32%
REACTOME_CYCLIN_A_B1_B2_ASSOCIATED_EVENTS_DURING_G2_M_TRANSITION	REACTOME_CYCLIN_A_B1_B2_ASSOCIATED_EVENTS_DURING_G2_M_TRANSITION		19	0.429449	1.11059	0.354331	0.832205	1	2576	tags=42%, list=25%, signal=56%
REACTOME_TICAM1_RIP1_MEDIATED_IKK_COMPLEX_RECRUITMENT	REACTOME_TICAM1_RIP1_MEDIATED_IKK_COMPLEX_RECRUITMENT		15	0.405695	1.10865	0.339181	0.833308	1	4105	tags=67%, list=39%, signal=109%
BIOCARTA_MTOR_PATHWAY	BIOCARTA_MTOR_PATHWAY		21	0.38213	1.11011	0.330739	0.832123	1	2879	tags=52%, list=27%, signal=72%
BURTON_ADIPOGENESIS_4	BURTON_ADIPOGENESIS_4		39	0.322482	1.11002	0.335341	0.830931	1	2040	tags=31%, list=19%, signal=38%
REACTOME_SYNTHESIS_OF_ACTIVE_UBIQUITIN_ROLES_OF_E1_AND_E2_ENZYMES	REACTOME_SYNTHESIS_OF_ACTIVE_UBIQUITIN_ROLES_OF_E1_AND_E2_ENZYMES		28	0.346873	1.11069	0.327172	0.833334	1	2322	tags=36%, list=22%, signal=46%
GINESTIER_BREAST_CANCER_ZNF217_AMPLIFIED_DN	GINESTIER_BREAST_CANCER_ZNF217_AMPLIFIED_DN		265	0.258238	1.10811	0.301708	0.83341	1	3004	tags=34%, list=29%, signal=47%
REACTOME_DUAL_INCISION_IN_TC_NER	REACTOME_DUAL_INCISION_IN_TC_NER		62	0.374606	1.10224	0.35272	0.835686	1	3773	tags=53%, list=36%, signal=83%
REACTOME_TRANSLESION_SYNTHESIS_BY_POLH	REACTOME_TRANSLESION_SYNTHESIS_BY_POLH		16	0.478055	1.09993	0.378327	0.836572	1	3160	tags=50%, list=30%, signal=71%
REACTOME_HDR_THROUGH_HOMOLOGOUS_RECOMBINATION_HRR	REACTOME_HDR_THROUGH_HOMOLOGOUS_RECOMBINATION_HRR		51	0.379487	1.10281	0.361377	0.83692	1	1715	tags=22%, list=16%, signal=26%
PID_FOXO_PATHWAY	PID_FOXO_PATHWAY		41	0.309858	1.10451	0.328872	0.837791	1	2684	tags=34%, list=26%, signal=46%
CHEN_HOXA5_TARGETS_9HR_DN	CHEN_HOXA5_TARGETS_9HR_DN		37	0.300499	1.10451	0.285714	0.836394	1	2363	tags=41%, list=22%, signal=52%
PID_FAS_PATHWAY	PID_FAS_PATHWAY		33	0.335821	1.10444	0.348606	0.835203	1	1052	tags=15%, list=10%, signal=17%
ZHANG_GATA6_TARGETS_DN	ZHANG_GATA6_TARGETS_DN		42	0.334677	1.10381	0.328244	0.835537	1	1274	tags=21%, list=12%, signal=24%
REACTOME_RIPK1_MEDIATED_REGULATED_NECROSIS	REACTOME_RIPK1_MEDIATED_REGULATED_NECROSIS		24	0.356724	1.10603	0.335238	0.83777	1	2450	tags=33%, list=23%, signal=43%
PID_ERBB1_RECEPTOR_PROXIMAL_PATHWAY	PID_ERBB1_RECEPTOR_PROXIMAL_PATHWAY		33	0.324704	1.10231	0.343396	0.836899	1	2459	tags=27%, list=23%, signal=35%
REACTOME_HSF1_DEPENDENT_TRANSACTIVATION	REACTOME_HSF1_DEPENDENT_TRANSACTIVATION		30	0.3621	1.10548	0.335238	0.837953	1	1904	tags=30%, list=18%, signal=37%
GAZDA_DIAMOND_BLACKFAN_ANEMIA_PROGENITOR_DN	GAZDA_DIAMOND_BLACKFAN_ANEMIA_PROGENITOR_DN		54	0.299996	1.10223	0.306452	0.834328	1	3077	tags=41%, list=29%, signal=57%
WANG_CLIM2_TARGETS_UP	WANG_CLIM2_TARGETS_UP		165	0.234265	1.10191	0.262264	0.833875	1	1923	tags=26%, list=18%, signal=31%
SIG_PIP3_SIGNALING_IN_CARDIAC_MYOCTES	SIG_PIP3_SIGNALING_IN_CARDIAC_MYOCTES		54	0.299503	1.10104	0.303922	0.834959	1	2879	tags=33%, list=27%, signal=46%
REACTOME_SIGNALING_BY_FGFR2_IIIA_TM	REACTOME_SIGNALING_BY_FGFR2_IIIA_TM		17	0.467568	1.0968	0.402321	0.838093	1	2916	tags=65%, list=28%, signal=89%
HONMA_DOCETAXEL_RESISTANCE	HONMA_DOCETAXEL_RESISTANCE		33	0.342493	1.09864	0.321839	0.838642	1	2052	tags=36%, list=20%, signal=45%
REACTOME_POTENTIAL_THERAPEUTICS_FOR_SARS	REACTOME_POTENTIAL_THERAPEUTICS_FOR_SARS		116	0.29556	1.10486	0.324752	0.838223	1	2533	tags=32%, list=24%, signal=42%
REACTOME_MRNA_SPLICING_MINOR_PATHWAY	REACTOME_MRNA_SPLICING_MINOR_PATHWAY		48	0.446015	1.09784	0.420842	0.83942	1	3026	tags=56%, list=29%, signal=79%
REACTOME_FGFR2_MUTANT_RECEPTOR_ACTIVATION	REACTOME_FGFR2_MUTANT_RECEPTOR_ACTIVATION		17	0.467568	1.0968	0.402321	0.839465	1	2916	tags=65%, list=28%, signal=89%
REACTOME_EPIGENETIC_REGULATION_OF_GENE_EXPRESSION	REACTOME_EPIGENETIC_REGULATION_OF_GENE_EXPRESSION		87	0.371249	1.09686	0.376238	0.840683	1	3730	tags=52%, list=35%, signal=79%
DITTMER_PTHLH_TARGETS_DN	DITTMER_PTHLH_TARGETS_DN		62	0.283989	1.09538	0.308129	0.840732	1	1180	tags=19%, list=11%, signal=22%
GINESTIER_BREAST_CANCER_20Q13_AMPLIFICATION_UP	GINESTIER_BREAST_CANCER_20Q13_AMPLIFICATION_UP		81	0.282617	1.09529	0.30303	0.839629	1	2165	tags=28%, list=21%, signal=35%
WP_FBXL10_ENHANCEMENT_OF_MAPERK_SIGNALING_IN_DIFFUSE_LARGE_BCELL_LYMPHOMA	WP_FBXL10_ENHANCEMENT_OF_MAPERK_SIGNALING_IN_DIFFUSE_LARGE_BCELL_LYMPHOMA		17	0.434734	1.09408	0.392354	0.841591	1	1527	tags=24%, list=15%, signal=27%
BIOCARTA_KERATINOCYTE_PATHWAY	BIOCARTA_KERATINOCYTE_PATHWAY		38	0.325765	1.0937	0.328185	0.841285	1	2876	tags=34%, list=27%, signal=47%
HOLLMANN_APOPTOSIS_VIA_CD40_UP	HOLLMANN_APOPTOSIS_VIA_CD40_UP		173	0.2478	1.09336	0.301887	0.840921	1	2385	tags=25%, list=23%, signal=32%
SESTO_RESPONSE_TO_UV_C2	SESTO_RESPONSE_TO_UV_C2		46	0.298493	1.09318	0.28876	0.840061	1	2316	tags=26%, list=22%, signal=33%
SANSOM_APC_TARGETS	SANSOM_APC_TARGETS		138	0.245753	1.0928	0.275142	0.839729	1	885	tags=13%, list=8%, signal=14%
BROWNE_HCMV_INFECTION_4HR_DN	BROWNE_HCMV_INFECTION_4HR_DN		164	0.238888	1.08686	0.282983	0.85479	1	2804	tags=27%, list=27%, signal=37%
REACTOME_EXTENSION_OF_TELOMERES	REACTOME_EXTENSION_OF_TELOMERES		46	0.401678	1.08577	0.389635	0.856425	1	1972	tags=30%, list=19%, signal=37%
BONOME_OVARIAN_CANCER_POOR_SURVIVAL_DN	BONOME_OVARIAN_CANCER_POOR_SURVIVAL_DN		19	0.37181	1.08542	0.346473	0.855977	1	1316	tags=26%, list=13%, signal=30%
THILLAINADESAN_ZNF217_TARGETS_UP	THILLAINADESAN_ZNF217_TARGETS_UP		34	0.330915	1.08505	0.355731	0.855605	1	3017	tags=38%, list=29%, signal=53%
SCIAN_INVERSED_TARGETS_OF_TP53_AND_TP73_DN	SCIAN_INVERSED_TARGETS_OF_TP53_AND_TP73_DN		26	0.343441	1.08211	0.339806	0.862385	1	891	tags=15%, list=8%, signal=17%
PID_BARD1_PATHWAY	PID_BARD1_PATHWAY		22	0.389629	1.08039	0.357553	0.865771	1	2074	tags=27%, list=20%, signal=34%
PURBEY_TARGETS_OF_CTBP1_NOT_SATB1_DN	PURBEY_TARGETS_OF_CTBP1_NOT_SATB1_DN		254	0.214063	1.08011	0.250929	0.865208	1	1425	tags=16%, list=14%, signal=18%
CEBALLOS_TARGETS_OF_TP53_AND_MYC_DN	CEBALLOS_TARGETS_OF_TP53_AND_MYC_DN		29	0.32426	1.07982	0.356713	0.864633	1	1343	tags=21%, list=13%, signal=24%
FLECHNER_PBL_KIDNEY_TRANSPLANT_REJECTED_VS_OK_DN	FLECHNER_PBL_KIDNEY_TRANSPLANT_REJECTED_VS_OK_DN		46	0.313511	1.07891	0.372624	0.865804	1	1773	tags=26%, list=17%, signal=31%
DUTERTRE_ESTRADIOL_RESPONSE_6HR_UP	DUTERTRE_ESTRADIOL_RESPONSE_6HR_UP		171	0.263796	1.07883	0.350294	0.864657	1	2538	tags=32%, list=24%, signal=41%
DAIRKEE_CANCER_PRONE_RESPONSE_E2	DAIRKEE_CANCER_PRONE_RESPONSE_E2		22	0.37132	1.07854	0.354508	0.864082	1	2695	tags=45%, list=26%, signal=61%
SOGA_COLORECTAL_CANCER_MYC_UP	SOGA_COLORECTAL_CANCER_MYC_UP		77	0.318144	1.07844	0.371916	0.862998	1	2583	tags=39%, list=25%, signal=51%
ENK_UV_RESPONSE_KERATINOCYTE_DN	ENK_UV_RESPONSE_KERATINOCYTE_DN		433	0.241751	1.07761	0.319231	0.863889	1	3112	tags=36%, list=30%, signal=49%
KEGG_PROGESTERONE_MEDIATED_OOCYTE_MATURATION	KEGG_PROGESTERONE_MEDIATED_OOCYTE_MATURATION		61	0.302263	1.07713	0.354167	0.86378	1	1052	tags=18%, list=10%, signal=20%
REACTOME_CELL_CYCLE_MITOTIC	REACTOME_CELL_CYCLE_MITOTIC		450	0.292496	1.07637	0.376923	0.864481	1	3296	tags=36%, list=31%, signal=51%
PID_EPHA2_FWD_PATHWAY	PID_EPHA2_FWD_PATHWAY		19	0.347423	1.07636	0.363817	0.86315	1	957	tags=16%, list=9%, signal=17%
PROVENZANI_METASTASIS_UP	PROVENZANI_METASTASIS_UP		170	0.237978	1.0754	0.324	0.864548	1	2492	tags=27%, list=24%, signal=35%
PID_MTOR_4PATHWAY	PID_MTOR_4PATHWAY		64	0.299405	1.07444	0.342205	0.865849	1	2910	tags=34%, list=28%, signal=47%
GRYDER_PAX3FOXO1_TOP_ENHANCERS	GRYDER_PAX3FOXO1_TOP_ENHANCERS		357	0.221407	1.073	0.318091	0.868504	1	2420	tags=27%, list=23%, signal=33%
HAHTOLA_CTCL_CUTANEOUS	HAHTOLA_CTCL_CUTANEOUS		18	0.330362	1.07167	0.382409	0.870795	1	2225	tags=28%, list=21%, signal=35%
REACTOME_SIGNALING_BY_RETINOIC_ACID	REACTOME_SIGNALING_BY_RETINOIC_ACID		30	0.343435	1.04198	0.420949	0.86986	1	2041	tags=27%, list=19%, signal=33%
NIKOLSKY_BREAST_CANCER_17Q21_Q25_AMPLICON	NIKOLSKY_BREAST_CANCER_17Q21_Q25_AMPLICON		217	0.267185	1.06906	0.337325	0.875226	1	3321	tags=39%, list=32%, signal=55%
REACTOME_ANTIGEN_PROCESSING_UBIQUITINATION_PROTEASOME_DEGRADATION	REACTOME_ANTIGEN_PROCESSING_UBIQUITINATION_PROTEASOME_DEGRADATION		239	0.252314	1.04445	0.39265	0.87063	1	2144	tags=23%, list=20%, signal=29%
LIU_SOX4_TARGETS_DN	LIU_SOX4_TARGETS_DN		273	0.238025	1.06787	0.33145	0.875833	1	3035	tags=33%, list=29%, signal=45%
BIOCARTA_CARDIACEGF_PATHWAY	BIOCARTA_CARDIACEGF_PATHWAY		15	0.379558	1.06688	0.358974	0.877159	1	1502	tags=20%, list=14%, signal=23%
BIDUS_METASTASIS_UP	BIDUS_METASTASIS_UP		185	0.294723	1.06662	0.378906	0.876534	1	2723	tags=36%, list=26%, signal=48%
REACTOME_DISASSEMBLY_OF_THE_DESTRUCTION_COMPLEX_AND_RECRUITMENT_OF_AXIN_TO_THE_MEMBRANE	REACTOME_DISASSEMBLY_OF_THE_DESTRUCTION_COMPLEX_AND_RECRUITMENT_OF_AXIN_TO_THE_MEMBRANE		22	0.364149	1.04305	0.415354	0.870722	1	2684	tags=36%, list=26%, signal=49%
ALCALA_APOPTOSIS	ALCALA_APOPTOSIS		82	0.29187	1.06534	0.384913	0.877427	1	2130	tags=28%, list=20%, signal=35%
ZHOU_TNF_SIGNALING_30MIN	ZHOU_TNF_SIGNALING_30MIN		40	0.292991	1.0652	0.371316	0.876476	1	1672	tags=25%, list=16%, signal=30%
SHEPARD_BMYB_MORPHOLINO_UP	SHEPARD_BMYB_MORPHOLINO_UP		170	0.227439	1.06335	0.338552	0.880315	1	1718	tags=18%, list=16%, signal=21%
MODY_HIPPOCAMPUS_POSTNATAL	MODY_HIPPOCAMPUS_POSTNATAL		42	0.318451	1.06324	0.383698	0.879243	1	2250	tags=31%, list=21%, signal=39%
REACTOME_DEADENYLATION_OF_MRNA	REACTOME_DEADENYLATION_OF_MRNA		24	0.387391	1.03527	0.416988	0.871613	1	3310	tags=54%, list=31%, signal=79%
REACTOME_APOPTOTIC_FACTOR_MEDIATED_RESPONSE	REACTOME_APOPTOTIC_FACTOR_MEDIATED_RESPONSE		20	0.332048	1.03837	0.398406	0.873104	1	2344	tags=35%, list=22%, signal=45%
IIZUKA_LIVER_CANCER_PROGRESSION_L0_L1_DN	IIZUKA_LIVER_CANCER_PROGRESSION_L0_L1_DN		17	0.378948	1.05955	0.418972	0.885494	1	1456	tags=29%, list=14%, signal=34%
SHAFFER_IRF4_MULTIPLE_MYELOMA_PROGRAM	SHAFFER_IRF4_MULTIPLE_MYELOMA_PROGRAM		26	0.31419	1.05853	0.368217	0.886913	1	1450	tags=23%, list=14%, signal=27%
ONKEN_UVEAL_MELANOMA_DN	ONKEN_UVEAL_MELANOMA_DN		454	0.240682	1.05824	0.38664	0.886304	1	2080	tags=24%, list=20%, signal=29%
REACTOME_STING_MEDIATED_INDUCTION_OF_HOST_IMMUNE_RESPONSES	REACTOME_STING_MEDIATED_INDUCTION_OF_HOST_IMMUNE_RESPONSES		15	0.387345	1.03621	0.436538	0.87399	1	2074	tags=33%, list=20%, signal=41%
PID_PLK1_PATHWAY	PID_PLK1_PATHWAY		38	0.366027	1.05767	0.409002	0.885161	1	2113	tags=29%, list=20%, signal=36%
YEGNASUBRAMANIAN_PROSTATE_CANCER	YEGNASUBRAMANIAN_PROSTATE_CANCER		91	0.265822	1.05666	0.326255	0.886704	1	2247	tags=30%, list=21%, signal=37%
REACTOME_TRANSLESION_SYNTHESIS_BY_Y_FAMILY_DNA_POLYMERASES_BYPASSES_LESIONS_ON_DNA_TEMPLATE	REACTOME_TRANSLESION_SYNTHESIS_BY_Y_FAMILY_DNA_POLYMERASES_BYPASSES_LESIONS_ON_DNA_TEMPLATE		35	0.369594	1.03655	0.442344	0.874377	1	3778	tags=49%, list=36%, signal=76%
LI_AMPLIFIED_IN_LUNG_CANCER	LI_AMPLIFIED_IN_LUNG_CANCER		157	0.26213	1.05646	0.382643	0.884565	1	2015	tags=29%, list=19%, signal=36%
CAIRO_PML_TARGETS_BOUND_BY_MYC_UP	CAIRO_PML_TARGETS_BOUND_BY_MYC_UP		17	0.380553	1.05602	0.4	0.884493	1	1798	tags=35%, list=17%, signal=43%
BENPORATH_ES_1	BENPORATH_ES_1		275	0.273458	1.0559	0.360624	0.883477	1	2336	tags=27%, list=22%, signal=33%
WIERENGA_PML_INTERACTOME	WIERENGA_PML_INTERACTOME		38	0.327359	1.05585	0.395872	0.882274	1	1709	tags=32%, list=16%, signal=38%
REACTOME_TERMINATION_OF_TRANSLESION_DNA_SYNTHESIS	REACTOME_TERMINATION_OF_TRANSLESION_DNA_SYNTHESIS		29	0.403808	1.04717	0.430769	0.874596	1	3778	tags=52%, list=36%, signal=81%
BENPORATH_MYC_TARGETS_WITH_EBOX	BENPORATH_MYC_TARGETS_WITH_EBOX		178	0.233952	1.05513	0.368914	0.881613	1	2336	tags=30%, list=22%, signal=38%
WP_TRANSLATION_FACTORS	WP_TRANSLATION_FACTORS		50	0.385583	1.05475	0.439842	0.88135	1	2639	tags=40%, list=25%, signal=53%
WP_CELL_CYCLE	WP_CELL_CYCLE		96	0.33112	1.05426	0.385199	0.881371	1	2135	tags=28%, list=20%, signal=35%
PID_P38_ALPHA_BETA_PATHWAY	PID_P38_ALPHA_BETA_PATHWAY		24	0.324345	1.05408	0.375969	0.880535	1	1188	tags=21%, list=11%, signal=23%
REACTOME_TRANSCRIPTION_OF_E2F_TARGETS_UNDER_NEGATIVE_CONTROL_BY_DREAM_COMPLEX	REACTOME_TRANSCRIPTION_OF_E2F_TARGETS_UNDER_NEGATIVE_CONTROL_BY_DREAM_COMPLEX		15	0.450189	1.06938	0.400402	0.875714	1	1267	tags=20%, list=12%, signal=23%
IBRAHIM_NRF1_UP	IBRAHIM_NRF1_UP		391	0.249654	1.05308	0.373541	0.8806	1	2111	tags=26%, list=20%, signal=32%
KANNAN_TP53_TARGETS_DN	KANNAN_TP53_TARGETS_DN		16	0.351466	1.05306	0.369318	0.879375	1	1982	tags=44%, list=19%, signal=54%
PUJANA_BRCA_CENTERED_NETWORK	PUJANA_BRCA_CENTERED_NETWORK		111	0.352417	1.05299	0.409178	0.878252	1	3216	tags=43%, list=31%, signal=62%
REACTOME_SIGNALING_BY_FGFR4	REACTOME_SIGNALING_BY_FGFR4		26	0.330918	1.04762	0.390291	0.87599	1	2459	tags=35%, list=23%, signal=45%
KEGG_TYROSINE_METABOLISM	KEGG_TYROSINE_METABOLISM		27	0.316668	1.05158	0.369352	0.879529	1	3027	tags=33%, list=29%, signal=47%
HEIDENBLAD_AMPLICON_8Q24_UP	HEIDENBLAD_AMPLICON_8Q24_UP		27	0.324293	1.05094	0.40668	0.879929	1	2047	tags=30%, list=19%, signal=37%
REACTOME_DOWNREGULATION_OF_TGF_BETA_RECEPTOR_SIGNALING	REACTOME_DOWNREGULATION_OF_TGF_BETA_RECEPTOR_SIGNALING		19	0.370209	1.04941	0.421359	0.876368	1	4555	tags=74%, list=43%, signal=130%
REACTOME_PKMTS_METHYLATE_HISTONE_LYSINES	REACTOME_PKMTS_METHYLATE_HISTONE_LYSINES		44	0.347932	1.06815	0.350394	0.876395	1	1577	tags=27%, list=15%, signal=32%
WANG_RESPONSE_TO_GSK3_INHIBITOR_SB216763_DN	WANG_RESPONSE_TO_GSK3_INHIBITOR_SB216763_DN		286	0.273757	1.04957	0.375238	0.879825	1	2978	tags=33%, list=28%, signal=44%
GENTILE_UV_RESPONSE_CLUSTER_D7	GENTILE_UV_RESPONSE_CLUSTER_D7		32	0.296319	1.04947	0.39	0.878759	1	2847	tags=44%, list=27%, signal=60%
WP_2Q13_COPY_NUMBER_VARIATION_SYNDROME	WP_2Q13_COPY_NUMBER_VARIATION_SYNDROME		38	0.301711	1.04944	0.389535	0.877567	1	957	tags=21%, list=9%, signal=23%
REACTOME_RMTS_METHYLATE_HISTONE_ARGININES	REACTOME_RMTS_METHYLATE_HISTONE_ARGININES		37	0.386361	1.066	0.38833	0.876939	1	3533	tags=46%, list=34%, signal=69%
GARGALOVIC_RESPONSE_TO_OXIDIZED_PHOSPHOLIPIDS_TURQUOISE_DN	GARGALOVIC_RESPONSE_TO_OXIDIZED_PHOSPHOLIPIDS_TURQUOISE_DN		45	0.324932	1.04922	0.384766	0.87557	1	2610	tags=36%, list=25%, signal=47%
DACOSTA_UV_RESPONSE_VIA_ERCC3_XPCS_UP	DACOSTA_UV_RESPONSE_VIA_ERCC3_XPCS_UP		21	0.343762	1.04891	0.4	0.875111	1	2739	tags=38%, list=26%, signal=51%
KEGG_TRYPTOPHAN_METABOLISM	KEGG_TRYPTOPHAN_METABOLISM		28	0.351163	1.0484	0.387097	0.875172	1	3474	tags=46%, list=33%, signal=69%
REACTOME_MRNA_DECAY_BY_5_TO_3_EXORIBONUCLEASE	REACTOME_MRNA_DECAY_BY_5_TO_3_EXORIBONUCLEASE		15	0.444147	1.0323	0.460446	0.876998	1	2406	tags=47%, list=23%, signal=60%
RAMASWAMY_METASTASIS_UP	RAMASWAMY_METASTASIS_UP		54	0.294698	1.04723	0.382937	0.875688	1	1707	tags=24%, list=16%, signal=29%
REACTOME_AUTOPHAGY	REACTOME_AUTOPHAGY		131	0.284654	1.02817	0.4	0.878058	1	2804	tags=35%, list=27%, signal=47%
FIGUEROA_AML_METHYLATION_CLUSTER_2_UP	FIGUEROA_AML_METHYLATION_CLUSTER_2_UP		28	0.326885	1.04713	0.391466	0.87343	1	1430	tags=18%, list=14%, signal=21%
DEN_INTERACT_WITH_LCA5	DEN_INTERACT_WITH_LCA5		24	0.36471	1.04552	0.430255	0.876583	1	2270	tags=42%, list=22%, signal=53%
EHLERS_ANEUPLOIDY_UP	EHLERS_ANEUPLOIDY_UP		33	0.290036	1.04533	0.397032	0.875843	1	1786	tags=21%, list=17%, signal=25%
CREIGHTON_ENDOCRINE_THERAPY_RESISTANCE_1	CREIGHTON_ENDOCRINE_THERAPY_RESISTANCE_1		385	0.213706	1.04524	0.345631	0.87482	1	2297	tags=25%, list=22%, signal=31%
PURBEY_TARGETS_OF_CTBP1_AND_SATB1_UP	PURBEY_TARGETS_OF_CTBP1_AND_SATB1_UP		59	0.277401	1.04492	0.38189	0.874439	1	2077	tags=31%, list=20%, signal=38%
SANA_RESPONSE_TO_IFNG_DN	SANA_RESPONSE_TO_IFNG_DN		74	0.281471	1.0448	0.394531	0.873503	1	2159	tags=31%, list=21%, signal=39%
WP_NUCLEOTIDE_EXCISION_REPAIR_IN_XERODERMA_PIGMENTOSUM	WP_NUCLEOTIDE_EXCISION_REPAIR_IN_XERODERMA_PIGMENTOSUM		58	0.351106	1.0445	0.406489	0.873016	1	3773	tags=52%, list=36%, signal=80%
CHEOK_RESPONSE_TO_MERCAPTOPURINE_AND_HD_MTX_DN	CHEOK_RESPONSE_TO_MERCAPTOPURINE_AND_HD_MTX_DN		20	0.331196	1.04447	0.393281	0.871832	1	3081	tags=45%, list=29%, signal=64%
REACTOME_RECOGNITION_OF_DNA_DAMAGE_BY_PCNA_CONTAINING_REPLICATION_COMPLEX	REACTOME_RECOGNITION_OF_DNA_DAMAGE_BY_PCNA_CONTAINING_REPLICATION_COMPLEX		28	0.408196	1.02975	0.433206	0.878798	1	1459	tags=25%, list=14%, signal=29%
HU_ANGIOGENESIS_DN	HU_ANGIOGENESIS_DN		33	0.355801	1.04375	0.419422	0.871323	1	1861	tags=30%, list=18%, signal=37%
WP_DNA_IRDAMAGE_AND_CELLULAR_RESPONSE_VIA_ATR	WP_DNA_IRDAMAGE_AND_CELLULAR_RESPONSE_VIA_ATR		65	0.331859	1.04313	0.433594	0.87175	1	2177	tags=26%, list=21%, signal=33%
REACTOME_ACTIVATION_OF_GENE_EXPRESSION_BY_SREBF_SREBP	REACTOME_ACTIVATION_OF_GENE_EXPRESSION_BY_SREBF_SREBP		40	0.3051	1.05084	0.365571	0.878908	1	1855	tags=30%, list=18%, signal=36%
PID_AURORA_A_PATHWAY	PID_AURORA_A_PATHWAY		27	0.335005	1.04277	0.390151	0.870212	1	447	tags=11%, list=4%, signal=12%
WANG_TARGETS_OF_MLL_CBP_FUSION_UP	WANG_TARGETS_OF_MLL_CBP_FUSION_UP		30	0.301408	1.04242	0.389635	0.869946	1	31	tags=7%, list=0%, signal=7%
REACTOME_TRNA_MODIFICATION_IN_THE_NUCLEUS_AND_CYTOSOL	REACTOME_TRNA_MODIFICATION_IN_THE_NUCLEUS_AND_CYTOSOL		40	0.342473	1.05029	0.415686	0.879122	1	3365	tags=48%, list=32%, signal=70%
GROSS_HYPOXIA_VIA_HIF1A_UP	GROSS_HYPOXIA_VIA_HIF1A_UP		73	0.28889	1.04125	0.39645	0.870452	1	2477	tags=36%, list=24%, signal=46%
SHEDDEN_LUNG_CANCER_GOOD_SURVIVAL_A12	SHEDDEN_LUNG_CANCER_GOOD_SURVIVAL_A12		179	0.247437	1.03946	0.37931	0.873952	1	2014	tags=24%, list=19%, signal=29%
PID_PI3KCI_AKT_PATHWAY	PID_PI3KCI_AKT_PATHWAY		34	0.318493	1.03936	0.405769	0.872965	1	2015	tags=26%, list=19%, signal=33%
WP_FATTY_ACID_BIOSYNTHESIS	WP_FATTY_ACID_BIOSYNTHESIS		21	0.372973	1.0389	0.423762	0.872921	1	2587	tags=43%, list=25%, signal=57%
REACTOME_FC_EPSILON_RECEPTOR_FCERI_SIGNALING	REACTOME_FC_EPSILON_RECEPTOR_FCERI_SIGNALING		147	0.286899	1.0516	0.411405	0.880813	1	2742	tags=29%, list=26%, signal=39%
NIKOLSKY_BREAST_CANCER_1Q21_AMPLICON	NIKOLSKY_BREAST_CANCER_1Q21_AMPLICON		23	0.357061	1.03704	0.401222	0.875449	1	1946	tags=26%, list=19%, signal=32%
HOFMANN_CELL_LYMPHOMA_UP	HOFMANN_CELL_LYMPHOMA_UP		40	0.296847	1.03688	0.388462	0.874672	1	2135	tags=25%, list=20%, signal=31%
REACTOME_FCGR3A_MEDIATED_IL10_SYNTHESIS	REACTOME_FCGR3A_MEDIATED_IL10_SYNTHESIS		62	0.364755	1.062	0.401274	0.881388	1	1991	tags=34%, list=19%, signal=42%
REACTOME_SIGNALING_BY_NTRK2_TRKB	REACTOME_SIGNALING_BY_NTRK2_TRKB		17	0.37105	1.05309	0.385542	0.881902	1	2459	tags=35%, list=23%, signal=46%
SU_TESTIS	SU_TESTIS		46	0.314433	1.03615	0.40198	0.872933	1	3137	tags=43%, list=30%, signal=62%
NAKAMURA_CANCER_MICROENVIRONMENT_DN	NAKAMURA_CANCER_MICROENVIRONMENT_DN		41	0.320466	1.03585	0.416667	0.872494	1	2113	tags=32%, list=20%, signal=40%
ROYLANCE_BREAST_CANCER_16Q_COPY_NUMBER_UP	ROYLANCE_BREAST_CANCER_16Q_COPY_NUMBER_UP		36	0.346084	1.03546	0.39881	0.872311	1	1962	tags=31%, list=19%, signal=37%
REACTOME_HOMOLOGOUS_DNA_PAIRING_AND_STRAND_EXCHANGE	REACTOME_HOMOLOGOUS_DNA_PAIRING_AND_STRAND_EXCHANGE		31	0.400386	1.05533	0.401186	0.882378	1	1573	tags=23%, list=15%, signal=26%
GUO_HEX_TARGETS_DN	GUO_HEX_TARGETS_DN		52	0.271699	1.03302	0.402893	0.876298	1	1297	tags=17%, list=12%, signal=20%
REACTOME_DISORDERS_OF_TRANSMEMBRANE_TRANSPORTERS	REACTOME_DISORDERS_OF_TRANSMEMBRANE_TRANSPORTERS		126	0.299925	1.05659	0.397959	0.885523	1	3278	tags=39%, list=31%, signal=56%
BROWNE_HCMV_INFECTION_1HR_DN	BROWNE_HCMV_INFECTION_1HR_DN		134	0.22309	1.0322	0.366603	0.87601	1	2996	tags=31%, list=28%, signal=43%
JINESH_BLEBBISHIELD_VS_LIVE_CONTROL_UP	JINESH_BLEBBISHIELD_VS_LIVE_CONTROL_UP		220	0.220398	1.03107	0.386364	0.877826	1	2908	tags=33%, list=28%, signal=45%
SCHLOSSER_SERUM_RESPONSE_AUGMENTED_BY_MYC	SCHLOSSER_SERUM_RESPONSE_AUGMENTED_BY_MYC		93	0.268423	1.03031	0.405882	0.878558	1	2711	tags=35%, list=26%, signal=47%
REACTOME_SIGNALING_BY_FGFR3	REACTOME_SIGNALING_BY_FGFR3		27	0.329899	1.05792	0.390533	0.885812	1	2459	tags=33%, list=23%, signal=43%
DACOSTA_UV_RESPONSE_VIA_ERCC3_XPCS_DN	DACOSTA_UV_RESPONSE_VIA_ERCC3_XPCS_DN		73	0.252951	1.0287	0.386973	0.880293	1	2195	tags=27%, list=21%, signal=34%
KEGG_PYRUVATE_METABOLISM	KEGG_PYRUVATE_METABOLISM		35	0.328213	1.02852	0.422311	0.879573	1	1028	tags=23%, list=10%, signal=25%
WILLIAMS_ESR2_TARGETS_UP	WILLIAMS_ESR2_TARGETS_UP		21	0.321184	1.02838	0.410931	0.878707	1	1097	tags=19%, list=10%, signal=21%
REACTOME_REGULATION_OF_TP53_ACTIVITY_THROUGH_ACETYLATION	REACTOME_REGULATION_OF_TP53_ACTIVITY_THROUGH_ACETYLATION		30	0.375152	1.05974	0.393701	0.886288	1	2533	tags=33%, list=24%, signal=44%
WP_P38_MAPK_SIGNALING_PATHWAY	WP_P38_MAPK_SIGNALING_PATHWAY		31	0.314466	1.02812	0.407258	0.876966	1	957	tags=16%, list=9%, signal=18%
ZHAN_VARIABLE_EARLY_DIFFERENTIATION_GENES_DN	ZHAN_VARIABLE_EARLY_DIFFERENTIATION_GENES_DN		28	0.331778	1.02804	0.423459	0.876005	1	2052	tags=36%, list=20%, signal=44%
WP_ENDODERM_DIFFERENTIATION	WP_ENDODERM_DIFFERENTIATION		86	0.269055	1.028	0.407767	0.874875	1	1805	tags=22%, list=17%, signal=26%
BIOCARTA_P38MAPK_PATHWAY	BIOCARTA_P38MAPK_PATHWAY		33	0.30342	1.02738	0.416327	0.875353	1	957	tags=15%, list=9%, signal=17%
WP_TYPE_2_PAPILLARY_RENAL_CELL_CARCINOMA	WP_TYPE_2_PAPILLARY_RENAL_CELL_CARCINOMA		27	0.307328	1.0267	0.440644	0.875876	1	1111	tags=22%, list=11%, signal=25%
RICKMAN_METASTASIS_UP	RICKMAN_METASTASIS_UP		260	0.253142	1.02665	0.396518	0.87482	1	2377	tags=27%, list=23%, signal=33%
DAZARD_UV_RESPONSE_CLUSTER_G6	DAZARD_UV_RESPONSE_CLUSTER_G6		127	0.254315	1.02632	0.410609	0.874469	1	2593	tags=29%, list=25%, signal=38%
OUILLETTE_CLL_13Q14_DELETION_UP	OUILLETTE_CLL_13Q14_DELETION_UP		55	0.251048	1.02276	0.405941	0.882728	1	2346	tags=31%, list=22%, signal=40%
HU_GENOTOXIC_DAMAGE_24HR	HU_GENOTOXIC_DAMAGE_24HR		29	0.324452	1.02064	0.42126	0.887216	1	1661	tags=34%, list=16%, signal=41%
WANG_TUMOR_INVASIVENESS_DN	WANG_TUMOR_INVASIVENESS_DN		184	0.228206	1.01999	0.41165	0.887693	1	2350	tags=24%, list=22%, signal=31%
WP_INTERFERON_TYPE_I_SIGNALING_PATHWAYS	WP_INTERFERON_TYPE_I_SIGNALING_PATHWAYS		52	0.292022	1.01951	0.434109	0.887745	1	2879	tags=31%, list=27%, signal=42%
GLASS_IGF2BP1_CLIP_TARGETS_KNOCKDOWN_DN	GLASS_IGF2BP1_CLIP_TARGETS_KNOCKDOWN_DN		101	0.25914	1.01939	0.390566	0.886835	1	2175	tags=23%, list=21%, signal=28%
DER_IFN_GAMMA_RESPONSE_UP	DER_IFN_GAMMA_RESPONSE_UP		62	0.29846	1.0193	0.418327	0.88587	1	2666	tags=34%, list=25%, signal=45%
APPIERTO_RESPONSE_TO_FENRETINIDE_UP	APPIERTO_RESPONSE_TO_FENRETINIDE_UP		31	0.291013	1.01929	0.421875	0.884705	1	1386	tags=19%, list=13%, signal=22%
YAMAZAKI_TCEB3_TARGETS_DN	YAMAZAKI_TCEB3_TARGETS_DN		149	0.238286	1.01648	0.417457	0.89104	1	2092	tags=26%, list=20%, signal=31%
WP_4249_HEDGEHOG_SIGNALING_PATHWAY	WP_4249_HEDGEHOG_SIGNALING_PATHWAY		28	0.305398	1.01636	0.430862	0.890152	1	1903	tags=32%, list=18%, signal=39%
FERNANDEZ_BOUND_BY_MYC	FERNANDEZ_BOUND_BY_MYC		140	0.22038	1.01553	0.421252	0.891087	1	2336	tags=28%, list=22%, signal=35%
HOSHIDA_LIVER_CANCER_LATE_RECURRENCE_DN	HOSHIDA_LIVER_CANCER_LATE_RECURRENCE_DN		43	0.270747	1.01516	0.44332	0.890836	1	889	tags=16%, list=8%, signal=18%
WP_MRNA_PROCESSING	WP_MRNA_PROCESSING		120	0.393767	1.01507	0.464706	0.889885	1	3316	tags=45%, list=32%, signal=65%
LIM_MAMMARY_STEM_CELL_DN	LIM_MAMMARY_STEM_CELL_DN		300	0.237361	1.01506	0.422932	0.888713	1	3161	tags=35%, list=30%, signal=49%
FOSTER_KDM1A_TARGETS_DN	FOSTER_KDM1A_TARGETS_DN		156	0.208728	1.01392	0.415205	0.890478	1	2524	tags=24%, list=24%, signal=32%
REACTOME_INTERFERON_SIGNALING	REACTOME_INTERFERON_SIGNALING		159	0.294289	1.01287	0.459566	0.892005	1	2645	tags=34%, list=25%, signal=45%
HOSHIDA_LIVER_CANCER_SUBCLASS_S2	HOSHIDA_LIVER_CANCER_SUBCLASS_S2		101	0.28689	1.01231	0.437137	0.892275	1	2291	tags=32%, list=22%, signal=40%
MANN_RESPONSE_TO_AMIFOSTINE_UP	MANN_RESPONSE_TO_AMIFOSTINE_UP		19	0.347553	1.01222	0.444668	0.891311	1	2040	tags=26%, list=19%, signal=33%
KAUFFMANN_MELANOMA_RELAPSE_UP	KAUFFMANN_MELANOMA_RELAPSE_UP		48	0.384839	1.01167	0.465347	0.891539	1	3570	tags=48%, list=34%, signal=72%
DAIRKEE_CANCER_PRONE_RESPONSE_BPA_E2	DAIRKEE_CANCER_PRONE_RESPONSE_BPA_E2		98	0.267568	1.0098	0.422179	0.895246	1	3285	tags=39%, list=31%, signal=56%
PID_WNT_CANONICAL_PATHWAY	PID_WNT_CANONICAL_PATHWAY		16	0.349321	1.00969	0.439425	0.894351	1	3492	tags=50%, list=33%, signal=75%
AUNG_GASTRIC_CANCER	AUNG_GASTRIC_CANCER		36	0.287172	1.00889	0.44294	0.895259	1	1860	tags=25%, list=18%, signal=30%
SCIAN_CELL_CYCLE_TARGETS_OF_TP53_AND_TP73_DN	SCIAN_CELL_CYCLE_TARGETS_OF_TP53_AND_TP73_DN		17	0.45076	1.00877	0.47767	0.894411	1	2057	tags=29%, list=20%, signal=37%
KEGG_FATTY_ACID_METABOLISM	KEGG_FATTY_ACID_METABOLISM		31	0.366683	1.00874	0.458333	0.893271	1	1515	tags=26%, list=14%, signal=30%
GAZDA_DIAMOND_BLACKFAN_ANEMIA_ERYTHROID_UP	GAZDA_DIAMOND_BLACKFAN_ANEMIA_ERYTHROID_UP		21	0.31872	1.0082	0.451681	0.893536	1	2129	tags=29%, list=20%, signal=36%
RIZ_ERYTHROID_DIFFERENTIATION_CCNE1	RIZ_ERYTHROID_DIFFERENTIATION_CCNE1		31	0.329831	1.00776	0.441683	0.893542	1	1667	tags=23%, list=16%, signal=27%
BIOCARTA_MITOCHONDRIA_PATHWAY	BIOCARTA_MITOCHONDRIA_PATHWAY		17	0.331933	1.00646	0.442804	0.895769	1	1243	tags=24%, list=12%, signal=27%
DARWICHE_PAPILLOMA_RISK_LOW_UP	DARWICHE_PAPILLOMA_RISK_LOW_UP		118	0.21741	1.00619	0.439926	0.895246	1	2458	tags=23%, list=23%, signal=30%
REACTOME_SIGNALING_BY_NUCLEAR_RECEPTORS	REACTOME_SIGNALING_BY_NUCLEAR_RECEPTORS		192	0.231312	1.00553	0.431298	0.895708	1	2616	tags=28%, list=25%, signal=37%
KEGG_HISTIDINE_METABOLISM	KEGG_HISTIDINE_METABOLISM		20	0.332668	1.00501	0.43662	0.895913	1	3388	tags=35%, list=32%, signal=52%
WATANABE_RECTAL_CANCER_RADIOTHERAPY_RESPONSIVE_UP	WATANABE_RECTAL_CANCER_RADIOTHERAPY_RESPONSIVE_UP		93	0.265178	1.00442	0.429703	0.896218	1	3271	tags=41%, list=31%, signal=59%
CHENG_IMPRINTED_BY_ESTRADIOL	CHENG_IMPRINTED_BY_ESTRADIOL		68	0.253207	1.00427	0.461682	0.895416	1	2675	tags=29%, list=25%, signal=39%
KAUFFMANN_DNA_REPLICATION_GENES	KAUFFMANN_DNA_REPLICATION_GENES		122	0.296454	1.00379	0.460348	0.895486	1	3258	tags=38%, list=31%, signal=54%
REACTOME_GLUCONEOGENESIS	REACTOME_GLUCONEOGENESIS		30	0.336309	1.0024	0.450677	0.897991	1	995	tags=23%, list=9%, signal=26%
PID_PI3K_PLC_TRK_PATHWAY	PID_PI3K_PLC_TRK_PATHWAY		30	0.306077	1.00173	0.455408	0.898521	1	2459	tags=33%, list=23%, signal=43%
KEGG_CELL_CYCLE	KEGG_CELL_CYCLE		100	0.317855	1.00111	0.442085	0.898949	1	2135	tags=27%, list=20%, signal=34%
WP_CHOLESTEROL_SYNTHESIS_DISORDERS	WP_CHOLESTEROL_SYNTHESIS_DISORDERS		17	0.408686	1.00103	0.506399	0.898007	1	2898	tags=47%, list=28%, signal=65%
REACTOME_TRANSLESION_SYNTHESIS_BY_POLK	REACTOME_TRANSLESION_SYNTHESIS_BY_POLK		15	0.429201	0.998856	0.45951	0.902449	1	3092	tags=47%, list=29%, signal=66%
PID_IGF1_PATHWAY	PID_IGF1_PATHWAY		29	0.286836	0.997629	0.463956	0.904471	1	2191	tags=31%, list=21%, signal=39%
BOYAULT_LIVER_CANCER_SUBCLASS_G123_UP	BOYAULT_LIVER_CANCER_SUBCLASS_G123_UP		42	0.329426	0.995488	0.478873	0.908833	1	2904	tags=38%, list=28%, signal=52%
REACTOME_SIGNALING_BY_FGFR1	REACTOME_SIGNALING_BY_FGFR1		32	0.30319	0.994542	0.423892	0.90894	1	2459	tags=31%, list=23%, signal=41%
REACTOME_RECRUITMENT_OF_MITOTIC_CENTROSOME_PROTEINS_AND_COMPLEXES	REACTOME_RECRUITMENT_OF_MITOTIC_CENTROSOME_PROTEINS_AND_COMPLEXES		73	0.278257	0.994848	0.452906	0.909336	1	1775	tags=21%, list=17%, signal=25%
ZHAN_MULTIPLE_MYELOMA_CD2_DN	ZHAN_MULTIPLE_MYELOMA_CD2_DN		40	0.272393	0.992827	0.440075	0.912276	1	2689	tags=33%, list=26%, signal=44%
WP_CHOLESTEROL_METABOLISM_WITH_BLOCH_AND_KANDUTSCHRUSSELL_PATHWAYS	WP_CHOLESTEROL_METABOLISM_WITH_BLOCH_AND_KANDUTSCHRUSSELL_PATHWAYS		38	0.323659	0.992682	0.462523	0.911455	1	3025	tags=39%, list=29%, signal=55%
JAZAG_TGFB1_SIGNALING_VIA_SMAD4_UP	JAZAG_TGFB1_SIGNALING_VIA_SMAD4_UP		72	0.239039	0.991879	0.467327	0.912335	1	527	tags=8%, list=5%, signal=9%
REACTOME_KINESINS	REACTOME_KINESINS		43	0.315444	0.978209	0.445525	0.910663	1	2423	tags=35%, list=23%, signal=45%
TIEN_INTESTINE_PROBIOTICS_6HR_DN	TIEN_INTESTINE_PROBIOTICS_6HR_DN		150	0.21928	0.990231	0.469112	0.914254	1	2434	tags=28%, list=23%, signal=36%
REACTOME_NEGATIVE_REGULATION_OF_FGFR1_SIGNALING	REACTOME_NEGATIVE_REGULATION_OF_FGFR1_SIGNALING		19	0.330033	0.980834	0.462626	0.911799	1	457	tags=16%, list=4%, signal=16%
SMITH_TERT_TARGETS_UP	SMITH_TERT_TARGETS_UP		121	0.251132	0.988232	0.437126	0.917117	1	1733	tags=24%, list=16%, signal=28%
FOURNIER_ACINAR_DEVELOPMENT_LATE_2	FOURNIER_ACINAR_DEVELOPMENT_LATE_2		253	0.256254	0.988115	0.456107	0.916238	1	2302	tags=27%, list=22%, signal=34%
BAE_BRCA1_TARGETS_UP	BAE_BRCA1_TARGETS_UP		53	0.250155	0.987932	0.495951	0.915525	1	2257	tags=32%, list=21%, signal=41%
HORTON_SREBF_TARGETS	HORTON_SREBF_TARGETS		21	0.364196	0.987796	0.48155	0.914726	1	3025	tags=52%, list=29%, signal=73%
REACTOME_SIGNALING_BY_ALK	REACTOME_SIGNALING_BY_ALK		23	0.29947	0.991448	0.472222	0.912238	1	2533	tags=26%, list=24%, signal=34%
BENPORATH_PROLIFERATION	BENPORATH_PROLIFERATION		125	0.290092	0.985533	0.454206	0.918234	1	2978	tags=32%, list=28%, signal=44%
CHOI_ATL_CHRONIC_VS_ACUTE_DN	CHOI_ATL_CHRONIC_VS_ACUTE_DN		18	0.353097	0.985496	0.475538	0.917169	1	2336	tags=33%, list=22%, signal=43%
REACTOME_NEGATIVE_REGULATION_OF_FGFR4_SIGNALING	REACTOME_NEGATIVE_REGULATION_OF_FGFR4_SIGNALING		17	0.340297	0.974041	0.45098	0.912307	1	457	tags=18%, list=4%, signal=18%
GAZDA_DIAMOND_BLACKFAN_ANEMIA_MYELOID_UP	GAZDA_DIAMOND_BLACKFAN_ANEMIA_MYELOID_UP		26	0.287925	0.984999	0.474206	0.916103	1	2044	tags=38%, list=19%, signal=48%
BROWN_MYELOID_CELL_DEVELOPMENT_DN	BROWN_MYELOID_CELL_DEVELOPMENT_DN		96	0.251302	0.984148	0.485089	0.917172	1	2336	tags=31%, list=22%, signal=40%
ROESSLER_LIVER_CANCER_METASTASIS_DN	ROESSLER_LIVER_CANCER_METASTASIS_DN		38	0.269569	0.984014	0.489279	0.916369	1	3148	tags=47%, list=30%, signal=67%
REACTOME_FCGAMMA_RECEPTOR_FCGR_DEPENDENT_PHAGOCYTOSIS	REACTOME_FCGAMMA_RECEPTOR_FCGR_DEPENDENT_PHAGOCYTOSIS		113	0.287417	0.976837	0.489754	0.912988	1	2080	tags=28%, list=20%, signal=35%
NADLER_HYPERGLYCEMIA_AT_OBESITY	NADLER_HYPERGLYCEMIA_AT_OBESITY		45	0.250638	0.983583	0.478615	0.915168	1	1654	tags=22%, list=16%, signal=26%
DAZARD_RESPONSE_TO_UV_SCC_UP	DAZARD_RESPONSE_TO_UV_SCC_UP		81	0.245641	0.98342	0.453155	0.914416	1	2667	tags=31%, list=25%, signal=41%
REACTOME_CELL_CYCLE_CHECKPOINTS	REACTOME_CELL_CYCLE_CHECKPOINTS		233	0.2853	0.978495	0.464491	0.913358	1	2749	tags=29%, list=26%, signal=38%
PID_NETRIN_PATHWAY	PID_NETRIN_PATHWAY		28	0.293709	0.982899	0.442886	0.913477	1	1502	tags=18%, list=14%, signal=21%
WP_THYROID_STIMULATING_HORMONE_TSH_SIGNALING_PATHWAY	WP_THYROID_STIMULATING_HORMONE_TSH_SIGNALING_PATHWAY		54	0.266179	0.982892	0.46875	0.912342	1	3191	tags=35%, list=30%, signal=50%
VANHARANTA_UTERINE_FIBROID_WITH_7Q_DELETION_UP	VANHARANTA_UTERINE_FIBROID_WITH_7Q_DELETION_UP		61	0.266023	0.981964	0.439922	0.913495	1	3261	tags=44%, list=31%, signal=64%
CHEMNITZ_RESPONSE_TO_PROSTAGLANDIN_E2_UP	CHEMNITZ_RESPONSE_TO_PROSTAGLANDIN_E2_UP		123	0.282588	0.981177	0.461089	0.914377	1	2179	tags=24%, list=21%, signal=30%
BLANCO_MELO_COVID19_SARS_COV_2_POS_PATIENT_LUNG_TISSUE_DN	BLANCO_MELO_COVID19_SARS_COV_2_POS_PATIENT_LUNG_TISSUE_DN		147	0.21445	0.981089	0.493256	0.913461	1	2633	tags=28%, list=25%, signal=37%
WALLACE_JAK2_TARGETS_UP	WALLACE_JAK2_TARGETS_UP		20	0.359333	0.98097	0.488978	0.912623	1	235	tags=10%, list=2%, signal=10%
REACTOME_NEGATIVE_REGULATION_OF_FGFR3_SIGNALING	REACTOME_NEGATIVE_REGULATION_OF_FGFR3_SIGNALING		17	0.340297	0.974041	0.45098	0.913427	1	457	tags=18%, list=4%, signal=18%
MILI_PSEUDOPODIA_HAPTOTAXIS_UP	MILI_PSEUDOPODIA_HAPTOTAXIS_UP		469	0.234568	0.979827	0.462745	0.913289	1	2175	tags=23%, list=21%, signal=27%
WANG_LMO4_TARGETS_UP	WANG_LMO4_TARGETS_UP		266	0.205955	0.979211	0.505929	0.913713	1	1261	tags=13%, list=12%, signal=15%
REACTOME_HOMOLOGY_DIRECTED_REPAIR	REACTOME_HOMOLOGY_DIRECTED_REPAIR		86	0.310742	0.983341	0.468451	0.913458	1	4302	tags=51%, list=41%, signal=86%
REACTOME_S_PHASE	REACTOME_S_PHASE		146	0.310571	0.978841	0.47448	0.913515	1	3652	tags=39%, list=35%, signal=59%
PARK_HSC_MARKERS	PARK_HSC_MARKERS		30	0.284289	0.978425	0.469786	0.912401	1	3085	tags=37%, list=29%, signal=52%
POMEROY_MEDULLOBLASTOMA_DESMOPLASIC_VS_CLASSIC_UP	POMEROY_MEDULLOBLASTOMA_DESMOPLASIC_VS_CLASSIC_UP		42	0.265099	0.978406	0.484436	0.911322	1	1827	tags=24%, list=17%, signal=29%
REACTOME_GAP_JUNCTION_ASSEMBLY	REACTOME_GAP_JUNCTION_ASSEMBLY		16	0.37656	0.967377	0.487903	0.913694	1	2648	tags=44%, list=25%, signal=58%
REACTOME_NEGATIVE_REGULATION_OF_FGFR2_SIGNALING	REACTOME_NEGATIVE_REGULATION_OF_FGFR2_SIGNALING		17	0.340297	0.974041	0.45098	0.914549	1	457	tags=18%, list=4%, signal=18%
BOUDOUKHA_BOUND_BY_IGF2BP2	BOUDOUKHA_BOUND_BY_IGF2BP2		84	0.247828	0.97669	0.464981	0.912231	1	2930	tags=37%, list=28%, signal=51%
KUUSELO_PANCREATIC_CANCER_19Q13_AMPLIFICATION	KUUSELO_PANCREATIC_CANCER_19Q13_AMPLIFICATION		18	0.347788	0.97656	0.503018	0.911454	1	2564	tags=39%, list=24%, signal=51%
WP_IMATINIB_AND_CHRONIC_MYELOID_LEUKEMIA	WP_IMATINIB_AND_CHRONIC_MYELOID_LEUKEMIA		16	0.326853	0.974539	0.483559	0.915533	1	2702	tags=44%, list=26%, signal=59%
FAELT_B_CLL_WITH_VH3_21_UP	FAELT_B_CLL_WITH_VH3_21_UP		43	0.270552	0.974333	0.500945	0.914948	1	1547	tags=26%, list=15%, signal=30%
REACTOME_MRNA_SPLICING	REACTOME_MRNA_SPLICING		182	0.384577	0.989411	0.505837	0.915188	1	3417	tags=52%, list=32%, signal=76%
REACTOME_PARASITE_INFECTION	REACTOME_PARASITE_INFECTION		88	0.316011	0.983951	0.483333	0.915363	1	1991	tags=28%, list=19%, signal=35%
REACTOME_BBSOME_MEDIATED_CARGO_TARGETING_TO_CILIUM	REACTOME_BBSOME_MEDIATED_CARGO_TARGETING_TO_CILIUM		17	0.441715	0.986901	0.493802	0.915785	1	3679	tags=65%, list=35%, signal=99%
GINESTIER_BREAST_CANCER_20Q13_AMPLIFICATION_DN	GINESTIER_BREAST_CANCER_20Q13_AMPLIFICATION_DN		153	0.236045	0.973404	0.490946	0.912741	1	3239	tags=35%, list=31%, signal=49%
CHANDRAN_METASTASIS_TOP50_DN	CHANDRAN_METASTASIS_TOP50_DN		38	0.261263	0.97194	0.502947	0.915387	1	2197	tags=32%, list=21%, signal=40%
CORONEL_RFX7_DIRECT_TARGETS_UP	CORONEL_RFX7_DIRECT_TARGETS_UP		35	0.277725	0.971526	0.491124	0.915285	1	3586	tags=49%, list=34%, signal=73%
MISSIAGLIA_REGULATED_BY_METHYLATION_DN	MISSIAGLIA_REGULATED_BY_METHYLATION_DN		103	0.324681	0.971149	0.490079	0.915092	1	3137	tags=38%, list=30%, signal=53%
REACTOME_TNFR1_INDUCED_NFKAPPAB_SIGNALING_PATHWAY	REACTOME_TNFR1_INDUCED_NFKAPPAB_SIGNALING_PATHWAY		24	0.331138	0.969388	0.491773	0.916327	1	2402	tags=33%, list=23%, signal=43%
BURTON_ADIPOGENESIS_12	BURTON_ADIPOGENESIS_12		28	0.306574	0.969591	0.489443	0.916932	1	2614	tags=32%, list=25%, signal=43%
REACTOME_AMINO_ACIDS_REGULATE_MTORC1	REACTOME_AMINO_ACIDS_REGULATE_MTORC1		48	0.352457	0.970192	0.507937	0.916475	1	3218	tags=44%, list=31%, signal=63%
ROSS_AML_OF_FAB_M7_TYPE	ROSS_AML_OF_FAB_M7_TYPE		51	0.256065	0.96891	0.504	0.916424	1	1998	tags=24%, list=19%, signal=29%
CAFFAREL_RESPONSE_TO_THC_UP	CAFFAREL_RESPONSE_TO_THC_UP		29	0.289042	0.968684	0.47448	0.915894	1	1575	tags=24%, list=15%, signal=28%
WP_TRANSLATION_INHIBITORS_IN_CHRONICALLY_ACTIVATED_PDGFRA_CELLS	WP_TRANSLATION_INHIBITORS_IN_CHRONICALLY_ACTIVATED_PDGFRA_CELLS		40	0.287819	0.968154	0.487129	0.916132	1	3697	tags=45%, list=35%, signal=69%
IVANOVA_HEMATOPOIESIS_STEM_CELL_AND_PROGENITOR	IVANOVA_HEMATOPOIESIS_STEM_CELL_AND_PROGENITOR		386	0.187058	0.968081	0.536539	0.91521	1	3304	tags=37%, list=31%, signal=51%
MULLIGHAN_NPM1_MUTATED_SIGNATURE_1_DN	MULLIGHAN_NPM1_MUTATED_SIGNATURE_1_DN		93	0.227141	0.968059	0.508841	0.91415	1	2203	tags=23%, list=21%, signal=28%
SESTO_RESPONSE_TO_UV_C1	SESTO_RESPONSE_TO_UV_C1		57	0.261833	0.967731	0.493124	0.913907	1	429	tags=11%, list=4%, signal=11%
REACTOME_TRANSLOCATION_OF_SLC2A4_GLUT4_TO_THE_PLASMA_MEMBRANE	REACTOME_TRANSLOCATION_OF_SLC2A4_GLUT4_TO_THE_PLASMA_MEMBRANE		62	0.295563	0.985039	0.477407	0.91717	1	2648	tags=37%, list=25%, signal=49%
LINDGREN_BLADDER_CANCER_CLUSTER_1_UP	LINDGREN_BLADDER_CANCER_CLUSTER_1_UP		97	0.244007	0.966973	0.513513	0.913577	1	2172	tags=24%, list=21%, signal=30%
MACAEVA_PBMC_RESPONSE_TO_IR	MACAEVA_PBMC_RESPONSE_TO_IR		65	0.276021	0.966265	0.495049	0.914242	1	2260	tags=26%, list=21%, signal=33%
PID_AURORA_B_PATHWAY	PID_AURORA_B_PATHWAY		35	0.355751	0.965969	0.485207	0.913889	1	2978	tags=40%, list=28%, signal=56%
BROWNE_HCMV_INFECTION_16HR_UP	BROWNE_HCMV_INFECTION_16HR_UP		176	0.215263	0.961786	0.489403	0.923249	1	2689	tags=31%, list=26%, signal=41%
HOEGERKORP_CD44_TARGETS_TEMPORAL_DN	HOEGERKORP_CD44_TARGETS_TEMPORAL_DN		16	0.313446	0.961216	0.497984	0.923547	1	1089	tags=19%, list=10%, signal=21%
MORI_MATURE_B_LYMPHOCYTE_DN	MORI_MATURE_B_LYMPHOCYTE_DN		60	0.269743	0.961122	0.486974	0.922681	1	3192	tags=38%, list=30%, signal=55%
REACTOME_FORMATION_OF_INCISION_COMPLEX_IN_GG_NER	REACTOME_FORMATION_OF_INCISION_COMPLEX_IN_GG_NER		39	0.34415	0.959561	0.503891	0.924407	1	2572	tags=38%, list=24%, signal=51%
REACTOME_SYNTHESIS_OF_PC	REACTOME_SYNTHESIS_OF_PC		19	0.307768	0.959924	0.504726	0.9246	1	2458	tags=37%, list=23%, signal=48%
WARTERS_IR_RESPONSE_5GY	WARTERS_IR_RESPONSE_5GY		27	0.317948	0.958635	0.523232	0.925551	1	1045	tags=15%, list=10%, signal=16%
NAKAMURA_TUMOR_ZONE_PERIPHERAL_VS_CENTRAL_UP	NAKAMURA_TUMOR_ZONE_PERIPHERAL_VS_CENTRAL_UP		227	0.213192	0.958623	0.535714	0.924483	1	2068	tags=22%, list=20%, signal=26%
NAGASHIMA_NRG1_SIGNALING_DN	NAGASHIMA_NRG1_SIGNALING_DN		30	0.278607	0.958476	0.511538	0.923743	1	3179	tags=43%, list=30%, signal=62%
DACOSTA_UV_RESPONSE_VIA_ERCC3_TTD_DN	DACOSTA_UV_RESPONSE_VIA_ERCC3_TTD_DN		71	0.236686	0.958114	0.521561	0.923553	1	2353	tags=28%, list=22%, signal=36%
WP_CILIARY_LANDSCAPE	WP_CILIARY_LANDSCAPE		192	0.264428	0.956373	0.518293	0.92684	1	2589	tags=29%, list=25%, signal=38%
SHI_SPARC_TARGETS_UP	SHI_SPARC_TARGETS_UP		16	0.342885	0.956246	0.531959	0.926027	1	2548	tags=38%, list=24%, signal=49%
YAO_TEMPORAL_RESPONSE_TO_PROGESTERONE_CLUSTER_10	YAO_TEMPORAL_RESPONSE_TO_PROGESTERONE_CLUSTER_10		65	0.29157	0.955891	0.494141	0.925822	1	2283	tags=25%, list=22%, signal=31%
MARCHINI_TRABECTEDIN_RESISTANCE_UP	MARCHINI_TRABECTEDIN_RESISTANCE_UP		17	0.30631	0.9555	0.528112	0.925764	1	3434	tags=47%, list=33%, signal=70%
BIOCARTA_PPARA_PATHWAY	BIOCARTA_PPARA_PATHWAY		39	0.259159	0.95315	0.532544	0.930612	1	804	tags=10%, list=8%, signal=11%
MATTIOLI_MGUS_VS_MULTIPLE_MYELOMA	MATTIOLI_MGUS_VS_MULTIPLE_MYELOMA		16	0.316421	0.952889	0.518908	0.930158	1	2379	tags=38%, list=23%, signal=48%
BIOCARTA_ARAP_PATHWAY	BIOCARTA_ARAP_PATHWAY		17	0.332461	0.951751	0.525591	0.931834	1	2535	tags=41%, list=24%, signal=54%
PID_AR_NONGENOMIC_PATHWAY	PID_AR_NONGENOMIC_PATHWAY		29	0.283771	0.951692	0.525097	0.930875	1	1502	tags=17%, list=14%, signal=20%
CHANGOLKAR_H2AFY_TARGETS_DN	CHANGOLKAR_H2AFY_TARGETS_DN		31	0.272372	0.9514	0.532258	0.930519	1	3076	tags=39%, list=29%, signal=55%
LEE_LIVER_CANCER_MYC_TGFA_DN	LEE_LIVER_CANCER_MYC_TGFA_DN		38	0.263896	0.950969	0.548944	0.930454	1	1515	tags=18%, list=14%, signal=21%
REACTOME_APC_C_MEDIATED_DEGRADATION_OF_CELL_CYCLE_PROTEINS	REACTOME_APC_C_MEDIATED_DEGRADATION_OF_CELL_CYCLE_PROTEINS		75	0.316873	0.947788	0.513966	0.937346	1	2742	tags=29%, list=26%, signal=39%
BILD_SRC_ONCOGENIC_SIGNATURE	BILD_SRC_ONCOGENIC_SIGNATURE		47	0.24772	0.945909	0.560636	0.94096	1	1081	tags=17%, list=10%, signal=19%
BIOCARTA_CTCF_PATHWAY	BIOCARTA_CTCF_PATHWAY		23	0.305295	0.945702	0.525794	0.940368	1	3081	tags=43%, list=29%, signal=61%
MISIAK_ANAPLASTIC_THYROID_CARCINOMA_UP	MISIAK_ANAPLASTIC_THYROID_CARCINOMA_UP		23	0.341835	0.945682	0.517928	0.939318	1	1533	tags=30%, list=15%, signal=36%
LU_EZH2_TARGETS_UP	LU_EZH2_TARGETS_UP		204	0.20058	0.94462	0.570552	0.940841	1	2307	tags=23%, list=22%, signal=29%
DARWICHE_PAPILLOMA_RISK_LOW_DN	DARWICHE_PAPILLOMA_RISK_LOW_DN		115	0.210232	0.944324	0.583501	0.940476	1	1591	tags=17%, list=15%, signal=20%
REACTOME_APC_C_CDH1_MEDIATED_DEGRADATION_OF_CDC20_AND_OTHER_APC_C_CDH1_TARGETED_PROTEINS_IN_LATE_MITOSIS_EARLY_G1	REACTOME_APC_C_CDH1_MEDIATED_DEGRADATION_OF_CDC20_AND_OTHER_APC_C_CDH1_TARGETED_PROTEINS_IN_LATE_MITOSIS_EARLY_G1		66	0.323612	0.943996	0.524904	0.940197	1	2742	tags=29%, list=26%, signal=39%
WATANABE_COLON_CANCER_MSI_VS_MSS_UP	WATANABE_COLON_CANCER_MSI_VS_MSS_UP		18	0.305233	0.942886	0.555773	0.941811	1	1789	tags=22%, list=17%, signal=27%
MEINHOLD_OVARIAN_CANCER_LOW_GRADE_DN	MEINHOLD_OVARIAN_CANCER_LOW_GRADE_DN		18	0.321782	0.941441	0.512572	0.94427	1	2571	tags=28%, list=24%, signal=37%
BROWNE_HCMV_INFECTION_10HR_DN	BROWNE_HCMV_INFECTION_10HR_DN		41	0.25001	0.941357	0.557851	0.943377	1	1881	tags=24%, list=18%, signal=30%
MAYBURD_RESPONSE_TO_L663536_DN	MAYBURD_RESPONSE_TO_L663536_DN		47	0.25419	0.940992	0.551102	0.943238	1	2762	tags=30%, list=26%, signal=40%
REACTOME_SIGNALING_BY_WNT_IN_CANCER	REACTOME_SIGNALING_BY_WNT_IN_CANCER		25	0.311979	0.928829	0.548263	0.943213	1	429	tags=12%, list=4%, signal=12%
WP_METHIONINE_DE_NOVO_AND_SALVAGE_PATHWAY	WP_METHIONINE_DE_NOVO_AND_SALVAGE_PATHWAY		20	0.308641	0.938845	0.543825	0.946403	1	2190	tags=40%, list=21%, signal=50%
REACTOME_OVARIAN_TUMOR_DOMAIN_PROTEASES	REACTOME_OVARIAN_TUMOR_DOMAIN_PROTEASES		31	0.28415	0.927792	0.580645	0.943727	1	656	tags=13%, list=6%, signal=14%
CHESLER_BRAIN_HIGHEST_EXPRESSION	CHESLER_BRAIN_HIGHEST_EXPRESSION		33	0.275392	0.938353	0.545988	0.945379	1	899	tags=18%, list=9%, signal=20%
CREIGHTON_ENDOCRINE_THERAPY_RESISTANCE_4	CREIGHTON_ENDOCRINE_THERAPY_RESISTANCE_4		229	0.192985	0.938161	0.636538	0.944795	1	2297	tags=23%, list=22%, signal=28%
DACOSTA_UV_RESPONSE_VIA_ERCC3_UP	DACOSTA_UV_RESPONSE_VIA_ERCC3_UP		253	0.199793	0.937089	0.561404	0.946344	1	2680	tags=26%, list=25%, signal=35%
MCMURRAY_TP53_HRAS_COOPERATION_RESPONSE_UP	MCMURRAY_TP53_HRAS_COOPERATION_RESPONSE_UP		16	0.336969	0.936385	0.557505	0.947086	1	818	tags=19%, list=8%, signal=20%
REACTOME_MEIOSIS	REACTOME_MEIOSIS		48	0.318948	0.925924	0.527938	0.944027	1	1972	tags=27%, list=19%, signal=33%
PID_ATR_PATHWAY	PID_ATR_PATHWAY		33	0.352223	0.935964	0.534247	0.945961	1	4350	tags=61%, list=41%, signal=103%
WP_GLYCOGEN_SYNTHESIS_AND_DEGRADATION	WP_GLYCOGEN_SYNTHESIS_AND_DEGRADATION		33	0.311663	0.934933	0.516129	0.947553	1	437	tags=15%, list=4%, signal=16%
SHAFFER_IRF4_TARGETS_IN_ACTIVATED_B_LYMPHOCYTE	SHAFFER_IRF4_TARGETS_IN_ACTIVATED_B_LYMPHOCYTE		73	0.245488	0.934773	0.556962	0.946872	1	2459	tags=32%, list=23%, signal=41%
CHIANG_LIVER_CANCER_SUBCLASS_CTNNB1_UP	CHIANG_LIVER_CANCER_SUBCLASS_CTNNB1_UP		86	0.227279	0.934293	0.570328	0.946988	1	3083	tags=35%, list=29%, signal=49%
RIZKI_TUMOR_INVASIVENESS_2D_UP	RIZKI_TUMOR_INVASIVENESS_2D_UP		50	0.236256	0.933528	0.566337	0.947799	1	1910	tags=22%, list=18%, signal=27%
PID_NFKAPPAB_ATYPICAL_PATHWAY	PID_NFKAPPAB_ATYPICAL_PATHWAY		16	0.335809	0.933367	0.535373	0.947076	1	2402	tags=38%, list=23%, signal=49%
HILLION_HMGA1B_TARGETS	HILLION_HMGA1B_TARGETS		61	0.25949	0.932878	0.547284	0.947262	1	1445	tags=21%, list=14%, signal=25%
KEGG_BETA_ALANINE_METABOLISM	KEGG_BETA_ALANINE_METABOLISM		17	0.33802	0.932347	0.526627	0.947437	1	2815	tags=41%, list=27%, signal=56%
BHAT_ESR1_TARGETS_VIA_AKT1_UP	BHAT_ESR1_TARGETS_VIA_AKT1_UP		185	0.209632	0.932206	0.562863	0.94668	1	2318	tags=25%, list=22%, signal=32%
REACTOME_ENDOSOMAL_SORTING_COMPLEX_REQUIRED_FOR_TRANSPORT_ESCRT	REACTOME_ENDOSOMAL_SORTING_COMPLEX_REQUIRED_FOR_TRANSPORT_ESCRT		27	0.327654	0.926326	0.543651	0.945184	1	2630	tags=37%, list=25%, signal=49%
MULLIGHAN_MLL_SIGNATURE_2_DN	MULLIGHAN_MLL_SIGNATURE_2_DN		204	0.198891	0.931802	0.613682	0.945578	1	1324	tags=14%, list=13%, signal=15%
WP_ANDROGEN_RECEPTOR_SIGNALING_PATHWAY	WP_ANDROGEN_RECEPTOR_SIGNALING_PATHWAY		82	0.245254	0.931714	0.555556	0.944714	1	2177	tags=24%, list=21%, signal=31%
BIOCARTA_WNT_PATHWAY	BIOCARTA_WNT_PATHWAY		18	0.345526	0.931164	0.528226	0.945026	1	2285	tags=28%, list=22%, signal=35%
WP_REGULATION_OF_APOPTOSIS_BY_PARATHYROID_HORMONERELATED_PROTEIN	WP_REGULATION_OF_APOPTOSIS_BY_PARATHYROID_HORMONERELATED_PROTEIN		18	0.309393	0.930629	0.570039	0.945272	1	2098	tags=28%, list=20%, signal=35%
LIANG_HEMATOPOIESIS_STEM_CELL_NUMBER_SMALL_VS_HUGE_DN	LIANG_HEMATOPOIESIS_STEM_CELL_NUMBER_SMALL_VS_HUGE_DN		26	0.274991	0.930456	0.564007	0.944623	1	3174	tags=46%, list=30%, signal=66%
FERRANDO_HOX11_NEIGHBORS	FERRANDO_HOX11_NEIGHBORS		15	0.379467	0.929628	0.518812	0.945542	1	3175	tags=53%, list=30%, signal=76%
LY_AGING_PREMATURE_DN	LY_AGING_PREMATURE_DN		23	0.33321	0.929613	0.527619	0.944505	1	2952	tags=48%, list=28%, signal=66%
LIN_NPAS4_TARGETS_UP	LIN_NPAS4_TARGETS_UP		117	0.212066	0.929433	0.598148	0.943916	1	1888	tags=23%, list=18%, signal=28%
WP_SARSCOV2_INNATE_IMMUNITY_EVASION_AND_CELLSPECIFIC_IMMUNE_RESPONSE	WP_SARSCOV2_INNATE_IMMUNITY_EVASION_AND_CELLSPECIFIC_IMMUNE_RESPONSE		47	0.274939	0.929076	0.541825	0.943702	1	2533	tags=30%, list=24%, signal=39%
REACTOME_INTEGRIN_SIGNALING	REACTOME_INTEGRIN_SIGNALING		25	0.314236	0.932186	0.513238	0.945656	1	607	tags=16%, list=6%, signal=17%
PID_AR_PATHWAY	PID_AR_PATHWAY		50	0.268749	0.927924	0.533981	0.944442	1	2465	tags=32%, list=23%, signal=42%
REACTOME_REGULATION_OF_NF_KAPPA_B_SIGNALING	REACTOME_REGULATION_OF_NF_KAPPA_B_SIGNALING		16	0.322088	0.938681	0.51028	0.945692	1	3178	tags=44%, list=30%, signal=63%
WEST_ADRENOCORTICAL_TUMOR_UP	WEST_ADRENOCORTICAL_TUMOR_UP		262	0.229743	0.927349	0.52809	0.943739	1	3077	tags=32%, list=29%, signal=44%
REACTOME_REGULATION_OF_MRNA_STABILITY_BY_PROTEINS_THAT_BIND_AU_RICH_ELEMENTS	REACTOME_REGULATION_OF_MRNA_STABILITY_BY_PROTEINS_THAT_BIND_AU_RICH_ELEMENTS		80	0.307142	0.924313	0.546169	0.945762	1	4232	tags=49%, list=40%, signal=81%
HERNANDEZ_MITOTIC_ARREST_BY_DOCETAXEL_1_UP	HERNANDEZ_MITOTIC_ARREST_BY_DOCETAXEL_1_UP		22	0.307219	0.925926	0.551456	0.945076	1	542	tags=14%, list=5%, signal=14%
REACTOME_RECRUITMENT_OF_NUMA_TO_MITOTIC_CENTROSOMES	REACTOME_RECRUITMENT_OF_NUMA_TO_MITOTIC_CENTROSOMES		81	0.2572	0.939482	0.518219	0.94597	1	3012	tags=32%, list=29%, signal=45%
FONTAINE_FOLLICULAR_THYROID_ADENOMA_UP	FONTAINE_FOLLICULAR_THYROID_ADENOMA_UP		47	0.244724	0.925138	0.61079	0.944861	1	1461	tags=21%, list=14%, signal=25%
REACTOME_DNA_DOUBLE_STRAND_BREAK_REPAIR	REACTOME_DNA_DOUBLE_STRAND_BREAK_REPAIR		115	0.282567	0.936049	0.513208	0.946824	1	2322	tags=23%, list=22%, signal=30%
WP_NUCLEOTIDEBINDING_OLIGOMERIZATION_DOMAIN_NOD_PATHWAY	WP_NUCLEOTIDEBINDING_OLIGOMERIZATION_DOMAIN_NOD_PATHWAY		33	0.307509	0.923466	0.537428	0.946741	1	957	tags=12%, list=9%, signal=13%
REACTOME_RNA_POLYMERASE_II_TRANSCRIPTION_TERMINATION	REACTOME_RNA_POLYMERASE_II_TRANSCRIPTION_TERMINATION		61	0.369721	0.921032	0.559846	0.949471	1	3280	tags=51%, list=31%, signal=73%
BOYAULT_LIVER_CANCER_SUBCLASS_G1_UP	BOYAULT_LIVER_CANCER_SUBCLASS_G1_UP		91	0.234199	0.921104	0.550864	0.950352	1	1623	tags=20%, list=15%, signal=23%
REACTOME_ERCC6_CSB_AND_EHMT2_G9A_POSITIVELY_REGULATE_RRNA_EXPRESSION	REACTOME_ERCC6_CSB_AND_EHMT2_G9A_POSITIVELY_REGULATE_RRNA_EXPRESSION		23	0.376862	0.914784	0.559289	0.949964	1	1398	tags=22%, list=13%, signal=25%
YAO_TEMPORAL_RESPONSE_TO_PROGESTERONE_CLUSTER_14	YAO_TEMPORAL_RESPONSE_TO_PROGESTERONE_CLUSTER_14		134	0.253669	0.919342	0.586207	0.952489	1	2551	tags=32%, list=24%, signal=42%
KASLER_HDAC7_TARGETS_1_UP	KASLER_HDAC7_TARGETS_1_UP		147	0.201426	0.919258	0.639252	0.95166	1	2571	tags=26%, list=24%, signal=34%
GRATIAS_RETINOBLASTOMA_16Q24	GRATIAS_RETINOBLASTOMA_16Q24		17	0.355011	0.918923	0.53507	0.951419	1	2365	tags=47%, list=22%, signal=61%
LIU_BREAST_CANCER	LIU_BREAST_CANCER		20	0.291541	0.918305	0.571721	0.951888	1	2198	tags=35%, list=21%, signal=44%
KEGG_MISMATCH_REPAIR	KEGG_MISMATCH_REPAIR		21	0.402314	0.917563	0.569767	0.952611	1	3205	tags=52%, list=30%, signal=75%
BUFFA_HYPOXIA_METAGENE	BUFFA_HYPOXIA_METAGENE		44	0.290074	0.917185	0.533835	0.952447	1	44	tags=7%, list=0%, signal=7%
REACTOME_RHO_GTPASES_ACTIVATE_IQGAPS	REACTOME_RHO_GTPASES_ACTIVATE_IQGAPS		24	0.326229	0.921567	0.535573	0.950312	1	2821	tags=42%, list=27%, signal=57%
REACTOME_INTERLEUKIN_12_SIGNALING	REACTOME_INTERLEUKIN_12_SIGNALING		39	0.288205	0.91409	0.585799	0.950536	1	1861	tags=28%, list=18%, signal=34%
REACTOME_SIGNALING_BY_EGFR_IN_CANCER	REACTOME_SIGNALING_BY_EGFR_IN_CANCER		16	0.30853	0.916271	0.578244	0.951519	1	2459	tags=38%, list=23%, signal=49%
BAKKER_FOXO3_TARGETS_DN	BAKKER_FOXO3_TARGETS_DN		121	0.201516	0.91617	0.621013	0.950747	1	2432	tags=29%, list=23%, signal=37%
WP_7Q1123_COPY_NUMBER_VARIATION_SYNDROME	WP_7Q1123_COPY_NUMBER_VARIATION_SYNDROME		86	0.231733	0.916076	0.589286	0.94993	1	2626	tags=30%, list=25%, signal=40%
FIGUEROA_AML_METHYLATION_CLUSTER_7_UP	FIGUEROA_AML_METHYLATION_CLUSTER_7_UP		72	0.225221	0.915555	0.585603	0.950148	1	2100	tags=22%, list=20%, signal=28%
HOLLEMAN_PREDNISOLONE_RESISTANCE_ALL_UP	HOLLEMAN_PREDNISOLONE_RESISTANCE_ALL_UP		19	0.349863	0.91496	0.595618	0.950556	1	4373	tags=47%, list=42%, signal=81%
REACTOME_P130CAS_LINKAGE_TO_MAPK_SIGNALING_FOR_INTEGRINS	REACTOME_P130CAS_LINKAGE_TO_MAPK_SIGNALING_FOR_INTEGRINS		15	0.358652	0.916752	0.543788	0.952418	1	607	tags=20%, list=6%, signal=21%
REACTOME_CONSTITUTIVE_SIGNALING_BY_LIGAND_RESPONSIVE_EGFR_CANCER_VARIANTS	REACTOME_CONSTITUTIVE_SIGNALING_BY_LIGAND_RESPONSIVE_EGFR_CANCER_VARIANTS		16	0.30853	0.916271	0.578244	0.952563	1	2459	tags=38%, list=23%, signal=49%
MOOTHA_FFA_OXYDATION	MOOTHA_FFA_OXYDATION		21	0.378027	0.913848	0.572008	0.950087	1	3474	tags=57%, list=33%, signal=85%
GAVIN_FOXP3_TARGETS_CLUSTER_T7	GAVIN_FOXP3_TARGETS_CLUSTER_T7		90	0.239483	0.91304	0.568665	0.950957	1	1779	tags=23%, list=17%, signal=28%
LIN_MELANOMA_COPY_NUMBER_DN	LIN_MELANOMA_COPY_NUMBER_DN		36	0.286749	0.912726	0.535573	0.950664	1	1524	tags=17%, list=14%, signal=19%
TENEDINI_MEGAKARYOCYTE_MARKERS	TENEDINI_MEGAKARYOCYTE_MARKERS		45	0.271567	0.912296	0.5706	0.950693	1	2255	tags=33%, list=21%, signal=42%
CHARAFE_BREAST_CANCER_LUMINAL_VS_BASAL_UP	CHARAFE_BREAST_CANCER_LUMINAL_VS_BASAL_UP		250	0.185305	0.912076	0.695652	0.950195	1	2257	tags=20%, list=21%, signal=25%
KAMMINGA_SENESCENCE	KAMMINGA_SENESCENCE		31	0.270371	0.911933	0.557769	0.949497	1	3365	tags=42%, list=32%, signal=61%
VANTVEER_BREAST_CANCER_ESR1_UP	VANTVEER_BREAST_CANCER_ESR1_UP		109	0.209524	0.911484	0.642147	0.949525	1	2643	tags=24%, list=25%, signal=32%
KOYAMA_SEMA3B_TARGETS_DN	KOYAMA_SEMA3B_TARGETS_DN		233	0.190254	0.910554	0.665339	0.950732	1	2162	tags=22%, list=21%, signal=27%
RASHI_RESPONSE_TO_IONIZING_RADIATION_6	RASHI_RESPONSE_TO_IONIZING_RADIATION_6		70	0.27812	0.908838	0.55668	0.953809	1	2251	tags=26%, list=21%, signal=33%
LEE_RECENT_THYMIC_EMIGRANT	LEE_RECENT_THYMIC_EMIGRANT		177	0.193512	0.908613	0.638889	0.953321	1	1099	tags=13%, list=10%, signal=14%
KEGG_NUCLEOTIDE_EXCISION_REPAIR	KEGG_NUCLEOTIDE_EXCISION_REPAIR		43	0.328559	0.908093	0.531549	0.953558	1	3205	tags=44%, list=30%, signal=63%
WP_NUCLEOTIDE_EXCISION_REPAIR	WP_NUCLEOTIDE_EXCISION_REPAIR		43	0.328559	0.908093	0.531549	0.952533	1	3205	tags=44%, list=30%, signal=63%
REACTOME_INTRAFLAGELLAR_TRANSPORT	REACTOME_INTRAFLAGELLAR_TRANSPORT		47	0.314475	0.89762	0.562118	0.954933	1	3269	tags=43%, list=31%, signal=61%
CHEN_NEUROBLASTOMA_COPY_NUMBER_GAINS	CHEN_NEUROBLASTOMA_COPY_NUMBER_GAINS		33	0.253614	0.905327	0.592668	0.957077	1	2290	tags=27%, list=22%, signal=35%
REACTOME_ESTROGEN_DEPENDENT_GENE_EXPRESSION	REACTOME_ESTROGEN_DEPENDENT_GENE_EXPRESSION		86	0.275395	0.903675	0.547758	0.954939	1	2764	tags=37%, list=26%, signal=50%
REACTOME_CHROMATIN_MODIFYING_ENZYMES	REACTOME_CHROMATIN_MODIFYING_ENZYMES		201	0.279859	0.901693	0.567251	0.955549	1	3184	tags=36%, list=30%, signal=51%
MARIADASON_RESPONSE_TO_BUTYRATE_SULINDAC_6	MARIADASON_RESPONSE_TO_BUTYRATE_SULINDAC_6		36	0.30326	0.904092	0.57582	0.95699	1	2818	tags=33%, list=27%, signal=45%
REACTOME_G2_M_DNA_DAMAGE_CHECKPOINT	REACTOME_G2_M_DNA_DAMAGE_CHECKPOINT		56	0.289	0.904078	0.539652	0.956	1	4273	tags=55%, list=41%, signal=93%
BIOCARTA_AKT_PATHWAY	BIOCARTA_AKT_PATHWAY		18	0.317774	0.90382	0.568773	0.955595	1	804	tags=17%, list=8%, signal=18%
REACTOME_COSTIMULATION_BY_THE_CD28_FAMILY	REACTOME_COSTIMULATION_BY_THE_CD28_FAMILY		58	0.283178	0.894925	0.557087	0.956351	1	2142	tags=22%, list=20%, signal=28%
KYNG_RESPONSE_TO_H2O2_VIA_ERCC6_DN	KYNG_RESPONSE_TO_H2O2_VIA_ERCC6_DN		38	0.259223	0.903397	0.597276	0.954602	1	3030	tags=32%, list=29%, signal=44%
WP_UREA_CYCLE_AND_ASSOCIATED_PATHWAYS	WP_UREA_CYCLE_AND_ASSOCIATED_PATHWAYS		20	0.34307	0.902481	0.566406	0.955725	1	1161	tags=25%, list=11%, signal=28%
KIM_TIAL1_TARGETS	KIM_TIAL1_TARGETS		25	0.266209	0.902051	0.608939	0.95573	1	1867	tags=28%, list=18%, signal=34%
REACTOME_DNA_REPLICATION	REACTOME_DNA_REPLICATION		121	0.290891	0.892682	0.56797	0.956609	1	3652	tags=37%, list=35%, signal=56%
WP_HEREDITARY_LEIOMYOMATOSIS_AND_RENAL_CELL_CARCINOMA_PATHWAY	WP_HEREDITARY_LEIOMYOMATOSIS_AND_RENAL_CELL_CARCINOMA_PATHWAY		17	0.327675	0.90166	0.580645	0.954621	1	2059	tags=35%, list=20%, signal=44%
RAO_BOUND_BY_SALL4_ISOFORM_B	RAO_BOUND_BY_SALL4_ISOFORM_B		349	0.175116	0.901547	0.749027	0.953919	1	3078	tags=31%, list=29%, signal=43%
KEGG_INOSITOL_PHOSPHATE_METABOLISM	KEGG_INOSITOL_PHOSPHATE_METABOLISM		45	0.251624	0.901393	0.613281	0.953257	1	2731	tags=38%, list=26%, signal=51%
MITSIADES_RESPONSE_TO_APLIDIN_DN	MITSIADES_RESPONSE_TO_APLIDIN_DN		227	0.236776	0.901071	0.565385	0.952976	1	3278	tags=37%, list=31%, signal=53%
WANG_RESPONSE_TO_FORSKOLIN_UP	WANG_RESPONSE_TO_FORSKOLIN_UP		17	0.303293	0.900747	0.594175	0.952716	1	2706	tags=35%, list=26%, signal=47%
WEI_MIR34A_TARGETS	WEI_MIR34A_TARGETS		120	0.197931	0.899886	0.664706	0.953753	1	1855	tags=19%, list=18%, signal=23%
YAO_TEMPORAL_RESPONSE_TO_PROGESTERONE_CLUSTER_12	YAO_TEMPORAL_RESPONSE_TO_PROGESTERONE_CLUSTER_12		68	0.232243	0.898764	0.609901	0.955364	1	3411	tags=41%, list=32%, signal=61%
GHANDHI_DIRECT_IRRADIATION_DN	GHANDHI_DIRECT_IRRADIATION_DN		16	0.307725	0.898133	0.614525	0.955777	1	57	tags=6%, list=1%, signal=6%
KOKKINAKIS_METHIONINE_DEPRIVATION_96HR_DN	KOKKINAKIS_METHIONINE_DEPRIVATION_96HR_DN		61	0.240342	0.898023	0.608286	0.955024	1	1667	tags=23%, list=16%, signal=27%
REACTOME_ASSEMBLY_OF_THE_ORC_COMPLEX_AT_THE_ORIGIN_OF_REPLICATION	REACTOME_ASSEMBLY_OF_THE_ORC_COMPLEX_AT_THE_ORIGIN_OF_REPLICATION		17	0.372098	0.904912	0.589899	0.957083	1	1398	tags=18%, list=13%, signal=20%
HOLLEMAN_VINCRISTINE_RESISTANCE_B_ALL_DN	HOLLEMAN_VINCRISTINE_RESISTANCE_B_ALL_DN		15	0.348579	0.896112	0.584291	0.957482	1	2597	tags=47%, list=25%, signal=62%
WAKABAYASHI_ADIPOGENESIS_PPARG_RXRA_BOUND_WITH_H4K20ME1_MARK	WAKABAYASHI_ADIPOGENESIS_PPARG_RXRA_BOUND_WITH_H4K20ME1_MARK		126	0.217854	0.895617	0.588008	0.957717	1	2551	tags=29%, list=24%, signal=38%
KAMMINGA_EZH2_TARGETS	KAMMINGA_EZH2_TARGETS		36	0.364035	0.895131	0.583012	0.957895	1	3598	tags=47%, list=34%, signal=72%
BERNARD_PPAPDC1B_TARGETS_UP	BERNARD_PPAPDC1B_TARGETS_UP		34	0.274857	0.895116	0.613726	0.956924	1	2842	tags=32%, list=27%, signal=44%
REACTOME_SIGNALING_BY_PTK6	REACTOME_SIGNALING_BY_PTK6		37	0.238886	0.890767	0.656015	0.95709	1	2459	tags=27%, list=23%, signal=35%
NAGY_TFTC_COMPONENTS_HUMAN	NAGY_TFTC_COMPONENTS_HUMAN		18	0.370021	0.894318	0.61144	0.956754	1	3121	tags=50%, list=30%, signal=71%
WP_PHOTODYNAMIC_THERAPYINDUCED_NFE2L2_NRF2_SURVIVAL_SIGNALING	WP_PHOTODYNAMIC_THERAPYINDUCED_NFE2L2_NRF2_SURVIVAL_SIGNALING		21	0.316165	0.893717	0.604374	0.957178	1	2311	tags=29%, list=22%, signal=37%
BARRIER_CANCER_RELAPSE_NORMAL_SAMPLE_DN	BARRIER_CANCER_RELAPSE_NORMAL_SAMPLE_DN		25	0.264197	0.893681	0.634921	0.956268	1	929	tags=16%, list=9%, signal=18%
MARTINEZ_RB1_AND_TP53_TARGETS_DN	MARTINEZ_RB1_AND_TP53_TARGETS_DN		439	0.180384	0.893133	0.695906	0.956531	1	2385	tags=25%, list=23%, signal=30%
REACTOME_E2F_MEDIATED_REGULATION_OF_DNA_REPLICATION	REACTOME_E2F_MEDIATED_REGULATION_OF_DNA_REPLICATION		20	0.376524	0.904256	0.577002	0.95763	1	1893	tags=25%, list=18%, signal=30%
WP_TP53_NETWORK	WP_TP53_NETWORK		15	0.336542	0.89261	0.586074	0.955777	1	1282	tags=20%, list=12%, signal=23%
VANHARANTA_UTERINE_FIBROID_WITH_7Q_DELETION_DN	VANHARANTA_UTERINE_FIBROID_WITH_7Q_DELETION_DN		33	0.265517	0.892375	0.588469	0.955296	1	1992	tags=27%, list=19%, signal=34%
LEE_AGING_NEOCORTEX_DN	LEE_AGING_NEOCORTEX_DN		38	0.239431	0.892193	0.663443	0.954756	1	727	tags=13%, list=7%, signal=14%
REACTOME_INITIAL_TRIGGERING_OF_COMPLEMENT	REACTOME_INITIAL_TRIGGERING_OF_COMPLEMENT		50	0.369785	0.90547	0.538144	0.957775	1	1991	tags=38%, list=19%, signal=47%
WP_HISTONE_MODIFICATIONS	WP_HISTONE_MODIFICATIONS		39	0.284739	0.890701	0.592233	0.956257	1	1679	tags=26%, list=16%, signal=30%
WP_PATHWAYS_AFFECTED_IN_ADENOID_CYSTIC_CARCINOMA	WP_PATHWAYS_AFFECTED_IN_ADENOID_CYSTIC_CARCINOMA		52	0.289606	0.890017	0.582178	0.9568	1	1651	tags=17%, list=16%, signal=20%
DAZARD_RESPONSE_TO_UV_NHEK_DN	DAZARD_RESPONSE_TO_UV_NHEK_DN		255	0.211787	0.88985	0.632094	0.956202	1	2408	tags=25%, list=23%, signal=31%
WALLACE_PROSTATE_CANCER_RACE_DN	WALLACE_PROSTATE_CANCER_RACE_DN		58	0.231432	0.889655	0.637681	0.955678	1	2943	tags=43%, list=28%, signal=60%
CAMPS_COLON_CANCER_COPY_NUMBER_UP	CAMPS_COLON_CANCER_COPY_NUMBER_UP		51	0.237802	0.88937	0.622824	0.955371	1	2385	tags=25%, list=23%, signal=33%
WP_2586_ARYL_HYDROCARBON_RECEPTOR_PATHWAY	WP_2586_ARYL_HYDROCARBON_RECEPTOR_PATHWAY		32	0.250314	0.88853	0.646718	0.956397	1	1091	tags=16%, list=10%, signal=17%
PARENT_MTOR_SIGNALING_UP	PARENT_MTOR_SIGNALING_UP		467	0.173721	0.886349	0.76381	0.960455	1	2938	tags=29%, list=28%, signal=39%
SCHAEFFER_SOX9_TARGETS_IN_PROSTATE_DEVELOPMENT_DN	SCHAEFFER_SOX9_TARGETS_IN_PROSTATE_DEVELOPMENT_DN		33	0.288849	0.886296	0.615679	0.959592	1	2978	tags=45%, list=28%, signal=63%
CHUNG_BLISTER_CYTOTOXICITY_UP	CHUNG_BLISTER_CYTOTOXICITY_UP		113	0.216935	0.884542	0.637218	0.962638	1	1188	tags=13%, list=11%, signal=15%
PID_ECADHERIN_KERATINOCYTE_PATHWAY	PID_ECADHERIN_KERATINOCYTE_PATHWAY		20	0.300811	0.884111	0.615679	0.962587	1	2700	tags=40%, list=26%, signal=54%
REACTOME_BASE_EXCISION_REPAIR_AP_SITE_FORMATION	REACTOME_BASE_EXCISION_REPAIR_AP_SITE_FORMATION		18	0.347667	0.883668	0.593117	0.962581	1	1972	tags=22%, list=19%, signal=27%
PURBEY_TARGETS_OF_CTBP1_AND_SATB1_DN	PURBEY_TARGETS_OF_CTBP1_AND_SATB1_DN		113	0.211351	0.883084	0.677932	0.962953	1	3296	tags=35%, list=31%, signal=51%
BOYAULT_LIVER_CANCER_SUBCLASS_G12_UP	BOYAULT_LIVER_CANCER_SUBCLASS_G12_UP		32	0.283693	0.881834	0.591837	0.964774	1	2886	tags=41%, list=27%, signal=56%
PYEON_CANCER_HEAD_AND_NECK_VS_CERVICAL_UP	PYEON_CANCER_HEAD_AND_NECK_VS_CERVICAL_UP		127	0.245559	0.881136	0.606004	0.965404	1	2403	tags=25%, list=23%, signal=32%
WP_BDNFTRKB_SIGNALING	WP_BDNFTRKB_SIGNALING		24	0.274155	0.880556	0.614203	0.965719	1	2910	tags=42%, list=28%, signal=57%
YAGI_AML_WITH_T_9_11_TRANSLOCATION	YAGI_AML_WITH_T_9_11_TRANSLOCATION		97	0.212895	0.879751	0.654076	0.966608	1	1796	tags=19%, list=17%, signal=22%
REACTOME_SYNTHESIS_OF_DNA	REACTOME_SYNTHESIS_OF_DNA		109	0.290376	0.870662	0.589981	0.965698	1	3652	tags=38%, list=35%, signal=57%
CROMER_METASTASIS_DN	CROMER_METASTASIS_DN		64	0.225371	0.878576	0.651601	0.967352	1	1939	tags=23%, list=18%, signal=29%
REACTOME_RHOBTB2_GTPASE_CYCLE	REACTOME_RHOBTB2_GTPASE_CYCLE		21	0.327515	0.877028	0.610887	0.965908	1	3133	tags=52%, list=30%, signal=74%
WP_ANGIOPOIETINLIKE_PROTEIN_8_REGULATORY_PATHWAY	WP_ANGIOPOIETINLIKE_PROTEIN_8_REGULATORY_PATHWAY		98	0.213474	0.877739	0.647287	0.967268	1	2962	tags=30%, list=28%, signal=41%
YIH_RESPONSE_TO_ARSENITE_C1	YIH_RESPONSE_TO_ARSENITE_C1		17	0.283073	0.877353	0.642185	0.967125	1	3642	tags=53%, list=35%, signal=81%
MELLMAN_TUT1_TARGETS_UP	MELLMAN_TUT1_TARGETS_UP		18	0.309478	0.8771	0.602317	0.966709	1	2421	tags=39%, list=23%, signal=50%
REACTOME_DNA_REPLICATION_PRE_INITIATION	REACTOME_DNA_REPLICATION_PRE_INITIATION		98	0.280318	0.868564	0.609346	0.966496	1	3789	tags=37%, list=36%, signal=57%
HONRADO_BREAST_CANCER_BRCA1_VS_BRCA2	HONRADO_BREAST_CANCER_BRCA1_VS_BRCA2		15	0.345462	0.876973	0.606526	0.965058	1	3468	tags=53%, list=33%, signal=79%
KEGG_SPLICEOSOME	KEGG_SPLICEOSOME		123	0.356659	0.876153	0.603516	0.965926	1	3471	tags=50%, list=33%, signal=73%
WP_CHROMOSOMAL_AND_MICROSATELLITE_INSTABILITY_IN_COLORECTAL_CANCER	WP_CHROMOSOMAL_AND_MICROSATELLITE_INSTABILITY_IN_COLORECTAL_CANCER		60	0.228041	0.87417	0.67658	0.969346	1	1834	tags=22%, list=17%, signal=26%
AMIT_SERUM_RESPONSE_480_MCF10A	AMIT_SERUM_RESPONSE_480_MCF10A		28	0.262635	0.873436	0.649606	0.970062	1	388	tags=11%, list=4%, signal=11%
REACTOME_TRANSCRIPTIONAL_ACTIVATION_OF_MITOCHONDRIAL_BIOGENESIS	REACTOME_TRANSCRIPTIONAL_ACTIVATION_OF_MITOCHONDRIAL_BIOGENESIS		47	0.256094	0.867775	0.624746	0.967221	1	2559	tags=28%, list=24%, signal=36%
REACTOME_POLYMERASE_SWITCHING_ON_THE_C_STRAND_OF_THE_TELOMERE	REACTOME_POLYMERASE_SWITCHING_ON_THE_C_STRAND_OF_THE_TELOMERE		25	0.379343	0.8782	0.595703	0.967242	1	3250	tags=40%, list=31%, signal=58%
DAUER_STAT3_TARGETS_DN	DAUER_STAT3_TARGETS_DN		42	0.323534	0.87205	0.56262	0.970311	1	3957	tags=48%, list=38%, signal=76%
FIGUEROA_AML_METHYLATION_CLUSTER_6_UP	FIGUEROA_AML_METHYLATION_CLUSTER_6_UP		84	0.205231	0.871978	0.685437	0.969524	1	2100	tags=21%, list=20%, signal=27%
BOWIE_RESPONSE_TO_TAMOXIFEN	BOWIE_RESPONSE_TO_TAMOXIFEN		16	0.420297	0.871721	0.611002	0.969118	1	3490	tags=50%, list=33%, signal=75%
FRASOR_RESPONSE_TO_SERM_OR_FULVESTRANT_DN	FRASOR_RESPONSE_TO_SERM_OR_FULVESTRANT_DN		42	0.327339	0.871668	0.586745	0.96827	1	1363	tags=19%, list=13%, signal=22%
GOLUB_ALL_VS_AML_UP	GOLUB_ALL_VS_AML_UP		21	0.323126	0.871597	0.587649	0.967457	1	2978	tags=48%, list=28%, signal=66%
BOYAULT_LIVER_CANCER_SUBCLASS_G6_UP	BOYAULT_LIVER_CANCER_SUBCLASS_G6_UP		46	0.235116	0.871206	0.667304	0.967405	1	3477	tags=43%, list=33%, signal=65%
XU_CREBBP_TARGETS_UP	XU_CREBBP_TARGETS_UP		18	0.306011	0.871033	0.623077	0.966817	1	2366	tags=33%, list=23%, signal=43%
LAIHO_COLORECTAL_CANCER_SERRATED_DN	LAIHO_COLORECTAL_CANCER_SERRATED_DN		64	0.238475	0.870967	0.631902	0.965986	1	3204	tags=34%, list=30%, signal=49%
REACTOME_CARBOXYTERMINAL_POST_TRANSLATIONAL_MODIFICATIONS_OF_TUBULIN	REACTOME_CARBOXYTERMINAL_POST_TRANSLATIONAL_MODIFICATIONS_OF_TUBULIN		21	0.32177	0.87902	0.591356	0.967325	1	2838	tags=43%, list=27%, signal=59%
VERHAAK_GLIOBLASTOMA_PRONEURAL	VERHAAK_GLIOBLASTOMA_PRONEURAL		88	0.233591	0.870244	0.633603	0.965617	1	2202	tags=23%, list=21%, signal=29%
TAKEDA_TARGETS_OF_NUP98_HOXA9_FUSION_6HR_UP	TAKEDA_TARGETS_OF_NUP98_HOXA9_FUSION_6HR_UP		43	0.230665	0.869293	0.677165	0.966754	1	1108	tags=14%, list=11%, signal=16%
BLANCO_MELO_HUMAN_PARAINFLUENZA_VIRUS_3_INFECTION_A594_CELLS_DN	BLANCO_MELO_HUMAN_PARAINFLUENZA_VIRUS_3_INFECTION_A594_CELLS_DN		40	0.25184	0.868854	0.663424	0.966799	1	1124	tags=15%, list=11%, signal=17%
REACTOME_G0_AND_EARLY_G1	REACTOME_G0_AND_EARLY_G1		20	0.351884	0.873143	0.602317	0.968797	1	1267	tags=15%, list=12%, signal=17%
REACTOME_CARGO_TRAFFICKING_TO_THE_PERICILIARY_MEMBRANE	REACTOME_CARGO_TRAFFICKING_TO_THE_PERICILIARY_MEMBRANE		39	0.300592	0.873334	0.635317	0.969324	1	2962	tags=46%, list=28%, signal=64%
KEGG_ABC_TRANSPORTERS	KEGG_ABC_TRANSPORTERS		27	0.283595	0.86647	0.649798	0.969155	1	2744	tags=41%, list=26%, signal=55%
GARGALOVIC_RESPONSE_TO_OXIDIZED_PHOSPHOLIPIDS_YELLOW_UP	GARGALOVIC_RESPONSE_TO_OXIDIZED_PHOSPHOLIPIDS_YELLOW_UP		23	0.283627	0.865815	0.630885	0.969685	1	1770	tags=22%, list=17%, signal=26%
HAHTOLA_SEZARY_SYNDROM_UP	HAHTOLA_SEZARY_SYNDROM_UP		81	0.225502	0.865292	0.657088	0.969897	1	1297	tags=17%, list=12%, signal=20%
REACTOME_UB_SPECIFIC_PROCESSING_PROTEASES	REACTOME_UB_SPECIFIC_PROCESSING_PROTEASES		140	0.233607	0.863981	0.648752	0.969978	1	3322	tags=33%, list=32%, signal=47%
KOKKINAKIS_METHIONINE_DEPRIVATION_48HR_DN	KOKKINAKIS_METHIONINE_DEPRIVATION_48HR_DN		53	0.220757	0.864471	0.710983	0.969808	1	1757	tags=21%, list=17%, signal=25%
REACTOME_TRANSCRIPTIONAL_REGULATION_BY_THE_AP_2_TFAP2_FAMILY_OF_TRANSCRIPTION_FACTORS	REACTOME_TRANSCRIPTIONAL_REGULATION_BY_THE_AP_2_TFAP2_FAMILY_OF_TRANSCRIPTION_FACTORS		26	0.285419	0.864608	0.6	0.970459	1	2702	tags=42%, list=26%, signal=57%
REACTOME_INTERLEUKIN_12_FAMILY_SIGNALING	REACTOME_INTERLEUKIN_12_FAMILY_SIGNALING		45	0.262519	0.863145	0.636542	0.970924	1	1861	tags=24%, list=18%, signal=30%
PUJANA_XPRSS_INT_NETWORK	PUJANA_XPRSS_INT_NETWORK		154	0.276087	0.862546	0.591255	0.971273	1	3239	tags=38%, list=31%, signal=55%
REACTOME_ESR_MEDIATED_SIGNALING	REACTOME_ESR_MEDIATED_SIGNALING		138	0.224156	0.861489	0.640078	0.971681	1	2616	tags=29%, list=25%, signal=38%
REACTOME_SWITCHING_OF_ORIGINS_TO_A_POST_REPLICATIVE_STATE	REACTOME_SWITCHING_OF_ORIGINS_TO_A_POST_REPLICATIVE_STATE		81	0.2901	0.858857	0.60735	0.971755	1	3652	tags=37%, list=35%, signal=56%
WP_PROGERIAASSOCIATED_LIPODYSTROPHY	WP_PROGERIAASSOCIATED_LIPODYSTROPHY		15	0.329906	0.861275	0.634888	0.971197	1	1652	tags=40%, list=16%, signal=47%
REACTOME_DEUBIQUITINATION	REACTOME_DEUBIQUITINATION		207	0.215087	0.861841	0.639775	0.971862	1	2749	tags=25%, list=26%, signal=33%
MCCLUNG_CREB1_TARGETS_DN	MCCLUNG_CREB1_TARGETS_DN		33	0.228748	0.859143	0.715385	0.973975	1	3002	tags=39%, list=29%, signal=55%
BIOCARTA_MAPK_PATHWAY	BIOCARTA_MAPK_PATHWAY		69	0.221994	0.859092	0.668639	0.973129	1	1007	tags=12%, list=10%, signal=13%
WP_ONECARBON_METABOLISM	WP_ONECARBON_METABOLISM		27	0.256411	0.858889	0.659091	0.972633	1	2385	tags=37%, list=23%, signal=48%
REACTOME_DARPP_32_EVENTS	REACTOME_DARPP_32_EVENTS		18	0.304393	0.856766	0.638	0.973478	1	429	tags=17%, list=4%, signal=17%
WANG_RECURRENT_LIVER_CANCER_UP	WANG_RECURRENT_LIVER_CANCER_UP		17	0.305317	0.85736	0.708087	0.97411	1	2350	tags=29%, list=22%, signal=38%
WP_SPHINGOLIPID_PATHWAY	WP_SPHINGOLIPID_PATHWAY		22	0.293094	0.856801	0.637965	0.974365	1	1483	tags=23%, list=14%, signal=26%
REACTOME_NERVOUS_SYSTEM_DEVELOPMENT	REACTOME_NERVOUS_SYSTEM_DEVELOPMENT		436	0.202461	0.859544	0.623077	0.974021	1	2270	tags=26%, list=22%, signal=31%
REACTOME_EFFECTS_OF_PIP2_HYDROLYSIS	REACTOME_EFFECTS_OF_PIP2_HYDROLYSIS		19	0.292329	0.855995	0.661479	0.974219	1	2369	tags=32%, list=23%, signal=41%
GENTILE_UV_LOW_DOSE_UP	GENTILE_UV_LOW_DOSE_UP		17	0.300107	0.855786	0.678501	0.973711	1	1818	tags=24%, list=17%, signal=28%
TONKS_TARGETS_OF_RUNX1_RUNX1T1_FUSION_GRANULOCYTE_UP	TONKS_TARGETS_OF_RUNX1_RUNX1T1_FUSION_GRANULOCYTE_UP		35	0.253692	0.854892	0.638831	0.9747	1	1197	tags=17%, list=11%, signal=19%
REACTOME_CONSTITUTIVE_SIGNALING_BY_AKT1_E17K_IN_CANCER	REACTOME_CONSTITUTIVE_SIGNALING_BY_AKT1_E17K_IN_CANCER		24	0.282575	0.854202	0.64432	0.975256	1	1207	tags=17%, list=11%, signal=19%
DAZARD_RESPONSE_TO_UV_NHEK_UP	DAZARD_RESPONSE_TO_UV_NHEK_UP		141	0.194495	0.853845	0.722986	0.975048	1	2611	tags=27%, list=25%, signal=35%
REACTOME_CILIUM_ASSEMBLY	REACTOME_CILIUM_ASSEMBLY		164	0.222764	0.852421	0.635271	0.976279	1	3012	tags=32%, list=29%, signal=45%
REACTOME_PROTEIN_UBIQUITINATION	REACTOME_PROTEIN_UBIQUITINATION		59	0.240643	0.852811	0.657795	0.976364	1	2322	tags=27%, list=22%, signal=35%
VANTVEER_BREAST_CANCER_BRCA1_UP	VANTVEER_BREAST_CANCER_BRCA1_UP		29	0.264134	0.852082	0.628	0.976093	1	2404	tags=28%, list=23%, signal=36%
BURTON_ADIPOGENESIS_10	BURTON_ADIPOGENESIS_10		28	0.255627	0.851735	0.657534	0.97593	1	2688	tags=36%, list=26%, signal=48%
DIRMEIER_LMP1_RESPONSE_LATE_DN	DIRMEIER_LMP1_RESPONSE_LATE_DN		24	0.293343	0.851333	0.629213	0.975917	1	1995	tags=21%, list=19%, signal=26%
IBRAHIM_NRF2_UP	IBRAHIM_NRF2_UP		468	0.192694	0.851234	0.696673	0.975193	1	2306	tags=24%, list=22%, signal=29%
RASHI_RESPONSE_TO_IONIZING_RADIATION_3	RASHI_RESPONSE_TO_IONIZING_RADIATION_3		35	0.238776	0.848592	0.682975	0.97992	1	2399	tags=26%, list=23%, signal=33%
RAHMAN_TP53_TARGETS_PHOSPHORYLATED	RAHMAN_TP53_TARGETS_PHOSPHORYLATED		19	0.289611	0.848306	0.663327	0.97962	1	1939	tags=32%, list=18%, signal=39%
WP_SYNTHESIS_OF_CERAMIDES_AND_1DEOXYCERAMIDES	WP_SYNTHESIS_OF_CERAMIDES_AND_1DEOXYCERAMIDES		15	0.307214	0.847952	0.63308	0.979455	1	1483	tags=27%, list=14%, signal=31%
LEE_AGING_CEREBELLUM_DN	LEE_AGING_CEREBELLUM_DN		49	0.211169	0.847896	0.745597	0.978622	1	1401	tags=18%, list=13%, signal=21%
YAGI_AML_WITH_INV_16_TRANSLOCATION	YAGI_AML_WITH_INV_16_TRANSLOCATION		286	0.184917	0.847779	0.76145	0.977938	1	2227	tags=22%, list=21%, signal=27%
WINTER_HYPOXIA_UP	WINTER_HYPOXIA_UP		76	0.234865	0.847727	0.62594	0.977113	1	819	tags=12%, list=8%, signal=13%
WP_TARGET_OF_RAPAMYCIN_SIGNALING	WP_TARGET_OF_RAPAMYCIN_SIGNALING		32	0.287691	0.847489	0.632735	0.976668	1	2879	tags=44%, list=27%, signal=60%
CREIGHTON_ENDOCRINE_THERAPY_RESISTANCE_2	CREIGHTON_ENDOCRINE_THERAPY_RESISTANCE_2		194	0.185192	0.847185	0.761252	0.976377	1	1854	tags=19%, list=18%, signal=22%
REACTOME_SIGNALING_BY_THE_B_CELL_RECEPTOR_BCR	REACTOME_SIGNALING_BY_THE_B_CELL_RECEPTOR_BCR		130	0.24467	0.840575	0.648111	0.980307	1	2742	tags=28%, list=26%, signal=38%
ZWANG_EGF_PERSISTENTLY_UP	ZWANG_EGF_PERSISTENTLY_UP		26	0.256002	0.844504	0.689655	0.980329	1	2287	tags=27%, list=22%, signal=34%
CUI_TCF21_TARGETS_DN	CUI_TCF21_TARGETS_DN		20	0.274188	0.843634	0.72167	0.981252	1	1398	tags=25%, list=13%, signal=29%
KYNG_WERNER_SYNDROM_AND_NORMAL_AGING_DN	KYNG_WERNER_SYNDROM_AND_NORMAL_AGING_DN		144	0.192675	0.843615	0.74026	0.980352	1	1034	tags=12%, list=10%, signal=13%
GRAHAM_CML_DIVIDING_VS_NORMAL_QUIESCENT_UP	GRAHAM_CML_DIVIDING_VS_NORMAL_QUIESCENT_UP		158	0.260855	0.842488	0.617822	0.981837	1	2978	tags=32%, list=28%, signal=44%
PID_INSULIN_GLUCOSE_PATHWAY	PID_INSULIN_GLUCOSE_PATHWAY		23	0.258383	0.841832	0.705765	0.982316	1	2474	tags=30%, list=24%, signal=40%
REACTOME_TRANSCRIPTIONAL_REGULATION_BY_E2F6	REACTOME_TRANSCRIPTIONAL_REGULATION_BY_E2F6		30	0.307717	0.844756	0.645749	0.980722	1	3274	tags=37%, list=31%, signal=53%
PID_HIV_NEF_PATHWAY	PID_HIV_NEF_PATHWAY		31	0.252631	0.841806	0.656604	0.980508	1	387	tags=10%, list=4%, signal=10%
PID_TGFBR_PATHWAY	PID_TGFBR_PATHWAY		45	0.225248	0.841723	0.718336	0.979747	1	1652	tags=20%, list=16%, signal=24%
SCHUETZ_BREAST_CANCER_DUCTAL_INVASIVE_DN	SCHUETZ_BREAST_CANCER_DUCTAL_INVASIVE_DN		49	0.229608	0.840743	0.70428	0.980881	1	1494	tags=12%, list=14%, signal=14%
REACTOME_DISEASES_OF_PROGRAMMED_CELL_DEATH	REACTOME_DISEASES_OF_PROGRAMMED_CELL_DEATH		44	0.256596	0.84182	0.64257	0.98141	1	1475	tags=20%, list=14%, signal=24%
ENK_UV_RESPONSE_KERATINOCYTE_UP	ENK_UV_RESPONSE_KERATINOCYTE_UP		385	0.183861	0.839292	0.749042	0.982062	1	1870	tags=19%, list=18%, signal=23%
KYNG_RESPONSE_TO_H2O2	KYNG_RESPONSE_TO_H2O2		56	0.207581	0.839078	0.721374	0.981587	1	2222	tags=25%, list=21%, signal=32%
HASLINGER_B_CLL_WITH_CHROMOSOME_12_TRISOMY	HASLINGER_B_CLL_WITH_CHROMOSOME_12_TRISOMY		20	0.275575	0.839052	0.683897	0.980706	1	3417	tags=45%, list=32%, signal=67%
WP_OXIDATIVE_STRESS_RESPONSE	WP_OXIDATIVE_STRESS_RESPONSE		23	0.273193	0.838671	0.673267	0.980568	1	420	tags=9%, list=4%, signal=9%
BOYLAN_MULTIPLE_MYELOMA_C_UP	BOYLAN_MULTIPLE_MYELOMA_C_UP		36	0.230576	0.83846	0.720887	0.980116	1	2911	tags=42%, list=28%, signal=57%
BIOCARTA_MCM_PATHWAY	BIOCARTA_MCM_PATHWAY		15	0.399037	0.837608	0.627723	0.980981	1	4637	tags=80%, list=44%, signal=143%
BIOCARTA_TNFR2_PATHWAY	BIOCARTA_TNFR2_PATHWAY		15	0.305804	0.83751	0.691336	0.980263	1	807	tags=20%, list=8%, signal=22%
PID_PS1_PATHWAY	PID_PS1_PATHWAY		34	0.247571	0.836608	0.703488	0.981144	1	2847	tags=29%, list=27%, signal=40%
WP_NEURODEGENERATION_WITH_BRAIN_IRON_ACCUMULATION_NBIA_SUBTYPES_PATHWAY	WP_NEURODEGENERATION_WITH_BRAIN_IRON_ACCUMULATION_NBIA_SUBTYPES_PATHWAY		40	0.260708	0.836258	0.67784	0.980973	1	2773	tags=35%, list=26%, signal=47%
WP_SPHINGOLIPID_METABOLISM_IN_SENESCENCE	WP_SPHINGOLIPID_METABOLISM_IN_SENESCENCE		22	0.281821	0.835005	0.684803	0.982697	1	1483	tags=23%, list=14%, signal=26%
REACTOME_CELLULAR_SENESCENCE	REACTOME_CELLULAR_SENESCENCE		122	0.224028	0.833659	0.68472	0.984626	1	1742	tags=19%, list=17%, signal=22%
ACEVEDO_NORMAL_TISSUE_ADJACENT_TO_LIVER_TUMOR_UP	ACEVEDO_NORMAL_TISSUE_ADJACENT_TO_LIVER_TUMOR_UP		136	0.188721	0.832922	0.758945	0.985268	1	2960	tags=30%, list=28%, signal=41%
RADAEVA_RESPONSE_TO_IFNA1_UP	RADAEVA_RESPONSE_TO_IFNA1_UP		36	0.296148	0.832195	0.637965	0.985872	1	3778	tags=44%, list=36%, signal=69%
REACTOME_FATTY_ACID_METABOLISM	REACTOME_FATTY_ACID_METABOLISM		132	0.226424	0.82699	0.686	0.984728	1	2088	tags=24%, list=20%, signal=30%
RICKMAN_TUMOR_DIFFERENTIATED_WELL_VS_MODERATELY_UP	RICKMAN_TUMOR_DIFFERENTIATED_WELL_VS_MODERATELY_UP		82	0.210358	0.831619	0.74364	0.985245	1	1665	tags=18%, list=16%, signal=22%
YAO_TEMPORAL_RESPONSE_TO_PROGESTERONE_CLUSTER_2	YAO_TEMPORAL_RESPONSE_TO_PROGESTERONE_CLUSTER_2		36	0.235352	0.831458	0.753398	0.98467	1	1766	tags=25%, list=17%, signal=30%
CHEN_LIVER_METABOLISM_QTL_CIS	CHEN_LIVER_METABOLISM_QTL_CIS		69	0.225724	0.831438	0.675147	0.983804	1	1404	tags=17%, list=13%, signal=20%
WP_PI3KAKTMTOR_SIGNALING_PATHWAY_AND_THERAPEUTIC_OPPORTUNITIES	WP_PI3KAKTMTOR_SIGNALING_PATHWAY_AND_THERAPEUTIC_OPPORTUNITIES		28	0.250752	0.830407	0.699219	0.985016	1	1207	tags=14%, list=11%, signal=16%
ZHAN_MULTIPLE_MYELOMA_HP_UP	ZHAN_MULTIPLE_MYELOMA_HP_UP		31	0.261352	0.828169	0.691429	0.988721	1	1632	tags=23%, list=16%, signal=27%
BERTUCCI_MEDULLARY_VS_DUCTAL_BREAST_CANCER_UP	BERTUCCI_MEDULLARY_VS_DUCTAL_BREAST_CANCER_UP		159	0.234304	0.827947	0.655706	0.988263	1	2218	tags=21%, list=21%, signal=26%
REACTOME_TELOMERE_C_STRAND_LAGGING_STRAND_SYNTHESIS	REACTOME_TELOMERE_C_STRAND_LAGGING_STRAND_SYNTHESIS		32	0.341336	0.83209	0.637405	0.985145	1	1972	tags=25%, list=19%, signal=31%
CHAUHAN_RESPONSE_TO_METHOXYESTRADIOL_DN	CHAUHAN_RESPONSE_TO_METHOXYESTRADIOL_DN		88	0.231161	0.827525	0.692308	0.987312	1	1870	tags=20%, list=18%, signal=25%
RIZ_ERYTHROID_DIFFERENTIATION	RIZ_ERYTHROID_DIFFERENTIATION		66	0.26118	0.827466	0.631179	0.98653	1	3646	tags=41%, list=35%, signal=62%
REACTOME_ACTIVATION_OF_ANTERIOR_HOX_GENES_IN_HINDBRAIN_DEVELOPMENT_DURING_EARLY_EMBRYOGENESIS	REACTOME_ACTIVATION_OF_ANTERIOR_HOX_GENES_IN_HINDBRAIN_DEVELOPMENT_DURING_EARLY_EMBRYOGENESIS		51	0.29275	0.827359	0.652352	0.985827	1	2475	tags=27%, list=24%, signal=36%
BRACHAT_RESPONSE_TO_CAMPTOTHECIN_DN	BRACHAT_RESPONSE_TO_CAMPTOTHECIN_DN		38	0.248493	0.82728	0.701172	0.985074	1	2016	tags=26%, list=19%, signal=32%
REACTOME_REPRODUCTION	REACTOME_REPRODUCTION		51	0.278206	0.825487	0.658915	0.986001	1	1972	tags=25%, list=19%, signal=31%
WANG_BARRETTS_ESOPHAGUS_DN	WANG_BARRETTS_ESOPHAGUS_DN		15	0.299137	0.825983	0.713131	0.985902	1	2086	tags=33%, list=20%, signal=42%
REACTOME_GRB2_SOS_PROVIDES_LINKAGE_TO_MAPK_SIGNALING_FOR_INTEGRINS	REACTOME_GRB2_SOS_PROVIDES_LINKAGE_TO_MAPK_SIGNALING_FOR_INTEGRINS		15	0.32392	0.827858	0.639004	0.98752	1	607	tags=20%, list=6%, signal=21%
NIKOLSKY_BREAST_CANCER_20Q11_AMPLICON	NIKOLSKY_BREAST_CANCER_20Q11_AMPLICON		25	0.292014	0.825364	0.637255	0.985324	1	1648	tags=28%, list=16%, signal=33%
THUM_SYSTOLIC_HEART_FAILURE_DN	THUM_SYSTOLIC_HEART_FAILURE_DN		141	0.181785	0.825284	0.851638	0.984581	1	976	tags=11%, list=9%, signal=12%
JOHNSTONE_PARVB_TARGETS_1_DN	JOHNSTONE_PARVB_TARGETS_1_DN		48	0.227267	0.824835	0.731532	0.984622	1	1488	tags=23%, list=14%, signal=27%
PID_LIS1_PATHWAY	PID_LIS1_PATHWAY		23	0.258749	0.824462	0.714286	0.984455	1	2338	tags=26%, list=22%, signal=33%
REN_BOUND_BY_E2F	REN_BOUND_BY_E2F		50	0.314371	0.822603	0.625243	0.987224	1	3623	tags=48%, list=34%, signal=73%
ZHAN_EARLY_DIFFERENTIATION_GENES_DN	ZHAN_EARLY_DIFFERENTIATION_GENES_DN		27	0.283368	0.821959	0.664062	0.987636	1	2762	tags=37%, list=26%, signal=50%
REACTOME_CLASS_I_MHC_MEDIATED_ANTIGEN_PROCESSING_PRESENTATION	REACTOME_CLASS_I_MHC_MEDIATED_ANTIGEN_PROCESSING_PRESENTATION		309	0.188753	0.820717	0.741021	0.989252	1	2615	tags=25%, list=25%, signal=33%
HELLER_HDAC_TARGETS_DN	HELLER_HDAC_TARGETS_DN		222	0.183755	0.820332	0.796296	0.989128	1	1982	tags=20%, list=19%, signal=24%
ODONNELL_TARGETS_OF_MYC_AND_TFRC_DN	ODONNELL_TARGETS_OF_MYC_AND_TFRC_DN		32	0.321467	0.8203	0.643002	0.988279	1	2605	tags=31%, list=25%, signal=41%
BROWNE_HCMV_INFECTION_18HR_UP	BROWNE_HCMV_INFECTION_18HR_UP		129	0.191042	0.819975	0.783019	0.988021	1	2247	tags=22%, list=21%, signal=28%
REACTOME_NUCLEOTIDE_CATABOLISM	REACTOME_NUCLEOTIDE_CATABOLISM		24	0.263601	0.818827	0.697761	0.989409	1	1707	tags=29%, list=16%, signal=35%
SAKAI_CHRONIC_HEPATITIS_VS_LIVER_CANCER_UP	SAKAI_CHRONIC_HEPATITIS_VS_LIVER_CANCER_UP		75	0.206605	0.81715	0.738404	0.991856	1	2250	tags=23%, list=21%, signal=29%
GENTILE_UV_RESPONSE_CLUSTER_D6	GENTILE_UV_RESPONSE_CLUSTER_D6		29	0.250369	0.815334	0.697769	0.994709	1	2338	tags=31%, list=22%, signal=40%
WP_ATM_SIGNALING_IN_DEVELOPMENT_AND_DISEASE	WP_ATM_SIGNALING_IN_DEVELOPMENT_AND_DISEASE		39	0.246559	0.813687	0.6875	0.997088	1	2113	tags=21%, list=20%, signal=26%
REACTOME_RESOLUTION_OF_ABASIC_SITES_AP_SITES	REACTOME_RESOLUTION_OF_ABASIC_SITES_AP_SITES		35	0.306668	0.802772	0.664137	0.996115	1	3612	tags=49%, list=34%, signal=74%
PARK_HSC_AND_MULTIPOTENT_PROGENITORS	PARK_HSC_AND_MULTIPOTENT_PROGENITORS		36	0.2559	0.813266	0.699422	0.996144	1	3165	tags=33%, list=30%, signal=48%
DACOSTA_UV_RESPONSE_VIA_ERCC3_COMMON_DN	DACOSTA_UV_RESPONSE_VIA_ERCC3_COMMON_DN		424	0.176992	0.813147	0.798851	0.995487	1	1798	tags=18%, list=17%, signal=20%
PID_ECADHERIN_NASCENT_AJ_PATHWAY	PID_ECADHERIN_NASCENT_AJ_PATHWAY		38	0.250724	0.813112	0.726054	0.994651	1	3531	tags=45%, list=34%, signal=67%
WP_T_CELL_RECEPTOR_AND_COSTIMULATORY_SIGNALING	WP_T_CELL_RECEPTOR_AND_COSTIMULATORY_SIGNALING		19	0.277421	0.813106	0.689981	0.993766	1	4269	tags=53%, list=41%, signal=88%
BIOCARTA_EIF_PATHWAY	BIOCARTA_EIF_PATHWAY		16	0.345984	0.812263	0.660194	0.994537	1	3690	tags=63%, list=35%, signal=96%
BYSTROEM_CORRELATED_WITH_IL5_DN	BYSTROEM_CORRELATED_WITH_IL5_DN		51	0.21906	0.812109	0.737958	0.993934	1	3047	tags=29%, list=29%, signal=41%
ZHANG_RESPONSE_TO_IKK_INHIBITOR_AND_TNF_DN	ZHANG_RESPONSE_TO_IKK_INHIBITOR_AND_TNF_DN		74	0.204527	0.810463	0.780933	0.996378	1	3017	tags=30%, list=29%, signal=41%
KIM_ALL_DISORDERS_CALB1_CORR_UP	KIM_ALL_DISORDERS_CALB1_CORR_UP		425	0.187426	0.810208	0.745527	0.995956	1	1757	tags=17%, list=17%, signal=20%
REACTOME_PROCESSING_OF_DNA_DOUBLE_STRAND_BREAK_ENDS	REACTOME_PROCESSING_OF_DNA_DOUBLE_STRAND_BREAK_ENDS		57	0.268034	0.809401	0.671845	0.996609	1	4273	tags=53%, list=41%, signal=88%
WP_FRAGILE_X_SYNDROME	WP_FRAGILE_X_SYNDROME		90	0.202781	0.807321	0.755258	0.999744	1	1593	tags=17%, list=15%, signal=19%
LEE_LIVER_CANCER_SURVIVAL_DN	LEE_LIVER_CANCER_SURVIVAL_DN		149	0.225469	0.807255	0.651934	0.998976	1	2210	tags=26%, list=21%, signal=33%
NIKOLSKY_BREAST_CANCER_11Q12_Q14_AMPLICON	NIKOLSKY_BREAST_CANCER_11Q12_Q14_AMPLICON		97	0.263055	0.806576	0.664078	0.999393	1	2561	tags=27%, list=24%, signal=35%
WP_WNT_SIGNALING_PATHWAY_AND_PLURIPOTENCY	WP_WNT_SIGNALING_PATHWAY_AND_PLURIPOTENCY		63	0.215308	0.806509	0.791353	0.998624	1	2369	tags=27%, list=23%, signal=35%
WP_INSULIN_SIGNALING	WP_INSULIN_SIGNALING		132	0.184999	0.806168	0.805019	0.998413	1	2890	tags=29%, list=27%, signal=39%
REACTOME_IKK_COMPLEX_RECRUITMENT_MEDIATED_BY_RIP1	REACTOME_IKK_COMPLEX_RECRUITMENT_MEDIATED_BY_RIP1		17	0.293339	0.813296	0.685935	0.996992	1	2402	tags=29%, list=23%, signal=38%
WP_STEROL_REGULATORY_ELEMENTBINDING_PROTEINS_SREBP_SIGNALING	WP_STEROL_REGULATORY_ELEMENTBINDING_PROTEINS_SREBP_SIGNALING		61	0.219949	0.805685	0.749526	0.997553	1	2898	tags=31%, list=28%, signal=43%
HORIUCHI_WTAP_TARGETS_DN	HORIUCHI_WTAP_TARGETS_DN		275	0.201974	0.805633	0.714015	0.996778	1	2803	tags=28%, list=27%, signal=37%
WP_VITAMIN_DSENSITIVE_CALCIUM_SIGNALING_IN_DEPRESSION	WP_VITAMIN_DSENSITIVE_CALCIUM_SIGNALING_IN_DEPRESSION		18	0.244081	0.804642	0.766337	0.997833	1	1243	tags=17%, list=12%, signal=19%
TAKAO_RESPONSE_TO_UVB_RADIATION_DN	TAKAO_RESPONSE_TO_UVB_RADIATION_DN		80	0.203718	0.804423	0.782609	0.99736	1	2614	tags=33%, list=25%, signal=43%
CHARAFE_BREAST_CANCER_LUMINAL_VS_MESENCHYMAL_UP	CHARAFE_BREAST_CANCER_LUMINAL_VS_MESENCHYMAL_UP		256	0.170802	0.80347	0.862745	0.99831	1	2699	tags=23%, list=26%, signal=31%
BENPORATH_OCT4_TARGETS	BENPORATH_OCT4_TARGETS		214	0.180841	0.803278	0.829828	0.997802	1	2412	tags=24%, list=23%, signal=30%
HOEBEKE_LYMPHOID_STEM_CELL_DN	HOEBEKE_LYMPHOID_STEM_CELL_DN		67	0.188314	0.803185	0.863179	0.9971	1	2770	tags=31%, list=26%, signal=42%
SIG_PIP3_SIGNALING_IN_B_LYMPHOCYTES	SIG_PIP3_SIGNALING_IN_B_LYMPHOCYTES		31	0.255936	0.803019	0.711765	0.99654	1	1282	tags=13%, list=12%, signal=15%
REACTOME_INTERFERON_ALPHA_BETA_SIGNALING	REACTOME_INTERFERON_ALPHA_BETA_SIGNALING		51	0.296477	0.791082	0.678227	0.997379	1	4370	tags=55%, list=42%, signal=93%
PID_FANCONI_PATHWAY	PID_FANCONI_PATHWAY		35	0.298109	0.802711	0.653697	0.995344	1	1666	tags=23%, list=16%, signal=27%
ASTIER_INTEGRIN_SIGNALING	ASTIER_INTEGRIN_SIGNALING		44	0.214385	0.802467	0.779923	0.994913	1	2773	tags=32%, list=26%, signal=43%
MANNE_COVID19_ICU_VS_HEALTHY_DONOR_PLATELETS_UP	MANNE_COVID19_ICU_VS_HEALTHY_DONOR_PLATELETS_UP		82	0.205063	0.800906	0.806324	0.997061	1	440	tags=7%, list=4%, signal=8%
WP_PRADERWILLI_AND_ANGELMAN_SYNDROME	WP_PRADERWILLI_AND_ANGELMAN_SYNDROME		27	0.255338	0.800442	0.755725	0.997099	1	1976	tags=30%, list=19%, signal=36%
REACTOME_SIGNALLING_TO_RAS	REACTOME_SIGNALLING_TO_RAS		15	0.276462	0.79984	0.739382	0.997382	1	2459	tags=27%, list=23%, signal=35%
PUIFFE_INVASION_INHIBITED_BY_ASCITES_DN	PUIFFE_INVASION_INHIBITED_BY_ASCITES_DN		121	0.189656	0.798806	0.796117	0.998542	1	2712	tags=26%, list=26%, signal=34%
REACTOME_MITOTIC_G1_PHASE_AND_G1_S_TRANSITION	REACTOME_MITOTIC_G1_PHASE_AND_G1_S_TRANSITION		127	0.241564	0.806081	0.641791	0.997684	1	3652	tags=35%, list=35%, signal=54%
REACTOME_INTERLEUKIN_17_SIGNALING	REACTOME_INTERLEUKIN_17_SIGNALING		54	0.209879	0.787961	0.770677	0.997943	1	3995	tags=43%, list=38%, signal=68%
LAU_APOPTOSIS_CDKN2A_UP	LAU_APOPTOSIS_CDKN2A_UP		49	0.215097	0.796775	0.810547	0.999815	1	2095	tags=20%, list=20%, signal=25%
LOPEZ_MBD_TARGETS_IMPRINTED_AND_X_LINKED	LOPEZ_MBD_TARGETS_IMPRINTED_AND_X_LINKED		16	0.28842	0.796611	0.734893	0.999235	1	1405	tags=19%, list=13%, signal=22%
REACTOME_PHASE_II_CONJUGATION_OF_COMPOUNDS	REACTOME_PHASE_II_CONJUGATION_OF_COMPOUNDS		58	0.210899	0.797991	0.762948	0.998351	1	2241	tags=22%, list=21%, signal=28%
WP_GLIOBLASTOMA_SIGNALING_PATHWAYS	WP_GLIOBLASTOMA_SIGNALING_PATHWAYS		74	0.193239	0.795037	0.830739	1	1	2910	tags=30%, list=28%, signal=41%
BENPORATH_ES_2	BENPORATH_ES_2		19	0.288235	0.794935	0.714851	0.999757	1	2600	tags=37%, list=25%, signal=49%
CHEOK_RESPONSE_TO_MERCAPTOPURINE_AND_LD_MTX_DN	CHEOK_RESPONSE_TO_MERCAPTOPURINE_AND_LD_MTX_DN		17	0.287822	0.793572	0.708333	1	1	3216	tags=41%, list=31%, signal=59%
REACTOME_FACTORS_INVOLVED_IN_MEGAKARYOCYTE_DEVELOPMENT_AND_PLATELET_PRODUCTION	REACTOME_FACTORS_INVOLVED_IN_MEGAKARYOCYTE_DEVELOPMENT_AND_PLATELET_PRODUCTION		114	0.191158	0.798165	0.789773	0.998904	1	2533	tags=29%, list=24%, signal=38%
WP_METABOLIC_REPROGRAMMING_IN_COLON_CANCER	WP_METABOLIC_REPROGRAMMING_IN_COLON_CANCER		42	0.242776	0.793157	0.723529	1	1	1165	tags=19%, list=11%, signal=21%
REACTOME_HSP90_CHAPERONE_CYCLE_FOR_STEROID_HORMONE_RECEPTORS_SHR_IN_THE_PRESENCE_OF_LIGAND	REACTOME_HSP90_CHAPERONE_CYCLE_FOR_STEROID_HORMONE_RECEPTORS_SHR_IN_THE_PRESENCE_OF_LIGAND		46	0.243413	0.792527	0.705769	0.999018	1	2648	tags=30%, list=25%, signal=41%
PID_ALPHA_SYNUCLEIN_PATHWAY	PID_ALPHA_SYNUCLEIN_PATHWAY		27	0.250465	0.792934	0.734893	0.999151	1	457	tags=11%, list=4%, signal=12%
REACTOME_SEALING_OF_THE_NUCLEAR_ENVELOPE_NE_BY_ESCRT_III	REACTOME_SEALING_OF_THE_NUCLEAR_ENVELOPE_NE_BY_ESCRT_III		24	0.276137	0.796085	0.70471	0.999376	1	2253	tags=33%, list=21%, signal=42%
LIU_SOX4_TARGETS_UP	LIU_SOX4_TARGETS_UP		111	0.178433	0.792216	0.894	0.998721	1	2992	tags=31%, list=28%, signal=42%
WP_DNA_REPLICATION	WP_DNA_REPLICATION		36	0.339841	0.792121	0.655706	0.998025	1	4637	tags=67%, list=44%, signal=119%
WP_PHOSPHOINOSITIDES_METABOLISM	WP_PHOSPHOINOSITIDES_METABOLISM		40	0.232038	0.791942	0.754286	0.9975	1	2731	tags=35%, list=26%, signal=47%
VERNELL_RETINOBLASTOMA_PATHWAY_UP	VERNELL_RETINOBLASTOMA_PATHWAY_UP		52	0.275238	0.79131	0.667976	0.997834	1	2713	tags=35%, list=26%, signal=46%
REACTOME_MITOTIC_G2_G2_M_PHASES	REACTOME_MITOTIC_G2_G2_M_PHASES		170	0.212321	0.793081	0.71785	0.99975	1	2742	tags=25%, list=26%, signal=34%
ASGHARZADEH_NEUROBLASTOMA_POOR_SURVIVAL_DN	ASGHARZADEH_NEUROBLASTOMA_POOR_SURVIVAL_DN		19	0.278976	0.790457	0.740586	0.99764	1	1452	tags=21%, list=14%, signal=24%
PID_CXCR3_PATHWAY	PID_CXCR3_PATHWAY		39	0.254127	0.79037	0.682081	0.996945	1	1322	tags=15%, list=13%, signal=18%
NAKAMURA_METASTASIS	NAKAMURA_METASTASIS		36	0.226538	0.790345	0.771037	0.996128	1	1142	tags=14%, list=11%, signal=16%
WP_DNA_IRDOUBLE_STRAND_BREAKS_AND_CELLULAR_RESPONSE_VIA_ATM	WP_DNA_IRDOUBLE_STRAND_BREAKS_AND_CELLULAR_RESPONSE_VIA_ATM		46	0.246697	0.789761	0.71831	0.99633	1	3216	tags=35%, list=31%, signal=50%
BIOCARTA_CARM_ER_PATHWAY	BIOCARTA_CARM_ER_PATHWAY		22	0.279936	0.789168	0.717694	0.996594	1	2534	tags=36%, list=24%, signal=48%
REACTOME_CLEC7A_DECTIN_1_SIGNALING	REACTOME_CLEC7A_DECTIN_1_SIGNALING		88	0.0854438	0.278077	1	0.999762	1	2742	tags=17%, list=26%, signal=23%
PID_ERBB1_DOWNSTREAM_PATHWAY	PID_ERBB1_DOWNSTREAM_PATHWAY		98	0.210413	0.786741	0.746641	0.999343	1	2191	tags=23%, list=21%, signal=29%
SIG_INSULIN_RECEPTOR_PATHWAY_IN_CARDIAC_MYOCYTES	SIG_INSULIN_RECEPTOR_PATHWAY_IN_CARDIAC_MYOCYTES		44	0.212325	0.786111	0.774379	0.999601	1	2879	tags=30%, list=27%, signal=41%
BROWNE_HCMV_INFECTION_48HR_UP	BROWNE_HCMV_INFECTION_48HR_UP		122	0.180258	0.784141	0.863636	1	1	2966	tags=31%, list=28%, signal=43%
GENTILE_UV_RESPONSE_CLUSTER_D5	GENTILE_UV_RESPONSE_CLUSTER_D5		28	0.240233	0.783499	0.77	1	1	4344	tags=57%, list=41%, signal=97%
REACTOME_VXPX_CARGO_TARGETING_TO_CILIUM	REACTOME_VXPX_CARGO_TARGETING_TO_CILIUM		17	0.331685	0.793174	0.659615	1	1	2962	tags=53%, list=28%, signal=74%
WANG_METASTASIS_OF_BREAST_CANCER_ESR1_UP	WANG_METASTASIS_OF_BREAST_CANCER_ESR1_UP		18	0.294972	0.782223	0.711321	1	1	3942	tags=56%, list=37%, signal=89%
REACTOME_METABOLISM_OF_WATER_SOLUBLE_VITAMINS_AND_COFACTORS	REACTOME_METABOLISM_OF_WATER_SOLUBLE_VITAMINS_AND_COFACTORS		103	0.203805	0.782597	0.772374	1	1	2571	tags=28%, list=24%, signal=37%
AKL_HTLV1_INFECTION_UP	AKL_HTLV1_INFECTION_UP		24	0.222434	0.780992	0.805882	1	1	2202	tags=25%, list=21%, signal=32%
REACTOME_SIGNALING_BY_ERYTHROPOIETIN	REACTOME_SIGNALING_BY_ERYTHROPOIETIN		23	0.257167	0.781468	0.710227	1	1	3169	tags=35%, list=30%, signal=50%
REACTOME_RESPONSE_OF_MTB_TO_PHAGOCYTOSIS	REACTOME_RESPONSE_OF_MTB_TO_PHAGOCYTOSIS		19	0.274873	0.780535	0.721344	1	1	3821	tags=53%, list=36%, signal=83%
REACTOME_SIGNALING_BY_ERBB2	REACTOME_SIGNALING_BY_ERBB2		36	0.232356	0.780456	0.78501	1	1	2459	tags=31%, list=23%, signal=40%
CHIANG_LIVER_CANCER_SUBCLASS_INTERFERON_DN	CHIANG_LIVER_CANCER_SUBCLASS_INTERFERON_DN		25	0.244894	0.779482	0.779559	1	1	3030	tags=36%, list=29%, signal=50%
BROWNE_HCMV_INFECTION_30MIN_DN	BROWNE_HCMV_INFECTION_30MIN_DN		88	0.179253	0.777216	0.889328	1	1	2195	tags=23%, list=21%, signal=28%
REACTOME_PCNA_DEPENDENT_LONG_PATCH_BASE_EXCISION_REPAIR	REACTOME_PCNA_DEPENDENT_LONG_PATCH_BASE_EXCISION_REPAIR		21	0.345286	0.780082	0.675472	1	1	3205	tags=43%, list=30%, signal=62%
WP_INTRAFLAGELLAR_TRANSPORT_PROTEINS_BINDING_TO_DYNEIN	WP_INTRAFLAGELLAR_TRANSPORT_PROTEINS_BINDING_TO_DYNEIN		25	0.290813	0.776587	0.67002	1	1	1739	tags=24%, list=17%, signal=29%
REACTOME_DEGRADATION_OF_BETA_CATENIN_BY_THE_DESTRUCTION_COMPLEX	REACTOME_DEGRADATION_OF_BETA_CATENIN_BY_THE_DESTRUCTION_COMPLEX		72	0.261555	0.776656	0.674556	1	1	2847	tags=26%, list=27%, signal=36%
MARKEY_RB1_ACUTE_LOF_UP	MARKEY_RB1_ACUTE_LOF_UP		196	0.229488	0.775594	0.677932	1	1	3114	tags=33%, list=30%, signal=46%
REACTOME_ACTIVATION_OF_AMPK_DOWNSTREAM_OF_NMDARS	REACTOME_ACTIVATION_OF_AMPK_DOWNSTREAM_OF_NMDARS		21	0.284914	0.776327	0.726733	1	1	2804	tags=33%, list=27%, signal=45%
NIKOLSKY_BREAST_CANCER_20Q12_Q13_AMPLICON	NIKOLSKY_BREAST_CANCER_20Q12_Q13_AMPLICON		81	0.241018	0.774595	0.722008	1	1	2944	tags=33%, list=28%, signal=46%
VERHAAK_GLIOBLASTOMA_NEURAL	VERHAAK_GLIOBLASTOMA_NEURAL		85	0.196404	0.772915	0.830645	1	1	2838	tags=31%, list=27%, signal=42%
SHEDDEN_LUNG_CANCER_POOR_SURVIVAL_A6	SHEDDEN_LUNG_CANCER_POOR_SURVIVAL_A6		374	0.206603	0.772366	0.705882	1	1	2889	tags=26%, list=27%, signal=35%
PID_ARF6_DOWNSTREAM_PATHWAY	PID_ARF6_DOWNSTREAM_PATHWAY		15	0.278096	0.771789	0.755258	1	1	1540	tags=27%, list=15%, signal=31%
BYSTROEM_CORRELATED_WITH_IL5_UP	BYSTROEM_CORRELATED_WITH_IL5_UP		34	0.227357	0.771754	0.783401	1	1	2533	tags=26%, list=24%, signal=35%
WP_2Q112_COPY_NUMBER_VARIATION_SYNDROME	WP_2Q112_COPY_NUMBER_VARIATION_SYNDROME		24	0.240098	0.771419	0.803059	1	1	340	tags=8%, list=3%, signal=9%
ZHAN_MULTIPLE_MYELOMA_UP	ZHAN_MULTIPLE_MYELOMA_UP		50	0.192061	0.770307	0.856863	1	1	662	tags=8%, list=6%, signal=8%
WP_DNA_DAMAGE_RESPONSE	WP_DNA_DAMAGE_RESPONSE		54	0.225972	0.770115	0.789883	1	1	2177	tags=20%, list=21%, signal=26%
REACTOME_NEGATIVE_REGULATION_OF_THE_PI3K_AKT_NETWORK	REACTOME_NEGATIVE_REGULATION_OF_THE_PI3K_AKT_NETWORK		66	0.199547	0.775472	0.821218	1	1	1540	tags=17%, list=15%, signal=19%
WP_TRANSCRIPTION_COFACTORS_SKI_AND_SKIL_PROTEIN_PARTNERS	WP_TRANSCRIPTION_COFACTORS_SKI_AND_SKIL_PROTEIN_PARTNERS		16	0.274959	0.768973	0.749503	1	1	1182	tags=19%, list=11%, signal=21%
MCBRYAN_PUBERTAL_BREAST_5_6WK_UP	MCBRYAN_PUBERTAL_BREAST_5_6WK_UP		84	0.18013	0.768421	0.896154	1	1	1383	tags=14%, list=13%, signal=16%
MOHANKUMAR_HOXA1_TARGETS_UP	MOHANKUMAR_HOXA1_TARGETS_UP		341	0.173298	0.767956	0.853565	1	1	2830	tags=29%, list=27%, signal=38%
REACTOME_SMAD2_SMAD3_SMAD4_HETEROTRIMER_REGULATES_TRANSCRIPTION	REACTOME_SMAD2_SMAD3_SMAD4_HETEROTRIMER_REGULATES_TRANSCRIPTION		30	0.257084	0.769982	0.736948	1	1	2465	tags=30%, list=23%, signal=39%
KEGG_PROTEIN_EXPORT	KEGG_PROTEIN_EXPORT		23	0.286511	0.766666	0.743243	1	1	2829	tags=43%, list=27%, signal=59%
BIOCARTA_EIF4_PATHWAY	BIOCARTA_EIF4_PATHWAY		23	0.24537	0.766002	0.792969	1	1	2879	tags=35%, list=27%, signal=48%
REACTOME_REGULATION_OF_RAS_BY_GAPS	REACTOME_REGULATION_OF_RAS_BY_GAPS		60	0.263854	0.767399	0.691262	1	1	2742	tags=25%, list=26%, signal=34%
REACTOME_TBC_RABGAPS	REACTOME_TBC_RABGAPS		43	0.250726	0.765397	0.718447	1	1	2961	tags=35%, list=28%, signal=48%
WP_OSTEOBLAST_DIFFERENTIATION_AND_RELATED_DISEASES	WP_OSTEOBLAST_DIFFERENTIATION_AND_RELATED_DISEASES		56	0.199088	0.763952	0.889749	1	1	2369	tags=27%, list=23%, signal=34%
REACTOME_ANTI_INFLAMMATORY_RESPONSE_FAVOURING_LEISHMANIA_PARASITE_INFECTION	REACTOME_ANTI_INFLAMMATORY_RESPONSE_FAVOURING_LEISHMANIA_PARASITE_INFECTION		91	0.240762	0.764367	0.701461	1	1	1991	tags=24%, list=19%, signal=30%
BAUS_TFF2_TARGETS_UP	BAUS_TFF2_TARGETS_UP		19	0.301131	0.763545	0.711155	1	1	2481	tags=26%, list=24%, signal=34%
WP_PI3KAKTMTOR_VITAMIN_D3_SIGNALING	WP_PI3KAKTMTOR_VITAMIN_D3_SIGNALING		18	0.250462	0.762898	0.807252	1	1	1028	tags=17%, list=10%, signal=18%
KEGG_PHOSPHATIDYLINOSITOL_SIGNALING_SYSTEM	KEGG_PHOSPHATIDYLINOSITOL_SIGNALING_SYSTEM		59	0.212729	0.762081	0.851429	1	1	2371	tags=29%, list=23%, signal=37%
REACTOME_COOPERATION_OF_PDCL_PHLP1_AND_TRIC_CCT_IN_G_PROTEIN_BETA_FOLDING	REACTOME_COOPERATION_OF_PDCL_PHLP1_AND_TRIC_CCT_IN_G_PROTEIN_BETA_FOLDING		26	0.290716	0.763861	0.677485	1	1	2529	tags=42%, list=24%, signal=56%
PID_ERA_GENOMIC_PATHWAY	PID_ERA_GENOMIC_PATHWAY		47	0.205344	0.759662	0.848368	1	1	809	tags=13%, list=8%, signal=14%
REACTOME_BASE_EXCISION_REPAIR	REACTOME_BASE_EXCISION_REPAIR		46	0.279277	0.761155	0.714559	1	1	2067	tags=24%, list=20%, signal=30%
KEGG_BASE_EXCISION_REPAIR	KEGG_BASE_EXCISION_REPAIR		28	0.271265	0.757889	0.739962	1	1	3612	tags=43%, list=34%, signal=65%
KENNY_CTNNB1_TARGETS_DN	KENNY_CTNNB1_TARGETS_DN		46	0.203903	0.757083	0.865643	1	1	1292	tags=15%, list=12%, signal=17%
MORI_PRE_BI_LYMPHOCYTE_DN	MORI_PRE_BI_LYMPHOCYTE_DN		57	0.224264	0.756913	0.803213	1	1	2316	tags=26%, list=22%, signal=34%
ROVERSI_GLIOMA_LOH_REGIONS	ROVERSI_GLIOMA_LOH_REGIONS		25	0.220107	0.756884	0.827519	1	1	1307	tags=20%, list=12%, signal=23%
REACTOME_SUMOYLATION_OF_TRANSCRIPTION_COFACTORS	REACTOME_SUMOYLATION_OF_TRANSCRIPTION_COFACTORS		38	0.261602	0.759139	0.743434	1	1	2554	tags=32%, list=24%, signal=42%
BERTUCCI_INVASIVE_CARCINOMA_DUCTAL_VS_LOBULAR_UP	BERTUCCI_INVASIVE_CARCINOMA_DUCTAL_VS_LOBULAR_UP		18	0.250488	0.75511	0.810484	1	1	3794	tags=56%, list=36%, signal=87%
REACTOME_CELL_SURFACE_INTERACTIONS_AT_THE_VASCULAR_WALL	REACTOME_CELL_SURFACE_INTERACTIONS_AT_THE_VASCULAR_WALL		135	0.217257	0.756803	0.734568	1	1	1991	tags=24%, list=19%, signal=29%
VISALA_AGING_LYMPHOCYTE_DN	VISALA_AGING_LYMPHOCYTE_DN		16	0.261289	0.753832	0.816092	1	1	483	tags=13%, list=5%, signal=13%
WP_DNA_MISMATCH_REPAIR	WP_DNA_MISMATCH_REPAIR		22	0.336989	0.752926	0.69697	1	1	3205	tags=41%, list=30%, signal=59%
BIOCARTA_HIVNEF_PATHWAY	BIOCARTA_HIVNEF_PATHWAY		51	0.207307	0.752435	0.870518	1	1	1243	tags=14%, list=12%, signal=15%
KEGG_DNA_REPLICATION	KEGG_DNA_REPLICATION		34	0.322589	0.75177	0.71619	1	1	3612	tags=47%, list=34%, signal=71%
REACTOME_PI_METABOLISM	REACTOME_PI_METABOLISM		69	0.228646	0.754868	0.777778	1	1	2878	tags=32%, list=27%, signal=44%
REACTOME_INOSITOL_PHOSPHATE_METABOLISM	REACTOME_INOSITOL_PHOSPHATE_METABOLISM		35	0.213849	0.751416	0.855469	1	1	2763	tags=34%, list=26%, signal=46%
REACTOME_TRANSCRIPTIONAL_ACTIVITY_OF_SMAD2_SMAD3_SMAD4_HETEROTRIMER	REACTOME_TRANSCRIPTIONAL_ACTIVITY_OF_SMAD2_SMAD3_SMAD4_HETEROTRIMER		42	0.226248	0.750262	0.788235	1	1	2465	tags=26%, list=23%, signal=34%
CAFFAREL_RESPONSE_TO_THC_DN	CAFFAREL_RESPONSE_TO_THC_DN		30	0.252027	0.749764	0.757339	1	1	1836	tags=27%, list=17%, signal=32%
APRELIKOVA_BRCA1_TARGETS	APRELIKOVA_BRCA1_TARGETS		43	0.204113	0.749244	0.821359	1	1	3123	tags=40%, list=30%, signal=56%
KEGG_GLYCOSYLPHOSPHATIDYLINOSITOL_GPI_ANCHOR_BIOSYNTHESIS	KEGG_GLYCOSYLPHOSPHATIDYLINOSITOL_GPI_ANCHOR_BIOSYNTHESIS		19	0.303167	0.747942	0.735812	1	1	4151	tags=63%, list=39%, signal=104%
WP_MELANOMA	WP_MELANOMA		52	0.206304	0.747823	0.85283	1	1	2459	tags=29%, list=23%, signal=37%
BIOCARTA_FAS_PATHWAY	BIOCARTA_FAS_PATHWAY		29	0.232045	0.746804	0.828343	1	1	1094	tags=14%, list=10%, signal=15%
SA_CASPASE_CASCADE	SA_CASPASE_CASCADE		17	0.273672	0.746062	0.779093	1	1	1249	tags=18%, list=12%, signal=20%
GENTILE_UV_HIGH_DOSE_DN	GENTILE_UV_HIGH_DOSE_DN		228	0.173237	0.745959	0.910331	1	1	3011	tags=31%, list=29%, signal=42%
WP_MECP2_AND_ASSOCIATED_RETT_SYNDROME	WP_MECP2_AND_ASSOCIATED_RETT_SYNDROME		44	0.227527	0.744909	0.770428	1	1	3302	tags=34%, list=31%, signal=49%
PID_HEDGEHOG_GLI_PATHWAY	PID_HEDGEHOG_GLI_PATHWAY		40	0.22566	0.744544	0.798039	1	1	3212	tags=35%, list=31%, signal=50%
XU_AKT1_TARGETS_6HR	XU_AKT1_TARGETS_6HR		21	0.271209	0.743969	0.75969	1	1	3490	tags=43%, list=33%, signal=64%
FLECHNER_BIOPSY_KIDNEY_TRANSPLANT_OK_VS_DONOR_UP	FLECHNER_BIOPSY_KIDNEY_TRANSPLANT_OK_VS_DONOR_UP		497	0.160612	0.743724	0.933206	1	1	2449	tags=23%, list=23%, signal=28%
ZWANG_DOWN_BY_2ND_EGF_PULSE	ZWANG_DOWN_BY_2ND_EGF_PULSE		99	0.188688	0.743697	0.889328	1	1	3043	tags=31%, list=29%, signal=44%
WP_MIRNA_REGULATION_OF_DNA_DAMAGE_RESPONSE	WP_MIRNA_REGULATION_OF_DNA_DAMAGE_RESPONSE		55	0.219367	0.741262	0.819961	1	1	2177	tags=20%, list=21%, signal=25%
BIOCARTA_GSK3_PATHWAY	BIOCARTA_GSK3_PATHWAY		19	0.241037	0.740864	0.833659	1	1	2285	tags=26%, list=22%, signal=34%
REACTOME_NETRIN_1_SIGNALING	REACTOME_NETRIN_1_SIGNALING		32	0.222817	0.750094	0.829703	1	1	2369	tags=25%, list=23%, signal=32%
WP_WNT_SIGNALING_PATHWAY	WP_WNT_SIGNALING_PATHWAY		41	0.20253	0.738586	0.868627	1	1	957	tags=12%, list=9%, signal=13%
WNT_SIGNALING	WNT_SIGNALING		51	0.194646	0.737666	0.901701	1	1	923	tags=12%, list=9%, signal=13%
REACTOME_SIGNALING_BY_ERBB2_ECD_MUTANTS	REACTOME_SIGNALING_BY_ERBB2_ECD_MUTANTS		15	0.259444	0.740437	0.827651	1	1	2459	tags=33%, list=23%, signal=43%
LY_AGING_OLD_DN	LY_AGING_OLD_DN		49	0.235561	0.736964	0.781925	1	1	3081	tags=35%, list=29%, signal=49%
REACTOME_E3_UBIQUITIN_LIGASES_UBIQUITINATE_TARGET_PROTEINS	REACTOME_E3_UBIQUITIN_LIGASES_UBIQUITINATE_TARGET_PROTEINS		39	0.2294	0.737643	0.79922	1	1	2322	tags=26%, list=22%, signal=33%
REACTOME_RUNX1_REGULATES_GENES_INVOLVED_IN_MEGAKARYOCYTE_DIFFERENTIATION_AND_PLATELET_FUNCTION	REACTOME_RUNX1_REGULATES_GENES_INVOLVED_IN_MEGAKARYOCYTE_DIFFERENTIATION_AND_PLATELET_FUNCTION		43	0.238415	0.73539	0.744422	1	1	1577	tags=23%, list=15%, signal=27%
GRAHAM_CML_QUIESCENT_VS_NORMAL_QUIESCENT_UP	GRAHAM_CML_QUIESCENT_VS_NORMAL_QUIESCENT_UP		77	0.231538	0.734617	0.730159	1	1	1653	tags=21%, list=16%, signal=24%
GOBERT_OLIGODENDROCYTE_DIFFERENTIATION_UP	GOBERT_OLIGODENDROCYTE_DIFFERENTIATION_UP		443	0.205227	0.734245	0.722441	1	1	2911	tags=28%, list=28%, signal=37%
CHEOK_RESPONSE_TO_HD_MTX_DN	CHEOK_RESPONSE_TO_HD_MTX_DN		17	0.25024	0.733983	0.81391	1	1	3554	tags=59%, list=34%, signal=89%
WP_EFFECT_OF_PROGERIN_ON_GENES_INVOLVED_IN_HUTCHINSONGILFORD_PROGERIA_SYNDROME	WP_EFFECT_OF_PROGERIN_ON_GENES_INVOLVED_IN_HUTCHINSONGILFORD_PROGERIA_SYNDROME		23	0.287462	0.733784	0.772549	1	1	2881	tags=39%, list=27%, signal=54%
REACTOME_REGULATION_OF_TNFR1_SIGNALING	REACTOME_REGULATION_OF_TNFR1_SIGNALING		28	0.230784	0.735092	0.843691	1	1	2450	tags=32%, list=23%, signal=42%
KEGG_MTOR_SIGNALING_PATHWAY	KEGG_MTOR_SIGNALING_PATHWAY		39	0.218574	0.733581	0.801923	1	1	1294	tags=18%, list=12%, signal=20%
JAZAERI_BREAST_CANCER_BRCA1_VS_BRCA2_UP	JAZAERI_BREAST_CANCER_BRCA1_VS_BRCA2_UP		46	0.202578	0.733465	0.863198	1	1	2178	tags=24%, list=21%, signal=30%
REACTOME_REGULATED_NECROSIS	REACTOME_REGULATED_NECROSIS		47	0.216104	0.73378	0.855288	1	1	2450	tags=26%, list=23%, signal=33%
BURTON_ADIPOGENESIS_PEAK_AT_24HR	BURTON_ADIPOGENESIS_PEAK_AT_24HR		39	0.262998	0.728663	0.699029	1	1	4118	tags=54%, list=39%, signal=88%
REACTOME_LAGGING_STRAND_SYNTHESIS	REACTOME_LAGGING_STRAND_SYNTHESIS		19	0.352429	0.729024	0.747628	1	1	3250	tags=47%, list=31%, signal=68%
REACTOME_MTORC1_MEDIATED_SIGNALLING	REACTOME_MTORC1_MEDIATED_SIGNALLING		24	0.276301	0.72842	0.752456	1	1	2879	tags=42%, list=27%, signal=57%
REACTOME_PI3K_AKT_SIGNALING_IN_CANCER	REACTOME_PI3K_AKT_SIGNALING_IN_CANCER		62	0.188553	0.728099	0.893281	1	1	1302	tags=15%, list=12%, signal=16%
DACOSTA_UV_RESPONSE_VIA_ERCC3_COMMON_UP	DACOSTA_UV_RESPONSE_VIA_ERCC3_COMMON_UP		55	0.189133	0.726575	0.906883	1	1	2643	tags=25%, list=25%, signal=34%
NADERI_BREAST_CANCER_PROGNOSIS_UP	NADERI_BREAST_CANCER_PROGNOSIS_UP		33	0.255293	0.726196	0.745098	1	1	2450	tags=24%, list=23%, signal=32%
ABRAHAM_ALPC_VS_MULTIPLE_MYELOMA_DN	ABRAHAM_ALPC_VS_MULTIPLE_MYELOMA_DN		19	0.239778	0.726124	0.847195	1	1	2263	tags=26%, list=22%, signal=33%
LI_WILMS_TUMOR_VS_FETAL_KIDNEY_1_DN	LI_WILMS_TUMOR_VS_FETAL_KIDNEY_1_DN		139	0.227047	0.724655	0.755424	1	1	3702	tags=46%, list=35%, signal=70%
REACTOME_FANCONI_ANEMIA_PATHWAY	REACTOME_FANCONI_ANEMIA_PATHWAY		22	0.279429	0.728086	0.758621	1	1	2322	tags=23%, list=22%, signal=29%
WP_ETHANOL_EFFECTS_ON_HISTONE_MODIFICATIONS	WP_ETHANOL_EFFECTS_ON_HISTONE_MODIFICATIONS		28	0.217791	0.724152	0.837349	1	1	2533	tags=29%, list=24%, signal=38%
REACTOME_SIGNALING_BY_NTRK3_TRKC	REACTOME_SIGNALING_BY_NTRK3_TRKC		15	0.249227	0.724215	0.869307	1	1	2459	tags=33%, list=23%, signal=43%
REACTOME_RESOLUTION_OF_AP_SITES_VIA_THE_MULTIPLE_NUCLEOTIDE_PATCH_REPLACEMENT_PATHWAY	REACTOME_RESOLUTION_OF_AP_SITES_VIA_THE_MULTIPLE_NUCLEOTIDE_PATCH_REPLACEMENT_PATHWAY		25	0.308828	0.723539	0.724138	1	1	3264	tags=44%, list=31%, signal=64%
REACTOME_RHO_GTPASE_EFFECTORS	REACTOME_RHO_GTPASE_EFFECTORS		237	0.178867	0.723304	0.855491	1	1	2576	tags=24%, list=25%, signal=31%
REACTOME_SIGNALING_BY_FGFR1_IN_DISEASE	REACTOME_SIGNALING_BY_FGFR1_IN_DISEASE		29	0.216822	0.723257	0.859833	1	1	2865	tags=34%, list=27%, signal=47%
GRAHAM_NORMAL_QUIESCENT_VS_NORMAL_DIVIDING_DN	GRAHAM_NORMAL_QUIESCENT_VS_NORMAL_DIVIDING_DN		74	0.279612	0.723016	0.703777	1	1	2889	tags=32%, list=27%, signal=44%
YU_MYC_TARGETS_UP	YU_MYC_TARGETS_UP		40	0.263512	0.721127	0.726562	1	1	3658	tags=45%, list=35%, signal=69%
SHIN_B_CELL_LYMPHOMA_CLUSTER_2	SHIN_B_CELL_LYMPHOMA_CLUSTER_2		16	0.258058	0.720405	0.80198	1	1	411	tags=13%, list=4%, signal=13%
REACTOME_BINDING_AND_UPTAKE_OF_LIGANDS_BY_SCAVENGER_RECEPTORS	REACTOME_BINDING_AND_UPTAKE_OF_LIGANDS_BY_SCAVENGER_RECEPTORS		70	0.261877	0.723178	0.698347	1	1	1991	tags=33%, list=19%, signal=40%
SHAFFER_IRF4_TARGETS_IN_ACTIVATED_DENDRITIC_CELL	SHAFFER_IRF4_TARGETS_IN_ACTIVATED_DENDRITIC_CELL		53	0.191277	0.719117	0.880309	1	1	2106	tags=23%, list=20%, signal=28%
BLUM_RESPONSE_TO_SALIRASIB_DN	BLUM_RESPONSE_TO_SALIRASIB_DN		281	0.202964	0.718578	0.763209	1	1	2406	tags=23%, list=23%, signal=30%
KEGG_COLORECTAL_CANCER	KEGG_COLORECTAL_CANCER		54	0.188072	0.717362	0.887218	1	1	3081	tags=31%, list=29%, signal=44%
WP_METABOLIC_REPROGRAMMING_IN_PANCREATIC_CANCER	WP_METABOLIC_REPROGRAMMING_IN_PANCREATIC_CANCER		40	0.213648	0.717059	0.826996	1	1	2708	tags=35%, list=26%, signal=47%
WP_IL5_SIGNALING_PATHWAY	WP_IL5_SIGNALING_PATHWAY		36	0.207873	0.715798	0.849594	1	1	4207	tags=47%, list=40%, signal=78%
BOYLAN_MULTIPLE_MYELOMA_PCA3_DN	BOYLAN_MULTIPLE_MYELOMA_PCA3_DN		41	0.1935	0.715419	0.90856	1	1	2966	tags=37%, list=28%, signal=51%
PETROVA_PROX1_TARGETS_UP	PETROVA_PROX1_TARGETS_UP		20	0.285024	0.715075	0.749027	1	1	2422	tags=30%, list=23%, signal=39%
OUYANG_PROSTATE_CANCER_PROGRESSION_DN	OUYANG_PROSTATE_CANCER_PROGRESSION_DN		17	0.243225	0.714405	0.864301	1	1	2876	tags=35%, list=27%, signal=49%
WP_GLYCEROLIPIDS_AND_GLYCEROPHOSPHOLIPIDS	WP_GLYCEROLIPIDS_AND_GLYCEROPHOSPHOLIPIDS		18	0.245969	0.712867	0.831349	1	1	3007	tags=39%, list=29%, signal=54%
REACTOME_PROCESSIVE_SYNTHESIS_ON_THE_C_STRAND_OF_THE_TELOMERE	REACTOME_PROCESSIVE_SYNTHESIS_ON_THE_C_STRAND_OF_THE_TELOMERE		18	0.301183	0.719193	0.733333	1	1	1972	tags=22%, list=19%, signal=27%
GRAHAM_CML_QUIESCENT_VS_NORMAL_DIVIDING_UP	GRAHAM_CML_QUIESCENT_VS_NORMAL_DIVIDING_UP		41	0.210383	0.711185	0.87747	1	1	2136	tags=22%, list=20%, signal=27%
SANSOM_APC_TARGETS_UP	SANSOM_APC_TARGETS_UP		86	0.183555	0.711133	0.87767	1	1	3189	tags=36%, list=30%, signal=51%
MORI_IMMATURE_B_LYMPHOCYTE_UP	MORI_IMMATURE_B_LYMPHOCYTE_UP		41	0.253608	0.710151	0.742633	1	1	1768	tags=20%, list=17%, signal=23%
MARIADASON_REGULATED_BY_HISTONE_ACETYLATION_DN	MARIADASON_REGULATED_BY_HISTONE_ACETYLATION_DN		34	0.200879	0.708921	0.89899	1	1	2750	tags=29%, list=26%, signal=40%
REACTOME_GLUTATHIONE_CONJUGATION	REACTOME_GLUTATHIONE_CONJUGATION		27	0.223894	0.711249	0.825651	1	1	1939	tags=19%, list=18%, signal=23%
WP_FOLLICLE_STIMULATING_HORMONE_FSH_SIGNALING_PATHWAY	WP_FOLLICLE_STIMULATING_HORMONE_FSH_SIGNALING_PATHWAY		20	0.239246	0.706411	0.818737	1	1	1292	tags=15%, list=12%, signal=17%
MORI_LARGE_PRE_BII_LYMPHOCYTE_UP	MORI_LARGE_PRE_BII_LYMPHOCYTE_UP		75	0.242581	0.706035	0.749507	1	1	3702	tags=44%, list=35%, signal=67%
REACTOME_RHO_GTPASES_ACTIVATE_PKNS	REACTOME_RHO_GTPASES_ACTIVATE_PKNS		36	0.223369	0.708241	0.816406	1	1	2025	tags=22%, list=19%, signal=27%
REACTOME_TRANSPORT_OF_VITAMINS_NUCLEOSIDES_AND_RELATED_MOLECULES	REACTOME_TRANSPORT_OF_VITAMINS_NUCLEOSIDES_AND_RELATED_MOLECULES		23	0.244004	0.705741	0.811069	1	1	2798	tags=35%, list=27%, signal=47%
WP_CILIOPATHIES	WP_CILIOPATHIES		112	0.204637	0.704445	0.822581	1	1	2936	tags=33%, list=28%, signal=45%
ZHAN_MULTIPLE_MYELOMA_PR_UP	ZHAN_MULTIPLE_MYELOMA_PR_UP		38	0.295205	0.704172	0.721893	1	1	3623	tags=45%, list=34%, signal=68%
REACTOME_GAP_JUNCTION_TRAFFICKING_AND_REGULATION	REACTOME_GAP_JUNCTION_TRAFFICKING_AND_REGULATION		27	0.224534	0.705225	0.848425	1	1	459	tags=11%, list=4%, signal=12%
AFFAR_YY1_TARGETS_DN	AFFAR_YY1_TARGETS_DN		180	0.187474	0.702933	0.793713	1	1	2911	tags=29%, list=28%, signal=40%
PID_PI3KCI_PATHWAY	PID_PI3KCI_PATHWAY		43	0.229815	0.702843	0.785571	1	1	1502	tags=16%, list=14%, signal=19%
AZARE_STAT3_TARGETS	AZARE_STAT3_TARGETS		20	0.229641	0.702778	0.841365	1	1	2429	tags=40%, list=23%, signal=52%
ROPERO_HDAC2_TARGETS	ROPERO_HDAC2_TARGETS		67	0.176397	0.702675	0.953815	1	1	1384	tags=12%, list=13%, signal=14%
YU_BAP1_TARGETS	YU_BAP1_TARGETS		24	0.244973	0.701923	0.820312	1	1	2135	tags=25%, list=20%, signal=31%
REACTOME_IRS_MEDIATED_SIGNALLING	REACTOME_IRS_MEDIATED_SIGNALLING		25	0.218974	0.70365	0.892157	1	1	2791	tags=32%, list=27%, signal=43%
LIU_NASOPHARYNGEAL_CARCINOMA	LIU_NASOPHARYNGEAL_CARCINOMA		56	0.181651	0.701366	0.910156	1	1	2949	tags=29%, list=28%, signal=39%
PUIFFE_INVASION_INHIBITED_BY_ASCITES_UP	PUIFFE_INVASION_INHIBITED_BY_ASCITES_UP		63	0.179393	0.700597	0.927165	1	1	2165	tags=21%, list=21%, signal=26%
WP_TRYPTOPHAN_METABOLISM	WP_TRYPTOPHAN_METABOLISM		21	0.248977	0.700486	0.812	1	1	3731	tags=48%, list=35%, signal=74%
BILD_CTNNB1_ONCOGENIC_SIGNATURE	BILD_CTNNB1_ONCOGENIC_SIGNATURE		62	0.191513	0.699739	0.880626	1	1	1957	tags=21%, list=19%, signal=26%
REACTOME_MYD88_INDEPENDENT_TLR4_CASCADE	REACTOME_MYD88_INDEPENDENT_TLR4_CASCADE		93	0.17294	0.701448	0.934823	1	1	2502	tags=20%, list=24%, signal=27%
BOYAULT_LIVER_CANCER_SUBCLASS_G1_DN	BOYAULT_LIVER_CANCER_SUBCLASS_G1_DN		32	0.214494	0.6977	0.875	1	1	2895	tags=34%, list=28%, signal=47%
WP_RELATIONSHIP_BETWEEN_INFLAMMATION_COX2_AND_EGFR	WP_RELATIONSHIP_BETWEEN_INFLAMMATION_COX2_AND_EGFR		18	0.24512	0.696012	0.851376	1	1	2910	tags=28%, list=28%, signal=38%
WP_BASE_EXCISION_REPAIR	WP_BASE_EXCISION_REPAIR		28	0.257018	0.694613	0.797297	1	1	3612	tags=43%, list=34%, signal=65%
STAMBOLSKY_TARGETS_OF_MUTATED_TP53_DN	STAMBOLSKY_TARGETS_OF_MUTATED_TP53_DN		38	0.242567	0.693256	0.776265	1	1	2863	tags=32%, list=27%, signal=43%
BURTON_ADIPOGENESIS_PEAK_AT_16HR	BURTON_ADIPOGENESIS_PEAK_AT_16HR		38	0.24026	0.692052	0.783133	1	1	3205	tags=37%, list=30%, signal=53%
REACTOME_RUNX1_INTERACTS_WITH_CO_FACTORS_WHOSE_PRECISE_EFFECT_ON_RUNX1_TARGETS_IS_NOT_KNOWN	REACTOME_RUNX1_INTERACTS_WITH_CO_FACTORS_WHOSE_PRECISE_EFFECT_ON_RUNX1_TARGETS_IS_NOT_KNOWN		34	0.25741	0.699525	0.760081	1	1	2931	tags=35%, list=28%, signal=49%
REACTOME_MAPK_FAMILY_SIGNALING_CASCADES	REACTOME_MAPK_FAMILY_SIGNALING_CASCADES		218	0.156019	0.691901	0.95534	1	1	2821	tags=25%, list=27%, signal=34%
NIKOLSKY_BREAST_CANCER_16Q24_AMPLICON	NIKOLSKY_BREAST_CANCER_16Q24_AMPLICON		33	0.223897	0.691545	0.844569	1	1	2543	tags=30%, list=24%, signal=40%
PID_IL2_STAT5_PATHWAY	PID_IL2_STAT5_PATHWAY		21	0.242556	0.691513	0.862136	1	1	2080	tags=24%, list=20%, signal=30%
REACTOME_INSULIN_RECEPTOR_RECYCLING	REACTOME_INSULIN_RECEPTOR_RECYCLING		17	0.324187	0.691726	0.762376	1	1	1926	tags=24%, list=18%, signal=29%
WP_PROXIMAL_TUBULE_TRANSPORT	WP_PROXIMAL_TUBULE_TRANSPORT		26	0.25937	0.68858	0.800805	1	1	3895	tags=50%, list=37%, signal=79%
VANTVEER_BREAST_CANCER_METASTASIS_DN	VANTVEER_BREAST_CANCER_METASTASIS_DN		93	0.19519	0.686575	0.861804	1	1	2113	tags=22%, list=20%, signal=27%
MILI_PSEUDOPODIA	MILI_PSEUDOPODIA		41	0.189571	0.68555	0.916335	1	1	3436	tags=44%, list=33%, signal=65%
CROONQUIST_IL6_DEPRIVATION_DN	CROONQUIST_IL6_DEPRIVATION_DN		81	0.258159	0.684019	0.731225	1	1	3282	tags=35%, list=31%, signal=50%
WP_FGFR3_SIGNALING_IN_CHONDROCYTE_PROLIFERATION_AND_TERMINAL_DIFFERENTIATION	WP_FGFR3_SIGNALING_IN_CHONDROCYTE_PROLIFERATION_AND_TERMINAL_DIFFERENTIATION		17	0.236041	0.683992	0.901734	1	1	2908	tags=29%, list=28%, signal=41%
WP_PDGF_PATHWAY	WP_PDGF_PATHWAY		40	0.187879	0.683407	0.920635	1	1	2821	tags=25%, list=27%, signal=34%
WP_BARDETBIEDL_SYNDROME	WP_BARDETBIEDL_SYNDROME		61	0.221904	0.682804	0.790224	1	1	3364	tags=41%, list=32%, signal=60%
REACTOME_SIGNALING_BY_ERBB2_IN_CANCER	REACTOME_SIGNALING_BY_ERBB2_IN_CANCER		17	0.234973	0.691436	0.877907	1	1	2459	tags=35%, list=23%, signal=46%
KYNG_DNA_DAMAGE_BY_GAMMA_RADIATION	KYNG_DNA_DAMAGE_BY_GAMMA_RADIATION		59	0.160832	0.682251	0.981096	1	1	1711	tags=15%, list=16%, signal=18%
REACTOME_IRON_UPTAKE_AND_TRANSPORT	REACTOME_IRON_UPTAKE_AND_TRANSPORT		44	0.219244	0.68236	0.812121	1	1	2922	tags=34%, list=28%, signal=47%
REACTOME_TOLL_LIKE_RECEPTOR_9_TLR9_CASCADE	REACTOME_TOLL_LIKE_RECEPTOR_9_TLR9_CASCADE		91	0.165061	0.68183	0.959032	1	1	2950	tags=23%, list=28%, signal=32%
REACTOME_RET_SIGNALING	REACTOME_RET_SIGNALING		25	0.213056	0.681676	0.871951	1	1	2080	tags=24%, list=20%, signal=30%
WP_FATTY_ACID_BETAOXIDATION	WP_FATTY_ACID_BETAOXIDATION		28	0.251426	0.680682	0.774951	1	1	2101	tags=29%, list=20%, signal=36%
COLDREN_GEFITINIB_RESISTANCE_UP	COLDREN_GEFITINIB_RESISTANCE_UP		72	0.177248	0.680137	0.929961	1	1	3472	tags=42%, list=33%, signal=62%
PID_MET_PATHWAY	PID_MET_PATHWAY		73	0.181058	0.680039	0.912046	1	1	2821	tags=27%, list=27%, signal=37%
SMIRNOV_RESPONSE_TO_IR_2HR_DN	SMIRNOV_RESPONSE_TO_IR_2HR_DN		36	0.205071	0.67978	0.913793	1	1	3889	tags=50%, list=37%, signal=79%
LIEN_BREAST_CARCINOMA_METAPLASTIC_VS_DUCTAL_DN	LIEN_BREAST_CARCINOMA_METAPLASTIC_VS_DUCTAL_DN		42	0.193636	0.679467	0.924335	1	1	3575	tags=31%, list=34%, signal=47%
HAHTOLA_MYCOSIS_FUNGOIDES_SKIN_DN	HAHTOLA_MYCOSIS_FUNGOIDES_SKIN_DN		25	0.220238	0.678178	0.90613	1	1	3356	tags=40%, list=32%, signal=59%
BROWNE_HCMV_INFECTION_6HR_DN	BROWNE_HCMV_INFECTION_6HR_DN		128	0.161028	0.67787	0.969819	1	1	1912	tags=18%, list=18%, signal=22%
KEGG_METABOLISM_OF_XENOBIOTICS_BY_CYTOCHROME_P450	KEGG_METABOLISM_OF_XENOBIOTICS_BY_CYTOCHROME_P450		21	0.221683	0.677576	0.860707	1	1	1939	tags=19%, list=18%, signal=23%
SASAKI_ADULT_T_CELL_LEUKEMIA	SASAKI_ADULT_T_CELL_LEUKEMIA		135	0.162126	0.67741	0.942486	1	1	3188	tags=30%, list=30%, signal=42%
MCCLUNG_COCAIN_REWARD_4WK	MCCLUNG_COCAIN_REWARD_4WK		50	0.180743	0.676168	0.906931	1	1	3312	tags=40%, list=32%, signal=58%
KONG_E2F3_TARGETS	KONG_E2F3_TARGETS		78	0.26273	0.675987	0.738703	1	1	3286	tags=36%, list=31%, signal=52%
REN_ALVEOLAR_RHABDOMYOSARCOMA_UP	REN_ALVEOLAR_RHABDOMYOSARCOMA_UP		50	0.201693	0.673279	0.89272	1	1	3153	tags=36%, list=30%, signal=51%
ZHU_CMV_ALL_UP	ZHU_CMV_ALL_UP		91	0.190203	0.672552	0.88632	1	1	2667	tags=27%, list=25%, signal=36%
RASHI_RESPONSE_TO_IONIZING_RADIATION_4	RASHI_RESPONSE_TO_IONIZING_RADIATION_4		38	0.189812	0.672096	0.912713	1	1	3461	tags=39%, list=33%, signal=59%
EINAV_INTERFERON_SIGNATURE_IN_CANCER	EINAV_INTERFERON_SIGNATURE_IN_CANCER		25	0.277687	0.671812	0.764	1	1	3490	tags=40%, list=33%, signal=60%
LINDGREN_BLADDER_CANCER_CLUSTER_3_UP	LINDGREN_BLADDER_CANCER_CLUSTER_3_UP		261	0.171666	0.671594	0.885659	1	1	2113	tags=19%, list=20%, signal=23%
KEGG_DRUG_METABOLISM_CYTOCHROME_P450	KEGG_DRUG_METABOLISM_CYTOCHROME_P450		23	0.220791	0.671556	0.888889	1	1	1939	tags=17%, list=18%, signal=21%
REACTOME_CYCLIN_A_CDK2_ASSOCIATED_EVENTS_AT_S_PHASE_ENTRY	REACTOME_CYCLIN_A_CDK2_ASSOCIATED_EVENTS_AT_S_PHASE_ENTRY		75	0.216741	0.681018	0.807477	1	1	4596	tags=52%, list=44%, signal=92%
ZHOU_CELL_CYCLE_GENES_IN_IR_RESPONSE_6HR	ZHOU_CELL_CYCLE_GENES_IN_IR_RESPONSE_6HR		70	0.25019	0.671141	0.759519	1	1	3688	tags=41%, list=35%, signal=63%
REACTOME_ASSEMBLY_AND_CELL_SURFACE_PRESENTATION_OF_NMDA_RECEPTORS	REACTOME_ASSEMBLY_AND_CELL_SURFACE_PRESENTATION_OF_NMDA_RECEPTORS		25	0.228647	0.671463	0.872	1	1	2648	tags=32%, list=25%, signal=43%
WP_TNFALPHA_SIGNALING_PATHWAY	WP_TNFALPHA_SIGNALING_PATHWAY		82	0.17144	0.669583	0.959259	1	1	957	tags=11%, list=9%, signal=12%
SMIRNOV_RESPONSE_TO_IR_2HR_UP	SMIRNOV_RESPONSE_TO_IR_2HR_UP		31	0.214796	0.667804	0.888668	1	1	2908	tags=29%, list=28%, signal=40%
BOWIE_RESPONSE_TO_EXTRACELLULAR_MATRIX	BOWIE_RESPONSE_TO_EXTRACELLULAR_MATRIX		15	0.327341	0.667202	0.776031	1	1	4737	tags=67%, list=45%, signal=121%
KAAB_FAILED_HEART_ATRIUM_DN	KAAB_FAILED_HEART_ATRIUM_DN		136	0.155615	0.666248	0.960825	1	1	2338	tags=21%, list=22%, signal=27%
WHITFIELD_CELL_CYCLE_G2_M	WHITFIELD_CELL_CYCLE_G2_M		165	0.17697	0.666001	0.91587	1	1	3136	tags=30%, list=30%, signal=42%
PID_ARF_3PATHWAY	PID_ARF_3PATHWAY		19	0.238635	0.665679	0.865731	1	1	2861	tags=37%, list=27%, signal=51%
HOFMANN_MYELODYSPLASTIC_SYNDROM_LOW_RISK_DN	HOFMANN_MYELODYSPLASTIC_SYNDROM_LOW_RISK_DN		24	0.224912	0.665515	0.897881	1	1	2013	tags=21%, list=19%, signal=26%
WP_PATHWAYS_OF_NUCLEIC_ACID_METABOLISM_AND_INNATE_IMMUNE_SENSING	WP_PATHWAYS_OF_NUCLEIC_ACID_METABOLISM_AND_INNATE_IMMUNE_SENSING		15	0.269128	0.665074	0.830375	1	1	2073	tags=27%, list=20%, signal=33%
BIOCARTA_VDR_PATHWAY	BIOCARTA_VDR_PATHWAY		24	0.24375	0.664824	0.831722	1	1	1388	tags=17%, list=13%, signal=19%
BOYLAN_MULTIPLE_MYELOMA_C_CLUSTER_DN	BOYLAN_MULTIPLE_MYELOMA_C_CLUSTER_DN		21	0.207593	0.664066	0.91498	1	1	793	tags=10%, list=8%, signal=10%
REACTOME_VEGFR2_MEDIATED_CELL_PROLIFERATION	REACTOME_VEGFR2_MEDIATED_CELL_PROLIFERATION		17	0.244149	0.670996	0.895349	1	1	2459	tags=35%, list=23%, signal=46%
WP_PRION_DISEASE_PATHWAY	WP_PRION_DISEASE_PATHWAY		27	0.209382	0.663154	0.90505	1	1	1727	tags=19%, list=16%, signal=22%
REACTOME_AURKA_ACTIVATION_BY_TPX2	REACTOME_AURKA_ACTIVATION_BY_TPX2		64	0.190255	0.663581	0.897839	1	1	1672	tags=14%, list=16%, signal=17%
ICHIBA_GRAFT_VERSUS_HOST_DISEASE_D7_DN	ICHIBA_GRAFT_VERSUS_HOST_DISEASE_D7_DN		23	0.218491	0.662146	0.913295	1	1	3342	tags=39%, list=32%, signal=57%
REACTOME_SIGNALING_BY_INSULIN_RECEPTOR	REACTOME_SIGNALING_BY_INSULIN_RECEPTOR		46	0.209613	0.662469	0.850099	1	1	2922	tags=28%, list=28%, signal=39%
REACTOME_GAP_FILLING_DNA_REPAIR_SYNTHESIS_AND_LIGATION_IN_GG_NER	REACTOME_GAP_FILLING_DNA_REPAIR_SYNTHESIS_AND_LIGATION_IN_GG_NER		23	0.277272	0.662101	0.777989	1	1	3652	tags=43%, list=35%, signal=66%
REACTOME_TP53_REGULATES_TRANSCRIPTION_OF_ADDITIONAL_CELL_CYCLE_GENES_WHOSE_EXACT_ROLE_IN_THE_P53_PATHWAY_REMAIN_UNCERTAIN	REACTOME_TP53_REGULATES_TRANSCRIPTION_OF_ADDITIONAL_CELL_CYCLE_GENES_WHOSE_EXACT_ROLE_IN_THE_P53_PATHWAY_REMAIN_UNCERTAIN		15	0.264329	0.661854	0.819578	1	1	3310	tags=53%, list=31%, signal=78%
WP_MET_IN_TYPE_1_PAPILLARY_RENAL_CELL_CARCINOMA	WP_MET_IN_TYPE_1_PAPILLARY_RENAL_CELL_CARCINOMA		51	0.176615	0.661251	0.948669	1	1	2910	tags=29%, list=28%, signal=40%
FIGUEROA_AML_METHYLATION_CLUSTER_4_UP	FIGUEROA_AML_METHYLATION_CLUSTER_4_UP		65	0.163196	0.660026	0.978557	1	1	2606	tags=22%, list=25%, signal=28%
REICHERT_MITOSIS_LIN9_TARGETS	REICHERT_MITOSIS_LIN9_TARGETS		24	0.261231	0.658993	0.784736	1	1	2057	tags=21%, list=20%, signal=26%
KEGG_TYPE_II_DIABETES_MELLITUS	KEGG_TYPE_II_DIABETES_MELLITUS		26	0.201343	0.658791	0.926499	1	1	2791	tags=38%, list=27%, signal=52%
REACTOME_COBALAMIN_CBL_VITAMIN_B12_TRANSPORT_AND_METABOLISM	REACTOME_COBALAMIN_CBL_VITAMIN_B12_TRANSPORT_AND_METABOLISM		17	0.229999	0.661705	0.907631	1	1	2017	tags=29%, list=19%, signal=36%
REACTOME_REGULATION_OF_PLK1_ACTIVITY_AT_G2_M_TRANSITION	REACTOME_REGULATION_OF_PLK1_ACTIVITY_AT_G2_M_TRANSITION		75	0.18072	0.658111	0.892308	1	1	2338	tags=20%, list=22%, signal=26%
REACTOME_DRUG_ADME	REACTOME_DRUG_ADME		43	0.172001	0.658061	0.962151	1	1	2643	tags=28%, list=25%, signal=37%
REACTOME_PHOSPHOLIPID_METABOLISM	REACTOME_PHOSPHOLIPID_METABOLISM		156	0.164789	0.655934	0.956767	1	1	2878	tags=28%, list=27%, signal=38%
PID_INSULIN_PATHWAY	PID_INSULIN_PATHWAY		40	0.192079	0.654091	0.924565	1	1	2962	tags=38%, list=28%, signal=52%
MATZUK_SPERMATID_DIFFERENTIATION	MATZUK_SPERMATID_DIFFERENTIATION		25	0.201599	0.653198	0.90927	1	1	2338	tags=28%, list=22%, signal=36%
REACTOME_BUDDING_AND_MATURATION_OF_HIV_VIRION	REACTOME_BUDDING_AND_MATURATION_OF_HIV_VIRION		24	0.234592	0.654594	0.874016	1	1	3813	tags=46%, list=36%, signal=72%
REACTOME_PARACETAMOL_ADME	REACTOME_PARACETAMOL_ADME		17	0.225329	0.652681	0.880567	1	1	2643	tags=41%, list=25%, signal=55%
HOLLERN_MICROACINAR_BREAST_TUMOR_UP	HOLLERN_MICROACINAR_BREAST_TUMOR_UP		29	0.209733	0.649008	0.92449	1	1	2904	tags=34%, list=28%, signal=48%
MILI_PSEUDOPODIA_CHEMOTAXIS_UP	MILI_PSEUDOPODIA_CHEMOTAXIS_UP		71	0.165374	0.646867	0.972921	1	1	3436	tags=39%, list=33%, signal=58%
REACTOME_G1_S_SPECIFIC_TRANSCRIPTION	REACTOME_G1_S_SPECIFIC_TRANSCRIPTION		21	0.270439	0.652056	0.818359	1	1	1397	tags=14%, list=13%, signal=16%
REACTOME_DNA_STRAND_ELONGATION	REACTOME_DNA_STRAND_ELONGATION		31	0.291212	0.646097	0.778196	1	1	3250	tags=39%, list=31%, signal=56%
BENPORATH_ES_CORE_NINE_CORRELATED	BENPORATH_ES_CORE_NINE_CORRELATED		65	0.198325	0.643348	0.903733	1	1	3137	tags=37%, list=30%, signal=52%
CHUANG_OXIDATIVE_STRESS_RESPONSE_UP	CHUANG_OXIDATIVE_STRESS_RESPONSE_UP		23	0.201967	0.643137	0.914563	1	1	2241	tags=26%, list=21%, signal=33%
FLECHNER_PBL_KIDNEY_TRANSPLANT_REJECTED_VS_OK_UP	FLECHNER_PBL_KIDNEY_TRANSPLANT_REJECTED_VS_OK_UP		58	0.170018	0.641956	0.966797	1	1	2437	tags=21%, list=23%, signal=27%
REACTOME_TP53_REGULATES_TRANSCRIPTION_OF_GENES_INVOLVED_IN_G2_CELL_CYCLE_ARREST	REACTOME_TP53_REGULATES_TRANSCRIPTION_OF_GENES_INVOLVED_IN_G2_CELL_CYCLE_ARREST		16	0.256861	0.645869	0.876686	1	1	4117	tags=50%, list=39%, signal=82%
REACTOME_RHOH_GTPASE_CYCLE	REACTOME_RHOH_GTPASE_CYCLE		33	0.196206	0.641183	0.923379	1	1	2464	tags=27%, list=23%, signal=36%
WONG_PROTEASOME_GENE_MODULE	WONG_PROTEASOME_GENE_MODULE		48	0.204668	0.639997	0.858238	1	1	3842	tags=38%, list=37%, signal=59%
ONDER_CDH1_TARGETS_1_DN	ONDER_CDH1_TARGETS_1_DN		120	0.16353	0.638344	0.965049	1	1	2645	tags=27%, list=25%, signal=35%
REACTOME_SYNTHESIS_OF_PIPS_AT_THE_PLASMA_MEMBRANE	REACTOME_SYNTHESIS_OF_PIPS_AT_THE_PLASMA_MEMBRANE		46	0.199729	0.640387	0.89662	1	1	2878	tags=30%, list=27%, signal=42%
BROWNE_HCMV_INFECTION_24HR_UP	BROWNE_HCMV_INFECTION_24HR_UP		108	0.146322	0.636763	0.990619	1	1	3250	tags=33%, list=31%, signal=48%
STARK_PREFRONTAL_CORTEX_22Q11_DELETION_UP	STARK_PREFRONTAL_CORTEX_22Q11_DELETION_UP		142	0.147006	0.636681	0.993802	1	1	3319	tags=32%, list=32%, signal=47%
REACTOME_ACTIVATION_OF_ATR_IN_RESPONSE_TO_REPLICATION_STRESS	REACTOME_ACTIVATION_OF_ATR_IN_RESPONSE_TO_REPLICATION_STRESS		31	0.274184	0.637331	0.776	1	1	4637	tags=68%, list=44%, signal=121%
SESTO_RESPONSE_TO_UV_C4	SESTO_RESPONSE_TO_UV_C4		17	0.214362	0.634337	0.944338	1	1	3490	tags=47%, list=33%, signal=70%
PID_NFAT_3PATHWAY	PID_NFAT_3PATHWAY		50	0.176808	0.633798	0.964618	1	1	2684	tags=26%, list=26%, signal=35%
REACTOME_BIOSYNTHESIS_OF_THE_N_GLYCAN_PRECURSOR_DOLICHOL_LIPID_LINKED_OLIGOSACCHARIDE_LLO_AND_TRANSFER_TO_A_NASCENT_PROTEIN	REACTOME_BIOSYNTHESIS_OF_THE_N_GLYCAN_PRECURSOR_DOLICHOL_LIPID_LINKED_OLIGOSACCHARIDE_LLO_AND_TRANSFER_TO_A_NASCENT_PROTEIN		64	0.192833	0.634605	0.900935	1	1	2480	tags=28%, list=24%, signal=37%
VILLANUEVA_LIVER_CANCER_KRT19_DN	VILLANUEVA_LIVER_CANCER_KRT19_DN		41	0.182211	0.63248	0.94347	1	1	3071	tags=34%, list=29%, signal=48%
REACTOME_ENERGY_DEPENDENT_REGULATION_OF_MTOR_BY_LKB1_AMPK	REACTOME_ENERGY_DEPENDENT_REGULATION_OF_MTOR_BY_LKB1_AMPK		28	0.239675	0.632814	0.830709	1	1	2870	tags=39%, list=27%, signal=54%
GAVIN_FOXP3_TARGETS_CLUSTER_P6	GAVIN_FOXP3_TARGETS_CLUSTER_P6		79	0.209023	0.630192	0.84902	1	1	3662	tags=35%, list=35%, signal=54%
WP_MODULATORS_OF_TCR_SIGNALING_AND_T_CELL_ACTIVATION	WP_MODULATORS_OF_TCR_SIGNALING_AND_T_CELL_ACTIVATION		56	0.199664	0.630012	0.84453	1	1	2464	tags=23%, list=23%, signal=30%
DER_IFN_ALPHA_RESPONSE_UP	DER_IFN_ALPHA_RESPONSE_UP		64	0.199163	0.629501	0.829026	1	1	2666	tags=27%, list=25%, signal=35%
LEE_LIVER_CANCER_MYC_UP	LEE_LIVER_CANCER_MYC_UP		41	0.187676	0.628282	0.922311	1	1	2365	tags=29%, list=22%, signal=38%
WP_MITOCHONDRIAL_LONG_CHAIN_FATTY_ACID_BETAOXIDATION	WP_MITOCHONDRIAL_LONG_CHAIN_FATTY_ACID_BETAOXIDATION		16	0.262894	0.628219	0.841584	1	1	1948	tags=31%, list=19%, signal=38%
REACTOME_SYNTHESIS_OF_SUBSTRATES_IN_N_GLYCAN_BIOSYTHESIS	REACTOME_SYNTHESIS_OF_SUBSTRATES_IN_N_GLYCAN_BIOSYTHESIS		50	0.191018	0.630583	0.923364	1	1	2468	tags=30%, list=23%, signal=39%
KEGG_GLYCEROPHOSPHOLIPID_METABOLISM	KEGG_GLYCEROPHOSPHOLIPID_METABOLISM		57	0.165003	0.627921	0.981096	1	1	3064	tags=32%, list=29%, signal=44%
REACTOME_DEPOSITION_OF_NEW_CENPA_CONTAINING_NUCLEOSOMES_AT_THE_CENTROMERE	REACTOME_DEPOSITION_OF_NEW_CENPA_CONTAINING_NUCLEOSOMES_AT_THE_CENTROMERE		30	0.233558	0.62801	0.88054	1	1	2805	tags=23%, list=27%, signal=32%
WP_SPHINGOLIPID_METABOLISM_OVERVIEW	WP_SPHINGOLIPID_METABOLISM_OVERVIEW		18	0.220459	0.626158	0.915888	1	1	1483	tags=22%, list=14%, signal=26%
REACTOME_THE_ROLE_OF_GTSE1_IN_G2_M_PROGRESSION_AFTER_G2_CHECKPOINT	REACTOME_THE_ROLE_OF_GTSE1_IN_G2_M_PROGRESSION_AFTER_G2_CHECKPOINT		68	0.20465	0.626183	0.833333	1	1	2742	tags=25%, list=26%, signal=34%
WP_WNTBETACATENIN_SIGNALING_PATHWAY_IN_LEUKEMIA	WP_WNTBETACATENIN_SIGNALING_PATHWAY_IN_LEUKEMIA		19	0.204797	0.624202	0.943798	1	1	711	tags=11%, list=7%, signal=11%
PELLICCIOTTA_HDAC_IN_ANTIGEN_PRESENTATION_DN	PELLICCIOTTA_HDAC_IN_ANTIGEN_PRESENTATION_DN		46	0.212988	0.623607	0.80754	1	1	3278	tags=33%, list=31%, signal=47%
REACTOME_CYTOSOLIC_SULFONATION_OF_SMALL_MOLECULES	REACTOME_CYTOSOLIC_SULFONATION_OF_SMALL_MOLECULES		15	0.225303	0.624558	0.9	1	1	2241	tags=27%, list=21%, signal=34%
WHITFIELD_CELL_CYCLE_S	WHITFIELD_CELL_CYCLE_S		101	0.170258	0.621058	0.952096	1	1	1986	tags=19%, list=19%, signal=23%
DOUGLAS_BMI1_TARGETS_DN	DOUGLAS_BMI1_TARGETS_DN		257	0.143118	0.61784	0.990215	1	1	2707	tags=24%, list=26%, signal=32%
ZHU_CMV_24_HR_UP	ZHU_CMV_24_HR_UP		72	0.173623	0.612621	0.942966	1	1	2667	tags=26%, list=25%, signal=35%
ODONNELL_METASTASIS_DN	ODONNELL_METASTASIS_DN		16	0.223949	0.612128	0.921722	1	1	2222	tags=25%, list=21%, signal=32%
KEGG_SELENOAMINO_ACID_METABOLISM	KEGG_SELENOAMINO_ACID_METABOLISM		24	0.191449	0.608357	0.938614	1	1	3027	tags=33%, list=29%, signal=47%
REACTOME_MTOR_SIGNALLING	REACTOME_MTOR_SIGNALLING		40	0.208638	0.622739	0.873321	1	1	2879	tags=38%, list=27%, signal=51%
GRADE_COLON_VS_RECTAL_CANCER_DN	GRADE_COLON_VS_RECTAL_CANCER_DN		42	0.163707	0.607724	0.992157	1	1	2442	tags=24%, list=23%, signal=31%
REACTOME_TNF_SIGNALING	REACTOME_TNF_SIGNALING		36	0.184373	0.608174	0.94636	1	1	777	tags=11%, list=7%, signal=12%
BIOCARTA_PTDINS_PATHWAY	BIOCARTA_PTDINS_PATHWAY		23	0.201478	0.606439	0.927757	1	1	1981	tags=22%, list=19%, signal=27%
SLEBOS_HEAD_AND_NECK_CANCER_WITH_HPV_UP	SLEBOS_HEAD_AND_NECK_CANCER_WITH_HPV_UP		49	0.190475	0.604101	0.929412	1	1	1489	tags=16%, list=14%, signal=19%
ZHOU_CELL_CYCLE_GENES_IN_IR_RESPONSE_24HR	ZHOU_CELL_CYCLE_GENES_IN_IR_RESPONSE_24HR		106	0.204408	0.603767	0.802789	1	1	3702	tags=42%, list=35%, signal=63%
PUJANA_BREAST_CANCER_WITH_BRCA1_MUTATED_UP	PUJANA_BREAST_CANCER_WITH_BRCA1_MUTATED_UP		50	0.224613	0.602577	0.834331	1	1	4176	tags=52%, list=40%, signal=86%
REACTOME_SIGNALING_BY_CSF3_G_CSF	REACTOME_SIGNALING_BY_CSF3_G_CSF		23	0.214585	0.607165	0.923977	1	1	4174	tags=61%, list=40%, signal=101%
BIOCARTA_G2_PATHWAY	BIOCARTA_G2_PATHWAY		17	0.228821	0.6014	0.916828	1	1	1446	tags=12%, list=14%, signal=14%
GENTILE_RESPONSE_CLUSTER_D3	GENTILE_RESPONSE_CLUSTER_D3		42	0.173531	0.601036	0.970356	1	1	2816	tags=26%, list=27%, signal=36%
REACTOME_TAK1_DEPENDENT_IKK_AND_NF_KAPPA_B_ACTIVATION	REACTOME_TAK1_DEPENDENT_IKK_AND_NF_KAPPA_B_ACTIVATION		39	0.168198	0.601791	0.965201	1	1	365	tags=5%, list=3%, signal=5%
REACTOME_SIGNALING_BY_PDGFR_IN_DISEASE	REACTOME_SIGNALING_BY_PDGFR_IN_DISEASE		19	0.200705	0.600816	0.935547	1	1	2582	tags=26%, list=25%, signal=35%
REACTOME_HEDGEHOG_OFF_STATE	REACTOME_HEDGEHOG_OFF_STATE		91	0.180024	0.60029	0.895874	1	1	2742	tags=26%, list=26%, signal=35%
KANG_CISPLATIN_RESISTANCE_UP	KANG_CISPLATIN_RESISTANCE_UP		19	0.201852	0.598647	0.949597	1	1	1339	tags=16%, list=13%, signal=18%
REACTOME_DETOXIFICATION_OF_REACTIVE_OXYGEN_SPECIES	REACTOME_DETOXIFICATION_OF_REACTIVE_OXYGEN_SPECIES		31	0.187392	0.600202	0.934363	1	1	2348	tags=23%, list=22%, signal=29%
YUAN_ZNF143_PARTNERS	YUAN_ZNF143_PARTNERS		20	0.236523	0.59659	0.872	1	1	3386	tags=45%, list=32%, signal=66%
REACTOME_DNA_DAMAGE_TELOMERE_STRESS_INDUCED_SENESCENCE	REACTOME_DNA_DAMAGE_TELOMERE_STRESS_INDUCED_SENESCENCE		36	0.217327	0.597978	0.87251	1	1	1009	tags=11%, list=10%, signal=12%
REACTOME_CONDENSATION_OF_PROPHASE_CHROMOSOMES	REACTOME_CONDENSATION_OF_PROPHASE_CHROMOSOMES		20	0.242784	0.596299	0.880325	1	1	1679	tags=20%, list=16%, signal=24%
WILCOX_RESPONSE_TO_PROGESTERONE_UP	WILCOX_RESPONSE_TO_PROGESTERONE_UP		111	0.163086	0.59447	0.942418	1	1	2417	tags=23%, list=23%, signal=29%
PID_FOXM1_PATHWAY	PID_FOXM1_PATHWAY		32	0.208834	0.59418	0.909804	1	1	2135	tags=19%, list=20%, signal=23%
WP_ENERGY_METABOLISM	WP_ENERGY_METABOLISM		35	0.186656	0.594164	0.963928	1	1	1340	tags=11%, list=13%, signal=13%
REACTOME_INACTIVATION_OF_CSF3_G_CSF_SIGNALING	REACTOME_INACTIVATION_OF_CSF3_G_CSF_SIGNALING		18	0.223111	0.594749	0.921606	1	1	633	tags=11%, list=6%, signal=12%
GARGALOVIC_RESPONSE_TO_OXIDIZED_PHOSPHOLIPIDS_GREEN_UP	GARGALOVIC_RESPONSE_TO_OXIDIZED_PHOSPHOLIPIDS_GREEN_UP		18	0.208777	0.593688	0.956685	1	1	2640	tags=28%, list=25%, signal=37%
REACTOME_RAB_REGULATION_OF_TRAFFICKING	REACTOME_RAB_REGULATION_OF_TRAFFICKING		113	0.175452	0.594102	0.904673	1	1	3253	tags=31%, list=31%, signal=44%
WP_IL2_SIGNALING_PATHWAY	WP_IL2_SIGNALING_PATHWAY		36	0.173859	0.591868	0.953815	1	1	4207	tags=44%, list=40%, signal=74%
REACTOME_G2_M_CHECKPOINTS	REACTOME_G2_M_CHECKPOINTS		120	0.180365	0.593255	0.911488	1	1	4273	tags=43%, list=41%, signal=71%
WP_PANCREATIC_ADENOCARCINOMA_PATHWAY	WP_PANCREATIC_ADENOCARCINOMA_PATHWAY		73	0.146508	0.587102	0.972067	1	1	3081	tags=32%, list=29%, signal=44%
LI_WILMS_TUMOR_ANAPLASTIC_UP	LI_WILMS_TUMOR_ANAPLASTIC_UP		15	0.255103	0.586459	0.864271	1	1	4725	tags=60%, list=45%, signal=109%
WP_GASTRIC_CANCER_NETWORK_1	WP_GASTRIC_CANCER_NETWORK_1		22	0.21523	0.585629	0.914761	1	1	2285	tags=23%, list=22%, signal=29%
EGUCHI_CELL_CYCLE_RB1_TARGETS	EGUCHI_CELL_CYCLE_RB1_TARGETS		18	0.296199	0.585154	0.816495	1	1	4176	tags=56%, list=40%, signal=92%
WP_TUMOR_SUPPRESSOR_ACTIVITY_OF_SMARCB1	WP_TUMOR_SUPPRESSOR_ACTIVITY_OF_SMARCB1		23	0.24204	0.584623	0.841683	1	1	3137	tags=35%, list=30%, signal=49%
WP_SYNAPTIC_SIGNALING_PATHWAYS_ASSOCIATED_WITH_AUTISM_SPECTRUM_DISORDER	WP_SYNAPTIC_SIGNALING_PATHWAYS_ASSOCIATED_WITH_AUTISM_SPECTRUM_DISORDER		33	0.190481	0.58197	0.942639	1	1	2879	tags=27%, list=27%, signal=37%
WP_3Q29_COPY_NUMBER_VARIATION_SYNDROME	WP_3Q29_COPY_NUMBER_VARIATION_SYNDROME		45	0.154169	0.580068	1	1	1	1104	tags=11%, list=11%, signal=12%
KANG_DOXORUBICIN_RESISTANCE_DN	KANG_DOXORUBICIN_RESISTANCE_DN		18	0.194955	0.578583	0.964059	1	1	165	tags=6%, list=2%, signal=6%
SHEPARD_CRASH_AND_BURN_MUTANT_DN	SHEPARD_CRASH_AND_BURN_MUTANT_DN		120	0.15769	0.578269	0.972816	1	1	1979	tags=17%, list=19%, signal=20%
BOYAULT_LIVER_CANCER_SUBCLASS_G23_UP	BOYAULT_LIVER_CANCER_SUBCLASS_G23_UP		48	0.180458	0.578197	0.937853	1	1	2911	tags=29%, list=28%, signal=40%
REACTOME_DDX58_IFIH1_MEDIATED_INDUCTION_OF_INTERFERON_ALPHA_BETA	REACTOME_DDX58_IFIH1_MEDIATED_INDUCTION_OF_INTERFERON_ALPHA_BETA		63	0.161754	0.591769	0.967118	1	1	1272	tags=11%, list=12%, signal=13%
STEIN_ESRRA_TARGETS_RESPONSIVE_TO_ESTROGEN_DN	STEIN_ESRRA_TARGETS_RESPONSIVE_TO_ESTROGEN_DN		33	0.218741	0.576292	0.890411	1	1	2359	tags=24%, list=22%, signal=31%
REACTOME_SIGNALLING_TO_ERKS	REACTOME_SIGNALLING_TO_ERKS		28	0.180474	0.57655	0.951362	1	1	2459	tags=21%, list=23%, signal=28%
PANGAS_TUMOR_SUPPRESSION_BY_SMAD1_AND_SMAD5_DN	PANGAS_TUMOR_SUPPRESSION_BY_SMAD1_AND_SMAD5_DN		98	0.134	0.575197	0.990476	1	1	2688	tags=22%, list=26%, signal=30%
WHITFIELD_CELL_CYCLE_G2	WHITFIELD_CELL_CYCLE_G2		132	0.158386	0.574796	0.97451	1	1	1672	tags=16%, list=16%, signal=19%
ODONNELL_TFRC_TARGETS_DN	ODONNELL_TFRC_TARGETS_DN		89	0.193943	0.574241	0.866667	1	1	2632	tags=25%, list=25%, signal=33%
FUJII_YBX1_TARGETS_DN	FUJII_YBX1_TARGETS_DN		160	0.164934	0.574178	0.93988	1	1	2723	tags=26%, list=26%, signal=35%
REACTOME_INSULIN_RECEPTOR_SIGNALLING_CASCADE	REACTOME_INSULIN_RECEPTOR_SIGNALLING_CASCADE		30	0.17022	0.575413	0.980354	1	1	2791	tags=27%, list=27%, signal=36%
REACTOME_TP53_REGULATES_TRANSCRIPTION_OF_CELL_CYCLE_GENES	REACTOME_TP53_REGULATES_TRANSCRIPTION_OF_CELL_CYCLE_GENES		37	0.194166	0.571848	0.939689	1	1	3764	tags=43%, list=36%, signal=67%
REACTOME_KERATINIZATION	REACTOME_KERATINIZATION		45	0.207138	0.568581	0.877339	1	1	4195	tags=49%, list=40%, signal=81%
REACTOME_FORMATION_OF_THE_CORNIFIED_ENVELOPE	REACTOME_FORMATION_OF_THE_CORNIFIED_ENVELOPE		45	0.207138	0.568581	0.877339	1	1	4195	tags=49%, list=40%, signal=81%
WP_HOSTPATHOGEN_INTERACTION_OF_HUMAN_CORONAVIRUSES_AUTOPHAGY	WP_HOSTPATHOGEN_INTERACTION_OF_HUMAN_CORONAVIRUSES_AUTOPHAGY		16	0.221636	0.566796	0.921676	1	1	740	tags=13%, list=7%, signal=13%
REACTOME_TCF_DEPENDENT_SIGNALING_IN_RESPONSE_TO_WNT	REACTOME_TCF_DEPENDENT_SIGNALING_IN_RESPONSE_TO_WNT		132	0.160902	0.568469	0.950884	1	1	2931	tags=24%, list=28%, signal=33%
REACTOME_TOLL_LIKE_RECEPTOR_TLR1_TLR2_CASCADE	REACTOME_TOLL_LIKE_RECEPTOR_TLR1_TLR2_CASCADE		97	0.138873	0.566061	0.99262	1	1	429	tags=5%, list=4%, signal=5%
REACTOME_SIGNALING_BY_KIT_IN_DISEASE	REACTOME_SIGNALING_BY_KIT_IN_DISEASE		19	0.191921	0.564682	0.940358	1	1	3169	tags=26%, list=30%, signal=38%
REACTOME_DAP12_INTERACTIONS	REACTOME_DAP12_INTERACTIONS		29	0.190847	0.564481	0.923228	1	1	2459	tags=24%, list=23%, signal=31%
GEORGES_CELL_CYCLE_MIR192_TARGETS	GEORGES_CELL_CYCLE_MIR192_TARGETS		52	0.172835	0.564185	0.95171	1	1	2362	tags=25%, list=22%, signal=32%
DEBIASI_APOPTOSIS_BY_REOVIRUS_INFECTION_UP	DEBIASI_APOPTOSIS_BY_REOVIRUS_INFECTION_UP		241	0.123284	0.560397	1	1	1	2738	tags=23%, list=26%, signal=31%
FARMER_BREAST_CANCER_CLUSTER_1	FARMER_BREAST_CANCER_CLUSTER_1		37	0.237135	0.560182	0.843564	1	1	4353	tags=51%, list=41%, signal=87%
KEGG_PRIMARY_IMMUNODEFICIENCY	KEGG_PRIMARY_IMMUNODEFICIENCY		23	0.245888	0.559849	0.847953	1	1	2481	tags=22%, list=24%, signal=28%
WP_HEMATOPOIETIC_STEM_CELL_GENE_REGULATION_BY_GABP_ALPHABETA_COMPLEX	WP_HEMATOPOIETIC_STEM_CELL_GENE_REGULATION_BY_GABP_ALPHABETA_COMPLEX		18	0.199576	0.559647	0.974359	1	1	2931	tags=39%, list=28%, signal=54%
REACTOME_RORA_ACTIVATES_GENE_EXPRESSION	REACTOME_RORA_ACTIVATES_GENE_EXPRESSION		16	0.20019	0.564404	0.958251	1	1	1762	tags=19%, list=17%, signal=22%
MAHADEVAN_IMATINIB_RESISTANCE_DN	MAHADEVAN_IMATINIB_RESISTANCE_DN		15	0.213722	0.557948	0.958932	1	1	2702	tags=33%, list=26%, signal=45%
CHEN_ETV5_TARGETS_TESTIS	CHEN_ETV5_TARGETS_TESTIS		15	0.216497	0.556648	0.931238	1	1	8240	tags=100%, list=78%, signal=462%
ROSTY_CERVICAL_CANCER_PROLIFERATION_CLUSTER	ROSTY_CERVICAL_CANCER_PROLIFERATION_CLUSTER		114	0.20697	0.555144	0.823183	1	1	2350	tags=18%, list=22%, signal=23%
BASAKI_YBX1_TARGETS_UP	BASAKI_YBX1_TARGETS_UP		227	0.15463	0.55481	0.943798	1	1	2187	tags=19%, list=21%, signal=24%
WP_GENES_RELATED_TO_PRIMARY_CILIUM_DEVELOPMENT_BASED_ON_CRISPR	WP_GENES_RELATED_TO_PRIMARY_CILIUM_DEVELOPMENT_BASED_ON_CRISPR		78	0.176328	0.551627	0.928425	1	1	3364	tags=35%, list=32%, signal=51%
CHIARETTI_T_ALL_RELAPSE_PROGNOSIS	CHIARETTI_T_ALL_RELAPSE_PROGNOSIS		16	0.216353	0.550229	0.943633	1	1	213	tags=6%, list=2%, signal=6%
RHODES_UNDIFFERENTIATED_CANCER	RHODES_UNDIFFERENTIATED_CANCER		63	0.173878	0.549319	0.934579	1	1	2159	tags=21%, list=21%, signal=26%
WP_IL7_SIGNALING_PATHWAY	WP_IL7_SIGNALING_PATHWAY		22	0.187089	0.547161	0.954902	1	1	213	tags=5%, list=2%, signal=5%
WP_IMMUNE_RESPONSE_TO_TUBERCULOSIS	WP_IMMUNE_RESPONSE_TO_TUBERCULOSIS		20	0.235667	0.546194	0.875248	1	1	3628	tags=35%, list=35%, signal=53%
JAZAG_TGFB1_SIGNALING_VIA_SMAD4_DN	JAZAG_TGFB1_SIGNALING_VIA_SMAD4_DN		36	0.147727	0.54559	0.998092	1	1	2998	tags=28%, list=29%, signal=39%
REACTOME_SIGNALING_BY_CYTOSOLIC_FGFR1_FUSION_MUTANTS	REACTOME_SIGNALING_BY_CYTOSOLIC_FGFR1_FUSION_MUTANTS		17	0.19463	0.558968	0.965049	1	1	2840	tags=35%, list=27%, signal=48%
PID_IL2_1PATHWAY	PID_IL2_1PATHWAY		47	0.151056	0.542578	0.990099	1	1	2459	tags=19%, list=23%, signal=25%
WP_DYRK1A	WP_DYRK1A		53	0.16371	0.540544	0.984158	1	1	1834	tags=15%, list=17%, signal=18%
REACTOME_ION_CHANNEL_TRANSPORT	REACTOME_ION_CHANNEL_TRANSPORT		96	0.154679	0.544693	0.97446	1	1	3106	tags=32%, list=30%, signal=45%
BIOCARTA_STATHMIN_PATHWAY	BIOCARTA_STATHMIN_PATHWAY		18	0.200694	0.538039	0.949515	1	1	165	tags=6%, list=2%, signal=6%
REACTOME_SIGNALING_BY_SCF_KIT	REACTOME_SIGNALING_BY_SCF_KIT		38	0.16363	0.539973	0.972973	1	1	2702	tags=24%, list=26%, signal=32%
REACTOME_TRANSCRIPTIONAL_REGULATION_OF_WHITE_ADIPOCYTE_DIFFERENTIATION	REACTOME_TRANSCRIPTIONAL_REGULATION_OF_WHITE_ADIPOCYTE_DIFFERENTIATION		69	0.17536	0.537095	0.949219	1	1	2097	tags=20%, list=20%, signal=25%
REACTOME_ABC_FAMILY_PROTEINS_MEDIATED_TRANSPORT	REACTOME_ABC_FAMILY_PROTEINS_MEDIATED_TRANSPORT		84	0.162091	0.537	0.95069	1	1	3652	tags=36%, list=35%, signal=54%
REACTOME_DEGRADATION_OF_DVL	REACTOME_DEGRADATION_OF_DVL		50	0.199079	0.535099	0.881553	1	1	3789	tags=32%, list=36%, signal=50%
REACTOME_TRANSCRIPTIONAL_REGULATION_BY_RUNX1	REACTOME_TRANSCRIPTIONAL_REGULATION_BY_RUNX1		151	0.144162	0.532918	0.994141	1	1	2818	tags=24%, list=27%, signal=32%
KEGG_FC_EPSILON_RI_SIGNALING_PATHWAY	KEGG_FC_EPSILON_RI_SIGNALING_PATHWAY		56	0.155722	0.529503	0.993988	1	1	2957	tags=25%, list=28%, signal=35%
WP_PARKINUBIQUITIN_PROTEASOMAL_SYSTEM_PATHWAY	WP_PARKINUBIQUITIN_PROTEASOMAL_SYSTEM_PATHWAY		61	0.167002	0.528038	0.944134	1	1	2742	tags=25%, list=26%, signal=33%
SEIDEN_MET_SIGNALING	SEIDEN_MET_SIGNALING		18	0.184291	0.527586	0.972816	1	1	4307	tags=61%, list=41%, signal=103%
MMS_MOUSE_LYMPH_HIGH_4HRS_UP	MMS_MOUSE_LYMPH_HIGH_4HRS_UP		30	0.166281	0.527184	0.981928	1	1	3891	tags=37%, list=37%, signal=58%
CROONQUIST_NRAS_SIGNALING_DN	CROONQUIST_NRAS_SIGNALING_DN		60	0.205639	0.526634	0.861598	1	1	3205	tags=30%, list=30%, signal=43%
WP_GLYCEROPHOSPHOLIPID_BIOSYNTHETIC_PATHWAY	WP_GLYCEROPHOSPHOLIPID_BIOSYNTHETIC_PATHWAY		27	0.166374	0.523172	0.982792	1	1	2764	tags=26%, list=26%, signal=35%
ISHIDA_E2F_TARGETS	ISHIDA_E2F_TARGETS		45	0.209027	0.519853	0.842004	1	1	3282	tags=40%, list=31%, signal=58%
WP_MBDNF_AND_PROBDNF_REGULATION_OF_GABA_NEUROTRANSMISSION	WP_MBDNF_AND_PROBDNF_REGULATION_OF_GABA_NEUROTRANSMISSION		18	0.176116	0.51941	0.976424	1	1	2080	tags=22%, list=20%, signal=28%
WP_THYMIC_STROMAL_LYMPHOPOIETIN_TSLP_SIGNALING_PATHWAY	WP_THYMIC_STROMAL_LYMPHOPOIETIN_TSLP_SIGNALING_PATHWAY		39	0.158788	0.518283	0.98659	1	1	457	tags=5%, list=4%, signal=5%
WU_HBX_TARGETS_2_UP	WU_HBX_TARGETS_2_UP		19	0.169694	0.518272	0.982213	1	1	3177	tags=37%, list=30%, signal=53%
HOLLEMAN_PREDNISOLONE_RESISTANCE_B_ALL_UP	HOLLEMAN_PREDNISOLONE_RESISTANCE_B_ALL_UP		22	0.194416	0.516529	0.933594	1	1	901	tags=9%, list=9%, signal=10%
WU_APOPTOSIS_BY_CDKN1A_VIA_TP53	WU_APOPTOSIS_BY_CDKN1A_VIA_TP53		47	0.201801	0.514947	0.891129	1	1	2911	tags=32%, list=28%, signal=44%
REACTOME_KEAP1_NFE2L2_PATHWAY	REACTOME_KEAP1_NFE2L2_PATHWAY		92	0.156978	0.532113	0.955769	1	1	2742	tags=23%, list=26%, signal=31%
WP_RETINOBLASTOMA_GENE_IN_CANCER	WP_RETINOBLASTOMA_GENE_IN_CANCER		77	0.177603	0.513774	0.928571	1	1	3529	tags=35%, list=34%, signal=52%
REACTOME_RIP_MEDIATED_NFKB_ACTIVATION_VIA_ZBP1	REACTOME_RIP_MEDIATED_NFKB_ACTIVATION_VIA_ZBP1		17	0.187485	0.514813	0.964286	1	1	2502	tags=24%, list=24%, signal=31%
SCHAEFFER_PROSTATE_DEVELOPMENT_AND_CANCER_BOX4_DN	SCHAEFFER_PROSTATE_DEVELOPMENT_AND_CANCER_BOX4_DN		29	0.169166	0.507066	0.97619	1	1	3158	tags=31%, list=30%, signal=44%
WP_GLYCOSYLATION_AND_RELATED_CONGENITAL_DEFECTS	WP_GLYCOSYLATION_AND_RELATED_CONGENITAL_DEFECTS		24	0.191898	0.505315	0.952015	1	1	2480	tags=29%, list=24%, signal=38%
BROWNE_INTERFERON_RESPONSIVE_GENES	BROWNE_INTERFERON_RESPONSIVE_GENES		59	0.207427	0.503737	0.858824	1	1	4134	tags=44%, list=39%, signal=72%
WP_G1_TO_S_CELL_CYCLE_CONTROL	WP_G1_TO_S_CELL_CYCLE_CONTROL		49	0.179087	0.501193	0.963928	1	1	3642	tags=37%, list=35%, signal=56%
SMID_BREAST_CANCER_RELAPSE_IN_BRAIN_DN	SMID_BREAST_CANCER_RELAPSE_IN_BRAIN_DN		50	0.133095	0.500931	0.997972	1	1	3413	tags=28%, list=32%, signal=41%
BIOCARTA_EGF_PATHWAY	BIOCARTA_EGF_PATHWAY		26	0.152826	0.499847	0.98419	1	1	2738	tags=27%, list=26%, signal=36%
OUYANG_PROSTATE_CANCER_PROGRESSION_UP	OUYANG_PROSTATE_CANCER_PROGRESSION_UP		17	0.171389	0.49841	0.987755	1	1	289	tags=6%, list=3%, signal=6%
MORI_LARGE_PRE_BII_LYMPHOCYTE_DN	MORI_LARGE_PRE_BII_LYMPHOCYTE_DN		47	0.19359	0.496516	0.916335	1	1	2251	tags=19%, list=21%, signal=24%
WP_APOPTOSISRELATED_NETWORK_DUE_TO_ALTERED_NOTCH3_IN_OVARIAN_CANCER	WP_APOPTOSISRELATED_NETWORK_DUE_TO_ALTERED_NOTCH3_IN_OVARIAN_CANCER		44	0.131465	0.495342	0.998066	1	1	1302	tags=9%, list=12%, signal=10%
WP_B_CELL_RECEPTOR_SIGNALING_PATHWAY	WP_B_CELL_RECEPTOR_SIGNALING_PATHWAY		89	0.143045	0.489795	0.988615	1	1	2402	tags=18%, list=23%, signal=23%
REACTOME_TRANSFERRIN_ENDOCYTOSIS_AND_RECYCLING	REACTOME_TRANSFERRIN_ENDOCYTOSIS_AND_RECYCLING		21	0.22408	0.510648	0.90099	1	1	1926	tags=19%, list=18%, signal=23%
PID_MAPK_TRK_PATHWAY	PID_MAPK_TRK_PATHWAY		28	0.14706	0.484721	0.988166	1	1	3807	tags=39%, list=36%, signal=61%
HAHTOLA_MYCOSIS_FUNGOIDES_DN	HAHTOLA_MYCOSIS_FUNGOIDES_DN		15	0.184118	0.48069	0.985772	1	1	355	tags=7%, list=3%, signal=7%
KEGG_ALDOSTERONE_REGULATED_SODIUM_REABSORPTION	KEGG_ALDOSTERONE_REGULATED_SODIUM_REABSORPTION		28	0.14966	0.479996	0.990602	1	1	2791	tags=21%, list=27%, signal=29%
REACTOME_INTERLEUKIN_RECEPTOR_SHC_SIGNALING	REACTOME_INTERLEUKIN_RECEPTOR_SHC_SIGNALING		17	0.18143	0.488567	0.976744	1	1	2080	tags=18%, list=20%, signal=22%
REACTOME_DAP12_SIGNALING	REACTOME_DAP12_SIGNALING		24	0.165167	0.479872	0.984496	1	1	2459	tags=21%, list=23%, signal=27%
PID_HDAC_CLASSI_PATHWAY	PID_HDAC_CLASSI_PATHWAY		57	0.149076	0.479535	0.99604	1	1	2676	tags=23%, list=25%, signal=30%
WHITFIELD_CELL_CYCLE_LITERATURE	WHITFIELD_CELL_CYCLE_LITERATURE		33	0.201093	0.47952	0.922925	1	1	3938	tags=48%, list=37%, signal=77%
REACTOME_NUCLEOTIDE_SALVAGE	REACTOME_NUCLEOTIDE_SALVAGE		21	0.15913	0.479702	0.992278	1	1	2481	tags=24%, list=24%, signal=31%
REACTOME_UCH_PROTEINASES	REACTOME_UCH_PROTEINASES		79	0.151074	0.479147	0.972603	1	1	2742	tags=20%, list=26%, signal=27%
WHITEFORD_PEDIATRIC_CANCER_MARKERS	WHITEFORD_PEDIATRIC_CANCER_MARKERS		93	0.16501	0.468268	0.925926	1	1	2160	tags=19%, list=21%, signal=24%
REACTOME_CLASS_I_PEROXISOMAL_MEMBRANE_PROTEIN_IMPORT	REACTOME_CLASS_I_PEROXISOMAL_MEMBRANE_PROTEIN_IMPORT		19	0.174399	0.474254	0.996212	1	1	3866	tags=58%, list=37%, signal=91%
HOFFMANN_LARGE_TO_SMALL_PRE_BII_LYMPHOCYTE_UP	HOFFMANN_LARGE_TO_SMALL_PRE_BII_LYMPHOCYTE_UP		133	0.147488	0.463866	0.967118	1	1	3042	tags=27%, list=29%, signal=38%
WP_SEROTONIN_HTR1_GROUP_AND_FOS_PATHWAY	WP_SEROTONIN_HTR1_GROUP_AND_FOS_PATHWAY		26	0.146852	0.45854	1	1	1	716	tags=8%, list=7%, signal=8%
MORI_IMMATURE_B_LYMPHOCYTE_DN	MORI_IMMATURE_B_LYMPHOCYTE_DN		80	0.158702	0.455672	0.974	1	1	3623	tags=36%, list=34%, signal=55%
WP_PROTEOGLYCAN_BIOSYNTHESIS	WP_PROTEOGLYCAN_BIOSYNTHESIS		18	0.179009	0.452525	0.984615	1	1	3734	tags=50%, list=36%, signal=77%
REACTOME_ACTIVATION_OF_THE_PRE_REPLICATIVE_COMPLEX	REACTOME_ACTIVATION_OF_THE_PRE_REPLICATIVE_COMPLEX		28	0.202652	0.467153	0.916179	1	1	4637	tags=61%, list=44%, signal=108%
PID_CD8_TCR_PATHWAY	PID_CD8_TCR_PATHWAY		46	0.151849	0.44519	0.967181	1	1	4261	tags=46%, list=41%, signal=76%
DUTERTRE_ESTRADIOL_RESPONSE_24HR_UP	DUTERTRE_ESTRADIOL_RESPONSE_24HR_UP		242	0.140345	0.44143	0.962963	1	1	3702	tags=35%, list=35%, signal=52%
TANG_SENESCENCE_TP53_TARGETS_DN	TANG_SENESCENCE_TP53_TARGETS_DN		45	0.161376	0.441009	0.968566	1	1	2412	tags=22%, list=23%, signal=29%
BIOCARTA_RACCYCD_PATHWAY	BIOCARTA_RACCYCD_PATHWAY		25	0.136125	0.438689	0.998188	1	1	2402	tags=20%, list=23%, signal=26%
KEGG_EPITHELIAL_CELL_SIGNALING_IN_HELICOBACTER_PYLORI_INFECTION	KEGG_EPITHELIAL_CELL_SIGNALING_IN_HELICOBACTER_PYLORI_INFECTION		53	0.130048	0.433564	0.998	1	1	2922	tags=25%, list=28%, signal=34%
REACTOME_TRAF6_MEDIATED_NF_KB_ACTIVATION	REACTOME_TRAF6_MEDIATED_NF_KB_ACTIVATION		24	0.144519	0.45093	0.98646	1	1	8997	tags=100%, list=86%, signal=691%
KOBAYASHI_EGFR_SIGNALING_24HR_DN	KOBAYASHI_EGFR_SIGNALING_24HR_DN		203	0.140382	0.415173	0.980315	1	1	3702	tags=37%, list=35%, signal=56%
REACTOME_ORC1_REMOVAL_FROM_CHROMATIN	REACTOME_ORC1_REMOVAL_FROM_CHROMATIN		63	0.147632	0.421184	0.96381	1	1	4637	tags=51%, list=44%, signal=90%
MOSERLE_IFNA_RESPONSE	MOSERLE_IFNA_RESPONSE		30	0.186029	0.409512	0.940154	1	1	4051	tags=37%, list=39%, signal=59%
REACTOME_NEGATIVE_REGULATION_OF_NOTCH4_SIGNALING	REACTOME_NEGATIVE_REGULATION_OF_NOTCH4_SIGNALING		49	0.155826	0.413644	0.948767	1	1	3789	tags=31%, list=36%, signal=48%
REACTOME_ABC_TRANSPORTER_DISORDERS	REACTOME_ABC_TRANSPORTER_DISORDERS		64	0.134751	0.408789	0.986166	1	1	3652	tags=30%, list=35%, signal=45%
REACTOME_SCF_SKP2_MEDIATED_DEGRADATION_OF_P27_P21	REACTOME_SCF_SKP2_MEDIATED_DEGRADATION_OF_P27_P21		54	0.142811	0.406949	0.97561	1	1	2742	tags=20%, list=26%, signal=27%
REACTOME_HEDGEHOG_ON_STATE	REACTOME_HEDGEHOG_ON_STATE		67	0.125509	0.399774	0.990385	1	1	2742	tags=21%, list=26%, signal=28%
REACTOME_DNA_DOUBLE_STRAND_BREAK_RESPONSE	REACTOME_DNA_DOUBLE_STRAND_BREAK_RESPONSE		43	0.122195	0.382075	1	1	1	3729	tags=35%, list=35%, signal=54%
REACTOME_AUF1_HNRNP_D0_BINDS_AND_DESTABILIZES_MRNA	REACTOME_AUF1_HNRNP_D0_BINDS_AND_DESTABILIZES_MRNA		49	0.139939	0.369605	0.976834	1	1	3789	tags=31%, list=36%, signal=48%
MOLENAAR_TARGETS_OF_CCND1_AND_CDK4_DN	MOLENAAR_TARGETS_OF_CCND1_AND_CDK4_DN		42	0.132975	0.35474	0.994048	1	1	2852	tags=24%, list=27%, signal=33%
WP_PROTEASOME_DEGRADATION	WP_PROTEASOME_DEGRADATION		56	0.116606	0.34023	0.990196	1	1	2742	tags=20%, list=26%, signal=26%
KANG_DOXORUBICIN_RESISTANCE_UP	KANG_DOXORUBICIN_RESISTANCE_UP		46	0.132485	0.314722	0.985972	1	1	3662	tags=30%, list=35%, signal=46%
BOSCO_INTERFERON_INDUCED_ANTIVIRAL_MODULE	BOSCO_INTERFERON_INDUCED_ANTIVIRAL_MODULE		65	0.112463	0.313535	1	1	1	3635	tags=29%, list=35%, signal=44%
REACTOME_INTERLEUKIN_1_SIGNALING	REACTOME_INTERLEUKIN_1_SIGNALING		99	0.101361	0.357703	1	1	1	2868	tags=19%, list=27%, signal=26%
REACTOME_REGULATION_OF_RUNX3_EXPRESSION_AND_ACTIVITY	REACTOME_REGULATION_OF_RUNX3_EXPRESSION_AND_ACTIVITY		51	0.110374	0.304744	0.996086	1	1	2742	tags=18%, list=26%, signal=24%
REACTOME_TCR_SIGNALING	REACTOME_TCR_SIGNALING		108	0.0862193	0.28577	0.998047	1	1	2742	tags=19%, list=26%, signal=25%
REACTOME_RUNX1_REGULATES_TRANSCRIPTION_OF_GENES_INVOLVED_IN_DIFFERENTIATION_OF_HSCS	REACTOME_RUNX1_REGULATES_TRANSCRIPTION_OF_GENES_INVOLVED_IN_DIFFERENTIATION_OF_HSCS		64	0.0952414	0.283675	1	1	1	3809	tags=30%, list=36%, signal=46%

## Sheet: Upregulated Low MRPS
NAME	GS<br> follow link to MSigDB	GS DETAILS	SIZE	ES	NES	NOM p-val	FDR q-val	FWER p-val	RANK AT MAX	LEADING EDGE
PEDERSEN_TARGETS_OF_611CTF_ISOFORM_OF_ERBB2	PEDERSEN_TARGETS_OF_611CTF_ISOFORM_OF_ERBB2	Details ...	52	-0.647833	-2.13758	0	0.136718	0.075	1848	tags=56%, list=18%, signal=67%
KEGG_PRION_DISEASES	KEGG_PRION_DISEASES	Details ...	27	-0.698255	-2.10204	0	0.133729	0.115	1951	tags=67%, list=19%, signal=82%
LINDVALL_IMMORTALIZED_BY_TERT_UP	LINDVALL_IMMORTALIZED_BY_TERT_UP	Details ...	53	-0.558118	-2.06374	0	0.171632	0.188	2160	tags=49%, list=21%, signal=61%
REACTOME_COLLAGEN_BIOSYNTHESIS_AND_MODIFYING_ENZYMES	REACTOME_COLLAGEN_BIOSYNTHESIS_AND_MODIFYING_ENZYMES	Details ...	47	-0.7867	-2.03017	0.00197239	0.220286	0.283	1048	tags=68%, list=10%, signal=75%
BRUECKNER_TARGETS_OF_MIRLET7A3_DN	BRUECKNER_TARGETS_OF_MIRLET7A3_DN	Details ...	56	-0.592196	-2.02937	0.00204082	0.179236	0.285	2657	tags=70%, list=25%, signal=93%
REACTOME_COLLAGEN_FORMATION	REACTOME_COLLAGEN_FORMATION	Details ...	66	-0.733018	-2.02144	0	0.172404	0.317	1048	tags=59%, list=10%, signal=65%
OISHI_CHOLANGIOMA_STEM_CELL_LIKE_DN	OISHI_CHOLANGIOMA_STEM_CELL_LIKE_DN	Details ...	190	-0.549994	-2.01009	0	0.177392	0.364	2115	tags=47%, list=20%, signal=58%
LANDIS_BREAST_CANCER_PROGRESSION_DN	LANDIS_BREAST_CANCER_PROGRESSION_DN	Details ...	61	-0.629043	-2.00464	0.00199601	0.171509	0.381	1623	tags=56%, list=15%, signal=66%
HOLLERN_EMT_BREAST_TUMOR_UP	HOLLERN_EMT_BREAST_TUMOR_UP	Details ...	114	-0.569868	-1.99887	0.00202429	0.168371	0.4	1821	tags=50%, list=17%, signal=60%
SCHUETZ_BREAST_CANCER_DUCTAL_INVASIVE_UP	SCHUETZ_BREAST_CANCER_DUCTAL_INVASIVE_UP	Details ...	287	-0.627393	-1.99837	0.00395257	0.152537	0.401	2247	tags=56%, list=21%, signal=69%
SUNG_METASTASIS_STROMA_UP	SUNG_METASTASIS_STROMA_UP	Details ...	90	-0.549233	-1.99415	0.00414938	0.146469	0.419	1322	tags=39%, list=13%, signal=44%
RIGGI_EWING_SARCOMA_PROGENITOR_DN	RIGGI_EWING_SARCOMA_PROGENITOR_DN	Details ...	124	-0.579104	-1.98856	0	0.142243	0.427	2080	tags=47%, list=20%, signal=58%
CARRILLOREIXACH_MRS3_VS_LOWER_RISK_HEPATOBLASTOMA_DN	CARRILLOREIXACH_MRS3_VS_LOWER_RISK_HEPATOBLASTOMA_DN	Details ...	130	-0.577418	-1.97603	0	0.155071	0.468	1960	tags=48%, list=19%, signal=58%
CHARAFE_BREAST_CANCER_LUMINAL_VS_BASAL_DN	CHARAFE_BREAST_CANCER_LUMINAL_VS_BASAL_DN	Details ...	361	-0.447999	-1.97108	0	0.15274	0.487	1821	tags=33%, list=17%, signal=39%
REN_ALVEOLAR_RHABDOMYOSARCOMA_DN	REN_ALVEOLAR_RHABDOMYOSARCOMA_DN	Details ...	364	-0.523427	-1.96179	0.00204499	0.160579	0.518	2648	tags=53%, list=25%, signal=68%
YAO_TEMPORAL_RESPONSE_TO_PROGESTERONE_CLUSTER_16	YAO_TEMPORAL_RESPONSE_TO_PROGESTERONE_CLUSTER_16	Details ...	64	-0.583303	-1.95612	0.00585938	0.16369	0.546	930	tags=44%, list=9%, signal=48%
HUANG_DASATINIB_SENSITIVITY_UP	HUANG_DASATINIB_SENSITIVITY_UP	Details ...	70	-0.585815	-1.95077	0.00202429	0.168379	0.575	1503	tags=44%, list=14%, signal=51%
MIYAGAWA_TARGETS_OF_EWSR1_ETS_FUSIONS_DN	MIYAGAWA_TARGETS_OF_EWSR1_ETS_FUSIONS_DN	Details ...	157	-0.517623	-1.94971	0	0.161137	0.577	1859	tags=45%, list=18%, signal=54%
PASINI_SUZ12_TARGETS_DN	PASINI_SUZ12_TARGETS_DN	Details ...	237	-0.498466	-1.94814	0	0.155376	0.583	2550	tags=52%, list=24%, signal=67%
CHARAFE_BREAST_CANCER_LUMINAL_VS_MESENCHYMAL_DN	CHARAFE_BREAST_CANCER_LUMINAL_VS_MESENCHYMAL_DN	Details ...	381	-0.457876	-1.94714	0	0.149208	0.585	2450	tags=45%, list=23%, signal=56%
SEMENZA_HIF1_TARGETS	SEMENZA_HIF1_TARGETS	Details ...	29	-0.722143	-1.94294	0.00603622	0.150178	0.599	2095	tags=69%, list=20%, signal=86%
ROZANOV_MMP14_TARGETS_SUBSET	ROZANOV_MMP14_TARGETS_SUBSET	Details ...	28	-0.771118	-1.94043	0.002	0.147624	0.605	1357	tags=71%, list=13%, signal=82%
REACTOME_EXTRACELLULAR_MATRIX_ORGANIZATION	REACTOME_EXTRACELLULAR_MATRIX_ORGANIZATION	Details ...	226	-0.613173	-1.9402	0.00784314	0.141534	0.605	2193	tags=55%, list=21%, signal=68%
LIM_MAMMARY_STEM_CELL_UP	LIM_MAMMARY_STEM_CELL_UP	Details ...	329	-0.515966	-1.93836	0	0.138503	0.614	2363	tags=49%, list=22%, signal=61%
PICCALUGA_ANGIOIMMUNOBLASTIC_LYMPHOMA_UP	PICCALUGA_ANGIOIMMUNOBLASTIC_LYMPHOMA_UP	Details ...	184	-0.606301	-1.93497	0.00390625	0.137133	0.618	2230	tags=58%, list=21%, signal=73%
DASU_IL6_SIGNALING_UP	DASU_IL6_SIGNALING_UP	Details ...	43	-0.595235	-1.93312	0.00206612	0.134731	0.622	2007	tags=51%, list=19%, signal=63%
VERRECCHIA_EARLY_RESPONSE_TO_TGFB1	VERRECCHIA_EARLY_RESPONSE_TO_TGFB1	Details ...	53	-0.607185	-1.93137	0.00407332	0.132387	0.63	1353	tags=51%, list=13%, signal=58%
ZHU_CMV_ALL_DN	ZHU_CMV_ALL_DN	Details ...	96	-0.554125	-1.92618	0.00193424	0.135405	0.649	2299	tags=53%, list=22%, signal=67%
DESERT_EXTRACELLULAR_MATRIX_HEPATOCELLULAR_CARCINOMA_SUBCLASS_UP	DESERT_EXTRACELLULAR_MATRIX_HEPATOCELLULAR_CARCINOMA_SUBCLASS_UP	Details ...	18	-0.723337	-1.92325	0	0.134968	0.665	1565	tags=61%, list=15%, signal=72%
SWEET_KRAS_TARGETS_UP	SWEET_KRAS_TARGETS_UP	Details ...	65	-0.58213	-1.91518	0.00591716	0.143549	0.694	1979	tags=55%, list=19%, signal=68%
LIM_MAMMARY_LUMINAL_MATURE_DN	LIM_MAMMARY_LUMINAL_MATURE_DN	Details ...	72	-0.522644	-1.90933	0	0.150084	0.724	911	tags=36%, list=9%, signal=39%
BILD_HRAS_ONCOGENIC_SIGNATURE	BILD_HRAS_ONCOGENIC_SIGNATURE	Details ...	160	-0.478591	-1.90781	0	0.148074	0.728	2806	tags=49%, list=27%, signal=65%
KAYO_CALORIE_RESTRICTION_MUSCLE_UP	KAYO_CALORIE_RESTRICTION_MUSCLE_UP	Details ...	67	-0.53167	-1.90473	0.00419287	0.148382	0.733	2007	tags=45%, list=19%, signal=55%
NABA_COLLAGENS	NABA_COLLAGENS	Details ...	29	-0.817909	-1.90438	0.00385356	0.144845	0.736	602	tags=66%, list=6%, signal=69%
REACTOME_COLLAGEN_CHAIN_TRIMERIZATION	REACTOME_COLLAGEN_CHAIN_TRIMERIZATION	Details ...	29	-0.817909	-1.90438	0.00385356	0.140707	0.736	602	tags=66%, list=6%, signal=69%
REACTOME_ECM_PROTEOGLYCANS	REACTOME_ECM_PROTEOGLYCANS	Details ...	57	-0.728222	-1.90397	0.003861	0.137501	0.736	998	tags=60%, list=9%, signal=66%
CERVERA_SDHB_TARGETS_1_UP	CERVERA_SDHB_TARGETS_1_UP	Details ...	64	-0.560355	-1.89665	0.0019802	0.145278	0.758	2798	tags=61%, list=27%, signal=83%
WANG_ESOPHAGUS_CANCER_VS_NORMAL_UP	WANG_ESOPHAGUS_CANCER_VS_NORMAL_UP	Details ...	89	-0.508462	-1.89645	0.00198807	0.141786	0.758	1679	tags=39%, list=16%, signal=46%
TSENG_IRS1_TARGETS_DN	TSENG_IRS1_TARGETS_DN	Details ...	105	-0.498986	-1.896	0	0.138689	0.759	3161	tags=58%, list=30%, signal=82%
CASORELLI_APL_SECONDARY_VS_DE_NOVO_UP	CASORELLI_APL_SECONDARY_VS_DE_NOVO_UP	Details ...	30	-0.58887	-1.89437	0.00397614	0.137967	0.765	2320	tags=50%, list=22%, signal=64%
GAUSSMANN_MLL_AF4_FUSION_TARGETS_E_UP	GAUSSMANN_MLL_AF4_FUSION_TARGETS_E_UP	Details ...	66	-0.562468	-1.89385	0.00203666	0.135403	0.767	2328	tags=56%, list=22%, signal=72%
SCHRAETS_MLL_TARGETS_UP	SCHRAETS_MLL_TARGETS_UP	Details ...	25	-0.610802	-1.88794	0.00581395	0.140704	0.784	1542	tags=44%, list=15%, signal=51%
REACTOME_INTEGRIN_CELL_SURFACE_INTERACTIONS	REACTOME_INTEGRIN_CELL_SURFACE_INTERACTIONS	Details ...	70	-0.66203	-1.8871	0.00766283	0.138594	0.788	2176	tags=64%, list=21%, signal=81%
LINDGREN_BLADDER_CANCER_HIGH_RECURRENCE	LINDGREN_BLADDER_CANCER_HIGH_RECURRENCE	Details ...	41	-0.569994	-1.88258	0.00581395	0.142935	0.804	2659	tags=63%, list=25%, signal=85%
ONDER_CDH1_TARGETS_1_UP	ONDER_CDH1_TARGETS_1_UP	Details ...	96	-0.461116	-1.88183	0	0.140993	0.805	2604	tags=46%, list=25%, signal=60%
ZHU_CMV_24_HR_DN	ZHU_CMV_24_HR_DN	Details ...	69	-0.595673	-1.87855	0.0094518	0.14262	0.818	2299	tags=58%, list=22%, signal=74%
SERVITJA_ISLET_HNF1A_TARGETS_UP	SERVITJA_ISLET_HNF1A_TARGETS_UP	Details ...	117	-0.527683	-1.87555	0.00200401	0.14477	0.822	2668	tags=58%, list=25%, signal=77%
VECCHI_GASTRIC_CANCER_ADVANCED_VS_EARLY_UP	VECCHI_GASTRIC_CANCER_ADVANCED_VS_EARLY_UP	Details ...	133	-0.589537	-1.87249	0.0135659	0.14678	0.831	2499	tags=56%, list=24%, signal=73%
REACTOME_DEGRADATION_OF_THE_EXTRACELLULAR_MATRIX	REACTOME_DEGRADATION_OF_THE_EXTRACELLULAR_MATRIX	Details ...	96	-0.617659	-1.87186	0.0117417	0.14475	0.835	2727	tags=63%, list=26%, signal=84%
WEINMANN_ADAPTATION_TO_HYPOXIA_DN	WEINMANN_ADAPTATION_TO_HYPOXIA_DN	Details ...	29	-0.624142	-1.87168	0.00814664	0.141976	0.835	2429	tags=59%, list=23%, signal=76%
ROY_WOUND_BLOOD_VESSEL_UP	ROY_WOUND_BLOOD_VESSEL_UP	Details ...	43	-0.658118	-1.87054	0.00199203	0.140895	0.838	2212	tags=65%, list=21%, signal=82%
HARRIS_HYPOXIA	HARRIS_HYPOXIA	Details ...	57	-0.585212	-1.86961	0.00814664	0.139879	0.84	2497	tags=56%, list=24%, signal=73%
HUMMERICH_SKIN_CANCER_PROGRESSION_UP	HUMMERICH_SKIN_CANCER_PROGRESSION_UP	Details ...	71	-0.515292	-1.86877	0.00204918	0.138385	0.841	2382	tags=49%, list=23%, signal=63%
REACTOME_ASSEMBLY_OF_COLLAGEN_FIBRILS_AND_OTHER_MULTIMERIC_STRUCTURES	REACTOME_ASSEMBLY_OF_COLLAGEN_FIBRILS_AND_OTHER_MULTIMERIC_STRUCTURES	Details ...	45	-0.720451	-1.86809	0.00587084	0.136878	0.843	1048	tags=58%, list=10%, signal=64%
YAMAZAKI_TCEB3_TARGETS_UP	YAMAZAKI_TCEB3_TARGETS_UP	Details ...	132	-0.478459	-1.86671	0.00207039	0.136382	0.844	2256	tags=43%, list=21%, signal=54%
IGLESIAS_E2F_TARGETS_UP	IGLESIAS_E2F_TARGETS_UP	Details ...	121	-0.501347	-1.8638	0.00816326	0.138026	0.852	1951	tags=44%, list=19%, signal=53%
WANG_SMARCE1_TARGETS_UP	WANG_SMARCE1_TARGETS_UP	Details ...	202	-0.52899	-1.86292	0.00784314	0.136681	0.855	2198	tags=50%, list=21%, signal=61%
NABA_ECM_GLYCOPROTEINS	NABA_ECM_GLYCOPROTEINS	Details ...	124	-0.671173	-1.86273	0.0140845	0.134507	0.855	2351	tags=68%, list=22%, signal=86%
TURASHVILI_BREAST_DUCTAL_CARCINOMA_VS_DUCTAL_NORMAL_UP	TURASHVILI_BREAST_DUCTAL_CARCINOMA_VS_DUCTAL_NORMAL_UP	Details ...	41	-0.577968	-1.86192	0.00585938	0.133513	0.858	602	tags=29%, list=6%, signal=31%
SAGIV_CD24_TARGETS_DN	SAGIV_CD24_TARGETS_DN	Details ...	28	-0.614388	-1.86086	0	0.13281	0.862	2167	tags=50%, list=21%, signal=63%
MCBRYAN_PUBERTAL_TGFB1_TARGETS_UP	MCBRYAN_PUBERTAL_TGFB1_TARGETS_UP	Details ...	146	-0.449672	-1.85762	0	0.134606	0.872	2524	tags=45%, list=24%, signal=58%
MANALO_HYPOXIA_UP	MANALO_HYPOXIA_UP	Details ...	140	-0.518592	-1.85643	0.00201613	0.134203	0.875	2651	tags=49%, list=25%, signal=65%
BRUINS_UVC_RESPONSE_VIA_TP53_GROUP_B	BRUINS_UVC_RESPONSE_VIA_TP53_GROUP_B	Details ...	346	-0.409331	-1.85643	0	0.132073	0.875	2252	tags=37%, list=21%, signal=46%
WP_FOCAL_ADHESION	WP_FOCAL_ADHESION	Details ...	160	-0.489818	-1.85572	0.00410678	0.13096	0.879	1967	tags=42%, list=19%, signal=51%
NABA_CORE_MATRISOME	NABA_CORE_MATRISOME	Details ...	177	-0.667594	-1.85455	0.0177165	0.130181	0.883	1783	tags=59%, list=17%, signal=70%
BOQUEST_STEM_CELL_UP	BOQUEST_STEM_CELL_UP	Details ...	205	-0.582993	-1.85394	0.0118812	0.12886	0.883	1940	tags=50%, list=18%, signal=60%
WILCOX_RESPONSE_TO_PROGESTERONE_DN	WILCOX_RESPONSE_TO_PROGESTERONE_DN	Details ...	47	-0.574471	-1.85305	0.00199601	0.128023	0.884	1884	tags=49%, list=18%, signal=59%
NABA_MATRISOME	NABA_MATRISOME	Details ...	490	-0.598403	-1.85206	0.014	0.127759	0.888	2193	tags=53%, list=21%, signal=64%
WESTON_VEGFA_TARGETS_6HR	WESTON_VEGFA_TARGETS_6HR	Details ...	33	-0.644691	-1.85196	0.00773694	0.126064	0.888	3156	tags=79%, list=30%, signal=112%
GOTZMANN_EPITHELIAL_TO_MESENCHYMAL_TRANSITION_UP	GOTZMANN_EPITHELIAL_TO_MESENCHYMAL_TRANSITION_UP	Details ...	55	-0.548324	-1.85054	0.00208768	0.1262	0.889	2806	tags=58%, list=27%, signal=79%
BLANCO_MELO_COVID19_SARS_COV_2_INFECTION_A594_CELLS_UP	BLANCO_MELO_COVID19_SARS_COV_2_INFECTION_A594_CELLS_UP	Details ...	39	-0.599688	-1.85052	0.002	0.124448	0.889	1765	tags=44%, list=17%, signal=52%
REACTOME_NCAM1_INTERACTIONS	REACTOME_NCAM1_INTERACTIONS	Details ...	17	-0.812456	-1.84763	0.00194175	0.12639	0.891	602	tags=65%, list=6%, signal=69%
SMIRNOV_CIRCULATING_ENDOTHELIOCYTES_IN_CANCER_UP	SMIRNOV_CIRCULATING_ENDOTHELIOCYTES_IN_CANCER_UP	Details ...	123	-0.556764	-1.84651	0.0039604	0.126455	0.893	2460	tags=54%, list=23%, signal=70%
AMIT_EGF_RESPONSE_60_MCF10A	AMIT_EGF_RESPONSE_60_MCF10A	Details ...	23	-0.636003	-1.8432	0.00194553	0.129269	0.901	2481	tags=70%, list=24%, signal=91%
CHARAFE_BREAST_CANCER_BASAL_VS_MESENCHYMAL_DN	CHARAFE_BREAST_CANCER_BASAL_VS_MESENCHYMAL_DN	Details ...	36	-0.592147	-1.84186	0.00407332	0.129422	0.906	2930	tags=64%, list=28%, signal=88%
MIKKELSEN_ES_ICP_WITH_H3K4ME3_AND_H3K27ME3	MIKKELSEN_ES_ICP_WITH_H3K4ME3_AND_H3K27ME3	Details ...	45	-0.590596	-1.84002	0.00207469	0.129886	0.911	2804	tags=64%, list=27%, signal=88%
HOELZEL_NF1_TARGETS_UP	HOELZEL_NF1_TARGETS_UP	Details ...	92	-0.478857	-1.83971	0	0.128623	0.911	1855	tags=38%, list=18%, signal=46%
SASAI_RESISTANCE_TO_NEOPLASTIC_TRANSFROMATION	SASAI_RESISTANCE_TO_NEOPLASTIC_TRANSFROMATION	Details ...	46	-0.638598	-1.8372	0.00587084	0.130032	0.914	2399	tags=63%, list=23%, signal=81%
ZHU_SKIL_TARGETS_UP	ZHU_SKIL_TARGETS_UP	Details ...	15	-0.759193	-1.83656	0.00410678	0.129534	0.915	2158	tags=73%, list=21%, signal=92%
HENDRICKS_SMARCA4_TARGETS_UP	HENDRICKS_SMARCA4_TARGETS_UP	Details ...	42	-0.594655	-1.83458	0.00199203	0.130728	0.917	2689	tags=69%, list=26%, signal=92%
LIEN_BREAST_CARCINOMA_METAPLASTIC_VS_DUCTAL_UP	LIEN_BREAST_CARCINOMA_METAPLASTIC_VS_DUCTAL_UP	Details ...	55	-0.558843	-1.83426	0.00847458	0.129484	0.917	1853	tags=45%, list=18%, signal=55%
VERRECCHIA_RESPONSE_TO_TGFB1_C2	VERRECCHIA_RESPONSE_TO_TGFB1_C2	Details ...	20	-0.665611	-1.83171	0.00816326	0.131372	0.92	1353	tags=55%, list=13%, signal=63%
WONG_ADULT_TISSUE_STEM_MODULE	WONG_ADULT_TISSUE_STEM_MODULE	Details ...	470	-0.421702	-1.83004	0.00198807	0.131834	0.921	2333	tags=40%, list=22%, signal=49%
LEE_LIVER_CANCER_ACOX1_UP	LEE_LIVER_CANCER_ACOX1_UP	Details ...	46	-0.528867	-1.82994	0.00199601	0.130421	0.921	3166	tags=65%, list=30%, signal=93%
MEBARKI_HCC_PROGENITOR_WNT_UP	MEBARKI_HCC_PROGENITOR_WNT_UP	Details ...	119	-0.549857	-1.82809	0.00589391	0.131782	0.923	1821	tags=47%, list=17%, signal=56%
ONDER_CDH1_SIGNALING_VIA_CTNNB1	ONDER_CDH1_SIGNALING_VIA_CTNNB1	Details ...	62	-0.587702	-1.82719	0.00598802	0.131565	0.924	2705	tags=61%, list=26%, signal=82%
FOROUTAN_INTEGRATED_TGFB_EMT_UP	FOROUTAN_INTEGRATED_TGFB_EMT_UP	Details ...	86	-0.628773	-1.82644	0.0155642	0.130921	0.926	1979	tags=59%, list=19%, signal=72%
COWLING_MYCN_TARGETS	COWLING_MYCN_TARGETS	Details ...	26	-0.625404	-1.82583	0.0157171	0.130298	0.927	3415	tags=77%, list=32%, signal=114%
ZWANG_CLASS_3_TRANSIENTLY_INDUCED_BY_EGF	ZWANG_CLASS_3_TRANSIENTLY_INDUCED_BY_EGF	Details ...	146	-0.461609	-1.82565	0	0.129156	0.928	2198	tags=40%, list=21%, signal=50%
CUI_TCF21_TARGETS_UP	CUI_TCF21_TARGETS_UP	Details ...	28	-0.690033	-1.8245	0.00609756	0.129345	0.931	1128	tags=50%, list=11%, signal=56%
VERHAAK_GLIOBLASTOMA_MESENCHYMAL	VERHAAK_GLIOBLASTOMA_MESENCHYMAL	Details ...	192	-0.616865	-1.82247	0.0244898	0.130383	0.936	2136	tags=55%, list=20%, signal=67%
PID_SYNDECAN_1_PATHWAY	PID_SYNDECAN_1_PATHWAY	Details ...	37	-0.648832	-1.82027	0.0211538	0.131979	0.939	602	tags=43%, list=6%, signal=46%
GROSS_HYPOXIA_VIA_ELK3_ONLY_UP	GROSS_HYPOXIA_VIA_ELK3_ONLY_UP	Details ...	24	-0.59182	-1.82008	0.0087146	0.130879	0.939	1800	tags=46%, list=17%, signal=55%
KEGG_FOCAL_ADHESION	KEGG_FOCAL_ADHESION	Details ...	165	-0.482153	-1.81989	0.00594059	0.129723	0.939	1967	tags=41%, list=19%, signal=49%
CROMER_TUMORIGENESIS_UP	CROMER_TUMORIGENESIS_UP	Details ...	41	-0.629931	-1.81788	0.00607287	0.131051	0.943	2358	tags=56%, list=22%, signal=72%
LANDIS_ERBB2_BREAST_TUMORS_65_DN	LANDIS_ERBB2_BREAST_TUMORS_65_DN	Details ...	33	-0.596852	-1.81634	0.0102249	0.131636	0.943	1559	tags=52%, list=15%, signal=60%
DAVICIONI_TARGETS_OF_PAX_FOXO1_FUSIONS_UP	DAVICIONI_TARGETS_OF_PAX_FOXO1_FUSIONS_UP	Details ...	192	-0.436442	-1.81414	0	0.13344	0.95	2272	tags=43%, list=22%, signal=53%
ALCALAY_AML_BY_NPM1_LOCALIZATION_UP	ALCALAY_AML_BY_NPM1_LOCALIZATION_UP	Details ...	87	-0.445039	-1.81063	0.0021097	0.136668	0.955	2267	tags=39%, list=22%, signal=49%
TOMLINS_PROSTATE_CANCER_DN	TOMLINS_PROSTATE_CANCER_DN	Details ...	32	-0.592895	-1.80824	0.0135135	0.138367	0.959	2087	tags=53%, list=20%, signal=66%
JOHANSSON_BRAIN_CANCER_EARLY_VS_LATE_DN	JOHANSSON_BRAIN_CANCER_EARLY_VS_LATE_DN	Details ...	37	-0.563375	-1.80767	0.00610998	0.137827	0.959	2782	tags=65%, list=26%, signal=88%
JIANG_TIP30_TARGETS_UP	JIANG_TIP30_TARGETS_UP		35	-0.523303	-1.80716	0.00801603	0.13714	0.963	3249	tags=60%, list=31%, signal=87%
SCHAEFFER_PROSTATE_DEVELOPMENT_12HR_UP	SCHAEFFER_PROSTATE_DEVELOPMENT_12HR_UP		68	-0.493023	-1.80622	0	0.136924	0.963	2094	tags=46%, list=20%, signal=57%
CROONQUIST_STROMAL_STIMULATION_UP	CROONQUIST_STROMAL_STIMULATION_UP		36	-0.67923	-1.80491	0.0158103	0.137438	0.964	2705	tags=75%, list=26%, signal=101%
MEBARKI_HCC_PROGENITOR_WNT_UP_CTNNB1_DEPENDENT	MEBARKI_HCC_PROGENITOR_WNT_UP_CTNNB1_DEPENDENT		52	-0.602838	-1.80282	0.00998004	0.139489	0.968	1623	tags=48%, list=15%, signal=57%
ONDER_CDH1_TARGETS_2_UP	ONDER_CDH1_TARGETS_2_UP		192	-0.500777	-1.80181	0.0154143	0.139384	0.968	2705	tags=52%, list=26%, signal=69%
VALK_AML_CLUSTER_9	VALK_AML_CLUSTER_9		25	-0.654137	-1.80062	0.006	0.140104	0.968	2311	tags=68%, list=22%, signal=87%
FOSTER_TOLERANT_MACROPHAGE_UP	FOSTER_TOLERANT_MACROPHAGE_UP		116	-0.492823	-1.80029	0.00204918	0.139443	0.968	2500	tags=49%, list=24%, signal=64%
WP_TYPE_I_COLLAGEN_SYNTHESIS_IN_THE_CONTEXT_OF_OSTEOGENESIS_IMPERFECTA	WP_TYPE_I_COLLAGEN_SYNTHESIS_IN_THE_CONTEXT_OF_OSTEOGENESIS_IMPERFECTA		27	-0.689285	-1.79811	0.010395	0.141152	0.969	2057	tags=67%, list=20%, signal=83%
DELYS_THYROID_CANCER_UP	DELYS_THYROID_CANCER_UP		326	-0.46194	-1.79778	0.00596422	0.140292	0.969	2536	tags=43%, list=24%, signal=55%
CHICAS_RB1_TARGETS_CONFLUENT	CHICAS_RB1_TARGETS_CONFLUENT		424	-0.438816	-1.79592	0.00806452	0.141414	0.969	2705	tags=45%, list=26%, signal=59%
KANG_IMMORTALIZED_BY_TERT_UP	KANG_IMMORTALIZED_BY_TERT_UP		62	-0.488268	-1.7935	0	0.143394	0.972	2109	tags=48%, list=20%, signal=60%
WP_PROSTAGLANDIN_AND_LEUKOTRIENE_METABOLISM_IN_SENESCENCE	WP_PROSTAGLANDIN_AND_LEUKOTRIENE_METABOLISM_IN_SENESCENCE		24	-0.615354	-1.79212	0.00203666	0.144057	0.974	2550	tags=63%, list=24%, signal=82%
BURTON_ADIPOGENESIS_7	BURTON_ADIPOGENESIS_7		44	-0.516933	-1.79021	0.00402414	0.145729	0.976	2209	tags=50%, list=21%, signal=63%
HELLEBREKERS_SILENCED_DURING_TUMOR_ANGIOGENESIS	HELLEBREKERS_SILENCED_DURING_TUMOR_ANGIOGENESIS		53	-0.586134	-1.78755	0.010101	0.147996	0.977	2358	tags=57%, list=22%, signal=73%
LEIN_ASTROCYTE_MARKERS	LEIN_ASTROCYTE_MARKERS		30	-0.611809	-1.7871	0.011811	0.14736	0.978	2269	tags=60%, list=22%, signal=76%
REACTOME_COLLAGEN_DEGRADATION	REACTOME_COLLAGEN_DEGRADATION		46	-0.677911	-1.78631	0.0177866	0.146937	0.978	1783	tags=59%, list=17%, signal=70%
PID_INTEGRIN1_PATHWAY	PID_INTEGRIN1_PATHWAY		61	-0.659746	-1.78591	0.0214008	0.146416	0.978	1699	tags=59%, list=16%, signal=70%
GERY_CEBP_TARGETS	GERY_CEBP_TARGETS		78	-0.480141	-1.78393	0.00994036	0.148025	0.981	2956	tags=59%, list=28%, signal=81%
CHIARADONNA_NEOPLASTIC_TRANSFORMATION_KRAS_DN	CHIARADONNA_NEOPLASTIC_TRANSFORMATION_KRAS_DN		107	-0.470395	-1.78328	0.00817996	0.147615	0.981	2700	tags=50%, list=26%, signal=67%
KIM_GLIS2_TARGETS_UP	KIM_GLIS2_TARGETS_UP		78	-0.621035	-1.78221	0.0119284	0.147714	0.981	2255	tags=62%, list=21%, signal=78%
BOQUEST_STEM_CELL_CULTURED_VS_FRESH_DN	BOQUEST_STEM_CELL_CULTURED_VS_FRESH_DN		24	-0.696024	-1.78139	0.0178218	0.147774	0.981	1872	tags=75%, list=18%, signal=91%
JECHLINGER_EPITHELIAL_TO_MESENCHYMAL_TRANSITION_UP	JECHLINGER_EPITHELIAL_TO_MESENCHYMAL_TRANSITION_UP		56	-0.571807	-1.78078	0.0162933	0.147459	0.982	2062	tags=52%, list=20%, signal=64%
WANG_MLL_TARGETS	WANG_MLL_TARGETS		162	-0.476086	-1.77973	0.006	0.14796	0.982	2380	tags=46%, list=23%, signal=59%
NABA_MATRISOME_ASSOCIATED	NABA_MATRISOME_ASSOCIATED		313	-0.552822	-1.7793	0.0177515	0.147317	0.982	3010	tags=60%, list=29%, signal=82%
KAAB_HEART_ATRIUM_VS_VENTRICLE_UP	KAAB_HEART_ATRIUM_VS_VENTRICLE_UP		185	-0.438088	-1.77834	0.00632911	0.147472	0.982	3176	tags=57%, list=30%, signal=81%
VART_KSHV_INFECTION_ANGIOGENIC_MARKERS_UP	VART_KSHV_INFECTION_ANGIOGENIC_MARKERS_UP		93	-0.565609	-1.77601	0.0176817	0.149974	0.982	2115	tags=51%, list=20%, signal=63%
WINTER_HYPOXIA_METAGENE	WINTER_HYPOXIA_METAGENE		180	-0.441846	-1.77523	0.00625	0.149831	0.982	2227	tags=44%, list=21%, signal=55%
NAKAJIMA_MAST_CELL	NAKAJIMA_MAST_CELL		38	-0.554852	-1.7752	0.0142566	0.148708	0.982	1463	tags=42%, list=14%, signal=49%
PRAMOONJAGO_SOX4_TARGETS_UP	PRAMOONJAGO_SOX4_TARGETS_UP		40	-0.542108	-1.77453	0.0105485	0.148391	0.982	2658	tags=48%, list=25%, signal=63%
MARCHINI_TRABECTEDIN_RESISTANCE_DN	MARCHINI_TRABECTEDIN_RESISTANCE_DN		41	-0.50732	-1.77395	0.00831601	0.148082	0.982	2253	tags=54%, list=21%, signal=68%
PLASARI_TGFB1_TARGETS_10HR_UP	PLASARI_TGFB1_TARGETS_10HR_UP		115	-0.506025	-1.77373	0.012024	0.14734	0.982	2839	tags=53%, list=27%, signal=72%
RODWELL_AGING_KIDNEY_NO_BLOOD_UP	RODWELL_AGING_KIDNEY_NO_BLOOD_UP		165	-0.471403	-1.77275	0.00793651	0.147538	0.982	2468	tags=50%, list=23%, signal=64%
BROWNE_HCMV_INFECTION_24HR_DN	BROWNE_HCMV_INFECTION_24HR_DN		115	-0.444289	-1.77014	0.00775194	0.150257	0.984	2160	tags=41%, list=21%, signal=51%
HARRIS_BRAIN_CANCER_PROGENITORS	HARRIS_BRAIN_CANCER_PROGENITORS		26	-0.632196	-1.76921	0.016	0.150502	0.984	2088	tags=50%, list=20%, signal=62%
KEGG_ECM_RECEPTOR_INTERACTION	KEGG_ECM_RECEPTOR_INTERACTION		73	-0.621292	-1.76851	0.0234834	0.150327	0.984	1016	tags=45%, list=10%, signal=50%
LANDIS_ERBB2_BREAST_TUMORS_324_DN	LANDIS_ERBB2_BREAST_TUMORS_324_DN		129	-0.474791	-1.76817	0.00408998	0.149648	0.984	2109	tags=50%, list=20%, signal=61%
REACTOME_SYNDECAN_INTERACTIONS	REACTOME_SYNDECAN_INTERACTIONS		26	-0.66414	-1.76734	0.00601202	0.149692	0.984	1284	tags=46%, list=12%, signal=52%
ELVIDGE_HIF1A_TARGETS_DN	ELVIDGE_HIF1A_TARGETS_DN		74	-0.544795	-1.76575	0.0202429	0.150856	0.986	2759	tags=59%, list=26%, signal=80%
REACTOME_NON_INTEGRIN_MEMBRANE_ECM_INTERACTIONS	REACTOME_NON_INTEGRIN_MEMBRANE_ECM_INTERACTIONS		52	-0.644549	-1.76476	0.0198807	0.15098	0.986	1016	tags=44%, list=10%, signal=49%
KORKOLA_YOLK_SAC_TUMOR	KORKOLA_YOLK_SAC_TUMOR		35	-0.579255	-1.76279	0.00849257	0.152697	0.987	1644	tags=40%, list=16%, signal=47%
LEE_LIVER_CANCER_CIPROFIBRATE_UP	LEE_LIVER_CANCER_CIPROFIBRATE_UP		40	-0.546491	-1.76188	0.0122449	0.152867	0.987	2466	tags=55%, list=23%, signal=72%
NABA_ECM_AFFILIATED	NABA_ECM_AFFILIATED		75	-0.521895	-1.76164	0.00980392	0.152231	0.988	2437	tags=48%, list=23%, signal=62%
ISSAEVA_MLL2_TARGETS	ISSAEVA_MLL2_TARGETS		45	-0.567796	-1.76122	0.00400802	0.151855	0.988	1179	tags=47%, list=11%, signal=52%
JEON_SMAD6_TARGETS_UP	JEON_SMAD6_TARGETS_UP		19	-0.667218	-1.7611	0.01002	0.150993	0.988	2657	tags=63%, list=25%, signal=84%
CLASPER_LYMPHATIC_VESSELS_DURING_METASTASIS_DN	CLASPER_LYMPHATIC_VESSELS_DURING_METASTASIS_DN		32	-0.725143	-1.75927	0.0178926	0.152454	0.989	1945	tags=69%, list=18%, signal=84%
LIU_PROSTATE_CANCER_DN	LIU_PROSTATE_CANCER_DN		318	-0.459945	-1.75716	0.00982318	0.154463	0.99	2399	tags=46%, list=23%, signal=58%
LEIN_CHOROID_PLEXUS_MARKERS	LEIN_CHOROID_PLEXUS_MARKERS		58	-0.524825	-1.75702	0.0175781	0.153628	0.991	1070	tags=33%, list=10%, signal=36%
PID_INTEGRIN3_PATHWAY	PID_INTEGRIN3_PATHWAY		38	-0.654497	-1.7553	0.00967118	0.154924	0.991	2209	tags=68%, list=21%, signal=86%
REACTOME_REGULATION_OF_INSULIN_LIKE_GROWTH_FACTOR_IGF_TRANSPORT_AND_UPTAKE_BY_INSULIN_LIKE_GROWTH_FACTOR_BINDING_PROTEINS_IGFBPS	REACTOME_REGULATION_OF_INSULIN_LIKE_GROWTH_FACTOR_IGF_TRANSPORT_AND_UPTAKE_BY_INSULIN_LIKE_GROWTH_FACTOR_BINDING_PROTEINS_IGFBPS		97	-0.608909	-1.75494	0.02	0.154353	0.992	3194	tags=64%, list=30%, signal=91%
FRIDMAN_IMMORTALIZATION_DN	FRIDMAN_IMMORTALIZATION_DN		32	-0.535997	-1.75475	0.00821355	0.153571	0.992	2251	tags=53%, list=21%, signal=67%
SWEET_LUNG_CANCER_KRAS_DN	SWEET_LUNG_CANCER_KRAS_DN		294	-0.477299	-1.75392	0.01	0.153627	0.992	2309	tags=44%, list=22%, signal=55%
REACTOME_RESPONSE_TO_ELEVATED_PLATELET_CYTOSOLIC_CA2	REACTOME_RESPONSE_TO_ELEVATED_PLATELET_CYTOSOLIC_CA2		120	-0.507363	-1.75064	0.0238569	0.15749	0.993	2657	tags=54%, list=25%, signal=72%
WOO_LIVER_CANCER_RECURRENCE_UP	WOO_LIVER_CANCER_RECURRENCE_UP		79	-0.491924	-1.74918	0.0133333	0.158502	0.994	1662	tags=38%, list=16%, signal=45%
ELVIDGE_HYPOXIA_BY_DMOG_UP	ELVIDGE_HYPOXIA_BY_DMOG_UP		100	-0.516096	-1.74723	0.0244898	0.160322	0.994	2272	tags=45%, list=22%, signal=57%
KAN_RESPONSE_TO_ARSENIC_TRIOXIDE	KAN_RESPONSE_TO_ARSENIC_TRIOXIDE		87	-0.451254	-1.74381	0.00808081	0.16437	0.994	2077	tags=43%, list=20%, signal=53%
WP_CANONICAL_AND_NONCANONICAL_NOTCH_SIGNALING	WP_CANONICAL_AND_NONCANONICAL_NOTCH_SIGNALING		18	-0.614733	-1.7438	0.00976562	0.163331	0.994	1777	tags=50%, list=17%, signal=60%
ANASTASSIOU_MULTICANCER_INVASIVENESS_SIGNATURE	ANASTASSIOU_MULTICANCER_INVASIVENESS_SIGNATURE		58	-0.721155	-1.74233	0.0313725	0.164479	0.995	2225	tags=78%, list=21%, signal=98%
KINSEY_TARGETS_OF_EWSR1_FLII_FUSION_DN	KINSEY_TARGETS_OF_EWSR1_FLII_FUSION_DN		240	-0.424815	-1.74222	0.00195695	0.163615	0.995	2550	tags=45%, list=24%, signal=58%
WP_FOCAL_ADHESION_PI3KAKTMTORSIGNALING_PATHWAY	WP_FOCAL_ADHESION_PI3KAKTMTORSIGNALING_PATHWAY		207	-0.407244	-1.74127	0.00402414	0.164057	0.995	2587	tags=41%, list=25%, signal=53%
KRIEG_HYPOXIA_VIA_KDM3A	KRIEG_HYPOXIA_VIA_KDM3A		36	-0.523778	-1.74085	0.0145228	0.163746	0.995	1617	tags=33%, list=15%, signal=39%
LIEN_BREAST_CARCINOMA_METAPLASTIC	LIEN_BREAST_CARCINOMA_METAPLASTIC		26	-0.67392	-1.7405	0.0212766	0.163255	0.995	2109	tags=73%, list=20%, signal=91%
HAHTOLA_MYCOSIS_FUNGOIDES_CD4_UP	HAHTOLA_MYCOSIS_FUNGOIDES_CD4_UP		37	-0.557856	-1.74033	0.00413223	0.162538	0.995	2627	tags=62%, list=25%, signal=83%
REACTOME_SIGNALING_BY_PDGF	REACTOME_SIGNALING_BY_PDGF		51	-0.52119	-1.73897	0.0204499	0.163541	0.995	1940	tags=43%, list=18%, signal=53%
CHEN_LVAD_SUPPORT_OF_FAILING_HEART_UP	CHEN_LVAD_SUPPORT_OF_FAILING_HEART_UP		72	-0.509162	-1.73822	0.00793651	0.163808	0.996	2109	tags=47%, list=20%, signal=59%
DANG_REGULATED_BY_MYC_DN	DANG_REGULATED_BY_MYC_DN		204	-0.399981	-1.73618	0.00391389	0.16577	0.996	2253	tags=39%, list=21%, signal=49%
WP_CLEAR_CELL_RENAL_CELL_CARCINOMA_PATHWAYS	WP_CLEAR_CELL_RENAL_CELL_CARCINOMA_PATHWAYS		75	-0.464026	-1.7347	0.0102041	0.166845	0.996	2497	tags=47%, list=24%, signal=61%
MEBARKI_HCC_PROGENITOR_WNT_UP_CTNNB1_DEPENDENT_BLOCKED_BY_FZD8CRD	MEBARKI_HCC_PROGENITOR_WNT_UP_CTNNB1_DEPENDENT_BLOCKED_BY_FZD8CRD		33	-0.587031	-1.73285	0.00994036	0.168588	0.996	1496	tags=45%, list=14%, signal=53%
GHANDHI_DIRECT_IRRADIATION_UP	GHANDHI_DIRECT_IRRADIATION_UP		55	-0.50783	-1.73249	0.00639659	0.168139	0.996	2557	tags=45%, list=24%, signal=60%
FOROUTAN_TGFB_EMT_UP	FOROUTAN_TGFB_EMT_UP		146	-0.520209	-1.73127	0.0239044	0.168711	0.996	2016	tags=47%, list=19%, signal=58%
GU_PDEF_TARGETS_UP	GU_PDEF_TARGETS_UP		59	-0.551254	-1.73012	0.0178926	0.169416	0.996	2582	tags=58%, list=25%, signal=76%
WP_MIRNA_TARGETS_IN_ECM_AND_MEMBRANE_RECEPTORS	WP_MIRNA_TARGETS_IN_ECM_AND_MEMBRANE_RECEPTORS		21	-0.822371	-1.72964	0.0135922	0.169233	0.996	630	tags=71%, list=6%, signal=76%
AZARE_NEOPLASTIC_TRANSFORMATION_BY_STAT3_UP	AZARE_NEOPLASTIC_TRANSFORMATION_BY_STAT3_UP		95	-0.458599	-1.72964	0.00608519	0.168249	0.996	1406	tags=32%, list=13%, signal=36%
BERTUCCI_MEDULLARY_VS_DUCTAL_BREAST_CANCER_DN	BERTUCCI_MEDULLARY_VS_DUCTAL_BREAST_CANCER_DN		128	-0.480654	-1.72746	0.021611	0.170234	0.996	2291	tags=47%, list=22%, signal=59%
URS_ADIPOCYTE_DIFFERENTIATION_DN	URS_ADIPOCYTE_DIFFERENTIATION_DN		23	-0.603072	-1.72618	0.015748	0.171108	0.997	630	tags=39%, list=6%, signal=42%
TERAMOTO_OPN_TARGETS_CLUSTER_6	TERAMOTO_OPN_TARGETS_CLUSTER_6		22	-0.576294	-1.72594	0.0122699	0.170551	0.997	1694	tags=55%, list=16%, signal=65%
REACTOME_NCAM_SIGNALING_FOR_NEURITE_OUT_GROWTH	REACTOME_NCAM_SIGNALING_FOR_NEURITE_OUT_GROWTH		35	-0.54972	-1.72521	0.0199203	0.17044	0.997	901	tags=34%, list=9%, signal=37%
CHIARADONNA_NEOPLASTIC_TRANSFORMATION_CDC25_DN	CHIARADONNA_NEOPLASTIC_TRANSFORMATION_CDC25_DN		116	-0.456306	-1.72436	0.00614754	0.170714	0.997	2096	tags=38%, list=20%, signal=47%
ZHAN_MULTIPLE_MYELOMA_MS_UP	ZHAN_MULTIPLE_MYELOMA_MS_UP		28	-0.554152	-1.72213	0.00204499	0.173069	0.998	1109	tags=39%, list=11%, signal=44%
HOLLERN_SOLID_NODULAR_BREAST_TUMOR_DN	HOLLERN_SOLID_NODULAR_BREAST_TUMOR_DN		21	-0.609437	-1.71988	0.0143149	0.175261	0.999	1262	tags=52%, list=12%, signal=59%
PID_ANTHRAX_PATHWAY	PID_ANTHRAX_PATHWAY		15	-0.61464	-1.71867	0.0146138	0.176046	0.999	1488	tags=40%, list=14%, signal=47%
VALK_AML_CLUSTER_12	VALK_AML_CLUSTER_12		17	-0.612951	-1.71794	0.00996016	0.176162	0.999	793	tags=35%, list=8%, signal=38%
ELVIDGE_HIF1A_AND_HIF2A_TARGETS_DN	ELVIDGE_HIF1A_AND_HIF2A_TARGETS_DN		85	-0.524862	-1.7161	0.0323232	0.178102	0.999	2759	tags=56%, list=26%, signal=76%
SIMBULAN_PARP1_TARGETS_UP	SIMBULAN_PARP1_TARGETS_UP		25	-0.604799	-1.7151	0.0285714	0.178443	0.999	2437	tags=64%, list=23%, signal=83%
NABA_ECM_REGULATORS	NABA_ECM_REGULATORS		144	-0.589489	-1.71509	0.0376238	0.1775	0.999	2735	tags=63%, list=26%, signal=83%
MARTORIATI_MDM4_TARGETS_NEUROEPITHELIUM_DN	MARTORIATI_MDM4_TARGETS_NEUROEPITHELIUM_DN		77	-0.41935	-1.71422	0	0.177805	0.999	1886	tags=40%, list=18%, signal=49%
YAO_TEMPORAL_RESPONSE_TO_PROGESTERONE_CLUSTER_0	YAO_TEMPORAL_RESPONSE_TO_PROGESTERONE_CLUSTER_0		49	-0.499349	-1.71377	0.0105932	0.177511	0.999	2333	tags=47%, list=22%, signal=60%
NAKAMURA_ADIPOGENESIS_EARLY_DN	NAKAMURA_ADIPOGENESIS_EARLY_DN		27	-0.624918	-1.71324	0.0151803	0.177432	0.999	2565	tags=74%, list=24%, signal=98%
HUANG_FOXA2_TARGETS_DN	HUANG_FOXA2_TARGETS_DN		29	-0.597298	-1.71247	0.0189076	0.177695	1	758	tags=38%, list=7%, signal=41%
STEGER_ADIPOGENESIS_DN	STEGER_ADIPOGENESIS_DN		21	-0.662662	-1.71236	0.0293542	0.176894	1	2956	tags=81%, list=28%, signal=112%
AMIT_EGF_RESPONSE_40_HELA	AMIT_EGF_RESPONSE_40_HELA		25	-0.548757	-1.71156	0.00796813	0.177135	1	1646	tags=48%, list=16%, signal=57%
LEE_LIVER_CANCER_MYC_E2F1_UP	LEE_LIVER_CANCER_MYC_E2F1_UP		46	-0.504489	-1.71053	0.004158	0.17788	1	3166	tags=61%, list=30%, signal=87%
ELVIDGE_HYPOXIA_UP	ELVIDGE_HYPOXIA_UP		127	-0.493852	-1.7095	0.0282828	0.178611	1	2096	tags=43%, list=20%, signal=52%
QI_PLASMACYTOMA_DN	QI_PLASMACYTOMA_DN		80	-0.461375	-1.70929	0.028866	0.178033	1	1922	tags=43%, list=18%, signal=52%
BLANCO_MELO_COVID19_BRONCHIAL_EPITHELIAL_CELLS_SARS_COV_2_INFECTION_DN	BLANCO_MELO_COVID19_BRONCHIAL_EPITHELIAL_CELLS_SARS_COV_2_INFECTION_DN		35	-0.535474	-1.70924	0.00398406	0.177233	1	2468	tags=49%, list=23%, signal=63%
KIM_MYCN_AMPLIFICATION_TARGETS_DN	KIM_MYCN_AMPLIFICATION_TARGETS_DN		72	-0.440547	-1.70906	0.00207039	0.176685	1	3074	tags=46%, list=29%, signal=64%
BROWNE_HCMV_INFECTION_48HR_DN	BROWNE_HCMV_INFECTION_48HR_DN		334	-0.380942	-1.70884	0.004	0.176091	1	2808	tags=43%, list=27%, signal=56%
REACTOME_SIGNALING_BY_MET	REACTOME_SIGNALING_BY_MET		69	-0.449204	-1.70873	0.0138614	0.175343	1	1215	tags=32%, list=12%, signal=36%
WESTON_VEGFA_TARGETS_12HR	WESTON_VEGFA_TARGETS_12HR		17	-0.664111	-1.70785	0.0160966	0.175721	1	1751	tags=59%, list=17%, signal=70%
KEGG_STARCH_AND_SUCROSE_METABOLISM	KEGG_STARCH_AND_SUCROSE_METABOLISM		21	-0.593791	-1.70487	0.0227743	0.179049	1	1920	tags=43%, list=18%, signal=52%
PETROVA_ENDOTHELIUM_LYMPHATIC_VS_BLOOD_DN	PETROVA_ENDOTHELIUM_LYMPHATIC_VS_BLOOD_DN		131	-0.487431	-1.70391	0.0122699	0.179514	1	2519	tags=52%, list=24%, signal=67%
HOSHIDA_LIVER_CANCER_SUBCLASS_S1	HOSHIDA_LIVER_CANCER_SUBCLASS_S1		211	-0.454919	-1.7035	0.0205761	0.179216	1	2751	tags=47%, list=26%, signal=63%
SHIPP_DLBCL_CURED_VS_FATAL_UP	SHIPP_DLBCL_CURED_VS_FATAL_UP		15	-0.630789	-1.70232	0.010352	0.18031	1	2104	tags=53%, list=20%, signal=67%
REACTOME_CLASS_B_2_SECRETIN_FAMILY_RECEPTORS	REACTOME_CLASS_B_2_SECRETIN_FAMILY_RECEPTORS		22	-0.604975	-1.69978	0.00813008	0.1831	1	2550	tags=50%, list=24%, signal=66%
SCHRAETS_MLL_TARGETS_DN	SCHRAETS_MLL_TARGETS_DN		23	-0.650113	-1.69936	0.0142857	0.182835	1	1512	tags=57%, list=14%, signal=66%
HERNANDEZ_MITOTIC_ARREST_BY_DOCETAXEL_2_UP	HERNANDEZ_MITOTIC_ARREST_BY_DOCETAXEL_2_UP		45	-0.502152	-1.69916	0.0063425	0.182288	1	2956	tags=56%, list=28%, signal=77%
BOQUEST_STEM_CELL_CULTURED_VS_FRESH_UP	BOQUEST_STEM_CELL_CULTURED_VS_FRESH_UP		312	-0.413908	-1.69855	0.00601202	0.182291	1	2757	tags=44%, list=26%, signal=58%
THUM_MIR21_TARGETS_HEART_DISEASE_UP	THUM_MIR21_TARGETS_HEART_DISEASE_UP		17	-0.765884	-1.6959	0.0290698	0.185333	1	2290	tags=88%, list=22%, signal=113%
REACTOME_CELL_JUNCTION_ORGANIZATION	REACTOME_CELL_JUNCTION_ORGANIZATION		56	-0.533682	-1.69551	0.0211946	0.185047	1	2193	tags=48%, list=21%, signal=61%
ROSS_AML_WITH_PML_RARA_FUSION	ROSS_AML_WITH_PML_RARA_FUSION		61	-0.463105	-1.69543	0.010142	0.18427	1	1993	tags=38%, list=19%, signal=46%
CLASPER_LYMPHATIC_VESSELS_DURING_METASTASIS_UP	CLASPER_LYMPHATIC_VESSELS_DURING_METASTASIS_UP		16	-0.682412	-1.69516	0.00976562	0.183786	1	2657	tags=75%, list=25%, signal=100%
MARKEY_RB1_CHRONIC_LOF_DN	MARKEY_RB1_CHRONIC_LOF_DN		86	-0.475816	-1.69392	0.024	0.18477	1	2889	tags=53%, list=27%, signal=73%
TURASHVILI_BREAST_LOBULAR_CARCINOMA_VS_DUCTAL_NORMAL_UP	TURASHVILI_BREAST_LOBULAR_CARCINOMA_VS_DUCTAL_NORMAL_UP		65	-0.582307	-1.69389	0.0402414	0.183916	1	2327	tags=57%, list=22%, signal=73%
SENESE_HDAC1_AND_HDAC2_TARGETS_DN	SENESE_HDAC1_AND_HDAC2_TARGETS_DN		146	-0.446613	-1.69355	0.01222	0.183591	1	2729	tags=47%, list=26%, signal=62%
ZIRN_TRETINOIN_RESPONSE_WT1_UP	ZIRN_TRETINOIN_RESPONSE_WT1_UP		18	-0.587653	-1.69185	0.0138614	0.185419	1	1636	tags=44%, list=16%, signal=53%
LINDGREN_BLADDER_CANCER_CLUSTER_2B	LINDGREN_BLADDER_CANCER_CLUSTER_2B		290	-0.480459	-1.69107	0.0243408	0.185658	1	2539	tags=48%, list=24%, signal=61%
WONG_ENDMETRIUM_CANCER_DN	WONG_ENDMETRIUM_CANCER_DN		44	-0.595412	-1.69094	0.0305499	0.185033	1	1845	tags=52%, list=18%, signal=63%
KONDO_EZH2_TARGETS	KONDO_EZH2_TARGETS		142	-0.408523	-1.6908	0.00831601	0.184387	1	2132	tags=37%, list=20%, signal=45%
NAKAYAMA_SOFT_TISSUE_TUMORS_PCA1_UP	NAKAYAMA_SOFT_TISSUE_TUMORS_PCA1_UP		70	-0.650087	-1.6904	0.0395257	0.184116	1	2664	tags=69%, list=25%, signal=91%
LEE_LIVER_CANCER_E2F1_UP	LEE_LIVER_CANCER_E2F1_UP		48	-0.488151	-1.6902	0.00813008	0.183584	1	3166	tags=63%, list=30%, signal=89%
FARMER_BREAST_CANCER_CLUSTER_4	FARMER_BREAST_CANCER_CLUSTER_4		18	-0.805261	-1.68898	0.0174419	0.184433	1	1507	tags=83%, list=14%, signal=97%
MOREAUX_MULTIPLE_MYELOMA_BY_TACI_UP	MOREAUX_MULTIPLE_MYELOMA_BY_TACI_UP		187	-0.365487	-1.68823	0	0.18476	1	1952	tags=32%, list=19%, signal=38%
ABRAHAM_ALPC_VS_MULTIPLE_MYELOMA_UP	ABRAHAM_ALPC_VS_MULTIPLE_MYELOMA_UP		22	-0.584831	-1.68507	0.0223124	0.188795	1	2071	tags=50%, list=20%, signal=62%
TONKS_TARGETS_OF_RUNX1_RUNX1T1_FUSION_ERYTHROCYTE_UP	TONKS_TARGETS_OF_RUNX1_RUNX1T1_FUSION_ERYTHROCYTE_UP		116	-0.459787	-1.68475	0.0186722	0.188452	1	3257	tags=57%, list=31%, signal=82%
REACTOME_NGF_STIMULATED_TRANSCRIPTION	REACTOME_NGF_STIMULATED_TRANSCRIPTION		22	-0.600283	-1.68253	0.0260521	0.190832	1	1019	tags=41%, list=10%, signal=45%
WP_PLURIPOTENT_STEM_CELL_DIFFERENTIATION_PATHWAY	WP_PLURIPOTENT_STEM_CELL_DIFFERENTIATION_PATHWAY		18	-0.683544	-1.68246	0.0271318	0.190146	1	2095	tags=67%, list=20%, signal=83%
FOROUTAN_PRODRANK_TGFB_EMT_UP	FOROUTAN_PRODRANK_TGFB_EMT_UP		141	-0.49827	-1.68065	0.0337972	0.191947	1	2539	tags=52%, list=24%, signal=68%
WP_PHOTODYNAMIC_THERAPYINDUCED_HIF1_SURVIVAL_SIGNALING	WP_PHOTODYNAMIC_THERAPYINDUCED_HIF1_SURVIVAL_SIGNALING		30	-0.519585	-1.68059	0.0185567	0.191163	1	2079	tags=47%, list=20%, signal=58%
ZHENG_GLIOBLASTOMA_PLASTICITY_DN	ZHENG_GLIOBLASTOMA_PLASTICITY_DN		46	-0.496976	-1.68019	0.0140562	0.19104	1	1196	tags=35%, list=11%, signal=39%
NEWMAN_ERCC6_TARGETS_DN	NEWMAN_ERCC6_TARGETS_DN		24	-0.621576	-1.67951	0.0224949	0.191319	1	2090	tags=58%, list=20%, signal=73%
CHIARADONNA_NEOPLASTIC_TRANSFORMATION_KRAS_CDC25_UP	CHIARADONNA_NEOPLASTIC_TRANSFORMATION_KRAS_CDC25_UP		47	-0.478019	-1.67836	0.0175055	0.192102	1	3011	tags=49%, list=29%, signal=68%
MIKKELSEN_IPS_ICP_WITH_H3K4ME3_AND_H327ME3	MIKKELSEN_IPS_ICP_WITH_H3K4ME3_AND_H327ME3		40	-0.514689	-1.67675	0.0100402	0.193892	1	2204	tags=55%, list=21%, signal=69%
YAMASHITA_METHYLATED_IN_PROSTATE_CANCER	YAMASHITA_METHYLATED_IN_PROSTATE_CANCER		28	-0.562306	-1.67661	0.0143737	0.193255	1	1455	tags=39%, list=14%, signal=45%
YAO_HOXA10_TARGETS_VIA_PROGESTERONE_UP	YAO_HOXA10_TARGETS_VIA_PROGESTERONE_UP		53	-0.466964	-1.67651	0.0159363	0.192566	1	2160	tags=49%, list=21%, signal=61%
WP_INFLAMMATORY_RESPONSE_PATHWAY	WP_INFLAMMATORY_RESPONSE_PATHWAY		18	-0.72285	-1.67519	0.0159046	0.193757	1	1323	tags=56%, list=13%, signal=63%
PID_FRA_PATHWAY	PID_FRA_PATHWAY		32	-0.59624	-1.67441	0.0342742	0.19421	1	2266	tags=56%, list=22%, signal=71%
DASU_IL6_SIGNALING_SCAR_UP	DASU_IL6_SIGNALING_SCAR_UP		27	-0.515364	-1.67221	0.0102249	0.196903	1	1971	tags=52%, list=19%, signal=64%
TAKEDA_TARGETS_OF_NUP98_HOXA9_FUSION_10D_DN	TAKEDA_TARGETS_OF_NUP98_HOXA9_FUSION_10D_DN		87	-0.569579	-1.67115	0.0407332	0.19767	1	3340	tags=75%, list=32%, signal=109%
FARDIN_HYPOXIA_11	FARDIN_HYPOXIA_11		27	-0.626184	-1.67051	0.0439331	0.197834	1	2129	tags=59%, list=20%, signal=74%
SEAVEY_EPITHELIOID_HEMANGIOENDOTHELIOMA	SEAVEY_EPITHELIOID_HEMANGIOENDOTHELIOMA		53	-0.518585	-1.67034	0.0352941	0.197352	1	2678	tags=57%, list=25%, signal=76%
BENPORATH_SUZ12_TARGETS	BENPORATH_SUZ12_TARGETS		326	-0.39761	-1.66473	0.00594059	0.205261	1	2346	tags=37%, list=22%, signal=47%
RUIZ_TNC_TARGETS_UP	RUIZ_TNC_TARGETS_UP		122	-0.422639	-1.66306	0.0100402	0.207199	1	2163	tags=36%, list=21%, signal=45%
MIKKELSEN_MEF_LCP_WITH_H3K4ME3	MIKKELSEN_MEF_LCP_WITH_H3K4ME3		88	-0.508463	-1.66244	0.023622	0.207237	1	1839	tags=44%, list=17%, signal=53%
WIEDERSCHAIN_TARGETS_OF_BMI1_AND_PCGF2	WIEDERSCHAIN_TARGETS_OF_BMI1_AND_PCGF2		37	-0.549543	-1.66076	0.0220884	0.208863	1	1967	tags=59%, list=19%, signal=73%
KANG_IMMORTALIZED_BY_TERT_DN	KANG_IMMORTALIZED_BY_TERT_DN		52	-0.506259	-1.66074	0.0105042	0.208041	1	3293	tags=60%, list=31%, signal=86%
DAVICIONI_TARGETS_OF_PAX_FOXO1_FUSIONS_DN	DAVICIONI_TARGETS_OF_PAX_FOXO1_FUSIONS_DN		41	-0.512709	-1.6602	0.0164609	0.208103	1	2155	tags=54%, list=20%, signal=67%
KYNG_DNA_DAMAGE_BY_4NQO	KYNG_DNA_DAMAGE_BY_4NQO		26	-0.469958	-1.65964	0.00646552	0.208286	1	2082	tags=42%, list=20%, signal=53%
HERNANDEZ_ABERRANT_MITOSIS_BY_DOCETACEL_2NM_DN	HERNANDEZ_ABERRANT_MITOSIS_BY_DOCETACEL_2NM_DN		17	-0.548628	-1.65833	0.0224949	0.209475	1	2967	tags=59%, list=28%, signal=82%
CHIBA_RESPONSE_TO_TSA_UP	CHIBA_RESPONSE_TO_TSA_UP		40	-0.540006	-1.6579	0.027668	0.209282	1	2289	tags=58%, list=22%, signal=73%
REACTOME_ELASTIC_FIBRE_FORMATION	REACTOME_ELASTIC_FIBRE_FORMATION		36	-0.631676	-1.65732	0.0403071	0.209386	1	1869	tags=61%, list=18%, signal=74%
RODRIGUES_THYROID_CARCINOMA_DN	RODRIGUES_THYROID_CARCINOMA_DN		61	-0.437194	-1.65716	0.00642398	0.208816	1	1512	tags=31%, list=14%, signal=36%
TAKEDA_TARGETS_OF_NUP98_HOXA9_FUSION_8D_DN	TAKEDA_TARGETS_OF_NUP98_HOXA9_FUSION_8D_DN		130	-0.53191	-1.65629	0.0496032	0.20928	1	3384	tags=68%, list=32%, signal=99%
WP_BURN_WOUND_HEALING	WP_BURN_WOUND_HEALING		71	-0.517354	-1.65595	0.0201613	0.209018	1	2870	tags=59%, list=27%, signal=81%
REACTOME_REGULATION_OF_INSULIN_SECRETION	REACTOME_REGULATION_OF_INSULIN_SECRETION		46	-0.505157	-1.65579	0.0253411	0.208446	1	2239	tags=41%, list=21%, signal=52%
BACOLOD_RESISTANCE_TO_ALKYLATING_AGENTS_UP	BACOLOD_RESISTANCE_TO_ALKYLATING_AGENTS_UP		17	-0.601172	-1.65484	0.0144628	0.209169	1	1878	tags=65%, list=18%, signal=79%
CHEN_LUNG_CANCER_SURVIVAL	CHEN_LUNG_CANCER_SURVIVAL		22	-0.570766	-1.65398	0.0248447	0.209805	1	1781	tags=45%, list=17%, signal=55%
CHIARADONNA_NEOPLASTIC_TRANSFORMATION_CDC25_UP	CHIARADONNA_NEOPLASTIC_TRANSFORMATION_CDC25_UP		95	-0.406142	-1.65374	0.00660793	0.20941	1	3241	tags=49%, list=31%, signal=71%
BIOCARTA_NFAT_PATHWAY	BIOCARTA_NFAT_PATHWAY		37	-0.482946	-1.65362	0.0170213	0.208857	1	3180	tags=54%, list=30%, signal=77%
HOWLIN_PUBERTAL_MAMMARY_GLAND	HOWLIN_PUBERTAL_MAMMARY_GLAND		38	-0.52281	-1.65306	0.0263158	0.208873	1	1416	tags=45%, list=13%, signal=52%
PODAR_RESPONSE_TO_ADAPHOSTIN_UP	PODAR_RESPONSE_TO_ADAPHOSTIN_UP		102	-0.411474	-1.65277	0.012766	0.208469	1	2286	tags=38%, list=22%, signal=48%
HANN_RESISTANCE_TO_BCL2_INHIBITOR_DN	HANN_RESISTANCE_TO_BCL2_INHIBITOR_DN		26	-0.50114	-1.65253	0.012605	0.208061	1	3646	tags=65%, list=35%, signal=100%
PETRETTO_CARDIAC_HYPERTROPHY	PETRETTO_CARDIAC_HYPERTROPHY		33	-0.545013	-1.65185	0.0393701	0.208345	1	1130	tags=36%, list=11%, signal=41%
WP_RENINANGIOTENSINALDOSTERONE_SYSTEM_RAAS	WP_RENINANGIOTENSINALDOSTERONE_SYSTEM_RAAS		24	-0.568361	-1.65167	0.0289256	0.20784	1	2836	tags=67%, list=27%, signal=91%
BERENJENO_ROCK_SIGNALING_NOT_VIA_RHOA_UP	BERENJENO_ROCK_SIGNALING_NOT_VIA_RHOA_UP		19	-0.551375	-1.65016	0.0220441	0.20955	1	1403	tags=37%, list=13%, signal=42%
WU_CELL_MIGRATION	WU_CELL_MIGRATION		133	-0.46207	-1.64978	0.0239521	0.209317	1	2570	tags=46%, list=24%, signal=60%
NABA_BASEMENT_MEMBRANES	NABA_BASEMENT_MEMBRANES		25	-0.766282	-1.64944	0.0353635	0.209006	1	1116	tags=68%, list=11%, signal=76%
LI_WILMS_TUMOR_VS_FETAL_KIDNEY_2_DN	LI_WILMS_TUMOR_VS_FETAL_KIDNEY_2_DN		37	-0.558359	-1.64663	0.0292969	0.212812	1	1788	tags=49%, list=17%, signal=58%
WP_COMPLEMENT_AND_COAGULATION_CASCADES	WP_COMPLEMENT_AND_COAGULATION_CASCADES		52	-0.702946	-1.64526	0.0581162	0.214105	1	2176	tags=69%, list=21%, signal=87%
ZHAN_MULTIPLE_MYELOMA_CD1_VS_CD2_UP	ZHAN_MULTIPLE_MYELOMA_CD1_VS_CD2_UP		46	-0.502081	-1.6451	0.022541	0.213593	1	1390	tags=39%, list=13%, signal=45%
HELLER_HDAC_TARGETS_SILENCED_BY_METHYLATION_UP	HELLER_HDAC_TARGETS_SILENCED_BY_METHYLATION_UP		295	-0.356189	-1.64498	0	0.212945	1	3109	tags=45%, list=30%, signal=63%
SHETH_LIVER_CANCER_VS_TXNIP_LOSS_PAM3	SHETH_LIVER_CANCER_VS_TXNIP_LOSS_PAM3		50	-0.472629	-1.64435	0.0265849	0.213086	1	2445	tags=52%, list=23%, signal=67%
KEGG_CYTOKINE_CYTOKINE_RECEPTOR_INTERACTION	KEGG_CYTOKINE_CYTOKINE_RECEPTOR_INTERACTION		82	-0.546431	-1.64368	0.0264228	0.213301	1	2217	tags=48%, list=21%, signal=60%
GAJATE_RESPONSE_TO_TRABECTEDIN_UP	GAJATE_RESPONSE_TO_TRABECTEDIN_UP		51	-0.468907	-1.64295	0.0104822	0.213597	1	2514	tags=49%, list=24%, signal=64%
GOZGIT_ESR1_TARGETS_UP	GOZGIT_ESR1_TARGETS_UP		98	-0.425309	-1.64171	0.0138067	0.214873	1	1316	tags=27%, list=13%, signal=30%
PHONG_TNF_RESPONSE_VIA_P38_PARTIAL	PHONG_TNF_RESPONSE_VIA_P38_PARTIAL		109	-0.430292	-1.63993	0.0240964	0.216909	1	2581	tags=45%, list=25%, signal=59%
GUENTHER_GROWTH_SPHERICAL_VS_ADHERENT_DN	GUENTHER_GROWTH_SPHERICAL_VS_ADHERENT_DN		24	-0.589131	-1.63963	0.0268714	0.216601	1	1357	tags=42%, list=13%, signal=48%
KEGG_DILATED_CARDIOMYOPATHY	KEGG_DILATED_CARDIOMYOPATHY		51	-0.561404	-1.63902	0.0283401	0.216743	1	2657	tags=65%, list=25%, signal=86%
RADMACHER_AML_PROGNOSIS	RADMACHER_AML_PROGNOSIS		60	-0.423657	-1.63895	0.00806452	0.216037	1	1613	tags=32%, list=15%, signal=37%
ROZANOV_MMP14_TARGETS_UP	ROZANOV_MMP14_TARGETS_UP		189	-0.399468	-1.63866	0.0101833	0.215721	1	2118	tags=37%, list=20%, signal=46%
CHYLA_CBFA2T3_TARGETS_UP	CHYLA_CBFA2T3_TARGETS_UP		239	-0.41059	-1.6381	0.0101833	0.215833	1	2213	tags=37%, list=21%, signal=46%
LENAOUR_DENDRITIC_CELL_MATURATION_UP	LENAOUR_DENDRITIC_CELL_MATURATION_UP		87	-0.452409	-1.63691	0.0146444	0.216895	1	2204	tags=41%, list=21%, signal=52%
MCGARVEY_SILENCED_BY_METHYLATION_IN_COLON_CANCER	MCGARVEY_SILENCED_BY_METHYLATION_IN_COLON_CANCER		21	-0.551126	-1.63674	0.0250522	0.21641	1	2940	tags=67%, list=28%, signal=92%
WP_PHOTODYNAMIC_THERAPYINDUCED_UNFOLDED_PROTEIN_RESPONSE	WP_PHOTODYNAMIC_THERAPYINDUCED_UNFOLDED_PROTEIN_RESPONSE		18	-0.603364	-1.63651	0.0426829	0.215976	1	1448	tags=44%, list=14%, signal=51%
GUILLAUMOND_KLF10_TARGETS_UP	GUILLAUMOND_KLF10_TARGETS_UP		33	-0.513996	-1.63556	0.0297619	0.216678	1	1543	tags=45%, list=15%, signal=53%
PID_AP1_PATHWAY	PID_AP1_PATHWAY		48	-0.498039	-1.63474	0.0285132	0.217227	1	2088	tags=48%, list=20%, signal=60%
JOSEPH_RESPONSE_TO_SODIUM_BUTYRATE_DN	JOSEPH_RESPONSE_TO_SODIUM_BUTYRATE_DN		46	-0.438279	-1.63292	0.0161943	0.2193	1	2223	tags=37%, list=21%, signal=47%
REACTOME_IRE1ALPHA_ACTIVATES_CHAPERONES	REACTOME_IRE1ALPHA_ACTIVATES_CHAPERONES		46	-0.483604	-1.6325	0.0433071	0.219209	1	2864	tags=52%, list=27%, signal=71%
NADLER_OBESITY_UP	NADLER_OBESITY_UP		54	-0.570704	-1.6324	0.0476191	0.218604	1	3315	tags=70%, list=32%, signal=102%
WAMUNYOKOLI_OVARIAN_CANCER_LMP_DN	WAMUNYOKOLI_OVARIAN_CANCER_LMP_DN		163	-0.383457	-1.6309	0.00814664	0.220043	1	2065	tags=33%, list=20%, signal=41%
KIM_WT1_TARGETS_UP	KIM_WT1_TARGETS_UP		162	-0.387321	-1.6309	0.00636943	0.219281	1	2014	tags=33%, list=19%, signal=41%
PHONG_TNF_RESPONSE_NOT_VIA_P38	PHONG_TNF_RESPONSE_NOT_VIA_P38		258	-0.378604	-1.62712	0.0207039	0.224565	1	1873	tags=31%, list=18%, signal=36%
CHIARADONNA_NEOPLASTIC_TRANSFORMATION_KRAS_CDC25_DN	CHIARADONNA_NEOPLASTIC_TRANSFORMATION_KRAS_CDC25_DN		37	-0.542563	-1.62615	0.0376238	0.225292	1	2096	tags=49%, list=20%, signal=61%
WP_HEPATITIS_C_AND_HEPATOCELLULAR_CARCINOMA	WP_HEPATITIS_C_AND_HEPATOCELLULAR_CARCINOMA		39	-0.459339	-1.62533	0.0128205	0.22584	1	2167	tags=44%, list=21%, signal=55%
REACTOME_TRIGLYCERIDE_CATABOLISM	REACTOME_TRIGLYCERIDE_CATABOLISM		17	-0.586054	-1.62428	0.0480962	0.226602	1	2043	tags=59%, list=19%, signal=73%
REACTOME_O_GLYCOSYLATION_OF_TSR_DOMAIN_CONTAINING_PROTEINS	REACTOME_O_GLYCOSYLATION_OF_TSR_DOMAIN_CONTAINING_PROTEINS		24	-0.667184	-1.62278	0.0428571	0.228338	1	2152	tags=67%, list=20%, signal=84%
WP_TRIACYLGLYCERIDE_SYNTHESIS	WP_TRIACYLGLYCERIDE_SYNTHESIS		17	-0.567431	-1.62207	0.0236686	0.228778	1	1934	tags=41%, list=18%, signal=50%
BERTUCCI_INVASIVE_CARCINOMA_DUCTAL_VS_LOBULAR_DN	BERTUCCI_INVASIVE_CARCINOMA_DUCTAL_VS_LOBULAR_DN		36	-0.588228	-1.62188	0.0337302	0.22832	1	2328	tags=61%, list=22%, signal=78%
HEIDENBLAD_AMPLICON_8Q24_DN	HEIDENBLAD_AMPLICON_8Q24_DN		35	-0.465003	-1.62153	0.0204499	0.228135	1	1887	tags=40%, list=18%, signal=49%
RASHI_RESPONSE_TO_IONIZING_RADIATION_2	RASHI_RESPONSE_TO_IONIZING_RADIATION_2		79	-0.409068	-1.62087	0.014433	0.228439	1	2930	tags=51%, list=28%, signal=70%
VANHARANTA_UTERINE_FIBROID_DN	VANHARANTA_UTERINE_FIBROID_DN		35	-0.541306	-1.62043	0.0288066	0.228388	1	3537	tags=60%, list=34%, signal=90%
RAY_TUMORIGENESIS_BY_ERBB2_CDC25A_DN	RAY_TUMORIGENESIS_BY_ERBB2_CDC25A_DN		201	-0.364826	-1.62015	0.00207469	0.228024	1	1927	tags=32%, list=18%, signal=39%
BIOCARTA_RHO_PATHWAY	BIOCARTA_RHO_PATHWAY		20	-0.535735	-1.62013	0.0379242	0.227296	1	1942	tags=50%, list=18%, signal=61%
REACTOME_RHO_GTPASES_ACTIVATE_ROCKS	REACTOME_RHO_GTPASES_ACTIVATE_ROCKS		19	-0.54366	-1.61854	0.0322581	0.229147	1	2610	tags=58%, list=25%, signal=77%
WANG_LSD1_TARGETS_UP	WANG_LSD1_TARGETS_UP		18	-0.605941	-1.61684	0.0338645	0.231207	1	1615	tags=44%, list=15%, signal=52%
KHETCHOUMIAN_TRIM24_TARGETS_UP	KHETCHOUMIAN_TRIM24_TARGETS_UP		37	-0.528679	-1.61511	0.026	0.233038	1	1615	tags=38%, list=15%, signal=45%
REACTOME_ADORA2B_MEDIATED_ANTI_INFLAMMATORY_CYTOKINES_PRODUCTION	REACTOME_ADORA2B_MEDIATED_ANTI_INFLAMMATORY_CYTOKINES_PRODUCTION		32	-0.526928	-1.61353	0.0241449	0.234876	1	2202	tags=41%, list=21%, signal=51%
LANDIS_BREAST_CANCER_PROGRESSION_UP	LANDIS_BREAST_CANCER_PROGRESSION_UP		30	-0.500882	-1.61345	0.0278884	0.234254	1	1642	tags=37%, list=16%, signal=43%
AMIT_EGF_RESPONSE_480_HELA	AMIT_EGF_RESPONSE_480_HELA		140	-0.389185	-1.61303	0.00610998	0.234091	1	2980	tags=49%, list=28%, signal=67%
DORSEY_GAB2_TARGETS	DORSEY_GAB2_TARGETS		24	-0.558974	-1.61229	0.0357143	0.234637	1	1284	tags=42%, list=12%, signal=47%
REACTOME_MET_PROMOTES_CELL_MOTILITY	REACTOME_MET_PROMOTES_CELL_MOTILITY		37	-0.555565	-1.61201	0.042	0.234329	1	1214	tags=46%, list=12%, signal=52%
STOSSI_RESPONSE_TO_ESTRADIOL	STOSSI_RESPONSE_TO_ESTRADIOL		27	-0.551552	-1.61148	0.03	0.234435	1	2363	tags=56%, list=22%, signal=71%
WP_PI3KAKT_SIGNALING_PATHWAY	WP_PI3KAKT_SIGNALING_PATHWAY		206	-0.367851	-1.61124	0.0119522	0.23414	1	1991	tags=33%, list=19%, signal=41%
REACTOME_METABOLISM_OF_FAT_SOLUBLE_VITAMINS	REACTOME_METABOLISM_OF_FAT_SOLUBLE_VITAMINS		34	-0.569907	-1.60996	0.0368098	0.235542	1	1591	tags=32%, list=15%, signal=38%
RICKMAN_TUMOR_DIFFERENTIATED_WELL_VS_POORLY_DN	RICKMAN_TUMOR_DIFFERENTIATED_WELL_VS_POORLY_DN		265	-0.395902	-1.60915	0.0204499	0.236202	1	2435	tags=38%, list=23%, signal=49%
VALK_AML_CLUSTER_3	VALK_AML_CLUSTER_3		25	-0.508829	-1.60769	0.0177515	0.237867	1	2221	tags=52%, list=21%, signal=66%
LIU_SMARCA4_TARGETS	LIU_SMARCA4_TARGETS		29	-0.557577	-1.60638	0.0391753	0.239329	1	3484	tags=66%, list=33%, signal=98%
MEISSNER_NPC_HCP_WITH_H3K4ME2_AND_H3K27ME3	MEISSNER_NPC_HCP_WITH_H3K4ME2_AND_H3K27ME3		82	-0.446021	-1.6062	0.0102459	0.238887	1	2550	tags=40%, list=24%, signal=53%
PID_AVB3_INTEGRIN_PATHWAY	PID_AVB3_INTEGRIN_PATHWAY		64	-0.490538	-1.60502	0.0488281	0.239973	1	1034	tags=34%, list=10%, signal=38%
REACTOME_DISEASES_ASSOCIATED_WITH_GLYCOSAMINOGLYCAN_METABOLISM	REACTOME_DISEASES_ASSOCIATED_WITH_GLYCOSAMINOGLYCAN_METABOLISM		35	-0.563093	-1.60476	0.06917	0.239603	1	2596	tags=60%, list=25%, signal=79%
HAN_JNK_SINGALING_UP	HAN_JNK_SINGALING_UP		24	-0.565131	-1.60372	0.0290456	0.24054	1	1662	tags=50%, list=16%, signal=59%
ZHAN_V2_LATE_DIFFERENTIATION_GENES	ZHAN_V2_LATE_DIFFERENTIATION_GENES		37	-0.449441	-1.60355	0.0222222	0.24	1	2805	tags=51%, list=27%, signal=70%
SCHAEFFER_PROSTATE_DEVELOPMENT_12HR_DN	SCHAEFFER_PROSTATE_DEVELOPMENT_12HR_DN		35	-0.51964	-1.6026	0.0253165	0.240876	1	2294	tags=46%, list=22%, signal=58%
NABA_SECRETED_FACTORS	NABA_SECRETED_FACTORS		94	-0.519903	-1.6023	0.052	0.240665	1	2999	tags=59%, list=29%, signal=81%
PID_AMB2_NEUTROPHILS_PATHWAY	PID_AMB2_NEUTROPHILS_PATHWAY		35	-0.538044	-1.60215	0.0309278	0.240174	1	3180	tags=66%, list=30%, signal=94%
KEGG_ARACHIDONIC_ACID_METABOLISM	KEGG_ARACHIDONIC_ACID_METABOLISM		31	-0.524444	-1.60186	0.0404858	0.239991	1	2244	tags=52%, list=21%, signal=65%
LEE_LIVER_CANCER_E2F1_DN	LEE_LIVER_CANCER_E2F1_DN		39	-0.472199	-1.60177	0.0256959	0.239414	1	1208	tags=33%, list=11%, signal=38%
DELYS_THYROID_CANCER_DN	DELYS_THYROID_CANCER_DN		146	-0.418912	-1.60121	0.0207039	0.23964	1	3176	tags=53%, list=30%, signal=75%
LINDVALL_IMMORTALIZED_BY_TERT_DN	LINDVALL_IMMORTALIZED_BY_TERT_DN		60	-0.500656	-1.60108	0.0595238	0.239129	1	1869	tags=40%, list=18%, signal=48%
TSENG_ADIPOGENIC_POTENTIAL_DN	TSENG_ADIPOGENIC_POTENTIAL_DN		36	-0.537975	-1.60035	0.0340681	0.239665	1	2414	tags=53%, list=23%, signal=68%
CHEN_LVAD_SUPPORT_OF_FAILING_HEART_DN	CHEN_LVAD_SUPPORT_OF_FAILING_HEART_DN		27	-0.556044	-1.60034	0.0318091	0.23894	1	2163	tags=52%, list=21%, signal=65%
SEITZ_NEOPLASTIC_TRANSFORMATION_BY_8P_DELETION_DN	SEITZ_NEOPLASTIC_TRANSFORMATION_BY_8P_DELETION_DN		21	-0.522603	-1.59981	0.029703	0.239037	1	839	tags=29%, list=8%, signal=31%
REACTOME_O_LINKED_GLYCOSYLATION	REACTOME_O_LINKED_GLYCOSYLATION		59	-0.519257	-1.59966	0.0449679	0.238638	1	2152	tags=42%, list=20%, signal=53%
KOYAMA_SEMA3B_TARGETS_UP	KOYAMA_SEMA3B_TARGETS_UP		173	-0.380703	-1.59884	0.00823045	0.239437	1	2239	tags=34%, list=21%, signal=43%
DACOSTA_ERCC3_ALLELE_XPCS_VS_TTD_DN	DACOSTA_ERCC3_ALLELE_XPCS_VS_TTD_DN		28	-0.550488	-1.59836	0.0231092	0.239417	1	1309	tags=39%, list=12%, signal=45%
QI_HYPOXIA	QI_HYPOXIA		91	-0.425672	-1.59692	0.0336842	0.241062	1	2654	tags=42%, list=25%, signal=55%
SABATES_COLORECTAL_ADENOMA_UP	SABATES_COLORECTAL_ADENOMA_UP		63	-0.479609	-1.59674	0.0340681	0.240581	1	2053	tags=41%, list=20%, signal=51%
CARRILLOREIXACH_HEPATOBLASTOMA_VS_NORMAL_HYPOMETHYLATED_AND_UP	CARRILLOREIXACH_HEPATOBLASTOMA_VS_NORMAL_HYPOMETHYLATED_AND_UP		124	-0.423573	-1.59617	0.0311891	0.240858	1	1566	tags=34%, list=15%, signal=39%
WP_TGFBETA_RECEPTOR_SIGNALING_IN_SKELETAL_DYSPLASIAS	WP_TGFBETA_RECEPTOR_SIGNALING_IN_SKELETAL_DYSPLASIAS		39	-0.463824	-1.59523	0.0316206	0.241506	1	2313	tags=44%, list=22%, signal=56%
PEREZ_TP53_AND_TP63_TARGETS	PEREZ_TP53_AND_TP63_TARGETS		110	-0.436743	-1.59513	0.0178571	0.240986	1	3400	tags=58%, list=32%, signal=85%
WANG_HCP_PROSTATE_CANCER	WANG_HCP_PROSTATE_CANCER		69	-0.398765	-1.59255	0.010661	0.244424	1	2496	tags=41%, list=24%, signal=53%
WP_COMPLEMENT_SYSTEM	WP_COMPLEMENT_SYSTEM		88	-0.572259	-1.59105	0.0688259	0.246225	1	3117	tags=68%, list=30%, signal=96%
DAVICIONI_PAX_FOXO1_SIGNATURE_IN_ARMS_UP	DAVICIONI_PAX_FOXO1_SIGNATURE_IN_ARMS_UP		38	-0.437507	-1.59022	0.0164609	0.2467	1	2358	tags=42%, list=22%, signal=54%
WP_PRIMARY_FOCAL_SEGMENTAL_GLOMERULOSCLEROSIS_FSGS	WP_PRIMARY_FOCAL_SEGMENTAL_GLOMERULOSCLEROSIS_FSGS		56	-0.458656	-1.59017	0.0254777	0.246044	1	2090	tags=38%, list=20%, signal=47%
BLANCO_MELO_RESPIRATORY_SYNCYTIAL_VIRUS_INFECTION_A594_CELLS_DN	BLANCO_MELO_RESPIRATORY_SYNCYTIAL_VIRUS_INFECTION_A594_CELLS_DN		34	-0.547094	-1.58855	0.0516529	0.248085	1	3465	tags=74%, list=33%, signal=109%
REACTOME_DEFECTIVE_B4GALT7_CAUSES_EDS_PROGEROID_TYPE	REACTOME_DEFECTIVE_B4GALT7_CAUSES_EDS_PROGEROID_TYPE		16	-0.617747	-1.58818	0.0607843	0.248003	1	761	tags=38%, list=7%, signal=40%
BURTON_ADIPOGENESIS_PEAK_AT_0HR	BURTON_ADIPOGENESIS_PEAK_AT_0HR		44	-0.475016	-1.58758	0.0346939	0.248182	1	1434	tags=36%, list=14%, signal=42%
SARRIO_EPITHELIAL_MESENCHYMAL_TRANSITION_DN	SARRIO_EPITHELIAL_MESENCHYMAL_TRANSITION_DN		94	-0.418945	-1.58731	0.014	0.247853	1	1608	tags=33%, list=15%, signal=39%
HORIUCHI_WTAP_TARGETS_UP	HORIUCHI_WTAP_TARGETS_UP		203	-0.388883	-1.58692	0.0141414	0.247803	1	2818	tags=42%, list=27%, signal=57%
WP_GENES_CONTROLLING_NEPHROGENESIS	WP_GENES_CONTROLLING_NEPHROGENESIS		19	-0.579508	-1.58618	0.0449219	0.248276	1	2025	tags=58%, list=19%, signal=72%
GRAHAM_CML_DIVIDING_VS_NORMAL_QUIESCENT_DN	GRAHAM_CML_DIVIDING_VS_NORMAL_QUIESCENT_DN		62	-0.46944	-1.58588	0.022	0.248051	1	3167	tags=53%, list=30%, signal=76%
DAUER_STAT3_TARGETS_UP	DAUER_STAT3_TARGETS_UP		38	-0.553594	-1.5856	0.0392157	0.247824	1	2549	tags=61%, list=24%, signal=80%
GALINDO_IMMUNE_RESPONSE_TO_ENTEROTOXIN	GALINDO_IMMUNE_RESPONSE_TO_ENTEROTOXIN		51	-0.487412	-1.58307	0.0392562	0.251448	1	2358	tags=45%, list=22%, signal=58%
KRIGE_AMINO_ACID_DEPRIVATION	KRIGE_AMINO_ACID_DEPRIVATION		18	-0.584718	-1.58273	0.0423729	0.251298	1	2090	tags=50%, list=20%, signal=62%
LIU_OVARIAN_CANCER_TUMORS_AND_XENOGRAFTS_KINASES_DN	LIU_OVARIAN_CANCER_TUMORS_AND_XENOGRAFTS_KINASES_DN		27	-0.58576	-1.58217	0.0451866	0.251466	1	2802	tags=67%, list=27%, signal=91%
RIGGINS_TAMOXIFEN_RESISTANCE_UP	RIGGINS_TAMOXIFEN_RESISTANCE_UP		45	-0.443162	-1.58103	0.0207469	0.252594	1	1770	tags=33%, list=17%, signal=40%
REACTOME_UNFOLDED_PROTEIN_RESPONSE_UPR	REACTOME_UNFOLDED_PROTEIN_RESPONSE_UPR		78	-0.429561	-1.58092	0.0329218	0.252043	1	1510	tags=29%, list=14%, signal=34%
GAUSSMANN_MLL_AF4_FUSION_TARGETS_F_UP	GAUSSMANN_MLL_AF4_FUSION_TARGETS_F_UP		119	-0.412263	-1.58045	0.00856531	0.252086	1	2584	tags=42%, list=25%, signal=55%
TURASHVILI_BREAST_LOBULAR_CARCINOMA_VS_LOBULAR_NORMAL_DN	TURASHVILI_BREAST_LOBULAR_CARCINOMA_VS_LOBULAR_NORMAL_DN		66	-0.529448	-1.57987	0.0761523	0.252255	1	1045	tags=39%, list=10%, signal=43%
REACTOME_DISEASES_OF_GLYCOSYLATION	REACTOME_DISEASES_OF_GLYCOSYLATION		105	-0.464338	-1.57932	0.06875	0.252477	1	2596	tags=47%, list=25%, signal=61%
GILDEA_METASTASIS	GILDEA_METASTASIS		26	-0.541923	-1.57902	0.040404	0.252336	1	2450	tags=42%, list=23%, signal=55%
FIGUEROA_AML_METHYLATION_CLUSTER_6_DN	FIGUEROA_AML_METHYLATION_CLUSTER_6_DN		16	-0.555825	-1.57897	0.0185567	0.251731	1	2050	tags=38%, list=19%, signal=47%
YAO_TEMPORAL_RESPONSE_TO_PROGESTERONE_CLUSTER_8	YAO_TEMPORAL_RESPONSE_TO_PROGESTERONE_CLUSTER_8		36	-0.434756	-1.57806	0.0188285	0.252542	1	1548	tags=33%, list=15%, signal=39%
WP_LEUKOCYTEINTRINSIC_HIPPO_PATHWAY_FUNCTIONS	WP_LEUKOCYTEINTRINSIC_HIPPO_PATHWAY_FUNCTIONS		27	-0.484793	-1.57796	0.0226337	0.251979	1	1827	tags=30%, list=17%, signal=36%
WP_SUDDEN_INFANT_DEATH_SYNDROME_SIDS_SUSCEPTIBILITY_PATHWAYS	WP_SUDDEN_INFANT_DEATH_SYNDROME_SIDS_SUSCEPTIBILITY_PATHWAYS		75	-0.398868	-1.57787	0.0139721	0.251443	1	3163	tags=45%, list=30%, signal=64%
IIZUKA_LIVER_CANCER_PROGRESSION_L1_G1_UP	IIZUKA_LIVER_CANCER_PROGRESSION_L1_G1_UP		16	-0.566301	-1.57764	0.031746	0.251082	1	1695	tags=38%, list=16%, signal=45%
HOSHIDA_LIVER_CANCER_SURVIVAL_UP	HOSHIDA_LIVER_CANCER_SURVIVAL_UP		59	-0.45786	-1.57754	0.0443548	0.250584	1	2581	tags=49%, list=25%, signal=65%
GRAHAM_CML_QUIESCENT_VS_NORMAL_QUIESCENT_DN	GRAHAM_CML_QUIESCENT_VS_NORMAL_QUIESCENT_DN		29	-0.570646	-1.57734	0.042	0.250278	1	2787	tags=66%, list=27%, signal=89%
MOHANKUMAR_HOXA1_TARGETS_DN	MOHANKUMAR_HOXA1_TARGETS_DN		81	-0.444518	-1.57717	0.0199601	0.249895	1	3340	tags=57%, list=32%, signal=83%
REACTOME_SCAVENGING_BY_CLASS_A_RECEPTORS	REACTOME_SCAVENGING_BY_CLASS_A_RECEPTORS		18	-0.671791	-1.57626	0.0362903	0.250746	1	1414	tags=50%, list=13%, signal=58%
REACTOME_CHONDROITIN_SULFATE_DERMATAN_SULFATE_METABOLISM	REACTOME_CHONDROITIN_SULFATE_DERMATAN_SULFATE_METABOLISM		36	-0.543583	-1.57607	0.0601202	0.250381	1	2596	tags=56%, list=25%, signal=74%
DEMAGALHAES_AGING_UP	DEMAGALHAES_AGING_UP		49	-0.48794	-1.57437	0.0478088	0.252583	1	1523	tags=37%, list=14%, signal=43%
OHGUCHI_LIVER_HNF4A_TARGETS_DN	OHGUCHI_LIVER_HNF4A_TARGETS_DN		80	-0.468716	-1.57333	0.0609756	0.253728	1	3146	tags=52%, list=30%, signal=74%
MACLACHLAN_BRCA1_TARGETS_DN	MACLACHLAN_BRCA1_TARGETS_DN		15	-0.56514	-1.57264	0.0414079	0.254254	1	1280	tags=47%, list=12%, signal=53%
BIOCARTA_INTEGRIN_PATHWAY	BIOCARTA_INTEGRIN_PATHWAY		33	-0.494732	-1.57262	0.04158	0.253614	1	3102	tags=48%, list=30%, signal=69%
CHIANG_LIVER_CANCER_SUBCLASS_CTNNB1_DN	CHIANG_LIVER_CANCER_SUBCLASS_CTNNB1_DN		111	-0.484075	-1.57236	0.0603622	0.253334	1	2082	tags=42%, list=20%, signal=52%
SHIPP_DLBCL_VS_FOLLICULAR_LYMPHOMA_DN	SHIPP_DLBCL_VS_FOLLICULAR_LYMPHOMA_DN		30	-0.534177	-1.56983	0.0498008	0.256624	1	1905	tags=40%, list=18%, signal=49%
MASSARWEH_TAMOXIFEN_RESISTANCE_UP	MASSARWEH_TAMOXIFEN_RESISTANCE_UP		398	-0.332509	-1.56945	0.00210526	0.256551	1	2633	tags=39%, list=25%, signal=50%
GAUSSMANN_MLL_AF4_FUSION_TARGETS_F_DN	GAUSSMANN_MLL_AF4_FUSION_TARGETS_F_DN		20	-0.52108	-1.56907	0.0349794	0.256518	1	3179	tags=75%, list=30%, signal=107%
LANDIS_ERBB2_BREAST_TUMORS_65_UP	LANDIS_ERBB2_BREAST_TUMORS_65_UP		19	-0.554714	-1.569	0.0714286	0.255947	1	702	tags=26%, list=7%, signal=28%
SCHLESINGER_METHYLATED_DE_NOVO_IN_CANCER	SCHLESINGER_METHYLATED_DE_NOVO_IN_CANCER		42	-0.47977	-1.56871	0.0257937	0.255749	1	2787	tags=52%, list=27%, signal=71%
OLSSON_E2F3_TARGETS_DN	OLSSON_E2F3_TARGETS_DN		29	-0.497651	-1.56857	0.0440252	0.255254	1	2053	tags=41%, list=20%, signal=51%
ZHOU_INFLAMMATORY_RESPONSE_FIMA_UP	ZHOU_INFLAMMATORY_RESPONSE_FIMA_UP		238	-0.352418	-1.56765	0.00609756	0.256146	1	2379	tags=37%, list=23%, signal=46%
LIU_TARGETS_OF_VMYB_VS_CMYB_DN	LIU_TARGETS_OF_VMYB_VS_CMYB_DN		24	-0.52724	-1.56759	0.0365854	0.255558	1	3366	tags=63%, list=32%, signal=92%
WOOD_EBV_EBNA1_TARGETS_DN	WOOD_EBV_EBNA1_TARGETS_DN		39	-0.475017	-1.56693	0.0466102	0.255962	1	3224	tags=62%, list=31%, signal=88%
XU_HGF_SIGNALING_NOT_VIA_AKT1_48HR_UP	XU_HGF_SIGNALING_NOT_VIA_AKT1_48HR_UP		30	-0.516643	-1.56647	0.0460251	0.256004	1	2239	tags=50%, list=21%, signal=63%
KIM_LIVER_CANCER_POOR_SURVIVAL_UP	KIM_LIVER_CANCER_POOR_SURVIVAL_UP		18	-0.559547	-1.56626	0.0386179	0.25566	1	2590	tags=67%, list=25%, signal=88%
NAKAYAMA_FRA2_TARGETS	NAKAYAMA_FRA2_TARGETS		31	-0.479525	-1.56612	0.0394191	0.255239	1	2598	tags=45%, list=25%, signal=60%
WEINMANN_ADAPTATION_TO_HYPOXIA_UP	WEINMANN_ADAPTATION_TO_HYPOXIA_UP		21	-0.527601	-1.56583	0.0322581	0.255092	1	905	tags=33%, list=9%, signal=36%
PID_TCR_CALCIUM_PATHWAY	PID_TCR_CALCIUM_PATHWAY		17	-0.584333	-1.56552	0.0373444	0.254958	1	1720	tags=41%, list=16%, signal=49%
MISSIAGLIA_REGULATED_BY_METHYLATION_UP	MISSIAGLIA_REGULATED_BY_METHYLATION_UP		92	-0.422577	-1.56543	0.0338983	0.254412	1	2787	tags=41%, list=27%, signal=56%
SCHOEN_NFKB_SIGNALING	SCHOEN_NFKB_SIGNALING		17	-0.680413	-1.5637	0.0547667	0.256643	1	2727	tags=71%, list=26%, signal=95%
REACTOME_INTERLEUKIN_10_SIGNALING	REACTOME_INTERLEUKIN_10_SIGNALING		21	-0.640275	-1.56256	0.0591837	0.257915	1	1434	tags=43%, list=14%, signal=50%
LEE_AGING_MUSCLE_DN	LEE_AGING_MUSCLE_DN		28	-0.465573	-1.56249	0.0165975	0.257352	1	2206	tags=46%, list=21%, signal=59%
REACTOME_MET_ACTIVATES_PTK2_SIGNALING	REACTOME_MET_ACTIVATES_PTK2_SIGNALING		27	-0.629943	-1.56159	0.056338	0.258181	1	1016	tags=52%, list=10%, signal=57%
APPEL_IMATINIB_RESPONSE	APPEL_IMATINIB_RESPONSE		32	-0.635941	-1.56152	0.108696	0.257652	1	2596	tags=66%, list=25%, signal=87%
MCBRYAN_PUBERTAL_BREAST_4_5WK_UP	MCBRYAN_PUBERTAL_BREAST_4_5WK_UP		172	-0.375438	-1.56104	0.0188679	0.257777	1	2807	tags=42%, list=27%, signal=57%
RICKMAN_TUMOR_DIFFERENTIATED_WELL_VS_MODERATELY_DN	RICKMAN_TUMOR_DIFFERENTIATED_WELL_VS_MODERATELY_DN		55	-0.454808	-1.56085	0.0269151	0.257448	1	2234	tags=45%, list=21%, signal=57%
MEBARKI_HCC_PROGENITOR_WNT_UP_BLOCKED_BY_FZD8CRD	MEBARKI_HCC_PROGENITOR_WNT_UP_BLOCKED_BY_FZD8CRD		80	-0.440437	-1.56056	0.0423892	0.257275	1	1809	tags=38%, list=17%, signal=45%
BURTON_ADIPOGENESIS_1	BURTON_ADIPOGENESIS_1		20	-0.521979	-1.56037	0.0403226	0.256885	1	2286	tags=50%, list=22%, signal=64%
BIOCARTA_SPPA_PATHWAY	BIOCARTA_SPPA_PATHWAY		15	-0.595663	-1.55968	0.0456349	0.257431	1	3080	tags=53%, list=29%, signal=75%
NUTT_GBM_VS_AO_GLIOMA_UP	NUTT_GBM_VS_AO_GLIOMA_UP		43	-0.460814	-1.55954	0.0527383	0.257018	1	3010	tags=47%, list=29%, signal=65%
GOLDRATH_IMMUNE_MEMORY	GOLDRATH_IMMUNE_MEMORY		55	-0.403457	-1.55872	0.0203666	0.257696	1	1356	tags=29%, list=13%, signal=33%
REACTOME_CELL_CELL_COMMUNICATION	REACTOME_CELL_CELL_COMMUNICATION		85	-0.430282	-1.55833	0.0390625	0.257663	1	2909	tags=51%, list=28%, signal=69%
SHETH_LIVER_CANCER_VS_TXNIP_LOSS_PAM1	SHETH_LIVER_CANCER_VS_TXNIP_LOSS_PAM1		190	-0.347892	-1.55816	0.00630252	0.25728	1	2471	tags=38%, list=24%, signal=49%
WP_LUNG_FIBROSIS	WP_LUNG_FIBROSIS		32	-0.545084	-1.55804	0.0424242	0.256843	1	2852	tags=63%, list=27%, signal=86%
POS_HISTAMINE_RESPONSE_NETWORK	POS_HISTAMINE_RESPONSE_NETWORK		25	-0.496636	-1.55794	0.0358566	0.256435	1	1089	tags=36%, list=10%, signal=40%
REACTOME_DISEASES_ASSOCIATED_WITH_O_GLYCOSYLATION_OF_PROTEINS	REACTOME_DISEASES_ASSOCIATED_WITH_O_GLYCOSYLATION_OF_PROTEINS		37	-0.566541	-1.55749	0.0730689	0.256533	1	2152	tags=49%, list=20%, signal=61%
LEONARD_HYPOXIA	LEONARD_HYPOXIA		28	-0.553578	-1.55742	0.0728745	0.255992	1	1977	tags=54%, list=19%, signal=66%
NOUSHMEHR_GBM_SILENCED_BY_METHYLATION	NOUSHMEHR_GBM_SILENCED_BY_METHYLATION		31	-0.494734	-1.55728	0.0404858	0.255607	1	2196	tags=45%, list=21%, signal=57%
KEGG_COMPLEMENT_AND_COAGULATION_CASCADES	KEGG_COMPLEMENT_AND_COAGULATION_CASCADES		62	-0.684344	-1.55703	0.0952381	0.25542	1	2176	tags=69%, list=21%, signal=87%
PID_ECADHERIN_STABILIZATION_PATHWAY	PID_ECADHERIN_STABILIZATION_PATHWAY		34	-0.477688	-1.55644	0.0366599	0.255824	1	1402	tags=29%, list=13%, signal=34%
BURTON_ADIPOGENESIS_PEAK_AT_2HR	BURTON_ADIPOGENESIS_PEAK_AT_2HR		31	-0.516012	-1.55628	0.0424242	0.25546	1	1625	tags=48%, list=15%, signal=57%
ZWANG_CLASS_2_TRANSIENTLY_INDUCED_BY_EGF	ZWANG_CLASS_2_TRANSIENTLY_INDUCED_BY_EGF		27	-0.515522	-1.55607	0.0220441	0.255171	1	2288	tags=52%, list=22%, signal=66%
LEE_AGING_NEOCORTEX_UP	LEE_AGING_NEOCORTEX_UP		65	-0.424558	-1.55579	0.0333333	0.25503	1	2786	tags=43%, list=26%, signal=58%
HUPER_BREAST_BASAL_VS_LUMINAL_DN	HUPER_BREAST_BASAL_VS_LUMINAL_DN		40	-0.488267	-1.55458	0.0438247	0.256346	1	1930	tags=43%, list=18%, signal=52%
REACTOME_TP53_REGULATES_TRANSCRIPTION_OF_CELL_DEATH_GENES	REACTOME_TP53_REGULATES_TRANSCRIPTION_OF_CELL_DEATH_GENES		32	-0.448916	-1.55426	0.0188285	0.256263	1	1337	tags=28%, list=13%, signal=32%
WP_SPLICING_FACTOR_NOVA_REGULATED_SYNAPTIC_PROTEINS	WP_SPLICING_FACTOR_NOVA_REGULATED_SYNAPTIC_PROTEINS		30	-0.486946	-1.55409	0.039916	0.255933	1	2989	tags=60%, list=28%, signal=84%
VALK_AML_WITH_EVI1	VALK_AML_WITH_EVI1		18	-0.544128	-1.55388	0.0368217	0.255723	1	1706	tags=44%, list=16%, signal=53%
GAUSSMANN_MLL_AF4_FUSION_TARGETS_A_DN	GAUSSMANN_MLL_AF4_FUSION_TARGETS_A_DN		58	-0.401742	-1.55336	0.00596422	0.255999	1	2807	tags=50%, list=27%, signal=68%
ACEVEDO_LIVER_TUMOR_VS_NORMAL_ADJACENT_TISSUE_DN	ACEVEDO_LIVER_TUMOR_VS_NORMAL_ADJACENT_TISSUE_DN		187	-0.350242	-1.55323	0.0170576	0.255579	1	2086	tags=34%, list=20%, signal=42%
KEGG_HYPERTROPHIC_CARDIOMYOPATHY_HCM	KEGG_HYPERTROPHIC_CARDIOMYOPATHY_HCM		50	-0.528238	-1.55254	0.0569106	0.256026	1	3011	tags=66%, list=29%, signal=92%
FLORIO_NEOCORTEX_BASAL_RADIAL_GLIA_UP	FLORIO_NEOCORTEX_BASAL_RADIAL_GLIA_UP		135	-0.418617	-1.55144	0.0258964	0.257106	1	1875	tags=33%, list=18%, signal=39%
VERHAAK_AML_WITH_NPM1_MUTATED_UP	VERHAAK_AML_WITH_NPM1_MUTATED_UP		125	-0.489484	-1.55089	0.0843373	0.25736	1	2973	tags=50%, list=28%, signal=69%
ONDER_CDH1_TARGETS_3_UP	ONDER_CDH1_TARGETS_3_UP		15	-0.533837	-1.54923	0.0378151	0.259403	1	2994	tags=67%, list=28%, signal=93%
BROWN_MYELOID_CELL_DEVELOPMENT_UP	BROWN_MYELOID_CELL_DEVELOPMENT_UP		120	-0.482959	-1.54907	0.0872211	0.259074	1	2596	tags=48%, list=25%, signal=62%
BIOCARTA_TFF_PATHWAY	BIOCARTA_TFF_PATHWAY		18	-0.499116	-1.54903	0.0381356	0.258526	1	2418	tags=39%, list=23%, signal=50%
WP_EICOSANOID_METABOLISM_VIA_CYCLOOXYGENASES_COX	WP_EICOSANOID_METABOLISM_VIA_CYCLOOXYGENASES_COX		18	-0.530878	-1.54765	0.0529532	0.260283	1	1644	tags=33%, list=16%, signal=39%
ZHONG_SECRETOME_OF_LUNG_CANCER_AND_FIBROBLAST	ZHONG_SECRETOME_OF_LUNG_CANCER_AND_FIBROBLAST		125	-0.394158	-1.54751	0.0247423	0.259869	1	1781	tags=32%, list=17%, signal=38%
VERNELL_RETINOBLASTOMA_PATHWAY_DN	VERNELL_RETINOBLASTOMA_PATHWAY_DN		16	-0.531721	-1.54683	0.0382294	0.260371	1	2400	tags=50%, list=23%, signal=65%
HUMMERICH_SKIN_CANCER_PROGRESSION_DN	HUMMERICH_SKIN_CANCER_PROGRESSION_DN		92	-0.421161	-1.54677	0.0461216	0.259877	1	2639	tags=46%, list=25%, signal=60%
MARTENS_TRETINOIN_RESPONSE_UP	MARTENS_TRETINOIN_RESPONSE_UP		256	-0.415425	-1.54655	0.0323232	0.259639	1	2611	tags=45%, list=25%, signal=59%
NAGASHIMA_EGF_SIGNALING_UP	NAGASHIMA_EGF_SIGNALING_UP		29	-0.515613	-1.54647	0.0561331	0.259184	1	1590	tags=41%, list=15%, signal=49%
LEE_LIVER_CANCER_DENA_UP	LEE_LIVER_CANCER_DENA_UP		45	-0.444767	-1.54632	0.0403226	0.258821	1	3155	tags=58%, list=30%, signal=82%
CHIANG_LIVER_CANCER_SUBCLASS_INTERFERON_UP	CHIANG_LIVER_CANCER_SUBCLASS_INTERFERON_UP		17	-0.561251	-1.54618	0.0509165	0.258401	1	1543	tags=41%, list=15%, signal=48%
ZHU_CMV_8_HR_DN	ZHU_CMV_8_HR_DN		38	-0.447851	-1.54614	0.0300601	0.257876	1	3013	tags=55%, list=29%, signal=77%
IVANOVA_HEMATOPOIESIS_STEM_CELL_LONG_TERM	IVANOVA_HEMATOPOIESIS_STEM_CELL_LONG_TERM		121	-0.380462	-1.54566	0.0177866	0.25803	1	1006	tags=23%, list=10%, signal=25%
REACTOME_SMOOTH_MUSCLE_CONTRACTION	REACTOME_SMOOTH_MUSCLE_CONTRACTION		31	-0.583803	-1.54555	0.0736434	0.25761	1	3495	tags=77%, list=33%, signal=116%
REACTOME_POTASSIUM_CHANNELS	REACTOME_POTASSIUM_CHANNELS		20	-0.578209	-1.54553	0.0518962	0.257054	1	2168	tags=50%, list=21%, signal=63%
HELLER_HDAC_TARGETS_UP	HELLER_HDAC_TARGETS_UP		227	-0.321111	-1.54532	0.0040404	0.256816	1	1705	tags=26%, list=16%, signal=30%
HADDAD_T_LYMPHOCYTE_AND_NK_PROGENITOR_UP	HADDAD_T_LYMPHOCYTE_AND_NK_PROGENITOR_UP		58	-0.408933	-1.54472	0.0188679	0.257242	1	1975	tags=36%, list=19%, signal=44%
REACTOME_MOLECULES_ASSOCIATED_WITH_ELASTIC_FIBRES	REACTOME_MOLECULES_ASSOCIATED_WITH_ELASTIC_FIBRES		29	-0.602781	-1.5446	0.0673077	0.256824	1	2674	tags=72%, list=25%, signal=97%
RAMASWAMY_METASTASIS_DN	RAMASWAMY_METASTASIS_DN		41	-0.448139	-1.5446	0.0214008	0.256245	1	2270	tags=44%, list=22%, signal=56%
POMEROY_MEDULLOBLASTOMA_PROGNOSIS_UP	POMEROY_MEDULLOBLASTOMA_PROGNOSIS_UP		35	-0.446771	-1.54441	0.0363248	0.255936	1	1415	tags=37%, list=13%, signal=43%
VANHARANTA_UTERINE_FIBROID_UP	VANHARANTA_UTERINE_FIBROID_UP		37	-0.494964	-1.54395	0.0455446	0.256153	1	1247	tags=38%, list=12%, signal=43%
WU_SILENCED_BY_METHYLATION_IN_BLADDER_CANCER	WU_SILENCED_BY_METHYLATION_IN_BLADDER_CANCER		34	-0.537845	-1.54243	0.0525253	0.258167	1	2546	tags=59%, list=24%, signal=77%
RODRIGUES_NTN1_TARGETS_DN	RODRIGUES_NTN1_TARGETS_DN		101	-0.395647	-1.54171	0.0121704	0.258708	1	2488	tags=38%, list=24%, signal=49%
REACTOME_SENSORY_PERCEPTION	REACTOME_SENSORY_PERCEPTION		92	-0.390115	-1.54087	0.03125	0.25948	1	1857	tags=28%, list=18%, signal=34%
DURAND_STROMA_S_UP	DURAND_STROMA_S_UP		186	-0.390174	-1.53983	0.0239521	0.26069	1	2221	tags=37%, list=21%, signal=46%
BERENJENO_TRANSFORMED_BY_RHOA_DN	BERENJENO_TRANSFORMED_BY_RHOA_DN		330	-0.3471	-1.53909	0.0163265	0.261294	1	1874	tags=31%, list=18%, signal=37%
PID_LYMPH_ANGIOGENESIS_PATHWAY	PID_LYMPH_ANGIOGENESIS_PATHWAY		21	-0.515582	-1.539	0.0514403	0.260866	1	1013	tags=29%, list=10%, signal=32%
ZHANG_TARGETS_OF_EWSR1_FLI1_FUSION	ZHANG_TARGETS_OF_EWSR1_FLI1_FUSION		72	-0.379196	-1.53847	0.0204499	0.261225	1	3189	tags=53%, list=30%, signal=75%
ROZANOV_MMP14_TARGETS_DN	ROZANOV_MMP14_TARGETS_DN		27	-0.513393	-1.5384	0.040404	0.260741	1	1695	tags=48%, list=16%, signal=57%
REACTOME_GLYCOSAMINOGLYCAN_METABOLISM	REACTOME_GLYCOSAMINOGLYCAN_METABOLISM		86	-0.469374	-1.5375	0.0794297	0.261574	1	2403	tags=43%, list=23%, signal=55%
SENESE_HDAC1_TARGETS_DN	SENESE_HDAC1_TARGETS_DN		182	-0.37948	-1.53742	0.0318725	0.26111	1	2729	tags=40%, list=26%, signal=53%
REACTOME_CELL_CELL_JUNCTION_ORGANIZATION	REACTOME_CELL_CELL_JUNCTION_ORGANIZATION		31	-0.509533	-1.53717	0.0633947	0.26095	1	1540	tags=35%, list=15%, signal=41%
CERVERA_SDHB_TARGETS_1_DN	CERVERA_SDHB_TARGETS_1_DN		16	-0.564942	-1.53637	0.0433884	0.261689	1	2206	tags=50%, list=21%, signal=63%
JIANG_TIP30_TARGETS_DN	JIANG_TIP30_TARGETS_DN		20	-0.511419	-1.53495	0.0717213	0.263416	1	3102	tags=55%, list=30%, signal=78%
KIM_RESPONSE_TO_TSA_AND_DECITABINE_UP	KIM_RESPONSE_TO_TSA_AND_DECITABINE_UP		80	-0.426105	-1.53452	0.0376238	0.263544	1	2999	tags=52%, list=29%, signal=73%
IZADPANAH_STEM_CELL_ADIPOSE_VS_BONE_UP	IZADPANAH_STEM_CELL_ADIPOSE_VS_BONE_UP		106	-0.372558	-1.53352	0.0385396	0.264581	1	2956	tags=45%, list=28%, signal=62%
PETROVA_PROX1_TARGETS_DN	PETROVA_PROX1_TARGETS_DN		45	-0.490398	-1.53318	0.0693069	0.264607	1	2004	tags=40%, list=19%, signal=49%
WOOD_EBV_EBNA1_TARGETS_UP	WOOD_EBV_EBNA1_TARGETS_UP		87	-0.367633	-1.53197	0.018595	0.265996	1	1204	tags=25%, list=11%, signal=28%
REACTOME_GLUCAGON_LIKE_PEPTIDE_1_GLP1_REGULATES_INSULIN_SECRETION	REACTOME_GLUCAGON_LIKE_PEPTIDE_1_GLP1_REGULATES_INSULIN_SECRETION		25	-0.544053	-1.53149	0.0679612	0.266151	1	3154	tags=56%, list=30%, signal=80%
VERRECCHIA_DELAYED_RESPONSE_TO_TGFB1	VERRECCHIA_DELAYED_RESPONSE_TO_TGFB1		30	-0.508487	-1.53144	0.064257	0.265689	1	1689	tags=43%, list=16%, signal=51%
KIM_WT1_TARGETS_12HR_UP	KIM_WT1_TARGETS_12HR_UP		120	-0.366765	-1.53079	0.0107527	0.266231	1	2229	tags=38%, list=21%, signal=47%
HERNANDEZ_ABERRANT_MITOSIS_BY_DOCETACEL_2NM_UP	HERNANDEZ_ABERRANT_MITOSIS_BY_DOCETACEL_2NM_UP		53	-0.429125	-1.53073	0.0203666	0.265781	1	2327	tags=42%, list=22%, signal=53%
SENESE_HDAC2_TARGETS_DN	SENESE_HDAC2_TARGETS_DN		76	-0.462369	-1.53042	0.0471513	0.265694	1	2729	tags=50%, list=26%, signal=67%
LEE_NEURAL_CREST_STEM_CELL_UP	LEE_NEURAL_CREST_STEM_CELL_UP		101	-0.396763	-1.53025	0.0326531	0.26541	1	2526	tags=43%, list=24%, signal=55%
BENPORATH_ES_WITH_H3K27ME3	BENPORATH_ES_WITH_H3K27ME3		332	-0.369544	-1.52975	0.0160321	0.265572	1	2346	tags=35%, list=22%, signal=44%
MOOTHA_GLYCOLYSIS	MOOTHA_GLYCOLYSIS		20	-0.56241	-1.52829	0.0780591	0.267426	1	2336	tags=60%, list=22%, signal=77%
MISHRA_CARCINOMA_ASSOCIATED_FIBROBLAST_UP	MISHRA_CARCINOMA_ASSOCIATED_FIBROBLAST_UP		17	-0.616642	-1.52822	0.0778443	0.266967	1	3062	tags=71%, list=29%, signal=99%
REACTOME_NRAGE_SIGNALS_DEATH_THROUGH_JNK	REACTOME_NRAGE_SIGNALS_DEATH_THROUGH_JNK		45	-0.426922	-1.52431	0.0287474	0.272818	1	2994	tags=49%, list=28%, signal=68%
IZADPANAH_STEM_CELL_ADIPOSE_VS_BONE_DN	IZADPANAH_STEM_CELL_ADIPOSE_VS_BONE_DN		77	-0.453068	-1.5229	0.0628803	0.2746	1	2109	tags=42%, list=20%, signal=52%
PID_INTEGRIN5_PATHWAY	PID_INTEGRIN5_PATHWAY		15	-0.639714	-1.52283	0.0591716	0.274131	1	1590	tags=53%, list=15%, signal=63%
CHIBA_RESPONSE_TO_TSA	CHIBA_RESPONSE_TO_TSA		35	-0.435706	-1.52271	0.0286885	0.273734	1	2818	tags=49%, list=27%, signal=66%
REACTOME_G_ALPHA_12_13_SIGNALLING_EVENTS	REACTOME_G_ALPHA_12_13_SIGNALLING_EVENTS		56	-0.422914	-1.52257	0.0403226	0.273454	1	2920	tags=45%, list=28%, signal=61%
ABBUD_LIF_SIGNALING_1_UP	ABBUD_LIF_SIGNALING_1_UP		32	-0.519171	-1.52129	0.0618763	0.274949	1	2036	tags=44%, list=19%, signal=54%
BROWNE_HCMV_INFECTION_16HR_DN	BROWNE_HCMV_INFECTION_16HR_DN		62	-0.415914	-1.52103	0.0443548	0.274796	1	2542	tags=48%, list=24%, signal=63%
BEGUM_TARGETS_OF_PAX3_FOXO1_FUSION_DN	BEGUM_TARGETS_OF_PAX3_FOXO1_FUSION_DN		31	-0.499098	-1.51963	0.0514403	0.276483	1	1179	tags=39%, list=11%, signal=43%
REACTOME_ACTIVATION_OF_MATRIX_METALLOPROTEINASES	REACTOME_ACTIVATION_OF_MATRIX_METALLOPROTEINASES		22	-0.623558	-1.51926	0.0822785	0.27647	1	3305	tags=77%, list=31%, signal=112%
WP_RAS_AND_BRADYKININ_PATHWAYS_IN_COVID19	WP_RAS_AND_BRADYKININ_PATHWAYS_IN_COVID19		15	-0.632321	-1.51854	0.0698603	0.277144	1	3469	tags=80%, list=33%, signal=119%
VART_KSHV_INFECTION_ANGIOGENIC_MARKERS_DN	VART_KSHV_INFECTION_ANGIOGENIC_MARKERS_DN		68	-0.497052	-1.51784	0.0846457	0.277722	1	2657	tags=56%, list=25%, signal=74%
WINZEN_DEGRADED_VIA_KHSRP	WINZEN_DEGRADED_VIA_KHSRP		45	-0.495864	-1.51643	0.0588235	0.279586	1	1785	tags=36%, list=17%, signal=43%
JINESH_BLEBBISHIELD_TO_IMMUNE_CELL_FUSION_PBSHMS_UP	JINESH_BLEBBISHIELD_TO_IMMUNE_CELL_FUSION_PBSHMS_UP		280	-0.330572	-1.51435	0.0162933	0.282439	1	2705	tags=40%, list=26%, signal=52%
REACTOME_OTHER_INTERLEUKIN_SIGNALING	REACTOME_OTHER_INTERLEUKIN_SIGNALING		16	-0.551756	-1.51288	0.0668016	0.284357	1	2336	tags=44%, list=22%, signal=56%
NAKAMURA_TUMOR_ZONE_PERIPHERAL_VS_CENTRAL_DN	NAKAMURA_TUMOR_ZONE_PERIPHERAL_VS_CENTRAL_DN		434	-0.30529	-1.51268	0.0043956	0.284138	1	2094	tags=29%, list=20%, signal=34%
BIOCARTA_IGF1R_PATHWAY	BIOCARTA_IGF1R_PATHWAY		20	-0.483969	-1.51183	0.036961	0.285063	1	3154	tags=50%, list=30%, signal=71%
KYNG_DNA_DAMAGE_BY_4NQO_OR_UV	KYNG_DNA_DAMAGE_BY_4NQO_OR_UV		46	-0.381	-1.51155	0.0164948	0.284964	1	1574	tags=24%, list=15%, signal=28%
WP_OXIDATION_BY_CYTOCHROME_P450	WP_OXIDATION_BY_CYTOCHROME_P450		18	-0.521326	-1.51135	0.0557851	0.28473	1	2513	tags=50%, list=24%, signal=66%
GRUETZMANN_PANCREATIC_CANCER_UP	GRUETZMANN_PANCREATIC_CANCER_UP		309	-0.335411	-1.51006	0.0339703	0.286329	1	2787	tags=42%, list=27%, signal=56%
REACTOME_G_PROTEIN_MEDIATED_EVENTS	REACTOME_G_PROTEIN_MEDIATED_EVENTS		42	-0.457604	-1.51006	0.0449898	0.285744	1	3154	tags=48%, list=30%, signal=68%
WIERENGA_STAT5A_TARGETS_UP	WIERENGA_STAT5A_TARGETS_UP		123	-0.403032	-1.51001	0.0297872	0.285274	1	2562	tags=43%, list=24%, signal=56%
ZWANG_EGF_PERSISTENTLY_DN	ZWANG_EGF_PERSISTENTLY_DN		45	-0.409158	-1.50958	0.034413	0.285393	1	2512	tags=47%, list=24%, signal=61%
ZHAN_MULTIPLE_MYELOMA_HP_DN	ZHAN_MULTIPLE_MYELOMA_HP_DN		35	-0.422216	-1.50912	0.04	0.285552	1	1563	tags=29%, list=15%, signal=33%
REACTOME_LAMININ_INTERACTIONS	REACTOME_LAMININ_INTERACTIONS		26	-0.653443	-1.50895	0.0970297	0.285299	1	2587	tags=77%, list=25%, signal=102%
RICKMAN_TUMOR_DIFFERENTIATED_MODERATELY_VS_POORLY_UP	RICKMAN_TUMOR_DIFFERENTIATED_MODERATELY_VS_POORLY_UP		100	-0.365377	-1.50863	0.050813	0.285279	1	2146	tags=33%, list=20%, signal=41%
SATO_SILENCED_BY_METHYLATION_IN_PANCREATIC_CANCER_1	SATO_SILENCED_BY_METHYLATION_IN_PANCREATIC_CANCER_1		239	-0.373329	-1.50847	0.0364372	0.28498	1	2798	tags=42%, list=27%, signal=56%
ZHAN_MULTIPLE_MYELOMA_LB_UP	ZHAN_MULTIPLE_MYELOMA_LB_UP		26	-0.464699	-1.50692	0.0381679	0.287023	1	2731	tags=54%, list=26%, signal=73%
SHETH_LIVER_CANCER_VS_TXNIP_LOSS_PAM2	SHETH_LIVER_CANCER_VS_TXNIP_LOSS_PAM2		118	-0.360085	-1.50646	0.0326531	0.287235	1	2436	tags=36%, list=23%, signal=47%
WIERENGA_STAT5A_TARGETS_GROUP1	WIERENGA_STAT5A_TARGETS_GROUP1		80	-0.403575	-1.5035	0.0338266	0.291483	1	2715	tags=48%, list=26%, signal=64%
LI_CISPLATIN_RESISTANCE_UP	LI_CISPLATIN_RESISTANCE_UP		17	-0.571112	-1.50346	0.0593047	0.290964	1	3364	tags=71%, list=32%, signal=104%
PACHER_TARGETS_OF_IGF1_AND_IGF2_UP	PACHER_TARGETS_OF_IGF1_AND_IGF2_UP		25	-0.499108	-1.50307	0.0553279	0.291033	1	954	tags=36%, list=9%, signal=39%
LI_INDUCED_T_TO_NATURAL_KILLER_UP	LI_INDUCED_T_TO_NATURAL_KILLER_UP		215	-0.409173	-1.50287	0.0611814	0.2908	1	2111	tags=35%, list=20%, signal=43%
MIKKELSEN_NPC_LCP_WITH_H3K4ME3	MIKKELSEN_NPC_LCP_WITH_H3K4ME3		39	-0.472824	-1.50205	0.0442656	0.291697	1	2042	tags=49%, list=19%, signal=60%
PEDERSEN_METASTASIS_BY_ERBB2_ISOFORM_4	PEDERSEN_METASTASIS_BY_ERBB2_ISOFORM_4		61	-0.402178	-1.50068	0.0366599	0.293484	1	1243	tags=25%, list=12%, signal=28%
CAIRO_HEPATOBLASTOMA_DN	CAIRO_HEPATOBLASTOMA_DN		171	-0.397059	-1.49947	0.0666667	0.294905	1	2100	tags=39%, list=20%, signal=47%
GHANDHI_BYSTANDER_IRRADIATION_UP	GHANDHI_BYSTANDER_IRRADIATION_UP		47	-0.471116	-1.49919	0.0502092	0.294815	1	2937	tags=47%, list=28%, signal=65%
VERHAAK_GLIOBLASTOMA_CLASSICAL	VERHAAK_GLIOBLASTOMA_CLASSICAL		107	-0.382911	-1.49893	0.0565657	0.294728	1	2088	tags=34%, list=20%, signal=42%
BURTON_ADIPOGENESIS_2	BURTON_ADIPOGENESIS_2		56	-0.369546	-1.49864	0.0265306	0.294678	1	1447	tags=32%, list=14%, signal=37%
DAVICIONI_MOLECULAR_ARMS_VS_ERMS_DN	DAVICIONI_MOLECULAR_ARMS_VS_ERMS_DN		133	-0.380427	-1.49849	0.0532787	0.294345	1	1431	tags=29%, list=14%, signal=34%
PEDERSEN_METASTASIS_BY_ERBB2_ISOFORM_7	PEDERSEN_METASTASIS_BY_ERBB2_ISOFORM_7		278	-0.318406	-1.49787	0.0215054	0.294808	1	2167	tags=31%, list=21%, signal=38%
PID_INTEGRIN2_PATHWAY	PID_INTEGRIN2_PATHWAY		26	-0.631551	-1.49785	0.089613	0.294276	1	2473	tags=65%, list=24%, signal=85%
MEISSNER_BRAIN_HCP_WITH_H3K27ME3	MEISSNER_BRAIN_HCP_WITH_H3K27ME3		45	-0.486908	-1.49779	0.0595483	0.293792	1	2290	tags=44%, list=22%, signal=57%
KEGG_CELL_ADHESION_MOLECULES_CAMS	KEGG_CELL_ADHESION_MOLECULES_CAMS		94	-0.468186	-1.4974	0.0791075	0.293842	1	3187	tags=52%, list=30%, signal=74%
MOREAUX_B_LYMPHOCYTE_MATURATION_BY_TACI_UP	MOREAUX_B_LYMPHOCYTE_MATURATION_BY_TACI_UP		54	-0.386396	-1.49556	0.0192308	0.296496	1	1702	tags=28%, list=16%, signal=33%
WANG_IMMORTALIZED_BY_HOXA9_AND_MEIS1_DN	WANG_IMMORTALIZED_BY_HOXA9_AND_MEIS1_DN		16	-0.592569	-1.49523	0.0766129	0.296453	1	1350	tags=44%, list=13%, signal=50%
LIU_VAV3_PROSTATE_CARCINOGENESIS_UP	LIU_VAV3_PROSTATE_CARCINOGENESIS_UP		70	-0.47029	-1.49454	0.0816327	0.297122	1	2977	tags=51%, list=28%, signal=71%
REACTOME_CELL_EXTRACELLULAR_MATRIX_INTERACTIONS	REACTOME_CELL_EXTRACELLULAR_MATRIX_INTERACTIONS		17	-0.642709	-1.4933	0.10241	0.298693	1	1798	tags=59%, list=17%, signal=71%
HADDAD_T_LYMPHOCYTE_AND_NK_PROGENITOR_DN	HADDAD_T_LYMPHOCYTE_AND_NK_PROGENITOR_DN		47	-0.537672	-1.49297	0.10559	0.298681	1	3336	tags=66%, list=32%, signal=96%
PEREZ_TP63_TARGETS	PEREZ_TP63_TARGETS		190	-0.370925	-1.49232	0.0287474	0.299226	1	3400	tags=49%, list=32%, signal=72%
BOHN_PRIMARY_IMMUNODEFICIENCY_SYNDROM_DN	BOHN_PRIMARY_IMMUNODEFICIENCY_SYNDROM_DN		28	-0.483897	-1.49133	0.0583333	0.300366	1	2504	tags=50%, list=24%, signal=65%
PAL_PRMT5_TARGETS_DN	PAL_PRMT5_TARGETS_DN		18	-0.506367	-1.4911	0.0708502	0.300216	1	3542	tags=67%, list=34%, signal=100%
MIKKELSEN_ES_HCP_WITH_H3_UNMETHYLATED	MIKKELSEN_ES_HCP_WITH_H3_UNMETHYLATED		17	-0.48212	-1.49089	0.0349076	0.299974	1	2168	tags=59%, list=21%, signal=74%
WP_PPAR_SIGNALING_PATHWAY	WP_PPAR_SIGNALING_PATHWAY		45	-0.450767	-1.49083	0.0594262	0.299521	1	2151	tags=47%, list=20%, signal=58%
GOZGIT_ESR1_TARGETS_DN	GOZGIT_ESR1_TARGETS_DN		455	-0.324245	-1.48989	0.0101215	0.300571	1	2482	tags=34%, list=24%, signal=42%
WP_HYPOTHESIZED_PATHWAYS_IN_PATHOGENESIS_OF_CARDIOVASCULAR_DISEASE	WP_HYPOTHESIZED_PATHWAYS_IN_PATHOGENESIS_OF_CARDIOVASCULAR_DISEASE		22	-0.510612	-1.48852	0.0668058	0.302329	1	2162	tags=45%, list=21%, signal=57%
GUO_HEX_TARGETS_UP	GUO_HEX_TARGETS_UP		65	-0.389554	-1.48809	0.0426829	0.302568	1	2530	tags=38%, list=24%, signal=50%
KEGG_PENTOSE_PHOSPHATE_PATHWAY	KEGG_PENTOSE_PHOSPHATE_PATHWAY		24	-0.483602	-1.48792	0.0622407	0.30229	1	2733	tags=50%, list=26%, signal=67%
BIOCARTA_NO1_PATHWAY	BIOCARTA_NO1_PATHWAY		19	-0.50156	-1.48773	0.0617761	0.302028	1	3154	tags=68%, list=30%, signal=98%
NAKAMURA_ADIPOGENESIS_LATE_DN	NAKAMURA_ADIPOGENESIS_LATE_DN		28	-0.525721	-1.48766	0.0776699	0.30157	1	2429	tags=71%, list=23%, signal=93%
IWANAGA_CARCINOGENESIS_BY_KRAS_UP	IWANAGA_CARCINOGENESIS_BY_KRAS_UP		111	-0.33868	-1.48748	0.0120968	0.301272	1	2103	tags=28%, list=20%, signal=35%
REACTOME_HS_GAG_DEGRADATION	REACTOME_HS_GAG_DEGRADATION		19	-0.567717	-1.48653	0.0836653	0.302316	1	1591	tags=37%, list=15%, signal=43%
SMID_BREAST_CANCER_LUMINAL_A_UP	SMID_BREAST_CANCER_LUMINAL_A_UP		51	-0.531726	-1.48648	0.102564	0.301833	1	3176	tags=75%, list=30%, signal=106%
MEISSNER_NPC_HCP_WITH_H3K4ME2	MEISSNER_NPC_HCP_WITH_H3K4ME2		225	-0.367149	-1.48446	0.0248963	0.304845	1	2044	tags=32%, list=19%, signal=39%
HOOI_ST7_TARGETS_UP	HOOI_ST7_TARGETS_UP		60	-0.398833	-1.48384	0.027833	0.305309	1	1929	tags=47%, list=18%, signal=57%
BRUNO_HEMATOPOIESIS	BRUNO_HEMATOPOIESIS		52	-0.391691	-1.4835	0.0375	0.305329	1	3010	tags=54%, list=29%, signal=75%
MCBRYAN_PUBERTAL_BREAST_6_7WK_UP	MCBRYAN_PUBERTAL_BREAST_6_7WK_UP		169	-0.32893	-1.4824	0.012605	0.306694	1	2553	tags=33%, list=24%, signal=43%
LINDSTEDT_DENDRITIC_CELL_MATURATION_D	LINDSTEDT_DENDRITIC_CELL_MATURATION_D		51	-0.444839	-1.48223	0.079922	0.306396	1	2473	tags=45%, list=24%, signal=59%
NAGASHIMA_NRG1_SIGNALING_UP	NAGASHIMA_NRG1_SIGNALING_UP		107	-0.379597	-1.48208	0.055666	0.306119	1	1596	tags=31%, list=15%, signal=36%
PID_GLYPICAN_1PATHWAY	PID_GLYPICAN_1PATHWAY		23	-0.496402	-1.48193	0.0764706	0.305799	1	1333	tags=35%, list=13%, signal=40%
GOBERT_CORE_OLIGODENDROCYTE_DIFFERENTIATION	GOBERT_CORE_OLIGODENDROCYTE_DIFFERENTIATION		26	-0.454735	-1.48169	0.0484848	0.305674	1	2959	tags=46%, list=28%, signal=64%
REACTOME_PLATELET_ACTIVATION_SIGNALING_AND_AGGREGATION	REACTOME_PLATELET_ACTIVATION_SIGNALING_AND_AGGREGATION		217	-0.378788	-1.48163	0.0750507	0.305191	1	2418	tags=39%, list=23%, signal=49%
RIGGI_EWING_SARCOMA_PROGENITOR_UP	RIGGI_EWING_SARCOMA_PROGENITOR_UP		250	-0.363541	-1.48161	0.0308642	0.304649	1	2865	tags=41%, list=27%, signal=55%
GROSS_HYPOXIA_VIA_HIF1A_DN	GROSS_HYPOXIA_VIA_HIF1A_DN		79	-0.373508	-1.48141	0.0244399	0.304432	1	1996	tags=34%, list=19%, signal=42%
KIM_HYPOXIA	KIM_HYPOXIA		16	-0.627302	-1.48133	0.118126	0.304026	1	1765	tags=50%, list=17%, signal=60%
REACTOME_BILE_ACID_AND_BILE_SALT_METABOLISM	REACTOME_BILE_ACID_AND_BILE_SALT_METABOLISM		25	-0.477412	-1.481	0.05	0.303994	1	3091	tags=52%, list=29%, signal=73%
HAN_JNK_SINGALING_DN	HAN_JNK_SINGALING_DN		26	-0.525435	-1.48007	0.0742268	0.305006	1	3043	tags=65%, list=29%, signal=92%
BIOCARTA_MCALPAIN_PATHWAY	BIOCARTA_MCALPAIN_PATHWAY		15	-0.555692	-1.47981	0.0878243	0.304888	1	3154	tags=53%, list=30%, signal=76%
KOKKINAKIS_METHIONINE_DEPRIVATION_48HR_UP	KOKKINAKIS_METHIONINE_DEPRIVATION_48HR_UP		104	-0.346009	-1.47808	0.034188	0.307147	1	2162	tags=35%, list=21%, signal=43%
REACTOME_SYNTHESIS_OF_BILE_ACIDS_AND_BILE_SALTS	REACTOME_SYNTHESIS_OF_BILE_ACIDS_AND_BILE_SALTS		22	-0.48381	-1.4755	0.0677291	0.310872	1	1926	tags=36%, list=18%, signal=44%
CROMER_TUMORIGENESIS_DN	CROMER_TUMORIGENESIS_DN		28	-0.492087	-1.47549	0.0666667	0.310312	1	2328	tags=57%, list=22%, signal=73%
MIKKELSEN_NPC_HCP_WITH_H3K4ME3_AND_H3K27ME3	MIKKELSEN_NPC_HCP_WITH_H3K4ME3_AND_H3K27ME3		76	-0.411583	-1.47536	0.0379747	0.309964	1	2724	tags=42%, list=26%, signal=56%
WP_COPPER_HOMEOSTASIS	WP_COPPER_HOMEOSTASIS		44	-0.432282	-1.47498	0.0446809	0.310058	1	1036	tags=27%, list=10%, signal=30%
WANG_BARRETTS_ESOPHAGUS_AND_ESOPHAGUS_CANCER_DN	WANG_BARRETTS_ESOPHAGUS_AND_ESOPHAGUS_CANCER_DN		24	-0.465714	-1.47344	0.0780287	0.312232	1	3256	tags=54%, list=31%, signal=78%
XIE_LT_HSC_S1PR3_OE_UP	XIE_LT_HSC_S1PR3_OE_UP		21	-0.533929	-1.47321	0.0685714	0.312105	1	3156	tags=71%, list=30%, signal=102%
ROSS_AML_WITH_CBFB_MYH11_FUSION	ROSS_AML_WITH_CBFB_MYH11_FUSION		39	-0.503185	-1.47318	0.0994036	0.311571	1	2884	tags=51%, list=27%, signal=70%
BROWNE_HCMV_INFECTION_18HR_DN	BROWNE_HCMV_INFECTION_18HR_DN		131	-0.366229	-1.4729	0.037182	0.311516	1	1795	tags=30%, list=17%, signal=35%
CHEOK_RESPONSE_TO_HD_MTX_UP	CHEOK_RESPONSE_TO_HD_MTX_UP		19	-0.603703	-1.47224	0.133874	0.312182	1	3790	tags=79%, list=36%, signal=123%
LA_MEN1_TARGETS	LA_MEN1_TARGETS		16	-0.520628	-1.47199	0.0647619	0.312075	1	2373	tags=56%, list=23%, signal=73%
DUNNE_TARGETS_OF_AML1_MTG8_FUSION_DN	DUNNE_TARGETS_OF_AML1_MTG8_FUSION_DN		17	-0.558123	-1.4719	0.0738523	0.31169	1	1143	tags=35%, list=11%, signal=40%
BOYLAN_MULTIPLE_MYELOMA_C_D_DN	BOYLAN_MULTIPLE_MYELOMA_C_D_DN		190	-0.411526	-1.47166	0.077551	0.311587	1	3542	tags=52%, list=34%, signal=76%
GERHOLD_ADIPOGENESIS_DN	GERHOLD_ADIPOGENESIS_DN		51	-0.393932	-1.47149	0.0583333	0.311312	1	2133	tags=39%, list=20%, signal=49%
KEGG_ARRHYTHMOGENIC_RIGHT_VENTRICULAR_CARDIOMYOPATHY_ARVC	KEGG_ARRHYTHMOGENIC_RIGHT_VENTRICULAR_CARDIOMYOPATHY_ARVC		50	-0.463591	-1.47118	0.083499	0.311254	1	2363	tags=48%, list=22%, signal=62%
WP_ARRHYTHMOGENIC_RIGHT_VENTRICULAR_CARDIOMYOPATHY	WP_ARRHYTHMOGENIC_RIGHT_VENTRICULAR_CARDIOMYOPATHY		50	-0.463591	-1.47118	0.083499	0.3107	1	2363	tags=48%, list=22%, signal=62%
DUTERTRE_ESTRADIOL_RESPONSE_24HR_DN	DUTERTRE_ESTRADIOL_RESPONSE_24HR_DN		363	-0.324643	-1.47106	0.0104603	0.310323	1	2724	tags=39%, list=26%, signal=51%
CAIRO_HEPATOBLASTOMA_CLASSES_DN	CAIRO_HEPATOBLASTOMA_CLASSES_DN		147	-0.393461	-1.47036	0.0615079	0.311082	1	2374	tags=35%, list=23%, signal=45%
MCBRYAN_PUBERTAL_TGFB1_TARGETS_DN	MCBRYAN_PUBERTAL_TGFB1_TARGETS_DN		48	-0.411563	-1.46932	0.054902	0.312195	1	2581	tags=48%, list=25%, signal=63%
PID_RHOA_PATHWAY	PID_RHOA_PATHWAY		41	-0.414206	-1.46908	0.0597938	0.312082	1	3580	tags=56%, list=34%, signal=85%
WESTON_VEGFA_TARGETS	WESTON_VEGFA_TARGETS		63	-0.425343	-1.46902	0.0706861	0.311616	1	2209	tags=46%, list=21%, signal=58%
HANSON_HRAS_SIGNALING_VIA_NFKB	HANSON_HRAS_SIGNALING_VIA_NFKB		17	-0.502737	-1.46878	0.0536779	0.311457	1	1645	tags=29%, list=16%, signal=35%
GROSS_HYPOXIA_VIA_ELK3_DN	GROSS_HYPOXIA_VIA_ELK3_DN		110	-0.372819	-1.46868	0.0562771	0.311075	1	2759	tags=42%, list=26%, signal=56%
CHEMNITZ_RESPONSE_TO_PROSTAGLANDIN_E2_DN	CHEMNITZ_RESPONSE_TO_PROSTAGLANDIN_E2_DN		231	-0.316717	-1.46811	0.00986193	0.311551	1	2456	tags=35%, list=23%, signal=45%
BENPORATH_PRC2_TARGETS	BENPORATH_PRC2_TARGETS		149	-0.368187	-1.46768	0.0306513	0.31174	1	2346	tags=37%, list=22%, signal=47%
HUANG_FOXA2_TARGETS_UP	HUANG_FOXA2_TARGETS_UP		31	-0.439218	-1.46709	0.0781893	0.31222	1	1466	tags=29%, list=14%, signal=34%
KEGG_O_GLYCAN_BIOSYNTHESIS	KEGG_O_GLYCAN_BIOSYNTHESIS		18	-0.553345	-1.46707	0.0886598	0.311711	1	1931	tags=28%, list=18%, signal=34%
FIGUEROA_AML_METHYLATION_CLUSTER_3_DN	FIGUEROA_AML_METHYLATION_CLUSTER_3_DN		23	-0.448428	-1.46691	0.0486815	0.311446	1	1527	tags=30%, list=15%, signal=36%
AMIT_EGF_RESPONSE_60_HELA	AMIT_EGF_RESPONSE_60_HELA		37	-0.449288	-1.46683	0.0679012	0.311094	1	974	tags=27%, list=9%, signal=30%
BOYLAN_MULTIPLE_MYELOMA_PCA3_UP	BOYLAN_MULTIPLE_MYELOMA_PCA3_UP		49	-0.383256	-1.466	0.0450644	0.311878	1	3366	tags=51%, list=32%, signal=75%
YAMASHITA_LIVER_CANCER_STEM_CELL_DN	YAMASHITA_LIVER_CANCER_STEM_CELL_DN		48	-0.456767	-1.466	0.115619	0.311341	1	1339	tags=33%, list=13%, signal=38%
REACTOME_UPTAKE_AND_ACTIONS_OF_BACTERIAL_TOXINS	REACTOME_UPTAKE_AND_ACTIONS_OF_BACTERIAL_TOXINS		18	-0.468753	-1.466	0.063786	0.310807	1	457	tags=22%, list=4%, signal=23%
LEE_LIVER_CANCER_MYC_TGFA_UP	LEE_LIVER_CANCER_MYC_TGFA_UP		47	-0.422308	-1.46409	0.0770833	0.313572	1	1094	tags=28%, list=10%, signal=31%
GYORFFY_DOXORUBICIN_RESISTANCE	GYORFFY_DOXORUBICIN_RESISTANCE		20	-0.512543	-1.46295	0.0602911	0.314904	1	2148	tags=45%, list=20%, signal=56%
NOJIMA_SFRP2_TARGETS_UP	NOJIMA_SFRP2_TARGETS_UP		19	-0.494737	-1.46229	0.0566038	0.315504	1	2870	tags=63%, list=27%, signal=87%
REACTOME_NOTCH3_INTRACELLULAR_DOMAIN_REGULATES_TRANSCRIPTION	REACTOME_NOTCH3_INTRACELLULAR_DOMAIN_REGULATES_TRANSCRIPTION		18	-0.510982	-1.46226	0.0721443	0.315013	1	1769	tags=39%, list=17%, signal=47%
ULE_SPLICING_VIA_NOVA2	ULE_SPLICING_VIA_NOVA2		33	-0.424309	-1.4621	0.0550098	0.314753	1	3609	tags=67%, list=34%, signal=101%
INGRAM_SHH_TARGETS_DN	INGRAM_SHH_TARGETS_DN		47	-0.417495	-1.46176	0.0551181	0.314828	1	1725	tags=40%, list=16%, signal=48%
JOHNSTONE_PARVB_TARGETS_3_UP	JOHNSTONE_PARVB_TARGETS_3_UP		371	-0.350386	-1.46094	0.0417537	0.315655	1	2113	tags=32%, list=20%, signal=38%
BIOCARTA_ERAD_PATHWAY	BIOCARTA_ERAD_PATHWAY		19	-0.505633	-1.46085	0.0938776	0.315243	1	2022	tags=47%, list=19%, signal=59%
MCBRYAN_PUBERTAL_BREAST_3_4WK_UP	MCBRYAN_PUBERTAL_BREAST_3_4WK_UP		147	-0.360284	-1.46044	0.0356394	0.315442	1	2385	tags=44%, list=23%, signal=56%
GRAESSMANN_APOPTOSIS_BY_SERUM_DEPRIVATION_DN	GRAESSMANN_APOPTOSIS_BY_SERUM_DEPRIVATION_DN		164	-0.32387	-1.46021	0.0148936	0.315321	1	2759	tags=38%, list=26%, signal=51%
ONDER_CDH1_TARGETS_2_DN	ONDER_CDH1_TARGETS_2_DN		273	-0.369313	-1.45964	0.0603622	0.315746	1	2523	tags=38%, list=24%, signal=48%
BROCKE_APOPTOSIS_REVERSED_BY_IL6	BROCKE_APOPTOSIS_REVERSED_BY_IL6		109	-0.355672	-1.45956	0.0394737	0.315345	1	1646	tags=27%, list=16%, signal=31%
FONTAINE_PAPILLARY_THYROID_CARCINOMA_UP	FONTAINE_PAPILLARY_THYROID_CARCINOMA_UP		48	-0.389468	-1.45804	0.0345528	0.317315	1	2336	tags=38%, list=22%, signal=48%
TARTE_PLASMA_CELL_VS_PLASMABLAST_UP	TARTE_PLASMA_CELL_VS_PLASMABLAST_UP		254	-0.340621	-1.45706	0.0362903	0.318373	1	2514	tags=38%, list=24%, signal=48%
WP_MATRIX_METALLOPROTEINASES	WP_MATRIX_METALLOPROTEINASES		16	-0.606707	-1.45666	0.118393	0.318514	1	1752	tags=44%, list=17%, signal=52%
STEARMAN_LUNG_CANCER_EARLY_VS_LATE_DN	STEARMAN_LUNG_CANCER_EARLY_VS_LATE_DN		52	-0.439788	-1.45648	0.0927835	0.318354	1	2734	tags=56%, list=26%, signal=75%
LEE_METASTASIS_AND_ALTERNATIVE_SPLICING_UP	LEE_METASTASIS_AND_ALTERNATIVE_SPLICING_UP		59	-0.388506	-1.45601	0.0621242	0.318603	1	1977	tags=37%, list=19%, signal=46%
MILI_PSEUDOPODIA_CHEMOTAXIS_DN	MILI_PSEUDOPODIA_CHEMOTAXIS_DN		379	-0.313957	-1.45538	0.022449	0.31923	1	2206	tags=32%, list=21%, signal=39%
PLASARI_TGFB1_TARGETS_10HR_DN	PLASARI_TGFB1_TARGETS_10HR_DN		175	-0.361083	-1.45519	0.0318091	0.318992	1	2175	tags=33%, list=21%, signal=40%
REACTOME_KERATAN_SULFATE_KERATIN_METABOLISM	REACTOME_KERATAN_SULFATE_KERATIN_METABOLISM		25	-0.545767	-1.4546	0.131959	0.319479	1	2805	tags=52%, list=27%, signal=71%
KOKKINAKIS_METHIONINE_DEPRIVATION_96HR_UP	KOKKINAKIS_METHIONINE_DEPRIVATION_96HR_UP		95	-0.359111	-1.45426	0.0469083	0.319531	1	2162	tags=36%, list=21%, signal=45%
FRIDMAN_SENESCENCE_UP	FRIDMAN_SENESCENCE_UP		70	-0.375169	-1.45416	0.0451613	0.319179	1	2358	tags=40%, list=22%, signal=51%
VANTVEER_BREAST_CANCER_ESR1_DN	VANTVEER_BREAST_CANCER_ESR1_DN		177	-0.348234	-1.45217	0.0477178	0.322109	1	3267	tags=46%, list=31%, signal=66%
AMIT_SERUM_RESPONSE_60_MCF10A	AMIT_SERUM_RESPONSE_60_MCF10A		35	-0.412654	-1.45186	0.043222	0.322033	1	2481	tags=46%, list=24%, signal=60%
WP_NEUROGENESIS_REGULATION_IN_THE_OLFACTORY_EPITHELIUM	WP_NEUROGENESIS_REGULATION_IN_THE_OLFACTORY_EPITHELIUM		34	-0.44615	-1.45107	0.068	0.322774	1	1769	tags=32%, list=17%, signal=39%
LEE_TARGETS_OF_PTCH1_AND_SUFU_UP	LEE_TARGETS_OF_PTCH1_AND_SUFU_UP		35	-0.414588	-1.45104	0.056	0.322319	1	2551	tags=49%, list=24%, signal=64%
LANDIS_ERBB2_BREAST_TUMORS_324_UP	LANDIS_ERBB2_BREAST_TUMORS_324_UP		117	-0.33621	-1.44947	0.035124	0.324421	1	2488	tags=35%, list=24%, signal=45%
PID_UPA_UPAR_PATHWAY	PID_UPA_UPAR_PATHWAY		36	-0.530316	-1.44925	0.123732	0.324295	1	2871	tags=64%, list=27%, signal=88%
REACTOME_CA2_PATHWAY	REACTOME_CA2_PATHWAY		42	-0.42542	-1.44801	0.0646465	0.325951	1	1897	tags=38%, list=18%, signal=46%
MCDOWELL_ACUTE_LUNG_INJURY_DN	MCDOWELL_ACUTE_LUNG_INJURY_DN		36	-0.465746	-1.44787	0.0767677	0.325623	1	1540	tags=42%, list=15%, signal=49%
ICHIBA_GRAFT_VERSUS_HOST_DISEASE_35D_UP	ICHIBA_GRAFT_VERSUS_HOST_DISEASE_35D_UP		116	-0.473557	-1.4471	0.150301	0.32655	1	2979	tags=55%, list=28%, signal=76%
AMIT_SERUM_RESPONSE_240_MCF10A	AMIT_SERUM_RESPONSE_240_MCF10A		45	-0.422928	-1.44606	0.0662768	0.327747	1	1821	tags=40%, list=17%, signal=48%
SASSON_RESPONSE_TO_GONADOTROPHINS_UP	SASSON_RESPONSE_TO_GONADOTROPHINS_UP		73	-0.366381	-1.44592	0.0505263	0.327458	1	3090	tags=49%, list=29%, signal=69%
KATSANOU_ELAVL1_TARGETS_DN	KATSANOU_ELAVL1_TARGETS_DN		98	-0.351873	-1.44584	0.0345528	0.327048	1	1503	tags=29%, list=14%, signal=33%
TONKS_TARGETS_OF_RUNX1_RUNX1T1_FUSION_SUSTAINDED_IN_ERYTHROCYTE_UP	TONKS_TARGETS_OF_RUNX1_RUNX1T1_FUSION_SUSTAINDED_IN_ERYTHROCYTE_UP		30	-0.428011	-1.4458	0.0558882	0.326593	1	3231	tags=57%, list=31%, signal=82%
MENSE_HYPOXIA_UP	MENSE_HYPOXIA_UP		69	-0.408372	-1.44568	0.0882957	0.326279	1	2167	tags=39%, list=21%, signal=49%
KARLSSON_TGFB1_TARGETS_DN	KARLSSON_TGFB1_TARGETS_DN		155	-0.327046	-1.44562	0.0458167	0.32588	1	2994	tags=43%, list=28%, signal=59%
PHONG_TNF_TARGETS_UP	PHONG_TNF_TARGETS_UP		31	-0.498836	-1.44542	0.0939457	0.325672	1	2581	tags=45%, list=25%, signal=60%
REACTOME_GPCR_LIGAND_BINDING	REACTOME_GPCR_LIGAND_BINDING		72	-0.448542	-1.44525	0.0635246	0.325454	1	2217	tags=42%, list=21%, signal=52%
INGRAM_SHH_TARGETS_UP	INGRAM_SHH_TARGETS_UP		85	-0.37316	-1.44503	0.0607966	0.325313	1	2278	tags=38%, list=22%, signal=48%
REACTOME_VASOPRESSIN_REGULATES_RENAL_WATER_HOMEOSTASIS_VIA_AQUAPORINS	REACTOME_VASOPRESSIN_REGULATES_RENAL_WATER_HOMEOSTASIS_VIA_AQUAPORINS		25	-0.508686	-1.44478	0.125483	0.325206	1	1939	tags=40%, list=18%, signal=49%
REACTOME_AQUAPORIN_MEDIATED_TRANSPORT	REACTOME_AQUAPORIN_MEDIATED_TRANSPORT		25	-0.508686	-1.44478	0.125483	0.324682	1	1939	tags=40%, list=18%, signal=49%
REACTOME_MATURATION_OF_SARSCOV2_SPIKE_PROTEIN	REACTOME_MATURATION_OF_SARSCOV2_SPIKE_PROTEIN		32	-0.476779	-1.44458	0.0903226	0.324473	1	2682	tags=41%, list=26%, signal=54%
OLSSON_E2F3_TARGETS_UP	OLSSON_E2F3_TARGETS_UP		18	-0.516045	-1.44414	0.0838446	0.324709	1	319	tags=22%, list=3%, signal=23%
YAO_TEMPORAL_RESPONSE_TO_PROGESTERONE_CLUSTER_1	YAO_TEMPORAL_RESPONSE_TO_PROGESTERONE_CLUSTER_1		46	-0.407935	-1.44358	0.0560166	0.325152	1	1765	tags=28%, list=17%, signal=34%
AMIT_EGF_RESPONSE_120_HELA	AMIT_EGF_RESPONSE_120_HELA		49	-0.384298	-1.44357	0.0375783	0.324661	1	2311	tags=37%, list=22%, signal=47%
LIAN_NEUTROPHIL_GRANULE_CONSTITUENTS	LIAN_NEUTROPHIL_GRANULE_CONSTITUENTS		23	-0.609778	-1.44346	0.135417	0.324321	1	4051	tags=96%, list=39%, signal=155%
REACTOME_CARGO_CONCENTRATION_IN_THE_ER	REACTOME_CARGO_CONCENTRATION_IN_THE_ER		25	-0.514124	-1.44318	0.122984	0.324321	1	2000	tags=52%, list=19%, signal=64%
WP_COMPLEMENT_SYSTEM_IN_NEURONAL_DEVELOPMENT_AND_PLASTICITY	WP_COMPLEMENT_SYSTEM_IN_NEURONAL_DEVELOPMENT_AND_PLASTICITY		89	-0.43878	-1.44302	0.119919	0.324093	1	2899	tags=54%, list=28%, signal=74%
MARTORIATI_MDM4_TARGETS_NEUROEPITHELIUM_UP	MARTORIATI_MDM4_TARGETS_NEUROEPITHELIUM_UP		120	-0.337114	-1.44206	0.0338983	0.325181	1	2224	tags=36%, list=21%, signal=45%
MEISSNER_NPC_HCP_WITH_H3_UNMETHYLATED	MEISSNER_NPC_HCP_WITH_H3_UNMETHYLATED		211	-0.367264	-1.44201	0.0477178	0.32475	1	2380	tags=36%, list=23%, signal=45%
VERRECCHIA_RESPONSE_TO_TGFB1_C1	VERRECCHIA_RESPONSE_TO_TGFB1_C1		19	-0.528429	-1.44128	0.122699	0.325402	1	1967	tags=53%, list=19%, signal=65%
PID_DELTA_NP63_PATHWAY	PID_DELTA_NP63_PATHWAY		33	-0.40594	-1.43982	0.0530452	0.327355	1	2474	tags=42%, list=24%, signal=55%
GAVIN_FOXP3_TARGETS_CLUSTER_P3	GAVIN_FOXP3_TARGETS_CLUSTER_P3		104	-0.376118	-1.43862	0.0480167	0.329032	1	2850	tags=43%, list=27%, signal=59%
MANNE_COVID19_COMBINED_COHORT_VS_HEALTHY_DONOR_PLATELETS_DN	MANNE_COVID19_COMBINED_COHORT_VS_HEALTHY_DONOR_PLATELETS_DN		118	-0.378111	-1.43812	0.0666667	0.329355	1	2190	tags=35%, list=21%, signal=43%
PROVENZANI_METASTASIS_DN	PROVENZANI_METASTASIS_DN		111	-0.355905	-1.43794	0.0717391	0.329114	1	2934	tags=45%, list=28%, signal=62%
HELLER_SILENCED_BY_METHYLATION_DN	HELLER_SILENCED_BY_METHYLATION_DN		71	-0.372336	-1.43747	0.0456432	0.329443	1	2341	tags=42%, list=22%, signal=54%
HINATA_NFKB_TARGETS_KERATINOCYTE_UP	HINATA_NFKB_TARGETS_KERATINOCYTE_UP		63	-0.411679	-1.43646	0.0742268	0.330747	1	733	tags=21%, list=7%, signal=22%
GENTILE_UV_LOW_DOSE_DN	GENTILE_UV_LOW_DOSE_DN		54	-0.378522	-1.4363	0.0570265	0.330527	1	2058	tags=33%, list=20%, signal=41%
YAGI_AML_RELAPSE_PROGNOSIS	YAGI_AML_RELAPSE_PROGNOSIS		31	-0.425408	-1.435	0.0696721	0.332212	1	1848	tags=35%, list=18%, signal=43%
SAKAI_CHRONIC_HEPATITIS_VS_LIVER_CANCER_DN	SAKAI_CHRONIC_HEPATITIS_VS_LIVER_CANCER_DN		16	-0.51976	-1.43491	0.126582	0.331848	1	2115	tags=44%, list=20%, signal=55%
SMID_BREAST_CANCER_RELAPSE_IN_LUNG_DN	SMID_BREAST_CANCER_RELAPSE_IN_LUNG_DN		21	-0.551671	-1.43477	0.126953	0.331569	1	3013	tags=81%, list=29%, signal=113%
SIG_REGULATION_OF_THE_ACTIN_CYTOSKELETON_BY_RHO_GTPASES	SIG_REGULATION_OF_THE_ACTIN_CYTOSKELETON_BY_RHO_GTPASES		26	-0.479962	-1.43434	0.0861345	0.331832	1	2610	tags=54%, list=25%, signal=71%
REACTOME_P75_NTR_RECEPTOR_MEDIATED_SIGNALLING	REACTOME_P75_NTR_RECEPTOR_MEDIATED_SIGNALLING		75	-0.348793	-1.43256	0.033543	0.334526	1	3183	tags=47%, list=30%, signal=66%
REACTOME_KERATAN_SULFATE_BIOSYNTHESIS	REACTOME_KERATAN_SULFATE_BIOSYNTHESIS		19	-0.571051	-1.4318	0.136461	0.335342	1	1216	tags=37%, list=12%, signal=42%
TOMLINS_METASTASIS_DN	TOMLINS_METASTASIS_DN		16	-0.50666	-1.43144	0.0973085	0.335394	1	85	tags=19%, list=1%, signal=19%
OSADA_ASCL1_TARGETS_DN	OSADA_ASCL1_TARGETS_DN		15	-0.573011	-1.4308	0.114341	0.336033	1	2333	tags=60%, list=22%, signal=77%
NAKAYAMA_SOFT_TISSUE_TUMORS_PCA2_DN	NAKAYAMA_SOFT_TISSUE_TUMORS_PCA2_DN		57	-0.497714	-1.43029	0.148362	0.336359	1	3176	tags=56%, list=30%, signal=80%
KEGG_PPAR_SIGNALING_PATHWAY	KEGG_PPAR_SIGNALING_PATHWAY		46	-0.427939	-1.4302	0.0794297	0.33602	1	2151	tags=43%, list=20%, signal=54%
VECCHI_GASTRIC_CANCER_EARLY_DN	VECCHI_GASTRIC_CANCER_EARLY_DN		180	-0.369764	-1.42802	0.044	0.339318	1	2062	tags=34%, list=20%, signal=41%
WANG_BARRETTS_ESOPHAGUS_AND_ESOPHAGUS_CANCER_UP	WANG_BARRETTS_ESOPHAGUS_AND_ESOPHAGUS_CANCER_UP		17	-0.499576	-1.42714	0.0990291	0.340419	1	2890	tags=47%, list=27%, signal=65%
ANDERSEN_CHOLANGIOCARCINOMA_CLASS2	ANDERSEN_CHOLANGIOCARCINOMA_CLASS2		83	-0.448033	-1.42594	0.0944558	0.342207	1	2103	tags=36%, list=20%, signal=45%
NAKAMURA_ADIPOGENESIS_EARLY_UP	NAKAMURA_ADIPOGENESIS_EARLY_UP		42	-0.420657	-1.42476	0.0752033	0.343751	1	1463	tags=36%, list=14%, signal=41%
REACTOME_DISEASES_OF_METABOLISM	REACTOME_DISEASES_OF_METABOLISM		175	-0.355787	-1.42427	0.108163	0.344173	1	2409	tags=40%, list=23%, signal=51%
ACOSTA_PROLIFERATION_INDEPENDENT_MYC_TARGETS_DN	ACOSTA_PROLIFERATION_INDEPENDENT_MYC_TARGETS_DN		85	-0.377991	-1.42388	0.0604167	0.3443	1	2841	tags=47%, list=27%, signal=64%
HUMMEL_BURKITTS_LYMPHOMA_DN	HUMMEL_BURKITTS_LYMPHOMA_DN		15	-0.60299	-1.4229	0.113546	0.345595	1	2631	tags=53%, list=25%, signal=71%
BROWNE_HCMV_INFECTION_30MIN_UP	BROWNE_HCMV_INFECTION_30MIN_UP		33	-0.441523	-1.42262	0.0825336	0.345579	1	171	tags=15%, list=2%, signal=15%
SCHAEFFER_PROSTATE_DEVELOPMENT_48HR_UP	SCHAEFFER_PROSTATE_DEVELOPMENT_48HR_UP		247	-0.315299	-1.42244	0.0295983	0.34533	1	2096	tags=28%, list=20%, signal=35%
REACTOME_RUNX2_REGULATES_OSTEOBLAST_DIFFERENTIATION	REACTOME_RUNX2_REGULATES_OSTEOBLAST_DIFFERENTIATION		17	-0.504389	-1.42243	0.0811881	0.344823	1	2058	tags=47%, list=20%, signal=58%
DELPUECH_FOXO3_TARGETS_UP	DELPUECH_FOXO3_TARGETS_UP		48	-0.398847	-1.42068	0.0669371	0.347526	1	3043	tags=44%, list=29%, signal=61%
GARGALOVIC_RESPONSE_TO_OXIDIZED_PHOSPHOLIPIDS_BLACK_UP	GARGALOVIC_RESPONSE_TO_OXIDIZED_PHOSPHOLIPIDS_BLACK_UP		24	-0.467972	-1.41989	0.0709939	0.348417	1	2103	tags=42%, list=20%, signal=52%
TSAI_RESPONSE_TO_RADIATION_THERAPY	TSAI_RESPONSE_TO_RADIATION_THERAPY		26	-0.534443	-1.41879	0.114625	0.34982	1	2657	tags=58%, list=25%, signal=77%
BAELDE_DIABETIC_NEPHROPATHY_DN	BAELDE_DIABETIC_NEPHROPATHY_DN		352	-0.289114	-1.41856	0.0167364	0.34972	1	2327	tags=29%, list=22%, signal=36%
WP_TYROBP_CAUSAL_NETWORK_IN_MICROGLIA	WP_TYROBP_CAUSAL_NETWORK_IN_MICROGLIA		52	-0.523505	-1.41852	0.160338	0.349285	1	3581	tags=63%, list=34%, signal=96%
ZHAN_MULTIPLE_MYELOMA_CD1_UP	ZHAN_MULTIPLE_MYELOMA_CD1_UP		30	-0.45271	-1.41826	0.0795918	0.349258	1	1455	tags=40%, list=14%, signal=46%
BONOME_OVARIAN_CANCER_SURVIVAL_SUBOPTIMAL_DEBULKING	BONOME_OVARIAN_CANCER_SURVIVAL_SUBOPTIMAL_DEBULKING		384	-0.273303	-1.41697	0.00860215	0.351063	1	2120	tags=30%, list=20%, signal=36%
RODWELL_AGING_KIDNEY_UP	RODWELL_AGING_KIDNEY_UP		385	-0.388863	-1.41682	0.140562	0.350794	1	2473	tags=37%, list=24%, signal=46%
WP_ALLOGRAFT_REJECTION	WP_ALLOGRAFT_REJECTION		60	-0.493819	-1.41678	0.132265	0.350353	1	2157	tags=48%, list=21%, signal=60%
WP_NEUROINFLAMMATION_AND_GLUTAMATERGIC_SIGNALING	WP_NEUROINFLAMMATION_AND_GLUTAMATERGIC_SIGNALING		77	-0.345299	-1.41538	0.0391753	0.352302	1	3243	tags=48%, list=31%, signal=69%
DORN_ADENOVIRUS_INFECTION_24HR_DN	DORN_ADENOVIRUS_INFECTION_24HR_DN		32	-0.394445	-1.41538	0.0759754	0.351777	1	852	tags=25%, list=8%, signal=27%
VALK_AML_CLUSTER_11	VALK_AML_CLUSTER_11		31	-0.454543	-1.41499	0.108607	0.35189	1	2877	tags=42%, list=27%, signal=58%
WP_HAIR_FOLLICLE_DEVELOPMENT_CYTODIFFERENTIATION_PART_3_OF_3	WP_HAIR_FOLLICLE_DEVELOPMENT_CYTODIFFERENTIATION_PART_3_OF_3		45	-0.444698	-1.41496	0.108481	0.35141	1	2333	tags=44%, list=22%, signal=57%
WUNDER_INFLAMMATORY_RESPONSE_AND_CHOLESTEROL_UP	WUNDER_INFLAMMATORY_RESPONSE_AND_CHOLESTEROL_UP		48	-0.502223	-1.41483	0.162651	0.351111	1	2482	tags=40%, list=24%, signal=52%
ACEVEDO_LIVER_CANCER_WITH_H3K27ME3_UP	ACEVEDO_LIVER_CANCER_WITH_H3K27ME3_UP		133	-0.356348	-1.41446	0.0644531	0.35132	1	3109	tags=44%, list=30%, signal=61%
REACTOME_GLUCAGON_SIGNALING_IN_METABOLIC_REGULATION	REACTOME_GLUCAGON_SIGNALING_IN_METABOLIC_REGULATION		21	-0.522534	-1.41393	0.132673	0.351712	1	3154	tags=52%, list=30%, signal=75%
RUAN_RESPONSE_TO_TROGLITAZONE_UP	RUAN_RESPONSE_TO_TROGLITAZONE_UP		15	-0.502715	-1.41285	0.106776	0.353095	1	1224	tags=40%, list=12%, signal=45%
ODONNELL_TFRC_TARGETS_UP	ODONNELL_TFRC_TARGETS_UP		196	-0.338338	-1.41266	0.0529532	0.352922	1	3208	tags=44%, list=31%, signal=62%
THUM_SYSTOLIC_HEART_FAILURE_UP	THUM_SYSTOLIC_HEART_FAILURE_UP		334	-0.316909	-1.41264	0.0705645	0.352433	1	2298	tags=32%, list=22%, signal=40%
BLANCO_MELO_RESPIRATORY_SYNCYTIAL_VIRUS_INFECTION_A594_CELLS_UP	BLANCO_MELO_RESPIRATORY_SYNCYTIAL_VIRUS_INFECTION_A594_CELLS_UP		178	-0.451824	-1.41224	0.133745	0.352642	1	2482	tags=38%, list=24%, signal=49%
TSUNODA_CISPLATIN_RESISTANCE_DN	TSUNODA_CISPLATIN_RESISTANCE_DN		39	-0.449412	-1.41185	0.110647	0.352868	1	3249	tags=67%, list=31%, signal=96%
KEGG_REGULATION_OF_ACTIN_CYTOSKELETON	KEGG_REGULATION_OF_ACTIN_CYTOSKELETON		157	-0.338942	-1.41094	0.0783133	0.35398	1	3011	tags=43%, list=29%, signal=60%
REACTOME_A_TETRASACCHARIDE_LINKER_SEQUENCE_IS_REQUIRED_FOR_GAG_SYNTHESIS	REACTOME_A_TETRASACCHARIDE_LINKER_SEQUENCE_IS_REQUIRED_FOR_GAG_SYNTHESIS		20	-0.529183	-1.41072	0.146	0.353882	1	1731	tags=40%, list=16%, signal=48%
FOSTER_KDM1A_TARGETS_UP	FOSTER_KDM1A_TARGETS_UP		129	-0.366123	-1.41069	0.0651731	0.353436	1	2209	tags=34%, list=21%, signal=43%
PID_HIF1_TFPATHWAY	PID_HIF1_TFPATHWAY		50	-0.416688	-1.41068	0.0956341	0.352943	1	2473	tags=46%, list=24%, signal=60%
SAKAI_TUMOR_INFILTRATING_MONOCYTES_UP	SAKAI_TUMOR_INFILTRATING_MONOCYTES_UP		19	-0.480872	-1.41068	0.112033	0.352428	1	3515	tags=68%, list=33%, signal=103%
NABA_PROTEOGLYCANS	NABA_PROTEOGLYCANS		24	-0.590791	-1.41056	0.134	0.352127	1	1675	tags=50%, list=16%, signal=59%
IWANAGA_CARCINOGENESIS_BY_KRAS_PTEN_UP	IWANAGA_CARCINOGENESIS_BY_KRAS_PTEN_UP		120	-0.309305	-1.41024	0.0362903	0.352184	1	1807	tags=31%, list=17%, signal=37%
FUJII_YBX1_TARGETS_UP	FUJII_YBX1_TARGETS_UP		29	-0.483781	-1.41006	0.106931	0.351996	1	3373	tags=59%, list=32%, signal=86%
REACTOME_HEPARAN_SULFATE_HEPARIN_HS_GAG_METABOLISM	REACTOME_HEPARAN_SULFATE_HEPARIN_HS_GAG_METABOLISM		38	-0.461068	-1.40977	0.133462	0.351996	1	2403	tags=39%, list=23%, signal=51%
KOHOUTEK_CCNT1_TARGETS	KOHOUTEK_CCNT1_TARGETS		40	-0.415152	-1.4096	0.083682	0.3518	1	2261	tags=40%, list=22%, signal=51%
REACTOME_SENSORY_PROCESSING_OF_SOUND	REACTOME_SENSORY_PROCESSING_OF_SOUND		36	-0.407775	-1.40847	0.0871369	0.353271	1	1857	tags=36%, list=18%, signal=44%
CHEN_ETV5_TARGETS_SERTOLI	CHEN_ETV5_TARGETS_SERTOLI		16	-0.588157	-1.40842	0.117417	0.352856	1	2468	tags=69%, list=23%, signal=90%
REACTOME_SEMA4D_INDUCED_CELL_MIGRATION_AND_GROWTH_CONE_COLLAPSE	REACTOME_SEMA4D_INDUCED_CELL_MIGRATION_AND_GROWTH_CONE_COLLAPSE		18	-0.463415	-1.4079	0.0983936	0.353223	1	2610	tags=50%, list=25%, signal=66%
RODRIGUES_NTN1_AND_DCC_TARGETS	RODRIGUES_NTN1_AND_DCC_TARGETS		20	-0.486854	-1.40783	0.120408	0.352811	1	1852	tags=50%, list=18%, signal=61%
KEGG_NEUROACTIVE_LIGAND_RECEPTOR_INTERACTION	KEGG_NEUROACTIVE_LIGAND_RECEPTOR_INTERACTION		27	-0.510712	-1.40777	0.10142	0.352418	1	3280	tags=67%, list=31%, signal=97%
PARENT_MTOR_SIGNALING_DN	PARENT_MTOR_SIGNALING_DN		31	-0.420054	-1.4075	0.0976096	0.352457	1	2750	tags=52%, list=26%, signal=70%
PELLICCIOTTA_HDAC_IN_ANTIGEN_PRESENTATION_UP	PELLICCIOTTA_HDAC_IN_ANTIGEN_PRESENTATION_UP		57	-0.472704	-1.40707	0.160083	0.35266	1	1622	tags=28%, list=15%, signal=33%
IBRAHIM_NRF1_DOWN	IBRAHIM_NRF1_DOWN		86	-0.354628	-1.40677	0.0487329	0.352751	1	1695	tags=29%, list=16%, signal=34%
MEDINA_SMARCA4_TARGETS	MEDINA_SMARCA4_TARGETS		26	-0.411809	-1.40673	0.071579	0.352348	1	1782	tags=31%, list=17%, signal=37%
DELACROIX_RARG_BOUND_MEF	DELACROIX_RARG_BOUND_MEF		266	-0.294298	-1.40613	0.0248447	0.352976	1	2252	tags=33%, list=21%, signal=42%
REACTOME_SEMAPHORIN_INTERACTIONS	REACTOME_SEMAPHORIN_INTERACTIONS		57	-0.374642	-1.40609	0.07393	0.352547	1	2919	tags=47%, list=28%, signal=65%
REACTOME_LDL_CLEARANCE	REACTOME_LDL_CLEARANCE		17	-0.558364	-1.40568	0.125773	0.352723	1	3976	tags=88%, list=38%, signal=142%
HOELZEL_NF1_TARGETS_DN	HOELZEL_NF1_TARGETS_DN		53	-0.403869	-1.40525	0.0758755	0.352977	1	2223	tags=42%, list=21%, signal=52%
RICKMAN_HEAD_AND_NECK_CANCER_F	RICKMAN_HEAD_AND_NECK_CANCER_F		40	-0.597571	-1.40507	0.193018	0.352821	1	3223	tags=75%, list=31%, signal=108%
NATSUME_RESPONSE_TO_INTERFERON_BETA_UP	NATSUME_RESPONSE_TO_INTERFERON_BETA_UP		47	-0.384289	-1.40497	0.0736842	0.352464	1	1711	tags=28%, list=16%, signal=33%
WEST_ADRENOCORTICAL_TUMOR_DN	WEST_ADRENOCORTICAL_TUMOR_DN		392	-0.307813	-1.40489	0.0408163	0.352147	1	2333	tags=33%, list=22%, signal=41%
DUTERTRE_ESTRADIOL_RESPONSE_6HR_DN	DUTERTRE_ESTRADIOL_RESPONSE_6HR_DN		55	-0.369134	-1.40357	0.0403226	0.35406	1	1461	tags=29%, list=14%, signal=34%
WP_HIPPOYAP_SIGNALING_PATHWAY	WP_HIPPOYAP_SIGNALING_PATHWAY		20	-0.450685	-1.40327	0.0772277	0.354075	1	3049	tags=40%, list=29%, signal=56%
VALK_AML_CLUSTER_5	VALK_AML_CLUSTER_5		25	-0.59273	-1.40301	0.176353	0.35405	1	2569	tags=56%, list=24%, signal=74%
SERVITJA_LIVER_HNF1A_TARGETS_DN	SERVITJA_LIVER_HNF1A_TARGETS_DN		86	-0.420062	-1.40224	0.15735	0.354807	1	1828	tags=33%, list=17%, signal=39%
TONKS_TARGETS_OF_RUNX1_RUNX1T1_FUSION_HSC_UP	TONKS_TARGETS_OF_RUNX1_RUNX1T1_FUSION_HSC_UP		132	-0.319902	-1.40147	0.0374016	0.355589	1	2807	tags=42%, list=27%, signal=56%
ZHOU_INFLAMMATORY_RESPONSE_LIVE_UP	ZHOU_INFLAMMATORY_RESPONSE_LIVE_UP		232	-0.322289	-1.40146	0.035865	0.355101	1	2782	tags=40%, list=26%, signal=53%
REACTOME_COMMON_PATHWAY_OF_FIBRIN_CLOT_FORMATION	REACTOME_COMMON_PATHWAY_OF_FIBRIN_CLOT_FORMATION		20	-0.657283	-1.40046	0.184158	0.356347	1	2176	tags=65%, list=21%, signal=82%
ODONNELL_TARGETS_OF_MYC_AND_TFRC_UP	ODONNELL_TARGETS_OF_MYC_AND_TFRC_UP		59	-0.422925	-1.3996	0.12749	0.357352	1	3610	tags=58%, list=34%, signal=87%
MEISSNER_BRAIN_HCP_WITH_H3K4ME2_AND_H3K27ME3	MEISSNER_BRAIN_HCP_WITH_H3K4ME2_AND_H3K27ME3		25	-0.521771	-1.39943	0.115942	0.357161	1	2254	tags=48%, list=21%, signal=61%
DELASERNA_MYOD_TARGETS_UP	DELASERNA_MYOD_TARGETS_UP		62	-0.400588	-1.39927	0.127119	0.356944	1	3109	tags=58%, list=30%, signal=82%
CONCANNON_APOPTOSIS_BY_EPOXOMICIN_UP	CONCANNON_APOPTOSIS_BY_EPOXOMICIN_UP		184	-0.314937	-1.39895	0.0342612	0.356934	1	2761	tags=40%, list=26%, signal=53%
REACTOME_TRIGLYCERIDE_METABOLISM	REACTOME_TRIGLYCERIDE_METABOLISM		23	-0.45763	-1.39885	0.0970464	0.356642	1	2043	tags=43%, list=19%, signal=54%
LIU_CMYB_TARGETS_UP	LIU_CMYB_TARGETS_UP		127	-0.307894	-1.39845	0.0386266	0.356823	1	2404	tags=32%, list=23%, signal=41%
BOYLAN_MULTIPLE_MYELOMA_PCA1_UP	BOYLAN_MULTIPLE_MYELOMA_PCA1_UP		79	-0.44089	-1.39839	0.111111	0.356445	1	3790	tags=59%, list=36%, signal=92%
WP_PHOTODYNAMIC_THERAPYINDUCED_NFKB_SURVIVAL_SIGNALING	WP_PHOTODYNAMIC_THERAPYINDUCED_NFKB_SURVIVAL_SIGNALING		22	-0.476434	-1.3982	0.0993658	0.356297	1	2852	tags=50%, list=27%, signal=68%
CEBALLOS_TARGETS_OF_TP53_AND_MYC_UP	CEBALLOS_TARGETS_OF_TP53_AND_MYC_UP		17	-0.462018	-1.39817	0.088983	0.355857	1	2256	tags=53%, list=21%, signal=67%
WP_2873_ARYL_HYDROCARBON_RECEPTOR_PATHWAY	WP_2873_ARYL_HYDROCARBON_RECEPTOR_PATHWAY		24	-0.422177	-1.39805	0.06917	0.35557	1	2062	tags=42%, list=20%, signal=52%
REACTOME_MUSCLE_CONTRACTION	REACTOME_MUSCLE_CONTRACTION		91	-0.447504	-1.39799	0.148893	0.355178	1	3337	tags=63%, list=32%, signal=91%
MIKKELSEN_IPS_LCP_WITH_H3K4ME3	MIKKELSEN_IPS_LCP_WITH_H3K4ME3		88	-0.415122	-1.39769	0.115079	0.355293	1	2211	tags=40%, list=21%, signal=50%
HAN_SATB1_TARGETS_UP	HAN_SATB1_TARGETS_UP		329	-0.292742	-1.39765	0.0274841	0.354889	1	2671	tags=36%, list=25%, signal=47%
QI_HYPOXIA_TARGETS_OF_HIF1A_AND_FOXA2	QI_HYPOXIA_TARGETS_OF_HIF1A_AND_FOXA2		30	-0.432012	-1.396	0.0926316	0.357239	1	1705	tags=33%, list=16%, signal=40%
KIM_MYCL1_AMPLIFICATION_TARGETS_DN	KIM_MYCL1_AMPLIFICATION_TARGETS_DN		16	-0.494762	-1.39585	0.119403	0.357015	1	1188	tags=31%, list=11%, signal=35%
KRASNOSELSKAYA_ILF3_TARGETS_DN	KRASNOSELSKAYA_ILF3_TARGETS_DN		35	-0.420108	-1.3956	0.0841889	0.356927	1	1283	tags=31%, list=12%, signal=36%
PASINI_SUZ12_TARGETS_UP	PASINI_SUZ12_TARGETS_UP		58	-0.350917	-1.39555	0.0584416	0.356515	1	2239	tags=33%, list=21%, signal=41%
BIOCARTA_INTRINSIC_PATHWAY	BIOCARTA_INTRINSIC_PATHWAY		19	-0.699626	-1.39467	0.154762	0.3576	1	2176	tags=68%, list=21%, signal=86%
LEIN_NEURON_MARKERS	LEIN_NEURON_MARKERS		34	-0.42262	-1.39415	0.109533	0.358095	1	3312	tags=56%, list=32%, signal=81%
REACTOME_GABA_B_RECEPTOR_ACTIVATION	REACTOME_GABA_B_RECEPTOR_ACTIVATION		19	-0.53557	-1.39381	0.134921	0.358238	1	2202	tags=37%, list=21%, signal=47%
HATADA_METHYLATED_IN_LUNG_CANCER_UP	HATADA_METHYLATED_IN_LUNG_CANCER_UP		170	-0.338411	-1.39223	0.0534979	0.360558	1	2323	tags=36%, list=22%, signal=46%
KEGG_VASCULAR_SMOOTH_MUSCLE_CONTRACTION	KEGG_VASCULAR_SMOOTH_MUSCLE_CONTRACTION		68	-0.394071	-1.39189	0.10303	0.360643	1	2705	tags=43%, list=26%, signal=57%
ZHONG_SECRETOME_OF_LUNG_CANCER_AND_ENDOTHELIUM	ZHONG_SECRETOME_OF_LUNG_CANCER_AND_ENDOTHELIUM		64	-0.375248	-1.39129	0.0989691	0.361224	1	1618	tags=31%, list=15%, signal=37%
BHAT_ESR1_TARGETS_VIA_AKT1_DN	BHAT_ESR1_TARGETS_VIA_AKT1_DN		54	-0.375531	-1.39123	0.0474227	0.360864	1	2110	tags=39%, list=20%, signal=48%
CHANDRAN_METASTASIS_DN	CHANDRAN_METASTASIS_DN		209	-0.322058	-1.39117	0.0325203	0.360488	1	2153	tags=32%, list=20%, signal=40%
BERENJENO_ROCK_SIGNALING_NOT_VIA_RHOA_DN	BERENJENO_ROCK_SIGNALING_NOT_VIA_RHOA_DN		40	-0.425922	-1.39019	0.0947368	0.361693	1	2705	tags=48%, list=26%, signal=64%
PID_HES_HEY_PATHWAY	PID_HES_HEY_PATHWAY		27	-0.480329	-1.38975	0.146535	0.362042	1	2355	tags=41%, list=22%, signal=52%
WP_COMPLEMENT_ACTIVATION	WP_COMPLEMENT_ACTIVATION		19	-0.724861	-1.38959	0.175649	0.361821	1	1706	tags=79%, list=16%, signal=94%
REACTOME_CALNEXIN_CALRETICULIN_CYCLE	REACTOME_CALNEXIN_CALRETICULIN_CYCLE		23	-0.508845	-1.38818	0.162109	0.36384	1	2256	tags=48%, list=21%, signal=61%
MORI_PLASMA_CELL_UP	MORI_PLASMA_CELL_UP		45	-0.464874	-1.38715	0.150515	0.365097	1	1993	tags=38%, list=19%, signal=46%
AFFAR_YY1_TARGETS_UP	AFFAR_YY1_TARGETS_UP		123	-0.347667	-1.38709	0.0385396	0.364719	1	2852	tags=38%, list=27%, signal=52%
CHEMELLO_SOLEUS_VS_EDL_MYOFIBERS_UP	CHEMELLO_SOLEUS_VS_EDL_MYOFIBERS_UP		15	-0.66649	-1.38694	0.165272	0.364507	1	2104	tags=67%, list=20%, signal=83%
LI_WILMS_TUMOR_VS_FETAL_KIDNEY_1_UP	LI_WILMS_TUMOR_VS_FETAL_KIDNEY_1_UP		148	-0.346599	-1.38575	0.0963855	0.366202	1	2195	tags=34%, list=21%, signal=42%
CASORELLI_ACUTE_PROMYELOCYTIC_LEUKEMIA_UP	CASORELLI_ACUTE_PROMYELOCYTIC_LEUKEMIA_UP		124	-0.335385	-1.38549	0.0569106	0.366176	1	1866	tags=27%, list=18%, signal=32%
EBAUER_TARGETS_OF_PAX3_FOXO1_FUSION_UP	EBAUER_TARGETS_OF_PAX3_FOXO1_FUSION_UP		128	-0.370039	-1.38542	0.101392	0.365827	1	2705	tags=42%, list=26%, signal=56%
REACTOME_SIGNALING_BY_ALK_IN_CANCER	REACTOME_SIGNALING_BY_ALK_IN_CANCER		52	-0.403887	-1.38507	0.123506	0.365915	1	2347	tags=40%, list=22%, signal=52%
WP_ENDOCHONDRAL_OSSIFICATION_WITH_SKELETAL_DYSPLASIAS	WP_ENDOCHONDRAL_OSSIFICATION_WITH_SKELETAL_DYSPLASIAS		45	-0.39411	-1.38499	0.117886	0.365585	1	2771	tags=40%, list=26%, signal=54%
WP_ENDOCHONDRAL_OSSIFICATION	WP_ENDOCHONDRAL_OSSIFICATION		45	-0.39411	-1.38499	0.117886	0.365097	1	2771	tags=40%, list=26%, signal=54%
MCLACHLAN_DENTAL_CARIES_UP	MCLACHLAN_DENTAL_CARIES_UP		203	-0.470432	-1.38471	0.186879	0.365126	1	3081	tags=57%, list=29%, signal=79%
SASSON_RESPONSE_TO_FORSKOLIN_UP	SASSON_RESPONSE_TO_FORSKOLIN_UP		75	-0.350037	-1.38422	0.0774194	0.365477	1	3102	tags=48%, list=30%, signal=68%
BASSO_HAIRY_CELL_LEUKEMIA_UP	BASSO_HAIRY_CELL_LEUKEMIA_UP		66	-0.384857	-1.38418	0.0821355	0.365046	1	2007	tags=36%, list=19%, signal=45%
KEGG_SYSTEMIC_LUPUS_ERYTHEMATOSUS	KEGG_SYSTEMIC_LUPUS_ERYTHEMATOSUS		59	-0.458949	-1.38403	0.152918	0.364805	1	3084	tags=59%, list=29%, signal=83%
WP_BLOOD_CLOTTING_CASCADE	WP_BLOOD_CLOTTING_CASCADE		19	-0.712767	-1.38372	0.17418	0.364876	1	2176	tags=74%, list=21%, signal=93%
VANDESLUIS_COMMD1_TARGETS_GROUP_3_DN	VANDESLUIS_COMMD1_TARGETS_GROUP_3_DN		15	-0.509246	-1.38275	0.12831	0.366023	1	2204	tags=60%, list=21%, signal=76%
IKEDA_MIR30_TARGETS_UP	IKEDA_MIR30_TARGETS_UP		103	-0.328776	-1.38227	0.0400844	0.366411	1	1960	tags=31%, list=19%, signal=38%
WP_OXYSTEROLS_DERIVED_FROM_CHOLESTEROL	WP_OXYSTEROLS_DERIVED_FROM_CHOLESTEROL		21	-0.469001	-1.38133	0.126733	0.367641	1	3147	tags=52%, list=30%, signal=75%
AMIT_EGF_RESPONSE_240_MCF10A	AMIT_EGF_RESPONSE_240_MCF10A		16	-0.492238	-1.38105	0.120968	0.367648	1	2930	tags=56%, list=28%, signal=78%
GAUSSMANN_MLL_AF4_FUSION_TARGETS_G_DN	GAUSSMANN_MLL_AF4_FUSION_TARGETS_G_DN		21	-0.423018	-1.37959	0.10303	0.369764	1	1584	tags=29%, list=15%, signal=34%
SCHAEFFER_PROSTATE_DEVELOPMENT_6HR_UP	SCHAEFFER_PROSTATE_DEVELOPMENT_6HR_UP		121	-0.314453	-1.37956	0.0568421	0.369308	1	1872	tags=27%, list=18%, signal=33%
MIKKELSEN_ES_LCP_WITH_H3K4ME3	MIKKELSEN_ES_LCP_WITH_H3K4ME3		69	-0.409621	-1.37925	0.130261	0.36933	1	2211	tags=42%, list=21%, signal=53%
WAMUNYOKOLI_OVARIAN_CANCER_GRADES_1_2_DN	WAMUNYOKOLI_OVARIAN_CANCER_GRADES_1_2_DN		59	-0.378693	-1.37924	0.0878243	0.368877	1	2294	tags=39%, list=22%, signal=50%
LEE_LIVER_CANCER_MYC_E2F1_DN	LEE_LIVER_CANCER_MYC_E2F1_DN		38	-0.392442	-1.37791	0.0993915	0.370809	1	1208	tags=26%, list=11%, signal=30%
BIOCARTA_IL1R_PATHWAY	BIOCARTA_IL1R_PATHWAY		21	-0.453092	-1.37753	0.122105	0.370996	1	3163	tags=48%, list=30%, signal=68%
KUNINGER_IGF1_VS_PDGFB_TARGETS_DN	KUNINGER_IGF1_VS_PDGFB_TARGETS_DN		31	-0.4322	-1.37747	0.0903733	0.370615	1	1512	tags=35%, list=14%, signal=41%
HALMOS_CEBPA_TARGETS_DN	HALMOS_CEBPA_TARGETS_DN		21	-0.468638	-1.37709	0.116601	0.370776	1	1590	tags=38%, list=15%, signal=45%
MIKKELSEN_IPS_HCP_WITH_H3_UNMETHYLATED	MIKKELSEN_IPS_HCP_WITH_H3_UNMETHYLATED		20	-0.480119	-1.37638	0.100213	0.371602	1	2998	tags=55%, list=29%, signal=77%
DOANE_RESPONSE_TO_ANDROGEN_DN	DOANE_RESPONSE_TO_ANDROGEN_DN		182	-0.29964	-1.37617	0.04	0.371479	1	2090	tags=31%, list=20%, signal=38%
REACTOME_SUMOYLATION_OF_INTRACELLULAR_RECEPTORS	REACTOME_SUMOYLATION_OF_INTRACELLULAR_RECEPTORS		15	-0.514475	-1.37609	0.124498	0.371119	1	1784	tags=40%, list=17%, signal=48%
TAVAZOIE_METASTASIS	TAVAZOIE_METASTASIS		53	-0.404628	-1.37603	0.0897959	0.370735	1	1971	tags=40%, list=19%, signal=49%
WP_TGFBETA_RECEPTOR_SIGNALING	WP_TGFBETA_RECEPTOR_SIGNALING		36	-0.389154	-1.37567	0.0962672	0.370906	1	2313	tags=39%, list=22%, signal=50%
CROONQUIST_NRAS_VS_STROMAL_STIMULATION_DN	CROONQUIST_NRAS_VS_STROMAL_STIMULATION_DN		70	-0.419987	-1.37539	0.132383	0.371018	1	2743	tags=46%, list=26%, signal=61%
ALTEMEIER_RESPONSE_TO_LPS_WITH_MECHANICAL_VENTILATION	ALTEMEIER_RESPONSE_TO_LPS_WITH_MECHANICAL_VENTILATION		82	-0.473798	-1.37523	0.177083	0.370825	1	2569	tags=44%, list=24%, signal=58%
ROSS_ACUTE_MYELOID_LEUKEMIA_CBF	ROSS_ACUTE_MYELOID_LEUKEMIA_CBF		59	-0.38569	-1.37482	0.0922131	0.37102	1	1583	tags=32%, list=15%, signal=38%
PID_A6B1_A6B4_INTEGRIN_PATHWAY	PID_A6B1_A6B4_INTEGRIN_PATHWAY		39	-0.392595	-1.37475	0.10041	0.37067	1	1016	tags=23%, list=10%, signal=25%
YIH_RESPONSE_TO_ARSENITE_C4	YIH_RESPONSE_TO_ARSENITE_C4		16	-0.446294	-1.37475	0.084	0.370194	1	1795	tags=44%, list=17%, signal=53%
HOFFMANN_LARGE_TO_SMALL_PRE_BII_LYMPHOCYTE_DN	HOFFMANN_LARGE_TO_SMALL_PRE_BII_LYMPHOCYTE_DN		41	-0.403649	-1.37395	0.0944123	0.371121	1	2647	tags=44%, list=25%, signal=58%
LIAN_LIPA_TARGETS_3M	LIAN_LIPA_TARGETS_3M		47	-0.511325	-1.37384	0.170635	0.370812	1	2569	tags=51%, list=24%, signal=67%
XU_GH1_EXOGENOUS_TARGETS_UP	XU_GH1_EXOGENOUS_TARGETS_UP		19	-0.475542	-1.37344	0.116832	0.371083	1	2935	tags=53%, list=28%, signal=73%
CHEBOTAEV_GR_TARGETS_DN	CHEBOTAEV_GR_TARGETS_DN		78	-0.376276	-1.37279	0.10338	0.371698	1	3003	tags=49%, list=29%, signal=68%
REACTOME_HS_GAG_BIOSYNTHESIS	REACTOME_HS_GAG_BIOSYNTHESIS		19	-0.527368	-1.37176	0.142857	0.373083	1	2403	tags=37%, list=23%, signal=48%
DANG_MYC_TARGETS_DN	DANG_MYC_TARGETS_DN		26	-0.440023	-1.36999	0.0987903	0.375667	1	2140	tags=50%, list=20%, signal=63%
WILSON_PROTEASES_AT_TUMOR_BONE_INTERFACE_UP	WILSON_PROTEASES_AT_TUMOR_BONE_INTERFACE_UP		19	-0.482659	-1.36942	0.134969	0.376199	1	2727	tags=53%, list=26%, signal=71%
GAURNIER_PSMD4_TARGETS	GAURNIER_PSMD4_TARGETS		42	-0.528337	-1.36823	0.174897	0.377919	1	2217	tags=50%, list=21%, signal=63%
HINATA_NFKB_TARGETS_FIBROBLAST_UP	HINATA_NFKB_TARGETS_FIBROBLAST_UP		61	-0.358067	-1.36788	0.0901099	0.378072	1	3230	tags=49%, list=31%, signal=71%
GUTIERREZ_CHRONIC_LYMPHOCYTIC_LEUKEMIA_DN	GUTIERREZ_CHRONIC_LYMPHOCYTIC_LEUKEMIA_DN		44	-0.412862	-1.36772	0.102616	0.377882	1	1668	tags=32%, list=16%, signal=38%
PID_RAC1_PATHWAY	PID_RAC1_PATHWAY		49	-0.399073	-1.36764	0.140244	0.377582	1	2919	tags=49%, list=28%, signal=67%
CAMPS_COLON_CANCER_COPY_NUMBER_DN	CAMPS_COLON_CANCER_COPY_NUMBER_DN		30	-0.413677	-1.36643	0.104449	0.379243	1	2638	tags=50%, list=25%, signal=67%
REACTOME_GPER1_SIGNALING	REACTOME_GPER1_SIGNALING		30	-0.446018	-1.36635	0.136719	0.378911	1	2202	tags=37%, list=21%, signal=46%
HAMAI_APOPTOSIS_VIA_TRAIL_DN	HAMAI_APOPTOSIS_VIA_TRAIL_DN		123	-0.316389	-1.36496	0.0662651	0.380906	1	2134	tags=33%, list=20%, signal=40%
WP_MELATONIN_METABOLISM_AND_EFFECTS	WP_MELATONIN_METABOLISM_AND_EFFECTS		20	-0.457779	-1.36402	0.088843	0.382204	1	821	tags=25%, list=8%, signal=27%
ZHENG_IL22_SIGNALING_DN	ZHENG_IL22_SIGNALING_DN		23	-0.44267	-1.36383	0.0715835	0.382067	1	1857	tags=26%, list=18%, signal=32%
FAELT_B_CLL_WITH_VH_REARRANGEMENTS_UP	FAELT_B_CLL_WITH_VH_REARRANGEMENTS_UP		34	-0.402727	-1.3638	0.113636	0.381647	1	2804	tags=47%, list=27%, signal=64%
SABATES_COLORECTAL_ADENOMA_DN	SABATES_COLORECTAL_ADENOMA_DN		139	-0.413331	-1.36301	0.133981	0.382541	1	3558	tags=59%, list=34%, signal=88%
WANG_RESPONSE_TO_BEXAROTENE_DN	WANG_RESPONSE_TO_BEXAROTENE_DN		19	-0.463036	-1.36259	0.11609	0.3828	1	2473	tags=47%, list=24%, signal=62%
HUPER_BREAST_BASAL_VS_LUMINAL_UP	HUPER_BREAST_BASAL_VS_LUMINAL_UP		33	-0.478346	-1.36258	0.136273	0.382336	1	3062	tags=58%, list=29%, signal=81%
BONOME_OVARIAN_CANCER_POOR_SURVIVAL_UP	BONOME_OVARIAN_CANCER_POOR_SURVIVAL_UP		26	-0.424753	-1.36182	0.126294	0.383159	1	1484	tags=35%, list=14%, signal=40%
STAMBOLSKY_RESPONSE_TO_VITAMIN_D3_UP	STAMBOLSKY_RESPONSE_TO_VITAMIN_D3_UP		53	-0.345815	-1.36133	0.0689655	0.383533	1	1678	tags=30%, list=16%, signal=36%
WP_WHITE_FAT_CELL_DIFFERENTIATION	WP_WHITE_FAT_CELL_DIFFERENTIATION		15	-0.495553	-1.36106	0.111969	0.383577	1	2102	tags=40%, list=20%, signal=50%
REACTOME_CELL_DEATH_SIGNALLING_VIA_NRAGE_NRIF_AND_NADE	REACTOME_CELL_DEATH_SIGNALLING_VIA_NRAGE_NRIF_AND_NADE		57	-0.344451	-1.36067	0.0741483	0.3838	1	3183	tags=46%, list=30%, signal=65%
KUROZUMI_RESPONSE_TO_ONCOCYTIC_VIRUS	KUROZUMI_RESPONSE_TO_ONCOCYTIC_VIRUS		16	-0.577763	-1.36014	0.144603	0.384323	1	2217	tags=44%, list=21%, signal=55%
HESS_TARGETS_OF_HOXA9_AND_MEIS1_DN	HESS_TARGETS_OF_HOXA9_AND_MEIS1_DN		63	-0.456042	-1.3597	0.170782	0.384616	1	3305	tags=57%, list=31%, signal=83%
KYNG_DNA_DAMAGE_DN	KYNG_DNA_DAMAGE_DN		148	-0.305231	-1.3595	0.0493827	0.384492	1	2651	tags=39%, list=25%, signal=52%
IWANAGA_CARCINOGENESIS_BY_KRAS_PTEN_DN	IWANAGA_CARCINOGENESIS_BY_KRAS_PTEN_DN		223	-0.290543	-1.3591	0.0477137	0.38474	1	2672	tags=38%, list=25%, signal=49%
KIM_WT1_TARGETS_8HR_UP	KIM_WT1_TARGETS_8HR_UP		131	-0.309779	-1.35898	0.0540541	0.384499	1	2016	tags=29%, list=19%, signal=35%
MCMURRAY_TP53_HRAS_COOPERATION_RESPONSE_DN	MCMURRAY_TP53_HRAS_COOPERATION_RESPONSE_DN		38	-0.411198	-1.35885	0.103792	0.384242	1	2103	tags=37%, list=20%, signal=46%
LEIN_CEREBELLUM_MARKERS	LEIN_CEREBELLUM_MARKERS		39	-0.374091	-1.35869	0.0933063	0.384035	1	1960	tags=33%, list=19%, signal=41%
WP_HIPPOMERLIN_SIGNALING_DYSREGULATION	WP_HIPPOMERLIN_SIGNALING_DYSREGULATION		89	-0.34547	-1.35838	0.0795229	0.384072	1	3049	tags=46%, list=29%, signal=64%
LIM_MAMMARY_LUMINAL_PROGENITOR_UP	LIM_MAMMARY_LUMINAL_PROGENITOR_UP		31	-0.447424	-1.35802	0.140039	0.384215	1	3044	tags=55%, list=29%, signal=77%
KATSANOU_ELAVL1_TARGETS_UP	KATSANOU_ELAVL1_TARGETS_UP		110	-0.348695	-1.35801	0.0970874	0.383769	1	2852	tags=42%, list=27%, signal=57%
BIOCARTA_AGR_PATHWAY	BIOCARTA_AGR_PATHWAY		24	-0.449425	-1.35785	0.120858	0.383606	1	2193	tags=38%, list=21%, signal=47%
SCHEIDEREIT_IKK_TARGETS	SCHEIDEREIT_IKK_TARGETS		15	-0.505769	-1.35745	0.151899	0.383865	1	3163	tags=53%, list=30%, signal=76%
SESTO_RESPONSE_TO_UV_C7	SESTO_RESPONSE_TO_UV_C7		57	-0.34844	-1.35633	0.0827887	0.385382	1	2375	tags=37%, list=23%, signal=47%
KEGG_AXON_GUIDANCE	KEGG_AXON_GUIDANCE		88	-0.343541	-1.35535	0.1002	0.386672	1	3170	tags=43%, list=30%, signal=61%
HERNANDEZ_MITOTIC_ARREST_BY_DOCETAXEL_1_DN	HERNANDEZ_MITOTIC_ARREST_BY_DOCETAXEL_1_DN		28	-0.419018	-1.35498	0.110883	0.386854	1	1725	tags=32%, list=16%, signal=38%
PID_ATF2_PATHWAY	PID_ATF2_PATHWAY		38	-0.384737	-1.35469	0.101031	0.386933	1	1948	tags=37%, list=19%, signal=45%
SNIJDERS_AMPLIFIED_IN_HEAD_AND_NECK_TUMORS	SNIJDERS_AMPLIFIED_IN_HEAD_AND_NECK_TUMORS		26	-0.424384	-1.35434	0.120654	0.387053	1	2193	tags=38%, list=21%, signal=48%
FOSTER_TOLERANT_MACROPHAGE_DN	FOSTER_TOLERANT_MACROPHAGE_DN		313	-0.295083	-1.35393	0.063655	0.387321	1	2102	tags=30%, list=20%, signal=36%
PID_INTEGRIN_CS_PATHWAY	PID_INTEGRIN_CS_PATHWAY		24	-0.506835	-1.35375	0.145098	0.387147	1	2473	tags=58%, list=24%, signal=76%
MOOTHA_GLUCONEOGENESIS	MOOTHA_GLUCONEOGENESIS		30	-0.420925	-1.35216	0.137652	0.389432	1	2336	tags=43%, list=22%, signal=56%
SEKI_INFLAMMATORY_RESPONSE_LPS_UP	SEKI_INFLAMMATORY_RESPONSE_LPS_UP		48	-0.440762	-1.35091	0.156057	0.391102	1	2631	tags=40%, list=25%, signal=53%
REACTOME_ARACHIDONIC_ACID_METABOLISM	REACTOME_ARACHIDONIC_ACID_METABOLISM		37	-0.413782	-1.35051	0.128571	0.391322	1	2244	tags=41%, list=21%, signal=51%
LEE_LIVER_CANCER_ACOX1_DN	LEE_LIVER_CANCER_ACOX1_DN		44	-0.413233	-1.35047	0.145129	0.39092	1	2514	tags=45%, list=24%, signal=59%
TSAI_RESPONSE_TO_IONIZING_RADIATION	TSAI_RESPONSE_TO_IONIZING_RADIATION		102	-0.34413	-1.35046	0.0822511	0.39047	1	1635	tags=28%, list=16%, signal=33%
REACTOME_ADHERENS_JUNCTIONS_INTERACTIONS	REACTOME_ADHERENS_JUNCTIONS_INTERACTIONS		21	-0.486097	-1.35032	0.166329	0.390224	1	1540	tags=33%, list=15%, signal=39%
LINDGREN_BLADDER_CANCER_CLUSTER_1_DN	LINDGREN_BLADDER_CANCER_CLUSTER_1_DN		293	-0.305276	-1.35011	0.100427	0.390166	1	2668	tags=34%, list=25%, signal=45%
ZHAN_MULTIPLE_MYELOMA_MF_UP	ZHAN_MULTIPLE_MYELOMA_MF_UP		32	-0.39925	-1.34996	0.102362	0.389955	1	3229	tags=53%, list=31%, signal=76%
VALK_AML_CLUSTER_10	VALK_AML_CLUSTER_10		25	-0.447079	-1.34954	0.12326	0.390184	1	3336	tags=56%, list=32%, signal=82%
PAPASPYRIDONOS_UNSTABLE_ATEROSCLEROTIC_PLAQUE_UP	PAPASPYRIDONOS_UNSTABLE_ATEROSCLEROTIC_PLAQUE_UP		48	-0.500255	-1.34831	0.187755	0.391798	1	3036	tags=52%, list=29%, signal=73%
COATES_MACROPHAGE_M1_VS_M2_UP	COATES_MACROPHAGE_M1_VS_M2_UP		72	-0.363895	-1.34829	0.0969072	0.391352	1	2326	tags=40%, list=22%, signal=51%
KEGG_VIRAL_MYOCARDITIS	KEGG_VIRAL_MYOCARDITIS		57	-0.413275	-1.34827	0.149897	0.39092	1	2631	tags=46%, list=25%, signal=61%
WINNEPENNINCKX_MELANOMA_METASTASIS_DN	WINNEPENNINCKX_MELANOMA_METASTASIS_DN		23	-0.480297	-1.34777	0.157464	0.391327	1	2877	tags=48%, list=27%, signal=66%
VALK_AML_WITH_CEBPA	VALK_AML_WITH_CEBPA		31	-0.431125	-1.34717	0.143133	0.391909	1	3634	tags=68%, list=35%, signal=103%
REACTOME_NEGATIVE_REGULATION_OF_MET_ACTIVITY	REACTOME_NEGATIVE_REGULATION_OF_MET_ACTIVITY		18	-0.471776	-1.3462	0.109562	0.39314	1	1215	tags=33%, list=12%, signal=38%
REACTOME_G_ALPHA_I_SIGNALLING_EVENTS	REACTOME_G_ALPHA_I_SIGNALLING_EVENTS		114	-0.358638	-1.34514	0.112245	0.394569	1	1907	tags=31%, list=18%, signal=37%
REACTOME_SIGNALING_BY_RECEPTOR_TYROSINE_KINASES	REACTOME_SIGNALING_BY_RECEPTOR_TYROSINE_KINASES		374	-0.276748	-1.3449	0.0471311	0.394495	1	2264	tags=29%, list=22%, signal=35%
REACTOME_ADP_SIGNALLING_THROUGH_P2Y_PURINOCEPTOR_1	REACTOME_ADP_SIGNALLING_THROUGH_P2Y_PURINOCEPTOR_1		17	-0.520167	-1.34465	0.170974	0.394462	1	1858	tags=35%, list=18%, signal=43%
DORN_ADENOVIRUS_INFECTION_12HR_UP	DORN_ADENOVIRUS_INFECTION_12HR_UP		18	-0.475281	-1.34448	0.155512	0.394313	1	1590	tags=33%, list=15%, signal=39%
REACTOME_TRANSCRIPTIONAL_REGULATION_BY_MECP2	REACTOME_TRANSCRIPTIONAL_REGULATION_BY_MECP2		41	-0.398744	-1.34407	0.131524	0.394575	1	3023	tags=51%, list=29%, signal=72%
WENG_POR_TARGETS_LIVER_DN	WENG_POR_TARGETS_LIVER_DN		16	-0.470487	-1.34403	0.127706	0.394163	1	1644	tags=31%, list=16%, signal=37%
KEGG_LEUKOCYTE_TRANSENDOTHELIAL_MIGRATION	KEGG_LEUKOCYTE_TRANSENDOTHELIAL_MIGRATION		86	-0.392466	-1.34399	0.167653	0.393746	1	2909	tags=44%, list=28%, signal=61%
REACTOME_SIGNALING_BY_NOTCH2	REACTOME_SIGNALING_BY_NOTCH2		23	-0.422313	-1.34365	0.117172	0.393917	1	1777	tags=35%, list=17%, signal=42%
HOOI_ST7_TARGETS_DN	HOOI_ST7_TARGETS_DN		69	-0.3768	-1.34274	0.121457	0.39515	1	2272	tags=38%, list=22%, signal=48%
WP_OVERVIEW_OF_PROINFLAMMATORY_AND_PROFIBROTIC_MEDIATORS	WP_OVERVIEW_OF_PROINFLAMMATORY_AND_PROFIBROTIC_MEDIATORS		29	-0.53145	-1.34187	0.178571	0.396331	1	1828	tags=41%, list=17%, signal=50%
REACTOME_O_LINKED_GLYCOSYLATION_OF_MUCINS	REACTOME_O_LINKED_GLYCOSYLATION_OF_MUCINS		27	-0.465869	-1.34186	0.135593	0.395898	1	1931	tags=30%, list=18%, signal=36%
KAMIKUBO_MYELOID_CEBPA_NETWORK	KAMIKUBO_MYELOID_CEBPA_NETWORK		24	-0.583072	-1.34137	0.217659	0.396331	1	3875	tags=83%, list=37%, signal=132%
LU_AGING_BRAIN_UP	LU_AGING_BRAIN_UP		221	-0.305488	-1.34117	0.0684105	0.396172	1	2702	tags=37%, list=26%, signal=49%
NEWMAN_ERCC6_TARGETS_UP	NEWMAN_ERCC6_TARGETS_UP		18	-0.481279	-1.34083	0.146237	0.396336	1	3037	tags=61%, list=29%, signal=86%
SMID_BREAST_CANCER_BASAL_DN	SMID_BREAST_CANCER_BASAL_DN		422	-0.302809	-1.34073	0.0726141	0.396051	1	2098	tags=30%, list=20%, signal=36%
HOLLEMAN_VINCRISTINE_RESISTANCE_B_ALL_UP	HOLLEMAN_VINCRISTINE_RESISTANCE_B_ALL_UP		29	-0.41621	-1.34056	0.0982143	0.395871	1	2799	tags=45%, list=27%, signal=61%
REACTOME_GABA_RECEPTOR_ACTIVATION	REACTOME_GABA_RECEPTOR_ACTIVATION		20	-0.506648	-1.34056	0.161034	0.395412	1	2202	tags=35%, list=21%, signal=44%
TRAYNOR_RETT_SYNDROM_UP	TRAYNOR_RETT_SYNDROM_UP		24	-0.444993	-1.3404	0.138833	0.395272	1	3430	tags=46%, list=33%, signal=68%
REACTOME_ONCOGENE_INDUCED_SENESCENCE	REACTOME_ONCOGENE_INDUCED_SENESCENCE		25	-0.436759	-1.34031	0.122105	0.394977	1	1897	tags=40%, list=18%, signal=49%
PAPASPYRIDONOS_UNSTABLE_ATEROSCLEROTIC_PLAQUE_DN	PAPASPYRIDONOS_UNSTABLE_ATEROSCLEROTIC_PLAQUE_DN		33	-0.435954	-1.33944	0.138672	0.396042	1	2689	tags=48%, list=26%, signal=65%
BHAT_ESR1_TARGETS_NOT_VIA_AKT1_DN	BHAT_ESR1_TARGETS_NOT_VIA_AKT1_DN		59	-0.370319	-1.33841	0.107143	0.39742	1	2866	tags=46%, list=27%, signal=63%
WIERENGA_STAT5A_TARGETS_GROUP2	WIERENGA_STAT5A_TARGETS_GROUP2		33	-0.426881	-1.33718	0.122984	0.399125	1	786	tags=24%, list=7%, signal=26%
CASTELLANO_NRAS_TARGETS_UP	CASTELLANO_NRAS_TARGETS_UP		57	-0.356538	-1.33716	0.0876494	0.3987	1	2450	tags=37%, list=23%, signal=48%
POOLA_INVASIVE_BREAST_CANCER_DN	POOLA_INVASIVE_BREAST_CANCER_DN		91	-0.345702	-1.33692	0.0870445	0.398652	1	2333	tags=36%, list=22%, signal=46%
WP_EICOSANOID_SYNTHESIS	WP_EICOSANOID_SYNTHESIS		17	-0.520521	-1.33656	0.17357	0.398845	1	2074	tags=53%, list=20%, signal=66%
AMIT_EGF_RESPONSE_240_HELA	AMIT_EGF_RESPONSE_240_HELA		47	-0.361932	-1.33639	0.0912863	0.398669	1	2826	tags=47%, list=27%, signal=64%
HOFMANN_MYELODYSPLASTIC_SYNDROM_RISK_UP	HOFMANN_MYELODYSPLASTIC_SYNDROM_RISK_UP		18	-0.435582	-1.33561	0.118503	0.399616	1	2134	tags=39%, list=20%, signal=49%
CERVERA_SDHB_TARGETS_2	CERVERA_SDHB_TARGETS_2		76	-0.379478	-1.33453	0.129666	0.400978	1	2657	tags=46%, list=25%, signal=61%
COULOUARN_TEMPORAL_TGFB1_SIGNATURE_UP	COULOUARN_TEMPORAL_TGFB1_SIGNATURE_UP		82	-0.325307	-1.33431	0.0940171	0.400923	1	2965	tags=48%, list=28%, signal=66%
WIERENGA_STAT5A_TARGETS_DN	WIERENGA_STAT5A_TARGETS_DN		124	-0.366825	-1.33388	0.140873	0.401216	1	3102	tags=47%, list=30%, signal=66%
REACTOME_CHAPERONE_MEDIATED_AUTOPHAGY	REACTOME_CHAPERONE_MEDIATED_AUTOPHAGY		18	-0.461557	-1.33362	0.133874	0.401214	1	1719	tags=44%, list=16%, signal=53%
HOFFMANN_PRE_BI_TO_LARGE_PRE_BII_LYMPHOCYTE_DN	HOFFMANN_PRE_BI_TO_LARGE_PRE_BII_LYMPHOCYTE_DN		48	-0.367536	-1.33309	0.104925	0.401747	1	3301	tags=50%, list=31%, signal=73%
REACTOME_ACTIVATION_OF_KAINATE_RECEPTORS_UPON_GLUTAMATE_BINDING	REACTOME_ACTIVATION_OF_KAINATE_RECEPTORS_UPON_GLUTAMATE_BINDING		17	-0.521341	-1.33304	0.168627	0.401359	1	1858	tags=35%, list=18%, signal=43%
ZHONG_RESPONSE_TO_AZACITIDINE_AND_TSA_UP	ZHONG_RESPONSE_TO_AZACITIDINE_AND_TSA_UP		131	-0.304459	-1.33224	0.0586957	0.402326	1	2419	tags=33%, list=23%, signal=42%
KEGG_GALACTOSE_METABOLISM	KEGG_GALACTOSE_METABOLISM		20	-0.454036	-1.33195	0.133621	0.402443	1	868	tags=30%, list=8%, signal=33%
BIOCARTA_CCR3_PATHWAY	BIOCARTA_CCR3_PATHWAY		15	-0.492873	-1.33122	0.124248	0.403298	1	3469	tags=60%, list=33%, signal=89%
WP_PROSTAGLANDIN_SYNTHESIS_AND_REGULATION	WP_PROSTAGLANDIN_SYNTHESIS_AND_REGULATION		27	-0.451908	-1.33083	0.131417	0.403531	1	1523	tags=26%, list=14%, signal=30%
REACTOME_THROMBOXANE_SIGNALLING_THROUGH_TP_RECEPTOR	REACTOME_THROMBOXANE_SIGNALLING_THROUGH_TP_RECEPTOR		16	-0.531507	-1.33003	0.178499	0.404548	1	1858	tags=38%, list=18%, signal=45%
BERENJENO_TRANSFORMED_BY_RHOA_REVERSIBLY_DN	BERENJENO_TRANSFORMED_BY_RHOA_REVERSIBLY_DN		25	-0.45449	-1.3292	0.154309	0.405554	1	2839	tags=64%, list=27%, signal=87%
MIKKELSEN_MEF_HCP_WITH_H3_UNMETHYLATED	MIKKELSEN_MEF_HCP_WITH_H3_UNMETHYLATED		54	-0.383579	-1.32892	0.117063	0.405619	1	1792	tags=31%, list=17%, signal=38%
JOHANSSON_GLIOMAGENESIS_BY_PDGFB_UP	JOHANSSON_GLIOMAGENESIS_BY_PDGFB_UP		52	-0.362631	-1.32875	0.112705	0.405493	1	2053	tags=31%, list=20%, signal=38%
BIOCARTA_COMP_PATHWAY	BIOCARTA_COMP_PATHWAY		16	-0.708402	-1.32844	0.209901	0.405571	1	1706	tags=75%, list=16%, signal=89%
LEE_TARGETS_OF_PTCH1_AND_SUFU_DN	LEE_TARGETS_OF_PTCH1_AND_SUFU_DN		42	-0.382477	-1.32841	0.108317	0.405162	1	2225	tags=33%, list=21%, signal=42%
ZHOU_INFLAMMATORY_RESPONSE_LPS_UP	ZHOU_INFLAMMATORY_RESPONSE_LPS_UP		182	-0.309948	-1.32724	0.0770833	0.406832	1	2462	tags=35%, list=23%, signal=44%
WP_CANONICAL_AND_NONCANONICAL_TGFB_SIGNALING	WP_CANONICAL_AND_NONCANONICAL_TGFB_SIGNALING		16	-0.489692	-1.32707	0.151329	0.406671	1	2162	tags=44%, list=21%, signal=55%
RASHI_RESPONSE_TO_IONIZING_RADIATION_1	RASHI_RESPONSE_TO_IONIZING_RADIATION_1		27	-0.378508	-1.32584	0.12	0.408455	1	1530	tags=26%, list=15%, signal=30%
ENGELMANN_CANCER_PROGENITORS_DN	ENGELMANN_CANCER_PROGENITORS_DN		37	-0.390957	-1.32562	0.125	0.408372	1	1261	tags=19%, list=12%, signal=21%
LENAOUR_DENDRITIC_CELL_MATURATION_DN	LENAOUR_DENDRITIC_CELL_MATURATION_DN		111	-0.384908	-1.32537	0.177291	0.408323	1	2893	tags=42%, list=28%, signal=58%
BLANCO_MELO_MERS_COV_INFECTION_MCR5_CELLS_DN	BLANCO_MELO_MERS_COV_INFECTION_MCR5_CELLS_DN		26	-0.450016	-1.32419	0.162933	0.410011	1	3036	tags=54%, list=29%, signal=76%
REACTOME_EPH_EPHRIN_SIGNALING	REACTOME_EPH_EPHRIN_SIGNALING		71	-0.354453	-1.32396	0.141717	0.4099	1	3504	tags=58%, list=33%, signal=86%
MUELLER_METHYLATED_IN_GLIOBLASTOMA	MUELLER_METHYLATED_IN_GLIOBLASTOMA		26	-0.451067	-1.32309	0.168986	0.410997	1	2382	tags=42%, list=23%, signal=55%
WP_2Q37_COPY_NUMBER_VARIATION_SYNDROME	WP_2Q37_COPY_NUMBER_VARIATION_SYNDROME		81	-0.322559	-1.32285	0.102564	0.410949	1	1544	tags=27%, list=15%, signal=32%
WP_FAMILIAL_PARTIAL_LIPODYSTROPHY	WP_FAMILIAL_PARTIAL_LIPODYSTROPHY		19	-0.451575	-1.32226	0.153846	0.41154	1	2347	tags=47%, list=22%, signal=61%
MIYAGAWA_TARGETS_OF_EWSR1_ETS_FUSIONS_UP	MIYAGAWA_TARGETS_OF_EWSR1_ETS_FUSIONS_UP		182	-0.31166	-1.32221	0.0766045	0.411157	1	2877	tags=38%, list=27%, signal=52%
KEGG_LEISHMANIA_INFECTION	KEGG_LEISHMANIA_INFECTION		58	-0.448476	-1.32148	0.191057	0.412009	1	3163	tags=52%, list=30%, signal=74%
WP_G_PROTEIN_SIGNALING_PATHWAYS	WP_G_PROTEIN_SIGNALING_PATHWAYS		66	-0.374579	-1.32138	0.140039	0.411755	1	3154	tags=48%, list=30%, signal=69%
CREIGHTON_ENDOCRINE_THERAPY_RESISTANCE_5	CREIGHTON_ENDOCRINE_THERAPY_RESISTANCE_5		341	-0.289553	-1.32131	0.0607966	0.411439	1	2728	tags=36%, list=26%, signal=47%
KEGG_LONG_TERM_POTENTIATION	KEGG_LONG_TERM_POTENTIATION		43	-0.38974	-1.32081	0.112766	0.411887	1	3080	tags=47%, list=29%, signal=66%
PASQUALUCCI_LYMPHOMA_BY_GC_STAGE_UP	PASQUALUCCI_LYMPHOMA_BY_GC_STAGE_UP		212	-0.312515	-1.32079	0.116034	0.411444	1	2535	tags=33%, list=24%, signal=43%
BROWNE_HCMV_INFECTION_1HR_UP	BROWNE_HCMV_INFECTION_1HR_UP		23	-0.425852	-1.3198	0.135417	0.412785	1	1581	tags=26%, list=15%, signal=31%
SESTO_RESPONSE_TO_UV_C6	SESTO_RESPONSE_TO_UV_C6		35	-0.358794	-1.31966	0.0912863	0.412558	1	1608	tags=29%, list=15%, signal=34%
DESERT_PERIPORTAL_HEPATOCELLULAR_CARCINOMA_SUBCLASS_UP	DESERT_PERIPORTAL_HEPATOCELLULAR_CARCINOMA_SUBCLASS_UP		89	-0.374872	-1.3195	0.203219	0.412398	1	2195	tags=38%, list=21%, signal=48%
ONDER_CDH1_TARGETS_3_DN	ONDER_CDH1_TARGETS_3_DN		21	-0.459071	-1.31938	0.158635	0.412134	1	2787	tags=43%, list=27%, signal=58%
HIRSCH_CELLULAR_TRANSFORMATION_SIGNATURE_UP	HIRSCH_CELLULAR_TRANSFORMATION_SIGNATURE_UP		195	-0.315317	-1.31856	0.114823	0.413168	1	2103	tags=32%, list=20%, signal=39%
REACTOME_CYTOCHROME_P450_ARRANGED_BY_SUBSTRATE_TYPE	REACTOME_CYTOCHROME_P450_ARRANGED_BY_SUBSTRATE_TYPE		21	-0.440792	-1.31843	0.152174	0.412959	1	3091	tags=57%, list=29%, signal=81%
VANLOO_SP3_TARGETS_DN	VANLOO_SP3_TARGETS_DN		63	-0.354459	-1.31692	0.109091	0.415169	1	2598	tags=40%, list=25%, signal=52%
REACTOME_RUNX2_REGULATES_BONE_DEVELOPMENT	REACTOME_RUNX2_REGULATES_BONE_DEVELOPMENT		21	-0.455267	-1.31625	0.164329	0.415862	1	2162	tags=48%, list=21%, signal=60%
HSIAO_LIVER_SPECIFIC_GENES	HSIAO_LIVER_SPECIFIC_GENES		182	-0.422624	-1.31589	0.219959	0.416029	1	2176	tags=40%, list=21%, signal=50%
REACTOME_COPII_MEDIATED_VESICLE_TRANSPORT	REACTOME_COPII_MEDIATED_VESICLE_TRANSPORT		57	-0.427125	-1.3158	0.210638	0.415698	1	1919	tags=35%, list=18%, signal=43%
WP_FIBRIN_COMPLEMENT_RECEPTOR_3_SIGNALING_PATHWAY	WP_FIBRIN_COMPLEMENT_RECEPTOR_3_SIGNALING_PATHWAY		33	-0.449457	-1.31519	0.196242	0.41636	1	2664	tags=52%, list=25%, signal=69%
BREDEMEYER_RAG_SIGNALING_VIA_ATM_NOT_VIA_NFKB_UP	BREDEMEYER_RAG_SIGNALING_VIA_ATM_NOT_VIA_NFKB_UP		35	-0.386717	-1.31509	0.132075	0.416085	1	1512	tags=26%, list=14%, signal=30%
BURTON_ADIPOGENESIS_8	BURTON_ADIPOGENESIS_8		66	-0.357035	-1.31479	0.132653	0.416144	1	2781	tags=47%, list=26%, signal=63%
ZHAN_LATE_DIFFERENTIATION_GENES_UP	ZHAN_LATE_DIFFERENTIATION_GENES_UP		27	-0.410426	-1.31433	0.145383	0.416513	1	1523	tags=30%, list=14%, signal=35%
REACTOME_N_GLYCAN_TRIMMING_IN_THE_ER_AND_CALNEXIN_CALRETICULIN_CYCLE	REACTOME_N_GLYCAN_TRIMMING_IN_THE_ER_AND_CALNEXIN_CALRETICULIN_CYCLE		32	-0.443297	-1.3143	0.192308	0.416111	1	2256	tags=41%, list=21%, signal=52%
PEDRIOLI_MIR31_TARGETS_DN	PEDRIOLI_MIR31_TARGETS_DN		242	-0.300267	-1.31366	0.0851927	0.416829	1	2132	tags=32%, list=20%, signal=39%
LEE_CALORIE_RESTRICTION_MUSCLE_UP	LEE_CALORIE_RESTRICTION_MUSCLE_UP		30	-0.371345	-1.31365	0.104478	0.416396	1	3234	tags=53%, list=31%, signal=77%
BIOCARTA_HDAC_PATHWAY	BIOCARTA_HDAC_PATHWAY		18	-0.431375	-1.31294	0.162162	0.417221	1	2890	tags=39%, list=27%, signal=54%
REACTOME_RHO_GTPASES_ACTIVATE_PAKS	REACTOME_RHO_GTPASES_ACTIVATE_PAKS		18	-0.464924	-1.31292	0.158416	0.416785	1	2270	tags=50%, list=22%, signal=64%
URS_ADIPOCYTE_DIFFERENTIATION_UP	URS_ADIPOCYTE_DIFFERENTIATION_UP		53	-0.362604	-1.31249	0.136364	0.417125	1	3451	tags=55%, list=33%, signal=81%
WP_GLUCOCORTICOID_RECEPTOR_PATHWAY	WP_GLUCOCORTICOID_RECEPTOR_PATHWAY		42	-0.378148	-1.31242	0.115304	0.416785	1	1898	tags=38%, list=18%, signal=46%
REACTOME_ACTIVATION_OF_BH3_ONLY_PROTEINS	REACTOME_ACTIVATION_OF_BH3_ONLY_PROTEINS		26	-0.426149	-1.31167	0.141988	0.417734	1	798	tags=19%, list=8%, signal=21%
WP_HEART_DEVELOPMENT	WP_HEART_DEVELOPMENT		19	-0.457424	-1.31165	0.158635	0.417306	1	2162	tags=37%, list=21%, signal=46%
REACTOME_PROTEIN_PROTEIN_INTERACTIONS_AT_SYNAPSES	REACTOME_PROTEIN_PROTEIN_INTERACTIONS_AT_SYNAPSES		36	-0.405173	-1.31164	0.158635	0.416866	1	1990	tags=39%, list=19%, signal=48%
WP_ZINC_HOMEOSTASIS	WP_ZINC_HOMEOSTASIS		21	-0.498475	-1.31136	0.17623	0.416944	1	2937	tags=67%, list=28%, signal=92%
REACTOME_TRAFFICKING_OF_AMPA_RECEPTORS	REACTOME_TRAFFICKING_OF_AMPA_RECEPTORS		19	-0.479389	-1.31133	0.159274	0.416544	1	3682	tags=68%, list=35%, signal=105%
HOSHIDA_LIVER_CANCER_LATE_RECURRENCE_UP	HOSHIDA_LIVER_CANCER_LATE_RECURRENCE_UP		47	-0.357794	-1.31103	0.132035	0.416595	1	3155	tags=45%, list=30%, signal=64%
REACTOME_INTERLEUKIN_4_AND_INTERLEUKIN_13_SIGNALING	REACTOME_INTERLEUKIN_4_AND_INTERLEUKIN_13_SIGNALING		66	-0.376585	-1.31054	0.131959	0.416976	1	2995	tags=45%, list=28%, signal=63%
PID_ILK_PATHWAY	PID_ILK_PATHWAY		43	-0.362001	-1.31036	0.104082	0.416833	1	2166	tags=37%, list=21%, signal=47%
SATO_SILENCED_BY_DEACETYLATION_IN_PANCREATIC_CANCER	SATO_SILENCED_BY_DEACETYLATION_IN_PANCREATIC_CANCER		26	-0.427275	-1.31006	0.156673	0.4169	1	2774	tags=50%, list=26%, signal=68%
DOANE_BREAST_CANCER_ESR1_DN	DOANE_BREAST_CANCER_ESR1_DN		25	-0.456404	-1.30991	0.187633	0.416697	1	1394	tags=28%, list=13%, signal=32%
BOQUEST_STEM_CELL_DN	BOQUEST_STEM_CELL_DN		152	-0.383506	-1.30923	0.182186	0.4175	1	2586	tags=39%, list=25%, signal=51%
PETRETTO_HEART_MASS_QTL_CIS_UP	PETRETTO_HEART_MASS_QTL_CIS_UP		25	-0.380524	-1.30917	0.1375	0.417125	1	746	tags=24%, list=7%, signal=26%
TING_SILENCED_BY_DICER	TING_SILENCED_BY_DICER		16	-0.49565	-1.30894	0.150101	0.417121	1	1770	tags=44%, list=17%, signal=53%
FONTAINE_FOLLICULAR_THYROID_ADENOMA_DN	FONTAINE_FOLLICULAR_THYROID_ADENOMA_DN		53	-0.341156	-1.3088	0.100642	0.416944	1	2037	tags=34%, list=19%, signal=42%
RUTELLA_RESPONSE_TO_HGF_UP	RUTELLA_RESPONSE_TO_HGF_UP		352	-0.329529	-1.308	0.163482	0.41791	1	2651	tags=37%, list=25%, signal=47%
BROWNE_HCMV_INFECTION_20HR_DN	BROWNE_HCMV_INFECTION_20HR_DN		87	-0.327246	-1.30786	0.121807	0.417728	1	1967	tags=31%, list=19%, signal=38%
WP_ANGIOTENSIN_II_RECEPTOR_TYPE_1_PATHWAY	WP_ANGIOTENSIN_II_RECEPTOR_TYPE_1_PATHWAY		20	-0.446743	-1.3077	0.135524	0.417604	1	2851	tags=45%, list=27%, signal=62%
WANG_BARRETTS_ESOPHAGUS_UP	WANG_BARRETTS_ESOPHAGUS_UP		32	-0.417013	-1.30757	0.163223	0.41734	1	2004	tags=34%, list=19%, signal=42%
REACTOME_TRANSLATION_OF_SARSCOV1_STRUCTURAL_PROTEINS	REACTOME_TRANSLATION_OF_SARSCOV1_STRUCTURAL_PROTEINS		23	-0.418299	-1.30701	0.125261	0.417855	1	1216	tags=22%, list=12%, signal=25%
LEE_LIVER_CANCER_MYC_DN	LEE_LIVER_CANCER_MYC_DN		41	-0.383965	-1.30682	0.169043	0.41776	1	1552	tags=34%, list=15%, signal=40%
CHEBOTAEV_GR_TARGETS_UP	CHEBOTAEV_GR_TARGETS_UP		49	-0.360012	-1.30653	0.0955285	0.417872	1	2139	tags=39%, list=20%, signal=48%
HOFFMANN_PRE_BI_TO_LARGE_PRE_BII_LYMPHOCYTE_UP	HOFFMANN_PRE_BI_TO_LARGE_PRE_BII_LYMPHOCYTE_UP		24	-0.377272	-1.30524	0.0935673	0.419742	1	3003	tags=50%, list=29%, signal=70%
WP_SIGNAL_TRANSDUCTION_THROUGH_IL1R	WP_SIGNAL_TRANSDUCTION_THROUGH_IL1R		23	-0.417428	-1.30522	0.167019	0.419313	1	1036	tags=22%, list=10%, signal=24%
IWANAGA_CARCINOGENESIS_BY_KRAS_DN	IWANAGA_CARCINOGENESIS_BY_KRAS_DN		76	-0.302239	-1.30508	0.0883534	0.419136	1	2034	tags=30%, list=19%, signal=37%
FEVR_CTNNB1_TARGETS_UP	FEVR_CTNNB1_TARGETS_UP		461	-0.290492	-1.30503	0.0665281	0.418769	1	2254	tags=30%, list=21%, signal=37%
WP_NUCLEAR_RECEPTORS_METAPATHWAY	WP_NUCLEAR_RECEPTORS_METAPATHWAY		181	-0.288861	-1.30478	0.0698152	0.418746	1	2394	tags=32%, list=23%, signal=41%
ZHONG_SECRETOME_OF_LUNG_CANCER_AND_MACROPHAGE	ZHONG_SECRETOME_OF_LUNG_CANCER_AND_MACROPHAGE		69	-0.352585	-1.30477	0.147844	0.418321	1	3590	tags=57%, list=34%, signal=85%
GYORFFY_MITOXANTRONE_RESISTANCE	GYORFFY_MITOXANTRONE_RESISTANCE		23	-0.39556	-1.30396	0.147541	0.419359	1	2358	tags=43%, list=22%, signal=56%
AIYAR_COBRA1_TARGETS_UP	AIYAR_COBRA1_TARGETS_UP		29	-0.406046	-1.30367	0.163188	0.419431	1	1379	tags=34%, list=13%, signal=40%
PID_RHOA_REG_PATHWAY	PID_RHOA_REG_PATHWAY		37	-0.382732	-1.30225	0.156673	0.421594	1	2826	tags=38%, list=27%, signal=52%
RICKMAN_HEAD_AND_NECK_CANCER_C	RICKMAN_HEAD_AND_NECK_CANCER_C		35	-0.410278	-1.30216	0.168959	0.421314	1	2993	tags=43%, list=28%, signal=60%
REACTOME_SIGNALING_BY_NOTCH3	REACTOME_SIGNALING_BY_NOTCH3		33	-0.37058	-1.30136	0.133733	0.42236	1	1777	tags=30%, list=17%, signal=36%
REACTOME_OPIOID_SIGNALLING	REACTOME_OPIOID_SIGNALLING		64	-0.369704	-1.30079	0.156313	0.422937	1	1907	tags=31%, list=18%, signal=38%
CREIGHTON_AKT1_SIGNALING_VIA_MTOR_UP	CREIGHTON_AKT1_SIGNALING_VIA_MTOR_UP		30	-0.375928	-1.30007	0.116183	0.423903	1	1955	tags=30%, list=19%, signal=37%
PID_NOTCH_PATHWAY	PID_NOTCH_PATHWAY		42	-0.366628	-1.29957	0.12963	0.424356	1	2355	tags=38%, list=22%, signal=49%
WP_OXIDATIVE_DAMAGE_RESPONSE	WP_OXIDATIVE_DAMAGE_RESPONSE		34	-0.392045	-1.29912	0.146341	0.424713	1	2654	tags=47%, list=25%, signal=63%
REACTOME_EGFR_DOWNREGULATION	REACTOME_EGFR_DOWNREGULATION		20	-0.458478	-1.29819	0.207585	0.425935	1	1215	tags=30%, list=12%, signal=34%
JINESH_BLEBBISHIELD_TRANSFORMED_STEM_CELL_SPHERES_UP	JINESH_BLEBBISHIELD_TRANSFORMED_STEM_CELL_SPHERES_UP		114	-0.336115	-1.29774	0.153226	0.426305	1	3036	tags=42%, list=29%, signal=59%
SMID_BREAST_CANCER_LUMINAL_B_DN	SMID_BREAST_CANCER_LUMINAL_B_DN		381	-0.347333	-1.29756	0.167665	0.426174	1	2689	tags=36%, list=26%, signal=47%
REACTOME_RHOB_GTPASE_CYCLE	REACTOME_RHOB_GTPASE_CYCLE		61	-0.347222	-1.29721	0.146045	0.426423	1	2752	tags=39%, list=26%, signal=53%
BLANCO_MELO_COVID19_SARS_COV_2_LOW_MOI_INFECTION_A594_ACE2_EXPRESSING_CELLS_UP	BLANCO_MELO_COVID19_SARS_COV_2_LOW_MOI_INFECTION_A594_ACE2_EXPRESSING_CELLS_UP		63	-0.36522	-1.2971	0.131417	0.426169	1	2510	tags=40%, list=24%, signal=52%
BIOCARTA_RAC1_PATHWAY	BIOCARTA_RAC1_PATHWAY		20	-0.439618	-1.29709	0.161224	0.425734	1	2654	tags=55%, list=25%, signal=73%
GAUSSMANN_MLL_AF4_FUSION_TARGETS_A_UP	GAUSSMANN_MLL_AF4_FUSION_TARGETS_A_UP		139	-0.283355	-1.29642	0.0555556	0.4265	1	2017	tags=29%, list=19%, signal=35%
PARK_TRETINOIN_RESPONSE_AND_PML_RARA_FUSION	PARK_TRETINOIN_RESPONSE_AND_PML_RARA_FUSION		19	-0.520038	-1.29593	0.22428	0.426931	1	2651	tags=47%, list=25%, signal=63%
DACOSTA_ERCC3_ALLELE_XPCS_VS_TTD_UP	DACOSTA_ERCC3_ALLELE_XPCS_VS_TTD_UP		19	-0.46384	-1.29512	0.186408	0.427939	1	2504	tags=53%, list=24%, signal=69%
REACTOME_PEPTIDE_LIGAND_BINDING_RECEPTORS	REACTOME_PEPTIDE_LIGAND_BINDING_RECEPTORS		39	-0.436977	-1.29478	0.180723	0.428132	1	1984	tags=41%, list=19%, signal=50%
BROWNE_HCMV_INFECTION_8HR_UP	BROWNE_HCMV_INFECTION_8HR_UP		80	-0.307143	-1.29449	0.0770925	0.428178	1	1635	tags=21%, list=16%, signal=25%
GAL_LEUKEMIC_STEM_CELL_DN	GAL_LEUKEMIC_STEM_CELL_DN		170	-0.381083	-1.29421	0.197938	0.428275	1	2999	tags=42%, list=29%, signal=57%
WP_UNFOLDED_PROTEIN_RESPONSE	WP_UNFOLDED_PROTEIN_RESPONSE		18	-0.421856	-1.2939	0.139113	0.428337	1	1448	tags=28%, list=14%, signal=32%
NAKAMURA_METASTASIS_MODEL_DN	NAKAMURA_METASTASIS_MODEL_DN		28	-0.396271	-1.29385	0.161491	0.427986	1	1846	tags=36%, list=18%, signal=43%
REACTOME_NOTCH_HLH_TRANSCRIPTION_PATHWAY	REACTOME_NOTCH_HLH_TRANSCRIPTION_PATHWAY		27	-0.437554	-1.29366	0.186235	0.427883	1	3023	tags=59%, list=29%, signal=83%
CHICAS_RB1_TARGETS_GROWING	CHICAS_RB1_TARGETS_GROWING		192	-0.34478	-1.29347	0.169734	0.427765	1	1940	tags=30%, list=18%, signal=36%
PECE_MAMMARY_STEM_CELL_DN	PECE_MAMMARY_STEM_CELL_DN		110	-0.312691	-1.29299	0.127572	0.428205	1	1628	tags=25%, list=15%, signal=30%
LUI_THYROID_CANCER_CLUSTER_1	LUI_THYROID_CANCER_CLUSTER_1		41	-0.352378	-1.29259	0.119843	0.428515	1	3185	tags=46%, list=30%, signal=66%
EBAUER_MYOGENIC_TARGETS_OF_PAX3_FOXO1_FUSION	EBAUER_MYOGENIC_TARGETS_OF_PAX3_FOXO1_FUSION		38	-0.485969	-1.2925	0.227451	0.42823	1	2705	tags=58%, list=26%, signal=78%
DELLA_RESPONSE_TO_TSA_AND_BUTYRATE	DELLA_RESPONSE_TO_TSA_AND_BUTYRATE		16	-0.439775	-1.29172	0.129412	0.429188	1	3469	tags=69%, list=33%, signal=102%
PID_REELIN_PATHWAY	PID_REELIN_PATHWAY		23	-0.410891	-1.29	0.172485	0.431873	1	3170	tags=48%, list=30%, signal=68%
PLASARI_TGFB1_SIGNALING_VIA_NFIC_1HR_UP	PLASARI_TGFB1_SIGNALING_VIA_NFIC_1HR_UP		25	-0.411286	-1.28961	0.180556	0.432157	1	2390	tags=44%, list=23%, signal=57%
BOYAULT_LIVER_CANCER_SUBCLASS_G5_DN	BOYAULT_LIVER_CANCER_SUBCLASS_G5_DN		25	-0.519206	-1.28926	0.227557	0.432365	1	3369	tags=52%, list=32%, signal=76%
REACTOME_NEURONAL_SYSTEM	REACTOME_NEURONAL_SYSTEM		158	-0.310015	-1.28921	0.110656	0.432007	1	3234	tags=44%, list=31%, signal=62%
WP_INTRACELLULAR_TRAFFICKING_PROTEINS_INVOLVED_IN_CMT_NEUROPATHY	WP_INTRACELLULAR_TRAFFICKING_PROTEINS_INVOLVED_IN_CMT_NEUROPATHY		23	-0.420429	-1.28921	0.163136	0.431579	1	1349	tags=35%, list=13%, signal=40%
HUNSBERGER_EXERCISE_REGULATED_GENES	HUNSBERGER_EXERCISE_REGULATED_GENES		16	-0.453918	-1.28865	0.167653	0.432154	1	2014	tags=38%, list=19%, signal=46%
ZWANG_CLASS_1_TRANSIENTLY_INDUCED_BY_EGF	ZWANG_CLASS_1_TRANSIENTLY_INDUCED_BY_EGF		335	-0.280992	-1.28775	0.0838446	0.433384	1	1914	tags=27%, list=18%, signal=31%
COLIN_PILOCYTIC_ASTROCYTOMA_VS_GLIOBLASTOMA_DN	COLIN_PILOCYTIC_ASTROCYTOMA_VS_GLIOBLASTOMA_DN		27	-0.410762	-1.28737	0.169772	0.433617	1	2468	tags=48%, list=23%, signal=63%
REACTOME_EPHA_MEDIATED_GROWTH_CONE_COLLAPSE	REACTOME_EPHA_MEDIATED_GROWTH_CONE_COLLAPSE		18	-0.452862	-1.28716	0.135354	0.43358	1	2610	tags=44%, list=25%, signal=59%
NELSON_RESPONSE_TO_ANDROGEN_UP	NELSON_RESPONSE_TO_ANDROGEN_UP		69	-0.30631	-1.28681	0.0924731	0.433692	1	828	tags=19%, list=8%, signal=20%
PID_ALK1_PATHWAY	PID_ALK1_PATHWAY		18	-0.417878	-1.28656	0.148148	0.433672	1	2182	tags=44%, list=21%, signal=56%
WP_CAMKK2_PATHWAY	WP_CAMKK2_PATHWAY		29	-0.354768	-1.28529	0.124736	0.435573	1	2851	tags=34%, list=27%, signal=47%
MIKKELSEN_MCV6_LCP_WITH_H3K4ME3	MIKKELSEN_MCV6_LCP_WITH_H3K4ME3		95	-0.362074	-1.285	0.182377	0.435664	1	3018	tags=49%, list=29%, signal=69%
CHENG_RESPONSE_TO_NICKEL_ACETATE	CHENG_RESPONSE_TO_NICKEL_ACETATE		39	-0.334906	-1.28408	0.078	0.436883	1	3153	tags=54%, list=30%, signal=77%
WP_MYOMETRIAL_RELAXATION_AND_CONTRACTION_PATHWAYS	WP_MYOMETRIAL_RELAXATION_AND_CONTRACTION_PATHWAYS		99	-0.345545	-1.28389	0.14553	0.436772	1	1942	tags=29%, list=18%, signal=36%
RUAN_RESPONSE_TO_TNF_DN	RUAN_RESPONSE_TO_TNF_DN		57	-0.350758	-1.28386	0.150826	0.436368	1	1270	tags=30%, list=12%, signal=34%
NGO_MALIGNANT_GLIOMA_1P_LOH	NGO_MALIGNANT_GLIOMA_1P_LOH		15	-0.487403	-1.28385	0.206413	0.435966	1	1781	tags=47%, list=17%, signal=56%
LU_TUMOR_ENDOTHELIAL_MARKERS_UP	LU_TUMOR_ENDOTHELIAL_MARKERS_UP		18	-0.47342	-1.28373	0.177043	0.435747	1	2109	tags=44%, list=20%, signal=56%
REACTOME_G_ALPHA_S_SIGNALLING_EVENTS	REACTOME_G_ALPHA_S_SIGNALLING_EVENTS		49	-0.38322	-1.28357	0.145068	0.435632	1	1907	tags=29%, list=18%, signal=35%
FONTAINE_THYROID_TUMOR_UNCERTAIN_MALIGNANCY_DN	FONTAINE_THYROID_TUMOR_UNCERTAIN_MALIGNANCY_DN		19	-0.464289	-1.28294	0.207983	0.436396	1	1106	tags=26%, list=11%, signal=29%
SWEET_LUNG_CANCER_KRAS_UP	SWEET_LUNG_CANCER_KRAS_UP		369	-0.27794	-1.28269	0.0997877	0.436376	1	2382	tags=33%, list=23%, signal=41%
SA_TRKA_RECEPTOR	SA_TRKA_RECEPTOR		15	-0.429477	-1.28083	0.157258	0.439345	1	2347	tags=40%, list=22%, signal=51%
KEGG_MELANOMA	KEGG_MELANOMA		46	-0.351788	-1.27992	0.120833	0.440548	1	2851	tags=39%, list=27%, signal=53%
DURAND_STROMA_NS_UP	DURAND_STROMA_NS_UP		101	-0.304847	-1.27957	0.0954357	0.440752	1	1962	tags=34%, list=19%, signal=41%
MEISSNER_NPC_HCP_WITH_H3K4ME3_AND_H3K27ME3	MEISSNER_NPC_HCP_WITH_H3K4ME3_AND_H3K27ME3		56	-0.356002	-1.27883	0.133192	0.441637	1	3151	tags=45%, list=30%, signal=63%
MEBARKI_HCC_PROGENITOR_FZD8CRD_DN	MEBARKI_HCC_PROGENITOR_FZD8CRD_DN		191	-0.325511	-1.27801	0.167641	0.442776	1	2546	tags=37%, list=24%, signal=47%
BAELDE_DIABETIC_NEPHROPATHY_UP	BAELDE_DIABETIC_NEPHROPATHY_UP		63	-0.363794	-1.27778	0.171371	0.442748	1	2007	tags=35%, list=19%, signal=43%
HENDRICKS_SMARCA4_TARGETS_DN	HENDRICKS_SMARCA4_TARGETS_DN		29	-0.397625	-1.27776	0.161943	0.442345	1	2596	tags=45%, list=25%, signal=59%
XU_GH1_AUTOCRINE_TARGETS_UP	XU_GH1_AUTOCRINE_TARGETS_UP		101	-0.2863	-1.2771	0.0717213	0.443217	1	1668	tags=29%, list=16%, signal=34%
WP_VITAMIN_A_AND_CAROTENOID_METABOLISM	WP_VITAMIN_A_AND_CAROTENOID_METABOLISM		23	-0.406395	-1.2767	0.185404	0.44346	1	3283	tags=39%, list=31%, signal=57%
LIAN_LIPA_TARGETS_6M	LIAN_LIPA_TARGETS_6M		55	-0.465917	-1.27657	0.248016	0.443256	1	2569	tags=47%, list=24%, signal=62%
RUTELLA_RESPONSE_TO_HGF_VS_CSF2RB_AND_IL4_DN	RUTELLA_RESPONSE_TO_HGF_VS_CSF2RB_AND_IL4_DN		192	-0.283337	-1.27559	0.121649	0.444607	1	2116	tags=25%, list=20%, signal=31%
MANNE_COVID19_NONICU_VS_HEALTHY_DONOR_PLATELETS_DN	MANNE_COVID19_NONICU_VS_HEALTHY_DONOR_PLATELETS_DN		109	-0.322896	-1.27522	0.149105	0.444837	1	2494	tags=35%, list=24%, signal=45%
SCHAEFFER_PROSTATE_DEVELOPMENT_48HR_DN	SCHAEFFER_PROSTATE_DEVELOPMENT_48HR_DN		234	-0.305226	-1.27502	0.110442	0.444749	1	2168	tags=32%, list=21%, signal=40%
MIKKELSEN_NPC_HCP_WITH_H3K27ME3	MIKKELSEN_NPC_HCP_WITH_H3K27ME3		76	-0.367213	-1.27489	0.147177	0.444571	1	2338	tags=36%, list=22%, signal=45%
FURUKAWA_DUSP6_TARGETS_PCI35_UP	FURUKAWA_DUSP6_TARGETS_PCI35_UP		43	-0.367327	-1.27414	0.176125	0.445454	1	3437	tags=49%, list=33%, signal=72%
DOANE_BREAST_CANCER_CLASSES_DN	DOANE_BREAST_CANCER_CLASSES_DN		26	-0.402597	-1.2738	0.163306	0.445645	1	923	tags=23%, list=9%, signal=25%
WP_ADIPOGENESIS	WP_ADIPOGENESIS		71	-0.3217	-1.27366	0.128898	0.445457	1	2094	tags=30%, list=20%, signal=37%
KIM_ALL_DISORDERS_CALB1_CORR_DN	KIM_ALL_DISORDERS_CALB1_CORR_DN		18	-0.478722	-1.27354	0.214286	0.445224	1	2884	tags=61%, list=27%, signal=84%
BROWNE_HCMV_INFECTION_2HR_UP	BROWNE_HCMV_INFECTION_2HR_UP		30	-0.433264	-1.27309	0.1841	0.445607	1	1978	tags=33%, list=19%, signal=41%
REACTOME_ADRENALINE_NORADRENALINE_INHIBITS_INSULIN_SECRETION	REACTOME_ADRENALINE_NORADRENALINE_INHIBITS_INSULIN_SECRETION		15	-0.507598	-1.27286	0.232932	0.44562	1	2202	tags=40%, list=21%, signal=51%
MIKKELSEN_MEF_ICP_WITH_H3K27ME3	MIKKELSEN_MEF_ICP_WITH_H3K27ME3		45	-0.415891	-1.27285	0.178	0.445198	1	2074	tags=40%, list=20%, signal=50%
VERHAAK_AML_WITH_NPM1_MUTATED_DN	VERHAAK_AML_WITH_NPM1_MUTATED_DN		178	-0.318337	-1.27218	0.14786	0.446011	1	2741	tags=37%, list=26%, signal=49%
SENGUPTA_NASOPHARYNGEAL_CARCINOMA_WITH_LMP1_DN	SENGUPTA_NASOPHARYNGEAL_CARCINOMA_WITH_LMP1_DN		80	-0.389825	-1.27192	0.202062	0.446037	1	2382	tags=38%, list=23%, signal=48%
ZHAN_V1_LATE_DIFFERENTIATION_GENES_UP	ZHAN_V1_LATE_DIFFERENTIATION_GENES_UP		30	-0.41802	-1.27168	0.178	0.446028	1	2524	tags=57%, list=24%, signal=74%
FULCHER_INFLAMMATORY_RESPONSE_LECTIN_VS_LPS_UP	FULCHER_INFLAMMATORY_RESPONSE_LECTIN_VS_LPS_UP		451	-0.259367	-1.2709	0.0909091	0.447041	1	2651	tags=36%, list=25%, signal=46%
TSENG_ADIPOGENIC_POTENTIAL_UP	TSENG_ADIPOGENIC_POTENTIAL_UP		18	-0.451281	-1.27043	0.186192	0.447418	1	1790	tags=50%, list=17%, signal=60%
REACTOME_PLASMA_LIPOPROTEIN_ASSEMBLY_REMODELING_AND_CLEARANCE	REACTOME_PLASMA_LIPOPROTEIN_ASSEMBLY_REMODELING_AND_CLEARANCE		55	-0.402989	-1.26991	0.2	0.447915	1	3976	tags=62%, list=38%, signal=99%
PHONG_TNF_RESPONSE_VIA_P38_COMPLETE	PHONG_TNF_RESPONSE_VIA_P38_COMPLETE		185	-0.269938	-1.26962	0.0509165	0.448017	1	2763	tags=35%, list=26%, signal=47%
IVANOVA_HEMATOPOIESIS_STEM_CELL	IVANOVA_HEMATOPOIESIS_STEM_CELL		113	-0.308365	-1.26957	0.123711	0.44768	1	2007	tags=30%, list=19%, signal=37%
REACTOME_LATE_ENDOSOMAL_MICROAUTOPHAGY	REACTOME_LATE_ENDOSOMAL_MICROAUTOPHAGY		28	-0.418366	-1.26937	0.215481	0.447611	1	1719	tags=29%, list=16%, signal=34%
FALVELLA_SMOKERS_WITH_LUNG_CANCER	FALVELLA_SMOKERS_WITH_LUNG_CANCER		60	-0.304998	-1.26875	0.101215	0.44831	1	2082	tags=28%, list=20%, signal=35%
KLEIN_PRIMARY_EFFUSION_LYMPHOMA_UP	KLEIN_PRIMARY_EFFUSION_LYMPHOMA_UP		40	-0.334573	-1.26836	0.141631	0.448605	1	2269	tags=35%, list=22%, signal=44%
BASAKI_YBX1_TARGETS_DN	BASAKI_YBX1_TARGETS_DN		297	-0.256683	-1.26762	0.0590717	0.449526	1	2853	tags=35%, list=27%, signal=47%
JECHLINGER_EPITHELIAL_TO_MESENCHYMAL_TRANSITION_DN	JECHLINGER_EPITHELIAL_TO_MESENCHYMAL_TRANSITION_DN		40	-0.377462	-1.26739	0.160164	0.449512	1	1809	tags=38%, list=17%, signal=45%
ZHANG_RESPONSE_TO_IKK_INHIBITOR_AND_TNF_UP	ZHANG_RESPONSE_TO_IKK_INHIBITOR_AND_TNF_UP		144	-0.339418	-1.2654	0.189691	0.452634	1	2699	tags=32%, list=26%, signal=42%
BLANCO_MELO_BETA_INTERFERON_TREATED_BRONCHIAL_EPITHELIAL_CELLS_DN	BLANCO_MELO_BETA_INTERFERON_TREATED_BRONCHIAL_EPITHELIAL_CELLS_DN		81	-0.351168	-1.26409	0.169323	0.454581	1	2701	tags=42%, list=26%, signal=56%
LIANG_SILENCED_BY_METHYLATION_2	LIANG_SILENCED_BY_METHYLATION_2		40	-0.43315	-1.26396	0.229675	0.454385	1	2382	tags=40%, list=23%, signal=52%
ZWANG_EGF_INTERVAL_UP	ZWANG_EGF_INTERVAL_UP		36	-0.338642	-1.2639	0.114823	0.454054	1	3185	tags=42%, list=30%, signal=60%
RUTELLA_RESPONSE_TO_CSF2RB_AND_IL4_UP	RUTELLA_RESPONSE_TO_CSF2RB_AND_IL4_UP		283	-0.283106	-1.26303	0.116183	0.455318	1	2877	tags=36%, list=27%, signal=48%
DELACROIX_RAR_TARGETS_DN	DELACROIX_RAR_TARGETS_DN		18	-0.465597	-1.26285	0.226069	0.455196	1	3166	tags=61%, list=30%, signal=87%
OZEN_MIR125B1_TARGETS	OZEN_MIR125B1_TARGETS		18	-0.403289	-1.26242	0.175365	0.455544	1	2158	tags=44%, list=21%, signal=56%
PICCALUGA_ANGIOIMMUNOBLASTIC_LYMPHOMA_DN	PICCALUGA_ANGIOIMMUNOBLASTIC_LYMPHOMA_DN		92	-0.288806	-1.26195	0.117021	0.455959	1	1585	tags=23%, list=15%, signal=27%
LANDIS_ERBB2_BREAST_PRENEOPLASTIC_UP	LANDIS_ERBB2_BREAST_PRENEOPLASTIC_UP		15	-0.439835	-1.26134	0.18872	0.456621	1	2734	tags=53%, list=26%, signal=72%
BIOCARTA_P53HYPOXIA_PATHWAY	BIOCARTA_P53HYPOXIA_PATHWAY		18	-0.448216	-1.261	0.171908	0.456818	1	2090	tags=33%, list=20%, signal=42%
SENESE_HDAC3_TARGETS_DN	SENESE_HDAC3_TARGETS_DN		412	-0.235327	-1.2609	0.0277778	0.456545	1	1942	tags=23%, list=18%, signal=27%
PEART_HDAC_PROLIFERATION_CLUSTER_UP	PEART_HDAC_PROLIFERATION_CLUSTER_UP		38	-0.330726	-1.25988	0.147638	0.457964	1	2257	tags=39%, list=21%, signal=50%
SHEPARD_BMYB_MORPHOLINO_DN	SHEPARD_BMYB_MORPHOLINO_DN		140	-0.319605	-1.25952	0.183633	0.458194	1	2166	tags=31%, list=21%, signal=38%
LIANG_HEMATOPOIESIS_STEM_CELL_NUMBER_LARGE_VS_TINY_UP	LIANG_HEMATOPOIESIS_STEM_CELL_NUMBER_LARGE_VS_TINY_UP		29	-0.373103	-1.25896	0.151452	0.45883	1	1993	tags=31%, list=19%, signal=38%
VALK_AML_CLUSTER_15	VALK_AML_CLUSTER_15		23	-0.397367	-1.25839	0.143426	0.459398	1	1929	tags=39%, list=18%, signal=48%
TAVOR_CEBPA_TARGETS_DN	TAVOR_CEBPA_TARGETS_DN		24	-0.414392	-1.25738	0.189243	0.460808	1	2304	tags=42%, list=22%, signal=53%
DELACROIX_RAR_TARGETS_UP	DELACROIX_RAR_TARGETS_UP		33	-0.375802	-1.25687	0.182879	0.461313	1	1403	tags=27%, list=13%, signal=31%
WANG_TNF_TARGETS	WANG_TNF_TARGETS		16	-0.439656	-1.25623	0.18125	0.46204	1	3542	tags=63%, list=34%, signal=94%
YAO_TEMPORAL_RESPONSE_TO_PROGESTERONE_CLUSTER_9	YAO_TEMPORAL_RESPONSE_TO_PROGESTERONE_CLUSTER_9		56	-0.338494	-1.25523	0.16499	0.46349	1	2214	tags=34%, list=21%, signal=43%
LI_LUNG_CANCER	LI_LUNG_CANCER		37	-0.358718	-1.25437	0.157113	0.464672	1	1803	tags=32%, list=17%, signal=39%
REACTOME_SEMA4D_IN_SEMAPHORIN_SIGNALING	REACTOME_SEMA4D_IN_SEMAPHORIN_SIGNALING		22	-0.396615	-1.25436	0.184426	0.464237	1	2610	tags=45%, list=25%, signal=60%
WP_MALIGNANT_PLEURAL_MESOTHELIOMA	WP_MALIGNANT_PLEURAL_MESOTHELIOMA		289	-0.264338	-1.25382	0.088	0.464821	1	2890	tags=36%, list=27%, signal=48%
WP_MECHANOREGULATION_AND_PATHOLOGY_OF_YAPTAZ_VIA_HIPPO_AND_NONHIPPO_MECHANISMS	WP_MECHANOREGULATION_AND_PATHOLOGY_OF_YAPTAZ_VIA_HIPPO_AND_NONHIPPO_MECHANISMS		35	-0.351175	-1.25363	0.165669	0.464737	1	3049	tags=43%, list=29%, signal=60%
VERRECCHIA_RESPONSE_TO_TGFB1_C5	VERRECCHIA_RESPONSE_TO_TGFB1_C5		16	-0.444409	-1.25317	0.198413	0.465157	1	1452	tags=31%, list=14%, signal=36%
JOSEPH_RESPONSE_TO_SODIUM_BUTYRATE_UP	JOSEPH_RESPONSE_TO_SODIUM_BUTYRATE_UP		29	-0.386839	-1.25308	0.188285	0.464911	1	1872	tags=41%, list=18%, signal=50%
KEGG_BLADDER_CANCER	KEGG_BLADDER_CANCER		34	-0.368647	-1.25301	0.170833	0.464593	1	1689	tags=32%, list=16%, signal=38%
PID_IL8_CXCR1_PATHWAY	PID_IL8_CXCR1_PATHWAY		26	-0.443768	-1.25295	0.216769	0.464293	1	2595	tags=50%, list=25%, signal=66%
BRUECKNER_TARGETS_OF_MIRLET7A3_UP	BRUECKNER_TARGETS_OF_MIRLET7A3_UP		81	-0.308405	-1.25264	0.151139	0.464422	1	3167	tags=48%, list=30%, signal=68%
REACTOME_SIGNALING_BY_GPCR	REACTOME_SIGNALING_BY_GPCR		236	-0.311331	-1.25244	0.162105	0.464342	1	2253	tags=31%, list=21%, signal=39%
REACTOME_TRANSPORT_TO_THE_GOLGI_AND_SUBSEQUENT_MODIFICATION	REACTOME_TRANSPORT_TO_THE_GOLGI_AND_SUBSEQUENT_MODIFICATION		152	-0.3586	-1.25206	0.239316	0.46463	1	2415	tags=37%, list=23%, signal=47%
FRASOR_RESPONSE_TO_ESTRADIOL_DN	FRASOR_RESPONSE_TO_ESTRADIOL_DN		50	-0.341085	-1.25122	0.166667	0.465782	1	2657	tags=40%, list=25%, signal=53%
ENK_UV_RESPONSE_EPIDERMIS_DN	ENK_UV_RESPONSE_EPIDERMIS_DN		398	-0.243646	-1.25111	0.0485232	0.465571	1	2507	tags=30%, list=24%, signal=37%
WP_CALCIUM_REGULATION_IN_CARDIAC_CELLS	WP_CALCIUM_REGULATION_IN_CARDIAC_CELLS		84	-0.344113	-1.25106	0.179074	0.465224	1	2868	tags=37%, list=27%, signal=50%
HALMOS_CEBPA_TARGETS_UP	HALMOS_CEBPA_TARGETS_UP		27	-0.406942	-1.25044	0.212551	0.465981	1	3322	tags=52%, list=32%, signal=76%
BIOCARTA_ECM_PATHWAY	BIOCARTA_ECM_PATHWAY		19	-0.412501	-1.25022	0.204409	0.465951	1	3469	tags=47%, list=33%, signal=71%
BLUM_RESPONSE_TO_SALIRASIB_UP	BLUM_RESPONSE_TO_SALIRASIB_UP		212	-0.303053	-1.25007	0.167689	0.46578	1	2537	tags=39%, list=24%, signal=50%
LIANG_SILENCED_BY_METHYLATION_UP	LIANG_SILENCED_BY_METHYLATION_UP		18	-0.4414	-1.24684	0.222904	0.471329	1	2598	tags=44%, list=25%, signal=59%
ZHENG_IL22_SIGNALING_UP	ZHENG_IL22_SIGNALING_UP		38	-0.421581	-1.24639	0.251968	0.471744	1	2956	tags=53%, list=28%, signal=73%
WP_NOCGMPPKG_MEDIATED_NEUROPROTECTION	WP_NOCGMPPKG_MEDIATED_NEUROPROTECTION		24	-0.423178	-1.24633	0.21822	0.471401	1	3163	tags=54%, list=30%, signal=77%
BROWNE_HCMV_INFECTION_14HR_UP	BROWNE_HCMV_INFECTION_14HR_UP		111	-0.298623	-1.24623	0.128319	0.471146	1	1614	tags=23%, list=15%, signal=27%
BENPORATH_EED_TARGETS	BENPORATH_EED_TARGETS		339	-0.277849	-1.24613	0.0961145	0.470921	1	2346	tags=32%, list=22%, signal=39%
CREIGHTON_ENDOCRINE_THERAPY_RESISTANCE_3	CREIGHTON_ENDOCRINE_THERAPY_RESISTANCE_3		479	-0.270957	-1.24588	0.14405	0.470931	1	2595	tags=33%, list=25%, signal=41%
BOYAULT_LIVER_CANCER_SUBCLASS_G2	BOYAULT_LIVER_CANCER_SUBCLASS_G2		21	-0.409703	-1.24514	0.172414	0.471843	1	2682	tags=43%, list=26%, signal=57%
BEGUM_TARGETS_OF_PAX3_FOXO1_FUSION_UP	BEGUM_TARGETS_OF_PAX3_FOXO1_FUSION_UP		44	-0.376134	-1.24511	0.198745	0.471457	1	2175	tags=43%, list=21%, signal=54%
WP_ONCOSTATIN_M_SIGNALING_PATHWAY	WP_ONCOSTATIN_M_SIGNALING_PATHWAY		58	-0.329062	-1.24442	0.158333	0.47235	1	1689	tags=22%, list=16%, signal=27%
LUI_THYROID_CANCER_CLUSTER_2	LUI_THYROID_CANCER_CLUSTER_2		31	-0.350963	-1.24364	0.163522	0.473291	1	2294	tags=35%, list=22%, signal=45%
SANA_TNF_SIGNALING_DN	SANA_TNF_SIGNALING_DN		72	-0.326558	-1.2428	0.166994	0.47446	1	1032	tags=21%, list=10%, signal=23%
MIKKELSEN_MEF_HCP_WITH_H3K27ME3	MIKKELSEN_MEF_HCP_WITH_H3K27ME3		104	-0.3584	-1.24216	0.168421	0.475218	1	2385	tags=38%, list=23%, signal=49%
RAMALHO_STEMNESS_DN	RAMALHO_STEMNESS_DN		58	-0.387457	-1.24192	0.224696	0.475228	1	3160	tags=48%, list=30%, signal=69%
GRAHAM_NORMAL_QUIESCENT_VS_NORMAL_DIVIDING_UP	GRAHAM_NORMAL_QUIESCENT_VS_NORMAL_DIVIDING_UP		40	-0.394341	-1.2417	0.22	0.475214	1	3167	tags=48%, list=30%, signal=68%
KOBAYASHI_EGFR_SIGNALING_24HR_UP	KOBAYASHI_EGFR_SIGNALING_24HR_UP		67	-0.34445	-1.24154	0.186139	0.475083	1	2999	tags=48%, list=29%, signal=66%
CONCANNON_APOPTOSIS_BY_EPOXOMICIN_DN	CONCANNON_APOPTOSIS_BY_EPOXOMICIN_DN		117	-0.291254	-1.24119	0.155319	0.47529	1	1886	tags=27%, list=18%, signal=33%
LAMB_CCND1_TARGETS	LAMB_CCND1_TARGETS		15	-0.434385	-1.24071	0.211694	0.475732	1	2202	tags=40%, list=21%, signal=51%
WP_SPINAL_CORD_INJURY	WP_SPINAL_CORD_INJURY		73	-0.325021	-1.24045	0.186441	0.475741	1	2088	tags=33%, list=20%, signal=41%
REACTOME_INSERTION_OF_TAIL_ANCHORED_PROTEINS_INTO_THE_ENDOPLASMIC_RETICULUM_MEMBRANE	REACTOME_INSERTION_OF_TAIL_ANCHORED_PROTEINS_INTO_THE_ENDOPLASMIC_RETICULUM_MEMBRANE		19	-0.434108	-1.23866	0.197895	0.478718	1	1693	tags=32%, list=16%, signal=38%
WP_ENDOPLASMIC_RETICULUM_STRESS_RESPONSE_IN_CORONAVIRUS_INFECTION	WP_ENDOPLASMIC_RETICULUM_STRESS_RESPONSE_IN_CORONAVIRUS_INFECTION		33	-0.371007	-1.23848	0.173824	0.478612	1	1820	tags=30%, list=17%, signal=37%
HUTTMANN_B_CLL_POOR_SURVIVAL_UP	HUTTMANN_B_CLL_POOR_SURVIVAL_UP		204	-0.269392	-1.23844	0.14751	0.478246	1	2327	tags=32%, list=22%, signal=40%
KEGG_APOPTOSIS	KEGG_APOPTOSIS		68	-0.31817	-1.23827	0.15304	0.478096	1	2418	tags=32%, list=23%, signal=42%
GRAESSMANN_RESPONSE_TO_MC_AND_SERUM_DEPRIVATION_DN	GRAESSMANN_RESPONSE_TO_MC_AND_SERUM_DEPRIVATION_DN		59	-0.31242	-1.2378	0.158416	0.478494	1	1815	tags=24%, list=17%, signal=29%
REACTOME_REGULATION_OF_MECP2_EXPRESSION_AND_ACTIVITY	REACTOME_REGULATION_OF_MECP2_EXPRESSION_AND_ACTIVITY		27	-0.427387	-1.23776	0.208421	0.478112	1	3023	tags=59%, list=29%, signal=83%
GARGALOVIC_RESPONSE_TO_OXIDIZED_PHOSPHOLIPIDS_TURQUOISE_UP	GARGALOVIC_RESPONSE_TO_OXIDIZED_PHOSPHOLIPIDS_TURQUOISE_UP		57	-0.322473	-1.23775	0.181435	0.477694	1	2850	tags=39%, list=27%, signal=53%
SMID_BREAST_CANCER_RELAPSE_IN_BONE_DN	SMID_BREAST_CANCER_RELAPSE_IN_BONE_DN		213	-0.276126	-1.23675	0.118474	0.479171	1	2450	tags=32%, list=23%, signal=41%
BREDEMEYER_RAG_SIGNALING_NOT_VIA_ATM_UP	BREDEMEYER_RAG_SIGNALING_NOT_VIA_ATM_UP		44	-0.312747	-1.23636	0.136929	0.479417	1	1778	tags=32%, list=17%, signal=38%
ZHAN_MULTIPLE_MYELOMA_CD1_DN	ZHAN_MULTIPLE_MYELOMA_CD1_DN		38	-0.385323	-1.23608	0.179641	0.479506	1	2314	tags=42%, list=22%, signal=54%
MCDOWELL_ACUTE_LUNG_INJURY_UP	MCDOWELL_ACUTE_LUNG_INJURY_UP		37	-0.423734	-1.2358	0.244306	0.479603	1	2570	tags=54%, list=24%, signal=71%
LIAO_HAVE_SOX4_BINDING_SITES	LIAO_HAVE_SOX4_BINDING_SITES		31	-0.36547	-1.23531	0.189723	0.480126	1	2604	tags=52%, list=25%, signal=68%
KEGG_P53_SIGNALING_PATHWAY	KEGG_P53_SIGNALING_PATHWAY		48	-0.336302	-1.23505	0.169456	0.480151	1	2133	tags=31%, list=20%, signal=39%
WP_7OXOC_AND_7BETAHC_PATHWAYS	WP_7OXOC_AND_7BETAHC_PATHWAYS		19	-0.448219	-1.23433	0.235174	0.481085	1	2825	tags=47%, list=27%, signal=65%
MCBRYAN_PUBERTAL_BREAST_5_6WK_DN	MCBRYAN_PUBERTAL_BREAST_5_6WK_DN		113	-0.295514	-1.23423	0.175649	0.48082	1	2771	tags=34%, list=26%, signal=45%
TARTE_PLASMA_CELL_VS_B_LYMPHOCYTE_UP	TARTE_PLASMA_CELL_VS_B_LYMPHOCYTE_UP		70	-0.37369	-1.23404	0.256	0.480733	1	2682	tags=44%, list=26%, signal=59%
WP_PHOSPHODIESTERASES_IN_NEURONAL_FUNCTION	WP_PHOSPHODIESTERASES_IN_NEURONAL_FUNCTION		21	-0.4427	-1.23273	0.220077	0.482767	1	3495	tags=52%, list=33%, signal=78%
MALONEY_RESPONSE_TO_17AAG_UP	MALONEY_RESPONSE_TO_17AAG_UP		29	-0.368788	-1.23194	0.166667	0.483879	1	2527	tags=45%, list=24%, signal=59%
WP_INFLAMMATORY_BOWEL_DISEASE_SIGNALING	WP_INFLAMMATORY_BOWEL_DISEASE_SIGNALING		15	-0.503689	-1.23108	0.246888	0.485049	1	1943	tags=40%, list=18%, signal=49%
MCCABE_HOXC6_TARGETS_CANCER_DN	MCCABE_HOXC6_TARGETS_CANCER_DN		18	-0.394407	-1.23027	0.204322	0.486079	1	219	tags=17%, list=2%, signal=17%
BANDRES_RESPONSE_TO_CARMUSTIN_MGMT_48HR_DN	BANDRES_RESPONSE_TO_CARMUSTIN_MGMT_48HR_DN		98	-0.279818	-1.22993	0.111345	0.486312	1	2936	tags=39%, list=28%, signal=53%
RHEIN_ALL_GLUCOCORTICOID_THERAPY_UP	RHEIN_ALL_GLUCOCORTICOID_THERAPY_UP		54	-0.381587	-1.2295	0.227273	0.486729	1	3234	tags=46%, list=31%, signal=67%
SMID_BREAST_CANCER_NORMAL_LIKE_UP	SMID_BREAST_CANCER_NORMAL_LIKE_UP		339	-0.393831	-1.22932	0.290909	0.486629	1	3563	tags=51%, list=34%, signal=75%
PID_FAK_PATHWAY	PID_FAK_PATHWAY		57	-0.334143	-1.22904	0.16318	0.486728	1	1465	tags=26%, list=14%, signal=30%
TORCHIA_TARGETS_OF_EWSR1_FLI1_FUSION_UP	TORCHIA_TARGETS_OF_EWSR1_FLI1_FUSION_UP		187	-0.27282	-1.22776	0.112766	0.488837	1	1848	tags=24%, list=18%, signal=29%
[truncated: 1,496 more rows]
