# Supplementary material for: Mitochondrial dysfunction and immune suppression in BRAF V600E‐mutated metastatic melanoma
Source: Clin Transl Med. 2024 Jul 19;14(7):e1773. doi: 10.1002/ctm2.1773 (PMC11259597; doi:10.1002/ctm2.1773)
Supplement: Supplementary file 12 — Supporting Information [file CTM2-14-e1773-s003.xlsx]

## Sheet: Sheet1
	r.pearson	p.value	df	adj.p
Q9C0C9	0.122048	0.257304	86	0.492032
Q8TB40	0.195478	0.0696047	85	0.233109
O14874	0.242319	0.0229262	86	0.121375
Q8TDZ2	-0.173233	0.106514	86	0.297191
Q7RTP6	0.209054	0.050617	86	0.194328
P54922	-0.0442068	0.682564	86	0.832995
Q15118	0.202814	0.0580786	86	0.211077
Q15119	0.234135	0.0281214	86	0.137283
Q15120	0.208207	0.0515802	86	0.196465
Q16654	0.0705754	0.629894	47	0.801602
Q9P0J1	0.510069	3.84934e-07	86	1.93226e-05	+
Q9P2J9	0.0951071	0.416987	73	0.643867
Q9BV57	0.135638	0.207655	86	0.439021
Q04446	-0.109495	0.309856	86	0.546897
P61604	0.19611	0.0670718	86	0.227992
Q15029	0.0738209	0.49427	86	0.70458
Q9NRX4	0.105472	0.328077	86	0.565555
P31946	0.144776	0.178366	86	0.402936
P62258	0.258744	0.0149275	86	0.0942453
Q04917	-0.000628457	0.995363	86	0.998191
P61981	-0.0829587	0.442237	86	0.665027
P31947	-0.103665	0.363264	77	0.598927
P27348	0.0346202	0.748803	86	0.872925
P63104	0.123965	0.24985	86	0.483998
P15428	0.0955752	0.375733	86	0.610399
Q9BPX1	-0.031257	0.784502	77	0.893878
Q9C0C2	-0.244853	0.0214934	86	0.117641
Q8WTS1	-0.212081	0.0472919	86	0.18667
Q99943	0.195662	0.067711	86	0.229187
O15120	0.0295095	0.784911	86	0.893971
Q9NRZ5	-0.309413	0.00354338	85	0.0372882	+
Q9NUQ2	0.139269	0.195634	86	0.423841
Q9NRZ7	0.130145	0.226833	86	0.459078
Q9Y2I7	0.179833	0.093629	86	0.275208
Q9NQ66	-0.0160478	0.882028	86	0.947485
Q00722	-0.0129331	0.904805	86	0.958247
Q01970	-0.403129	9.85161e-05	86	0.00251297	+
P51178	-0.152543	0.171265	80	0.393316
Q8N3E9	-0.0072606	0.946472	86	0.976362
Q9BRC7	-0.0076119	0.954777	56	0.979521
Q4KWH8	0.0322146	0.765737	86	0.883909
P19174	-0.0452335	0.731461	58	0.862263
P16885	0.0253265	0.814811	86	0.909566
Q9BZG8	0.137498	0.201433	86	0.431113
Q9BQC3	0.00199734	0.985265	86	0.992429
P09543	0.346054	0.000958186	86	0.0148309	+
Q16698	0.536639	7.06993e-08	86	4.18196e-06	+
Q6L8Q7	0.249258	0.0191854	86	0.109977
Q05823	0.202831	0.0580574	86	0.211077
P00973	-0.00363833	0.973162	86	0.987969
P29728	0.211856	0.0475331	86	0.187036
Q9Y6K5	0.143525	0.182187	86	0.407333
Q15646	0.0585593	0.587856	86	0.774205
Q99460	0.187777	0.0797844	86	0.250985
O75832	0.213473	0.0458247	86	0.183474
O00231	0.268196	0.0115239	86	0.0803345
O00232	0.151184	0.159711	86	0.380268
Q9UNM6	0.207064	0.0529048	86	0.199359
O00487	0.100037	0.353748	86	0.588755
Q13200	0.074066	0.492834	86	0.703476
O43242	0.215307	0.0439493	86	0.17892
P55036	-0.0126081	0.907187	86	0.959236
Q16401	-0.260865	0.0140961	86	0.0910053
Q15008	0.16321	0.128671	86	0.334316
P51665	0.191084	0.0745266	86	0.242505
P48556	0.111003	0.303198	86	0.539759
O00233	-0.242335	0.0229168	86	0.121375
P62333	0.10235	0.342674	86	0.578111
P62191	0.223362	0.0364499	86	0.160641
P17980	0.0503145	0.641546	86	0.80854
P43686	0.0374072	0.729332	86	0.860804
P35998	0.117973	0.273655	86	0.510067
P62195	0.0609351	0.572772	86	0.763074
Q13442	-0.14947	0.164551	86	0.384761
P82664	0.771665	1.38591e-18	86	2.80852e-16	+
P82912	0.847712	2.10445e-25	86	7.42871e-23	+
O15235	0.829168	1.94972e-23	86	5.47071e-21	+
O60783	0.687721	1.3488e-13	86	1.86835e-11	+
P82914	0.844684	4.58853e-25	86	1.56913e-22	+
Q9Y3D3	0.63815	2.26735e-11	86	2.38573e-09	+
Q9Y2R5	0.753151	2.57997e-17	86	4.70543e-15	+
Q9Y676	0.751105	3.50863e-17	86	6.21357e-15	+
Q9Y3D5	0.528223	4.76043e-07	78	2.2848e-05	+
Q9Y399	0.795303	2.16661e-20	86	5.04451e-18	+
P82921	0.69055	9.76292e-14	86	1.38748e-11	+
P82650	0.858841	1.02958e-26	86	5.12123e-24	+
Q9Y3D9	0.86593	1.31249e-27	86	7.18127e-25	+
Q96EL2	0.547128	3.47571e-08	86	2.13678e-06	+
P82663	0.754142	2.2208e-17	86	4.19003e-15	+
Q9BYN8	0.817219	2.73005e-22	86	7.11309e-20	+
Q92552	0.656432	3.82777e-12	86	4.60299e-10	+
Q9Y2Q9	0.793823	2.85572e-20	86	6.51045e-18	+
P51398	0.819278	1.75673e-22	86	4.68876e-20	+
Q92665	0.870121	3.67201e-28	86	2.3637e-25	+
Q9Y291	0.758242	1.18519e-17	86	2.31599e-15	+
P82930	0.701698	2.63309e-14	86	3.84185e-12	+
P82673	0.85262	5.73468e-26	86	2.30957e-23	+
P82909	0.441523	1.6618e-05	86	0.000554422	+
P82675	0.865598	1.44932e-27	86	7.55231e-25	+
P82932	0.763042	5.59233e-18	86	1.11267e-15	+
Q9Y2R9	0.835687	4.23118e-24	86	1.32291e-21	+
P82933	0.857701	1.41912e-26	86	6.75192e-24	+
O75600	0.205444	0.0548301	86	0.203875
Q96SZ5	-0.153775	0.152593	86	0.370495
O43598	0.295546	0.00518096	86	0.0491294	+
Q9UJ83	-0.0990065	0.358755	86	0.593926
Q16880	-0.137949	0.251282	69	0.485569
P52758	0.520349	2.0326e-07	86	1.07453e-05	+
Q5HYK3	0.282515	0.00765569	86	0.0620565
Q6N063	0.109354	0.310484	86	0.547416
Q6PK18	-0.012424	0.908536	86	0.960005
Q9H9V9	0.00718427	0.947034	86	0.976573
Q02218	0.553647	2.20794e-08	86	1.40474e-06	+
Q9ULD0	-0.0380707	0.799446	45	0.901604
P12694	0.373337	0.000340211	86	0.00672009	+
P21953	0.383523	0.000225651	86	0.00491892	+
Q9H2F3	-0.215698	0.0435577	86	0.177879
O95861	0.184912	0.0845755	86	0.259894
Q8IV48	0.000918372	0.993225	86	0.997143
Q9H6S0	0.393024	0.000151989	86	0.00356148	+
Q9BYD6	0.808168	1.77903e-21	86	4.42452e-19	+
Q7Z7H8	0.851072	8.68527e-26	86	3.27734e-23	+
Q9Y3B7	0.893756	1.08904e-31	86	8.5124e-29	+
P52815	0.672008	7.6141e-13	86	9.46831e-11	+
Q9BYD1	0.885818	2.03229e-30	86	1.48262e-27	+
Q6P1L8	0.841095	1.13171e-24	86	3.75282e-22	+
Q9P015	0.913603	2.29482e-35	86	3.58746e-32	+
Q9NX20	0.744864	8.79887e-17	86	1.48132e-14	+
Q9NRX2	0.852509	5.90953e-26	86	2.30957e-23	+
Q9H0U6	0.77511	7.8027e-19	86	1.64202e-16	+
P49406	0.911045	7.61999e-35	86	1.04232e-31	+
Q5T653	0.855347	2.72824e-26	86	1.1942e-23	+
Q9BYC9	0.641463	1.65708e-11	86	1.79539e-09	+
Q7Z2W9	0.594981	9.7783e-10	86	7.86793e-08	+
Q9NWU5	0.867973	7.09123e-28	86	4.08417e-25	+
Q16540	0.7761	6.60282e-19	86	1.41676e-16	+
Q96A35	0.941655	1.94358e-42	86	2.12685e-38	+
Q9P0M9	0.780637	3.03831e-19	86	6.64964e-17	+
Q13084	0.928614	8.6264e-39	86	1.88797e-35	+
P09001	0.89974	1.02433e-32	86	8.62252e-30	+
Q8TCC3	0.806476	2.49785e-21	86	5.94217e-19	+
Q9BYC8	0.631213	4.31934e-11	86	4.41743e-09	+
O75394	0.774433	8.74207e-19	86	1.80499e-16	+
Q9BQ48	0.407976	8.76686e-05	85	0.00226798	+
Q9NZE8	0.747895	5.64827e-17	86	9.65765e-15	+
Q9BZE1	0.933793	3.77431e-40	86	1.79121e-36	+
Q96DV4	0.933373	4.91056e-40	86	1.79121e-36	+
Q9NYK5	0.904792	1.23666e-33	86	1.12773e-30	+
Q9BYD3	0.83362	6.91722e-24	86	2.04581e-21	+
Q9NQ50	0.831717	1.08123e-23	86	3.11365e-21	+
Q8IXM3	0.928834	7.58545e-39	86	1.88797e-35	+
Q9Y6G3	0.672831	6.97238e-13	86	8.76997e-11	+
Q9H9J2	0.807541	2.01836e-21	86	4.9082e-19	+
Q9BRJ2	0.905328	9.81394e-34	86	9.76309e-31	+
Q9H2W6	0.722291	1.98277e-15	86	3.09964e-13	+
Q9HD33	0.906118	6.9607e-34	86	7.6171e-31	+
Q96GC5	0.853343	4.71591e-26	86	1.98485e-23	+
Q13405	0.85589	2.3486e-26	86	1.07086e-23	+
Q8N5N7	0.783645	1.79765e-19	86	4.01464e-17	+
Q4U2R6	0.751082	3.52043e-17	86	6.21357e-15	+
Q86TS9	0.610113	2.78762e-10	86	2.5004e-08	+
Q96EL3	0.836676	3.33643e-24	86	1.07384e-21	+
Q6P161	0.810395	1.13247e-21	86	2.88199e-19	+
Q7Z7F7	0.712784	6.72955e-15	86	1.00879e-12	+
Q9BYD2	0.834416	5.72942e-24	86	1.74158e-21	+
Q9NVS2	0.848959	1.51913e-25	86	5.54128e-23	+
Q9NP92	0.926325	3.1921e-38	86	5.82186e-35	+
Q15125	0.152901	0.154966	86	0.373523
P04035	0.00608636	0.955647	84	0.980098
Q99714	0.383877	0.000222405	86	0.0048871	+
P46952	-0.141006	0.190061	86	0.417553
Q9BUT1	0.244217	0.0218458	86	0.118934
P31937	0.468623	4.1305e-06	86	0.00016259	+
Q6NVY1	0.401016	0.000107991	86	0.00270422	+
P42765	-0.0440265	0.683789	86	0.833728
P09110	0.141572	0.188271	86	0.415039
Q06136	0.117092	0.277277	86	0.51316
P56937	0.203904	0.0567134	86	0.207633
Q9NWU1	0.346138	0.000955287	86	0.0148101	+
O15530	0.493433	5.33118e-05	59	0.00149205	+
P46783	0.221369	0.0381979	86	0.165217
P62280	0.225139	0.0349492	86	0.156726
P25398	0.0749674	0.48757	86	0.699756
P62277	0.132939	0.21693	86	0.448238
P62263	0.256848	0.0157063	86	0.0970822
P62841	0.148675	0.166835	86	0.387501
P62244	0.182634	0.088545	86	0.266533
P62249	0.186431	0.082008	86	0.255539
P08708	0.194717	0.0690739	86	0.231946
P62269	0.111164	0.302494	86	0.539646
P39019	0.0806532	0.455067	86	0.674271
P15880	0.209603	0.0499998	86	0.192942
P60866	0.0511777	0.635831	86	0.806059
P63220	-0.0835562	0.438946	86	0.66217
P62266	0.0368241	0.733392	86	0.863329
P62851	0.235451	0.0272243	86	0.133774
P62854	0.264025	0.012932	86	0.0859225
P42677	-0.17779	0.0974777	86	0.281502
Q71UM5	0.320078	0.010548	61	0.0762397
P62857	0.0423819	0.695007	86	0.840197
P62273	-0.00383114	0.97174	86	0.987166
P23396	0.109177	0.311271	86	0.547753
P62861	0.141302	0.189122	86	0.41641
P61247	0.277798	0.00877984	86	0.0678515
P62701	0.177871	0.097323	86	0.281379
P22090	-0.0271144	0.801996	86	0.902812
P46782	0.0405896	0.707307	86	0.847855
P62753	0.127031	0.238238	86	0.471547
P62081	0.315959	0.00271046	86	0.0312875	+
P62241	0.267171	0.0118571	86	0.081592
P46781	0.107884	0.317072	86	0.553812
P08865	0.135407	0.208437	86	0.439804
Q9BRK5	0.0254098	0.814213	86	0.909084
P80404	0.213326	0.0459774	86	0.183842
P08195	0.19552	0.0679144	86	0.229733
Q86XE5	0.404865	0.000285978	74	0.00588245	+
Q96H96	0.0384638	0.788718	49	0.896021
Q96IR7	0.0266574	0.805267	86	0.903827
P49189	0.361805	0.000532941	86	0.00948288	+
Q8TCD5	-0.0246649	0.819566	86	0.912732
P17643	0.0554348	0.607963	86	0.787119
O43422	-0.13538	0.208531	86	0.439804
Q8IZH2	0.117674	0.274877	86	0.51124
Q9H0D6	-0.0202123	0.851727	86	0.930277
Q00013	-0.0390922	0.717642	86	0.853366
P13196	-0.217323	0.0419614	86	0.174329
P54646	-0.0533058	0.670774	64	0.826142
Q9Y478	0.10956	0.309566	86	0.546625
O43741	0.196981	0.0658432	86	0.22594
P54619	0.207191	0.0527569	86	0.199016
Q9UGJ0	0.030762	0.776016	86	0.888919
Q9H6S1	-0.0638625	0.554439	86	0.750363
Q99807	0.291382	0.0058807	86	0.0534241
P49914	0.390526	0.000168824	86	0.00388119	+
Q96CB9	0.542371	4.81059e-08	86	2.90841e-06	+
Q5TFE4	-0.118505	0.271478	86	0.508251
Q86UY8	0.383667	0.000224327	86	0.00490963	+
P21589	-0.358107	0.000613312	86	0.0105692	+
O14841	-0.102167	0.34354	86	0.57863
Q8IUZ5	-0.0872139	0.419101	86	0.645856
P10809	0.279881	0.00826665	86	0.0647958
P10155	0.158046	0.141383	86	0.35412
P05388	0.234109	0.0281391	86	0.137283
P05386	0.27913	0.0084486	86	0.0658498
P05387	0.0800217	0.458616	86	0.678264
Q96D46	0.182801	0.0882492	86	0.266183
P27635	0.225401	0.0347321	86	0.156409
P62906	0.294401	0.00536558	86	0.0502057
P62913	0.184125	0.0859302	86	0.26281
P30050	0.164507	0.12562	86	0.329813
P26373	0.201997	0.0591186	86	0.213158
P40429	0.253678	0.0170868	86	0.102398
P50914	0.243227	0.0224034	86	0.120134
P61313	0.133303	0.215663	86	0.446607
P18621	0.155197	0.148789	86	0.364935
Q07020	0.265445	0.0124368	86	0.0835781
Q02543	0.206119	0.0540217	86	0.20225
P84098	0.303619	0.00403142	86	0.041307	+
P46778	0.253295	0.0172604	86	0.102764
P35268	0.11774	0.274609	86	0.511062
Q6P5R6	0.119306	0.288756	79	0.525591
P62829	0.279787	0.00828935	86	0.0648858
P62750	0.134265	0.212336	86	0.442841
P83731	0.277042	0.00897293	86	0.0688209
P61254	0.258972	0.0148362	86	0.0939
Q9UNX3	-0.1043	0.333509	86	0.569181
P61353	0.424856	3.69506e-05	86	0.00108696	+
P46776	0.105606	0.327457	86	0.56504
P46779	0.254373	0.0167755	86	0.10131
P47914	0.107091	0.320663	86	0.557302
P39023	0.318341	0.00250567	86	0.0295788	+
P62888	0.17971	0.0938573	86	0.275431
P62899	0.219388	0.040004	86	0.169616
P62910	0.196952	0.065883	86	0.225964
P49207	0.26524	0.0125072	86	0.0838759
P42766	0.246511	0.0205983	86	0.114653
P18077	0.227709	0.0328694	86	0.150624
Q9Y3U8	0.238999	0.0249252	86	0.127106
P83881	0.298897	0.00467251	86	0.0454904	+
Q969Q0	0.293331	0.0055433	86	0.0511902
P61927	0.053028	0.623653	86	0.796898
P61513	0.287601	0.00658737	86	0.0569396
P63173	0.180502	0.0923933	86	0.273112
P62891	0.0983168	0.362129	86	0.597884
P36578	0.268983	0.0112737	86	0.0792854
P46777	0.247816	0.0199165	86	0.112809
Q02878	0.26361	0.0130799	86	0.0864335
P18124	0.241275	0.0235392	86	0.123366
P62424	0.254153	0.0168733	86	0.101589
Q6DKI1	0.156691	0.14487	86	0.359318
P62917	0.209327	0.0503094	86	0.193596
P32969	0.222322	0.0373539	86	0.163179
Q9Y221	0.0862705	0.424169	86	0.649898
O60825	0.32833	0.0020267	84	0.0256692	+
Q16875	-0.0436585	0.686294	86	0.835014
Q16877	-0.232042	0.0295997	86	0.141014
P52209	-0.36455	0.000479663	86	0.00875287	+
O95336	0.025091	0.816503	86	0.910433
Q03393	-0.0757447	0.483055	86	0.696116
P36639	-0.128846	0.231542	86	0.464144
P08253	-0.188121	0.0792244	86	0.250345
Q9UBM7	0.0111283	0.91804	86	0.963754
Q969T7	0.126495	0.240241	86	0.473569
Q7L2J0	-0.00356026	0.973738	86	0.98811
O60733	-0.0635128	0.561266	84	0.755559
Q6ZVK8	0.159773	0.137029	86	0.346466
Q9UHI8	-0.213946	0.0453351	86	0.182323
P58397	-0.18204	0.123216	71	0.326011
Q8TE57	-0.165192	0.171746	68	0.393779
O95450	-0.229969	0.0342361	83	0.155133
O75173	-0.0785884	0.466729	86	0.683633
Q9UNA0	-0.273235	0.0193393	71	0.110454
Q9UKP4	-0.235681	0.0279818	85	0.13686
Q9P2N4	-0.45444	0.00194283	42	0.0247972	+
Q96FZ2	0.0828502	0.442837	86	0.665563
Q9P2A4	-0.112696	0.295838	86	0.533582
Q9NYB9	-0.13696	0.203218	86	0.433492
Q8IZT6	-0.00415231	0.969373	86	0.986593
Q96K21	-0.0416701	0.706654	82	0.84735
Q86V21	-0.133716	0.214231	86	0.445097
A1L0T0	0.30701	0.00362078	86	0.037916	+
Q9BWD1	-0.150125	0.162688	86	0.383119
P24752	0.38221	0.000238096	86	0.0050988	+
Q13085	0.398867	0.000118483	86	0.00289411	+
O00763	-0.146502	0.222797	69	0.454693
Q9NUB1	0.323273	0.00212522	86	0.026518	+
Q9NR19	0.251337	0.0181722	86	0.106569
O00400	0.210752	0.0487284	86	0.189628
Q13510	0.182631	0.0885513	86	0.266533
Q6ZNF0	-0.0579672	0.651798	61	0.814226
Q92484	-0.166774	0.120421	86	0.320983
Q92485	-0.116119	0.305019	78	0.542031
O43427	0.146127	0.174305	86	0.397214
P39687	-0.0538699	0.618145	86	0.793566
Q92688	-0.196584	0.0664005	86	0.226998
Q9BTT0	0.0663542	0.53906	86	0.739122
Q99798	0.549482	2.95365e-08	86	1.85757e-06	+
Q8N556	-0.0468315	0.664815	86	0.822228
Q8TED9	-0.129064	0.230748	86	0.463487
P68133	-0.164975	0.124534	86	0.327432
P62736	-0.187894	0.0795942	86	0.250936
P60709	0.0187572	0.862292	86	0.936024
Q6H8Q1	-0.178432	0.130951	71	0.337652
Q86TU7	-0.0773475	0.473816	86	0.689124
O96019	-0.193372	0.0710545	86	0.235621
Q9NZ32	0.109212	0.311113	86	0.547614
P61160	-0.154685	0.15015	86	0.366965
Q92747	0.0356226	0.741781	86	0.868926
O15143	-0.140059	0.193085	86	0.421119
O15144	-0.18956	0.0769135	86	0.246533
O15145	-0.056154	0.603308	86	0.784085
P59998	-0.136988	0.203124	86	0.433377
O15511	-0.0808334	0.454057	86	0.673566
Q9BPX5	-0.0744844	0.490387	86	0.701399
P61158	-0.0916268	0.395862	86	0.62795
Q9P1U1	-0.0879881	0.414968	86	0.642745
Q9H9F9	0.11918	0.268739	86	0.504773
Q9GZN1	0.0589056	0.585646	86	0.77292
Q9H981	0.0892431	0.408319	86	0.637772
Q07912	0.0215343	0.851553	76	0.930254
P53999	0.133422	0.215249	86	0.446111
Q9C0C7	-0.115163	0.285324	86	0.521283
Q9H1I8	0.0995805	0.355961	86	0.59118
Q8N3C0	-0.0226584	0.834025	86	0.921286
Q15650	-0.109344	0.310526	86	0.547416
Q6VMQ6	0.0332671	0.758314	86	0.879422
O95433	0.179942	0.0934271	86	0.274979
Q9ULW3	0.178703	0.0957423	86	0.278431
Q12979	-0.0649095	0.598965	66	0.78129
Q86WX3	0.103913	0.335313	86	0.571217
Q04771	-0.251123	0.0182745	86	0.106928
Q6IQ32	-0.301156	0.00435538	86	0.0434229	+
Q9H2P0	0.0439494	0.684314	86	0.833877
O14561	0.436392	2.13482e-05	86	0.000681089	+
P13798	0.0689466	0.523286	86	0.727019
O60427	0.0766385	0.496487	79	0.706326
O95864	-0.26479	0.0191403	76	0.109949
Q6JQN1	0.48484	1.69341e-06	86	7.32449e-05	+
Q709F0	0.0516064	0.633001	86	0.803402
Q9H845	0.210554	0.0489462	86	0.189868
O00767	0.334884	0.00142672	86	0.0197879	+
Q9H6R3	-0.0780441	0.469831	86	0.685925
Q92604	0.313789	0.00290998	86	0.0326979	+
Q9BR61	-0.118621	0.271007	86	0.507813
Q8N6N7	-0.384765	0.00155254	63	0.0209717	+
P07108	0.00816377	0.939826	86	0.974004
Q53FZ2	-0.129878	0.276869	70	0.512893
Q9NPJ3	0.562924	1.13816e-08	86	7.73596e-07	+
O14734	0.0999757	0.354046	86	0.589072
Q9Y305	0.27619	0.00919499	86	0.0699241
Q5T1C6	0.143955	0.180866	86	0.405751
Q53H12	0.358859	0.000596123	86	0.0103546	+
P28039	-0.0899781	0.404454	86	0.634816
P07311	0.00809182	0.940355	86	0.974184
P14621	-0.12801	0.234612	86	0.467067
O75608	0.310042	0.00328558	86	0.0354228	+
O95372	-0.113268	0.293379	86	0.531179
Q6P587	0.570929	6.31918e-09	86	4.43275e-07	+
O15204	-0.174423	0.154855	66	0.373337
Q8N6G6	-0.185499	0.0835762	86	0.258136
Q86TH1	-0.289507	0.032043	53	0.148536
P82987	-0.121683	0.305112	71	0.542059
Q6UY14	-0.288368	0.00643824	86	0.056228
Q6ZMM2	-0.181095	0.127917	70	0.333244
P46108	-0.134229	0.21246	86	0.442888
O43734	-0.021129	0.845083	86	0.928023
Q8NC96	0.134204	0.212547	86	0.442888
Q9NVZ3	-0.174989	0.102958	86	0.290979
Q9UIF7	-0.146132	0.282522	54	0.518384
P07741	0.271479	0.0105115	86	0.0761209
P25054	0.0491236	0.649465	86	0.812695
Q8TB61	0.230774	0.0305267	86	0.143617
Q9H1N7	0.270149	0.010912	86	0.0777917
Q9NZK5	-0.0670616	0.534732	86	0.73614
P00813	0.00767092	0.943452	86	0.975134
Q6DHV7	0.032185	0.765945	86	0.883963
P55263	0.007059	0.947956	86	0.9771
Q96HN2	0.235902	0.0565383	64	0.207408
P23526	0.0721967	0.503844	86	0.711795
O60266	-0.434092	2.66203e-05	85	0.000832304	+
O43306	0.11669	0.278941	86	0.514748
P51828	-0.125598	0.24362	86	0.477863
O60503	0.201194	0.0601558	86	0.214985
P54819	0.350011	0.00082924	86	0.0132473	+
P27144	-0.0734457	0.496473	86	0.706326
P00568	0.0910502	0.398855	86	0.630273
Q9Y6K8	-0.0289598	0.799997	77	0.901604
Q9Y3D8	0.111301	0.301893	86	0.539278
P30566	0.118425	0.271805	86	0.508525
Q8N142	-0.0666319	0.537359	86	0.737962
P30520	0.014436	0.893804	86	0.953676
Q01518	-0.0363455	0.73673	86	0.86549
P40123	0.195398	0.0680899	86	0.230185
O95396	0.31409	0.00288148	86	0.0324833	+
Q96PE1	0.291471	0.00586481	86	0.0533932
Q8IWK6	0.120849	0.326262	66	0.563848
Q9UHX3	-0.221019	0.0385124	86	0.165896
Q8IZF2	-0.189849	0.0764561	86	0.245787
O94910	0.0588581	0.666546	54	0.82353
O95490	-0.14424	0.198893	79	0.428147
Q9HBW9	-0.357537	0.00131067	76	0.0185545	+
Q9Y653	0.0794667	0.461749	86	0.680436
Q86SQ4	0.0205872	0.850764	84	0.929782
Q8IUX7	-0.0998329	0.354737	86	0.589505
Q9HDC9	-0.0308165	0.77563	86	0.888919
Q15847	-0.180684	0.0920599	86	0.272625
Q15848	-0.272086	0.0103333	86	0.075491
Q96A54	0.0197097	0.855373	86	0.932186
P35318	-0.38421	0.00701648	46	0.0590014
P12235	0.470152	3.80468e-06	86	0.000150305	+
P05141	0.421474	4.3237e-05	86	0.0012517	+
P12236	0.351575	0.000782773	86	0.0126902	+
Q9BRR6	-0.158497	0.140236	86	0.351893
Q9NX46	0.00952062	0.929848	86	0.969356
Q9BQ69	0.109169	0.311308	86	0.547753
Q9Y530	-0.00684179	0.949556	86	0.977224
Q9BW91	0.312608	0.00302402	86	0.0334781	+
P28907	0.0825788	0.444337	86	0.666537
Q10588	-0.0922224	0.392786	86	0.625999
P84077	0.275939	0.00926135	86	0.0702335
P18085	-0.0525861	0.626552	86	0.799483
P84085	-0.0826831	0.443761	86	0.666122
P62330	0.0757581	0.482977	86	0.696116
Q8N6T3	0.12524	0.244974	86	0.478489
Q8N6H7	0.152844	0.155122	86	0.373816
Q9NP61	-0.0513826	0.634478	86	0.804996
Q9UJY5	0.081809	0.44861	86	0.669367
Q9UJY4	0.27556	0.00936229	86	0.0706254
Q9NZ52	0.159778	0.137017	86	0.346466
P40616	0.288654	0.00638336	86	0.0562233
Q8N8L6	0.156105	0.146396	86	0.361824
Q969Q4	-0.140735	0.222151	75	0.453968
Q3SXY8	-0.205198	0.069658	77	0.233109
Q9NXU5	0.20517	0.0551614	86	0.204759
P36404	0.567572	8.10304e-09	86	5.64787e-07	+
Q9Y2Y0	0.0763002	0.479842	86	0.693831
P36405	-0.054788	0.612162	86	0.790342
P56559	-0.173042	0.115466	82	0.312914
Q9Y689	-0.0139395	0.897436	86	0.955158
Q96KC2	-0.0664072	0.566087	75	0.758688
Q9H0F7	0.128081	0.234347	86	0.466774
Q15041	0.212117	0.0472532	86	0.18667
Q8N6S5	-0.150985	0.160267	86	0.380597
Q96BM9	0.14836	0.167744	86	0.388245
Q9NVJ2	0.0787438	0.465846	86	0.682893
Q13795	0.253708	0.0170732	86	0.102374
Q9UKK9	-0.220067	0.0393775	86	0.167799
Q96AP0	-0.186256	0.102525	76	0.290205
P10109	0.0439551	0.684275	86	0.833877
Q9Y6U3	0.203353	0.0573997	86	0.209305
Q9UHB7	0.114079	0.289913	86	0.526559
Q9Y2D8	-0.0534235	0.653509	71	0.815356
P55196	-0.325911	0.00194387	86	0.0247972	+
P43652	-0.215899	0.0433578	86	0.177359
Q8WV93	0.384507	0.000216724	86	0.00478147	+
Q9Y4W6	0.471916	3.45901e-06	86	0.000138652	+
O43488	0.16174	0.132198	86	0.33959
O95154	-0.270771	0.0151279	78	0.0949224
Q6ULP2	-0.0324067	0.764381	86	0.882947
Q9BSE5	-0.231404	0.0388958	78	0.16672
O00170	0.041238	0.702849	86	0.844638
Q92667	0.153374	0.153679	86	0.372141
O43572	-0.181861	0.0899256	86	0.269015
Q9UKA4	-0.0632624	0.558174	86	0.75293
Q02952	0.266081	0.0122204	86	0.082701
Q12802	-0.102787	0.47751	48	0.692164
Q02040	-0.0496077	0.646241	86	0.810802
P24588	0.015515	0.9122	51	0.961588
Q13023	0.0730664	0.501227	85	0.709931
Q9P0M2	-0.206747	0.0532774	86	0.20028
O43823	-0.135417	0.208403	86	0.439804
Q9ULX6	0.138109	0.199418	86	0.428578
Q99996	0.0542472	0.657979	67	0.81768
Q9NQ31	0.361655	0.0106706	47	0.0766711
Q9NRG9	0.210279	0.0492481	86	0.190634
P24298	-0.288722	0.0544191	43	0.202968
Q8TD30	-0.210398	0.116202	55	0.314245
P49588	0.145952	0.174827	86	0.398112
Q5JTZ9	0.605899	3.98005e-10	86	3.51239e-08	+
Q9BTE6	0.284367	0.00725014	86	0.0601959
P11766	0.250532	0.0185587	86	0.107854
P47895	-0.0720884	0.504485	86	0.711926
Q8IZ83	-0.0234152	0.828564	86	0.918319
P51648	0.321014	0.00229248	86	0.0279673	+
P43353	0.0566632	0.600022	86	0.782076
P30837	0.0426948	0.692868	86	0.838908
P05091	0.00343727	0.974645	86	0.988465
Q06278	-0.150537	0.161524	86	0.382176
P14550	0.111676	0.300261	86	0.537678
P15121	-0.162637	0.130037	86	0.336325
O60218	-0.00776054	0.942793	86	0.975134
P42330	-0.0966981	0.370124	86	0.604802
Q96C23	-0.131074	0.223504	86	0.455882
P05186	-0.127144	0.237816	86	0.471196
Q96BT7	0.0856008	0.427788	86	0.653172
O00116	-0.0650114	0.547322	86	0.74484
Q6ZNB7	0.162591	0.134729	84	0.342977
Q7Z6M3	-0.283027	0.00754158	86	0.0617721
P55008	-0.170609	0.112005	86	0.307297
Q9BQI0	0.364413	0.0004822	86	0.00877988	+
Q6UW56	0.24477	0.0215392	86	0.117725
Q6NUM9	0.00170233	0.987441	86	0.994072
P00325	-0.180723	0.0919888	86	0.272579
Q6PD74	0.200186	0.0614782	86	0.216808
Q495W5	-0.13758	0.201161	86	0.430856
P22083	-0.112381	0.354311	68	0.58942
Q9BYC5	0.132485	0.218517	86	0.45041
Q96GS6	-0.00921321	0.932107	86	0.970602
Q5VST6	0.280928	0.00801871	86	0.0635738
Q6PCB6	-0.243512	0.0488072	64	0.189642
Q9H6U8	0.0737014	0.494971	86	0.704994
Q9H553	0.15038	0.161966	86	0.382724
P26572	-0.0802882	0.457117	86	0.676434
Q9UM21	-0.123498	0.251651	86	0.485854
Q9UQ53	-0.296805	0.00498449	86	0.0475519	+
Q10469	0.0743113	0.491398	86	0.702098
Q09328	-0.0870892	0.419769	86	0.646084
P02763	-0.153347	0.153751	86	0.372183
P19652	-0.144417	0.179456	86	0.404322
P01011	-0.271986	0.0103625	86	0.0755976
P01009	-0.194948	0.0687388	86	0.231306
P04217	-0.162766	0.129729	86	0.335778
Q13424	0.021931	0.839281	86	0.924877
P61647	0.333407	0.00546363	66	0.0506683
P08913	-0.145315	0.20132	77	0.430972
P08697	-0.244083	0.0219205	86	0.119128
P02765	-0.187443	0.0803313	86	0.252098
P01023	-0.207432	0.0524759	86	0.198357
P30533	0.16884	0.11583	86	0.313666
P12814	-0.0874507	0.417834	86	0.644798
P35609	-0.170983	0.111209	86	0.305922
Q08043	-0.210156	0.068434	74	0.230778
O43707	-0.113035	0.294379	86	0.532081
Q9UDR5	0.291103	0.00593051	86	0.0535017
Q9UBT7	-0.0997415	0.35518	86	0.590061
P61163	0.0205638	0.849178	86	0.929635
P02511	0.253032	0.0173804	86	0.103191
O43768	0.0805049	0.455899	86	0.675363
P06733	-0.187218	0.0807018	86	0.253043
P06280	-0.160062	0.136311	86	0.345289
Q12800	-0.0771835	0.474757	86	0.689964
Q9NZD4	-0.0499087	0.64424	86	0.810056
Q16352	-0.200199	0.0788493	76	0.249811
Q96Q83	-0.13897	0.196602	86	0.425349
Q9NXW9	0.0292063	0.787069	86	0.895311
Q3KRA9	-0.198442	0.0795743	77	0.250936
Q9BT30	0.108925	0.342469	76	0.578049
Q9C0B1	-0.0134612	0.900938	86	0.95616
P35475	-0.125668	0.243353	86	0.477651
Q16706	-0.0361752	0.737919	86	0.866411
Q9NTJ4	0.0649011	0.548003	86	0.74484
P49641	-0.0274359	0.799697	86	0.901604
Q9UHK6	0.00706015	0.948253	85	0.9771
P17050	0.0953624	0.376802	86	0.611138
Q9UJ37	0.236813	0.0291008	83	0.139917
Q8NDV1	-0.240531	0.0517257	64	0.196687
P54802	0.128582	0.232509	86	0.465189
Q9NVD7	-0.125483	0.244054	86	0.477863
Q96QP1	0.0114948	0.91535	86	0.962873
P54920	0.225753	0.034442	86	0.155615
P37840	0.183118	0.0876911	86	0.265157
P40222	-0.189282	0.0773554	86	0.246989
Q9BTX7	0.082444	0.445084	86	0.667108
Q5SQI0	0.18593	0.0828473	86	0.257209
Q96Q42	0.00260327	0.980795	86	0.990331
Q8TCU4	-0.119858	0.266006	86	0.501794
Q15699	0.0603792	0.594702	78	0.779661
Q06203	0.0823143	0.445803	86	0.667363
P21397	-0.0236057	0.827191	86	0.917304
P27338	0.0556303	0.606696	86	0.786428
Q12904	0.463857	5.32228e-06	86	0.000202228	+
Q13155	0.396563	0.000130782	86	0.00315926	+
Q03154	0.248481	0.0195765	86	0.111492
P48728	-0.176201	0.113309	80	0.309213
Q9H4A4	0.0387054	0.72032	86	0.855116
P15144	-0.241334	0.0235044	86	0.123243
Q9HAU8	-0.29106	0.00972937	76	0.0723291
Q9Y4X0	0.000610542	0.996643	48	0.998833
Q6DCA0	0.0305857	0.78768	78	0.895541
Q02094	0.0083224	0.939742	83	0.974004
Q01433	-0.186084	0.0825882	86	0.256769
Q01432	-0.254527	0.0167071	86	0.101085
P49418	-0.13798	0.228318	76	0.460635
Q86SJ2	-0.172	0.204952	54	0.436255
Q96FJ0	0.0279145	0.796278	86	0.900314
Q7Z5R6	-0.142883	0.184172	86	0.410133
Q92624	0.0716505	0.507084	86	0.713884
Q02410	0.0149248	0.890231	86	0.952033
O96018	-0.0469833	0.663794	86	0.821949
O00213	0.0473927	0.661043	86	0.820204
Q92870	0.313646	0.00292358	86	0.0327794	+
P05067	-0.00281656	0.979222	86	0.989988
Q06481	-0.199918	0.0618342	86	0.217303
Q8TCF1	-0.00667892	0.950755	86	0.977554
Q8WV99	-0.367487	0.00093368	76	0.0145753	+
Q9H8U3	-0.155056	0.151561	85	0.369055
O76080	-0.151714	0.158234	86	0.378071
Q6FIF0	-0.128818	0.231646	86	0.464182
Q6FI81	0.150233	0.162382	86	0.383119
Q9H1A4	0.264661	0.0127082	86	0.0847498
Q9UM13	-0.168788	0.115943	86	0.313818
Q9BS18	0.0343066	0.751004	86	0.874676
Q96DE5	-0.0740284	0.493053	86	0.703532
Q9UJX6	0.139663	0.19436	86	0.422503
Q9UJX5	0.22272	0.0370056	86	0.161916
Q9UJX4	0.2644	0.0127997	86	0.0851608
Q9UJX3	0.0922247	0.392774	86	0.625999
Q8NHZ8	-0.029517	0.784858	86	0.893971
Q9Y679	-0.0966913	0.370158	86	0.604802
Q13685	-0.000563551	0.995842	86	0.998384
Q8N302	-0.0776962	0.471819	86	0.687522
P03950	-0.234066	0.0281686	86	0.137366
Q4VCS5	0.00672058	0.951031	84	0.977746
Q8IY63	-0.0301367	0.780453	86	0.892207
Q9Y2J4	-0.0888661	0.41031	86	0.639235
Q15389	0.0361568	0.805184	47	0.903827
O15123	-0.0760449	0.499838	79	0.709341
Q9UKU9	-0.382959	0.00023092	86	0.00498929	+
Q9BY76	-0.233797	0.0283554	86	0.137912
O43827	0.0284912	0.793354	85	0.898843
P12821	-0.159214	0.138428	86	0.349036
P01019	-0.194354	0.069605	86	0.233109
Q9NQW6	-0.383759	0.000223483	86	0.00490095	+
P04920	0.270831	0.0107051	86	0.076817
Q9P0K7	0.24185	0.0561798	61	0.206685
Q8N961	0.19377	0.0704636	86	0.234499
Q9P2G1	0.0368442	0.733252	86	0.863257
Q86XL3	-0.205952	0.0542208	86	0.202588
Q8IV38	0.242575	0.0227776	86	0.121057
Q92625	0.0488398	0.651357	86	0.813865
Q6ZW76	-0.199488	0.105563	65	0.295743
Q68DC2	0.0196208	0.889095	51	0.951435
Q9Y576	-0.301002	0.0126226	66	0.0845073
Q9Y575	-0.020543	0.849329	86	0.929635
Q9NWX5	0.149473	0.167033	85	0.387553
Q9H672	-0.157084	0.184436	71	0.410374
Q9H765	-0.0306775	0.812893	60	0.908635
Q96DX5	0.261573	0.0143944	85	0.0919207
Q9H8Y5	-0.0276247	0.798347	86	0.901192
Q9NXR5	0.037703	0.727275	86	0.859521
Q6UB99	-0.289389	0.00624423	86	0.0555082
Q6UB98	-0.214673	0.0445899	86	0.18086
Q8IZ07	0.182626	0.0885602	86	0.266533
Q8N6S4	0.158365	0.152735	81	0.370677
Q6P6B7	0.169343	0.116875	85	0.315404
O75179	0.248414	0.0196104	86	0.111537
Q9GZV1	-0.164229	0.140385	80	0.352141
Q5VYY1	-0.164777	0.124991	86	0.328399
Q9UPS8	-0.297608	0.0144498	65	0.0922005
Q96NW4	0.264784	0.0126651	86	0.084612
Q9BXX2	-0.145441	0.195141	79	0.423367
Q53RE8	-0.0265454	0.856326	47	0.93288
Q6AI12	-0.0628561	0.57721	79	0.766899
Q86W74	0.13833	0.198692	86	0.428094
Q8WVL7	0.0228784	0.837339	81	0.923783
Q9ULJ7	0.169929	0.113462	86	0.309383
Q6NXT1	0.276106	0.00921699	86	0.0700427
Q53LP3	-0.138988	0.196545	86	0.425349
A6NJG2	-0.27744	0.00927769	85	0.0703087
Q12955	-0.0934782	0.386345	86	0.620375
P04083	0.00753425	0.944458	86	0.975134
P50995	-0.169911	0.113502	86	0.309383
P27216	-0.229659	0.0576571	67	0.210034
P07355	-0.0447003	0.679213	86	0.831835
P12429	-0.0910459	0.398877	86	0.630273
P09525	0.111073	0.302893	86	0.539718
P08758	0.335623	0.00139026	86	0.0194051	+
P08133	0.0507221	0.638845	86	0.807044
P20073	-0.149882	0.163378	86	0.383565
Q5XXA6	-0.032397	0.772628	80	0.887278
Q9NW15	0.0963106	0.372054	86	0.606492
Q9HCE9	0.00683569	0.953585	73	0.979206
P23352	-0.141923	0.227741	72	0.460404
Q9H6X2	-0.325906	0.00194426	86	0.0247972	+
Q03518	0.206071	0.0540788	86	0.20225
Q03519	0.2135	0.0457964	86	0.183474
P03973	-0.368625	0.000409519	86	0.00774477	+
P01008	-0.232057	0.0295887	86	0.141014
Q10567	0.162557	0.142025	81	0.35516
O43747	0.298597	0.0047161	86	0.0457115	+
O75843	0.0641234	0.552819	86	0.74833
Q9BXS5	0.247969	0.0198377	86	0.112537
P61966	-0.137966	0.199888	86	0.429065
P56377	0.160716	0.134696	86	0.342977
Q63HQ0	0.155453	0.148111	86	0.364221
O95782	0.0563628	0.601959	86	0.783268
O94973	-0.0699696	0.517125	86	0.722813
P63010	0.191834	0.073373	86	0.239821
Q96CW1	0.0479523	0.657291	86	0.817118
P53680	0.0568802	0.598623	86	0.781253
Q2M2I8	-0.139526	0.194801	86	0.422984
O00203	0.281886	0.00779777	86	0.0626973
Q13367	-0.240876	0.0237778	86	0.123905
Q9Y2T2	0.116432	0.280011	86	0.515592
P53677	0.397463	0.000125844	86	0.00306026	+
Q92572	0.0745439	0.490039	86	0.701399
P59780	0.0357842	0.755774	76	0.878059
Q96N21	-0.124007	0.313682	66	0.550258
Q9Y6B7	0.130737	0.224708	86	0.45713
Q9UPM8	0.163685	0.127547	86	0.332801
O00189	-0.0165526	0.878345	86	0.944828
Q9Y587	-0.0140254	0.896808	86	0.955158
Q2VPB7	0.270062	0.0109387	86	0.0778542
Q9H0R1	0.137889	0.200143	86	0.429395
Q9NUS5	0.240034	0.0242867	86	0.125481
O43299	0.138529	0.198042	86	0.427198
P02647	-0.0523956	0.627804	86	0.800333
P02652	-0.252907	0.0174379	86	0.103371
P06727	-0.0818118	0.448594	86	0.669367
Q6Q788	-0.275894	0.0605018	45	0.215284
Q0VD83	-0.356815	0.000643895	86	0.0109582	+
P04114	-0.143518	0.182207	86	0.407333
P02654	-0.055218	0.609369	86	0.788311
P02655	-0.205546	0.0547077	86	0.203698
P02656	-0.190252	0.0758226	86	0.244541
P05090	-0.116505	0.279711	86	0.515472
P02649	0.0301061	0.780671	86	0.892207
Q13790	-0.2472	0.0202359	86	0.113672
O14791	-0.217818	0.0414858	86	0.173052
Q9BQE5	0.173542	0.105882	86	0.296031
O95236	-0.0508448	0.638033	86	0.806778
Q9BWW8	0.101987	0.364945	79	0.6004
O95445	-0.193123	0.071426	86	0.236137
P08519	-0.290092	0.00611377	86	0.0545995
Q07812	0.0624748	0.563095	86	0.756903
P10415	0.191699	0.114577	67	0.311198
O15304	-0.165164	0.143167	78	0.356649
O95831	0.379075	0.000270404	86	0.00562553	+
Q9BRQ8	-0.0947127	0.380076	86	0.614515
O15033	0.006005	0.957568	79	0.981007
Q96KQ4	-0.0688901	0.546331	77	0.74415
Q13625	-0.0338233	0.7544	86	0.876928
Q9UKV3	0.0506123	0.639572	86	0.80734
O14727	-0.177923	0.0972237	86	0.281237
Q8IW19	-0.0839945	0.467668	75	0.68455
Q7Z2E3	0.122642	0.254978	86	0.489368
P29972	-0.204	0.0565951	86	0.207477
O15296	-0.150465	0.1642	85	0.384458
P16050	0.194604	0.126427	61	0.331334
P09917	-0.250953	0.0183561	86	0.107302
P20292	-0.292305	0.00571875	86	0.0523684
Q86W34	0.290502	0.00603878	86	0.0542103
Q9Y2X7	0.180391	0.0925977	86	0.273495
Q14161	0.111229	0.302212	86	0.53938
P53367	0.0571553	0.596854	86	0.780984
P53365	-0.0642087	0.55229	86	0.748076
P52594	-0.424543	3.74937e-05	86	0.00109998	+
O95081	0.0398838	0.712172	86	0.850518
Q15027	-0.153435	0.153512	86	0.372068
Q15057	0.00609691	0.955042	86	0.979569
Q96P50	0.0611811	0.571221	86	0.76193
O75689	0.0260236	0.809809	86	0.90678
Q9NPF8	-0.0856454	0.427547	86	0.653077
Q9UPQ3	-0.203444	0.0572862	86	0.20911
Q96P47	-0.208928	0.0507592	86	0.19442
Q96P48	-0.0718052	0.506165	86	0.713049
Q8WZ64	0.0413829	0.701854	86	0.843966
Q8WWN8	-0.00557583	0.958881	86	0.981574
Q9ULH1	0.260188	0.014357	86	0.0919207
O43150	-0.0192606	0.894383	48	0.953921
Q8TDY4	-0.101725	0.345643	86	0.580563
P05089	-0.164057	0.126672	86	0.331594
P78540	-0.251675	0.0180118	86	0.105798
Q9NWB6	-0.245463	0.0211605	86	0.116655
Q7L4I2	-0.117598	0.275192	86	0.511625
Q8TF01	-0.295478	0.00519173	86	0.0491294	+
Q9P2R6	-0.0432224	0.689266	86	0.836151
Q5TEU4	0.433615	2.44074e-05	86	0.000771936	+
P54136	0.426531	3.41639e-05	86	0.00102107	+
P04424	0.00353149	0.97395	86	0.98811
P00966	-0.286333	0.00684047	86	0.058282
O95260	0.0619656	0.566286	86	0.758863
Q8N8R7	0.0570216	0.597714	86	0.781253
O00192	-0.0414167	0.701622	86	0.843812
Q9NVT9	0.458515	7.03959e-06	86	0.000257639	+
Q8N2F6	0.119441	0.270501	85	0.507213
Q96C12	-0.278555	0.0085902	86	0.0667632
Q6NXE6	0.139639	0.194437	86	0.422588
Q9H6L4	-0.0876794	0.422116	84	0.647984
Q8IUR7	0.0319192	0.767824	86	0.884488
Q9P291	-0.0389917	0.718338	86	0.853714
Q7L311	-0.0113912	0.91611	86	0.963479
Q9UH62	0.0525058	0.62708	86	0.799876
Q6P1M9	-0.0178139	0.87068	84	0.940643
Q5T2E6	-0.000395355	0.997083	86	0.998917
Q8N5I2	-0.00312164	0.976972	86	0.989165
Q9HBK9	-0.0313899	0.771568	86	0.886991
Q9HBZ2	0.203735	0.058394	85	0.211626
P27540	-0.0745267	0.49014	86	0.701399
O00327	-0.164734	0.220746	55	0.452957
P35869	0.12833	0.233434	86	0.466248
P18440	0.232074	0.0295767	86	0.141014
P15289	-0.0579996	0.591435	86	0.777234
P15848	-0.10037	0.35214	86	0.587419
P51689	0.200361	0.0612471	86	0.216722
P51690	0.0370222	0.732012	86	0.86254
Q6UWY0	-0.120456	0.26927	84	0.505608
Q9BVC5	0.0148431	0.890828	86	0.952357
L0R819	-0.0372612	0.730347	86	0.861228
P08243	-0.00819582	0.93959	86	0.974004
Q9NWL6	-0.0914417	0.41984	78	0.646084
O43776	0.0696909	0.5188	86	0.724044
P17174	0.217535	0.0417571	86	0.173811
P00505	0.422362	4.14952e-05	86	0.00120766	+
Q6ICH7	-0.0955518	0.509204	48	0.71571
P14868	0.199162	0.0628464	86	0.219651
Q6PI48	0.472712	3.31292e-06	86	0.000133284	+
P45381	0.220506	0.038976	86	0.166745
Q9ULA0	0.135301	0.2088	86	0.439804
Q12797	0.184915	0.08457	86	0.259894
Q9BXN1	-0.205469	0.0548002	86	0.203875
Q15121	0.103435	0.337553	86	0.573363
P54253	-0.184862	0.0846612	86	0.260019
Q9UBB4	0.14955	0.164323	86	0.384615
P0C7T5	-0.147809	0.169345	86	0.390135
Q99700	-0.0170503	0.874716	86	0.943117
Q8WWM7	-0.149773	0.163687	86	0.38399
P54252	-0.240608	0.0239386	86	0.124517
O15265	-0.275405	0.025213	64	0.127675
Q14CW9	-0.0124686	0.915446	73	0.962873
Q96GX2	0.284036	0.00732114	86	0.0606015
Q6SPF0	-0.270922	0.0106778	86	0.0766711
Q5TGY3	-0.225681	0.0345016	86	0.155755
Q8WXF7	0.120837	0.262093	86	0.497539
Q8NHH9	-0.00957549	0.929445	86	0.96917
Q6DD88	0.0368935	0.732908	86	0.863038
P24539	0.502535	6.06662e-07	86	2.86151e-05	+
Q96IX5	0.583753	2.38111e-09	86	1.80948e-07	+
Q5TC12	0.316408	0.00267076	86	0.0309504	+
Q8N5M1	0.595875	9.09622e-10	86	7.4842e-08	+
P00846	0.726825	1.0873e-15	86	1.74976e-13	+
P25705	0.509437	4.00077e-07	86	1.98101e-05	+
P56378	0.595668	9.24996e-10	86	7.49795e-08	+
P06576	0.499334	7.33601e-07	86	3.40161e-05	+
O75947	0.577369	3.89106e-09	86	2.83866e-07	+
P30049	0.4283	3.14345e-05	86	0.000952874	+
P56385	0.410986	6.96397e-05	86	0.00185402	+
P56381	0.308303	0.00347431	86	0.0367828	+
P56134	0.555146	1.98639e-08	86	1.27118e-06	+
O75964	0.594415	1.02357e-09	86	8.17589e-08	+
P36542	0.240022	0.0251408	85	0.127503
P48047	0.502308	6.1494e-07	86	2.88811e-05	+
Q99766	0.518328	2.30835e-07	86	1.21444e-05	+
P18859	0.316541	0.00265909	86	0.0308572	+
O43681	0.144509	0.179178	86	0.40409
Q8NBU5	0.120956	0.261621	86	0.497035
Q6PL18	-0.114488	0.288176	86	0.524711
Q9ULI0	-0.0461563	0.669364	86	0.824918
Q5T9A4	-0.229917	0.0321696	85	0.14878
Q96QE3	-0.0378153	0.78201	54	0.892424
Q8NB90	0.258707	0.0149425	86	0.0942453
Q9UII2	0.198464	0.0637937	86	0.221829
Q9Y6X9	0.0437334	0.685784	86	0.834857
Q96S55	0.277856	0.00876528	86	0.0677869
Q9BZC7	-0.0226068	0.834397	86	0.921466
Q99758	0.200033	0.0791028	76	0.250108
Q8WWZ7	0.351131	0.000916997	84	0.0144384	+
Q8N139	-0.123607	0.25123	86	0.485569
Q8IUA7	0.0293908	0.831321	53	0.920112
Q9NRK6	0.245418	0.0211846	86	0.116729
Q9NP58	0.150022	0.16298	86	0.383392
O75027	0.32308	0.00213908	86	0.0265697	+
Q9NUT2	0.494397	9.79676e-07	86	4.48561e-05	+
P33897	0.175606	0.10173	86	0.288626
P28288	0.177196	0.0986201	86	0.283403
O14678	-0.0311556	0.773227	86	0.887619
P61221	0.290074	0.00611706	86	0.0545995
Q8NE71	0.327085	0.00186775	86	0.0241879	+
Q9UG63	0.181153	0.0912053	86	0.271359
Q9NUQ8	0.266334	0.0121352	86	0.0824302
Q9UNQ0	-0.000890277	0.995053	49	0.998063
P53396	0.00920157	0.937549	73	0.973346
Q8IW45	0.255863	0.0161247	86	0.0990749
P17858	-0.0242782	0.822348	86	0.91472
Q01813	-0.130343	0.226121	86	0.458683
O76031	0.302075	0.00423183	86	0.0426253	+
Q16740	0.26011	0.0143872	86	0.0919207
P46063	-0.115189	0.285212	86	0.521283
O94761	-0.290057	0.0258506	57	0.129644
O94762	0.242715	0.022697	86	0.120804
Q9H2U1	0.0347248	0.748069	86	0.872491
Q08211	0.149244	0.165198	86	0.385435
Q92499	0.112204	0.297966	86	0.535324
Q9NVP1	-0.0228218	0.832845	86	0.920867
Q9NUU7	0.0425366	0.693949	86	0.839753
Q9UMR2	0.0186185	0.863301	86	0.936655
Q9GZR7	0.0956185	0.375516	86	0.610318
O00148	-0.130159	0.226781	86	0.459058
O00571	0.171991	0.109086	86	0.301675
O15523	-0.0971279	0.367991	86	0.603372
Q86XP3	0.169148	0.115156	86	0.312382
Q9BQ39	-0.201406	0.0598802	86	0.214631
Q8N8A6	0.0549597	0.611047	86	0.78954
Q8NHQ9	-0.109227	0.311047	86	0.547614
Q7Z478	0.237791	0.0256886	86	0.129127
Q9H6R0	-0.0654371	0.544696	86	0.743033
Q14562	-0.064615	0.549773	86	0.746237
Q8IYB8	0.414135	6.04529e-05	86	0.00164631	+
P08183	-0.0938912	0.384241	86	0.618466
Q96TA2	0.415261	5.74511e-05	86	0.0015876	+
P78508	0.392411	0.00277802	54	0.0317658	+
P20594	0.071117	0.510261	86	0.716881
O14497	-0.258425	0.0150559	86	0.0947423
Q8NFD5	0.00505985	0.962683	86	0.983893
Q68CP9	-0.0345155	0.749537	86	0.873595
Q99856	-0.263474	0.0131288	86	0.0865997
Q8IVW6	-0.213827	0.131899	49	0.339137
P29374	-0.259121	0.0147768	86	0.0935779
Q4LE39	-0.103315	0.338119	86	0.574078
Q14865	-0.0272436	0.801072	86	0.90233
Q8WXE1	0.216086	0.0431725	86	0.177296
P54259	-0.0313014	0.772194	86	0.887071
O75882	-0.156739	0.144745	86	0.35909
Q8NI60	0.130886	0.224176	86	0.456487
Q96D53	0.370223	0.000384672	86	0.00741102	+
O14965	-0.112861	0.297968	85	0.535324
Q9NWT8	0.688528	1.68622e-12	78	2.05025e-10	+
Q96GD4	-0.295919	0.00538855	85	0.0502274
Q8WXX7	-0.168597	0.241837	48	0.475618
Q9H1Y0	-0.111919	0.299203	86	0.536514
Q9BSB4	0.174312	0.104318	86	0.293459
Q676U5	-0.163651	0.127628	86	0.332848
Q96BY7	0.0117816	0.913246	86	0.961912
Q7Z3C6	0.000308702	0.997722	86	0.999161
Q96BJ3	0.0299978	0.78144	86	0.892424
O15169	-0.245559	0.0234987	83	0.123243
P20160	-0.339416	0.00121609	86	0.0178387	+
Q7Z6A9	0.0010219	0.992915	76	0.996959
Q9UPM9	0.199433	0.117105	61	0.315868
P17213	-0.294206	0.00539762	86	0.0502666
Q13075	-0.179312	0.094598	86	0.276247
Q13490	0.0542473	0.615683	86	0.791667
O15392	-0.224181	0.039153	83	0.167168
Q9NR09	0.096917	0.369037	86	0.604094
Q99933	0.149126	0.165535	86	0.386037
O95816	-0.097972	0.363823	86	0.599415
O95817	-0.16624	0.12163	86	0.323294
O95429	0.167445	0.118914	86	0.319253
Q9UL15	0.0168778	0.875974	86	0.943575
Q9P281	0.203451	0.058753	85	0.212524
P02730	-0.0973774	0.366756	86	0.602157
Q9H4G0	-0.0592911	0.58319	86	0.771451
O43491	-0.13543	0.208362	86	0.439804
Q9HCM4	0.0444029	0.681231	86	0.832611
Q8NFJ9	0.26883	0.0113222	86	0.0795246
Q9BXC9	0.274172	0.0097401	86	0.0723598
Q96RK4	0.141499	0.188501	86	0.415211
Q8N3I7	0.239804	0.0244272	86	0.12591
Q8IWZ6	0.254144	0.0168773	86	0.101589
O75531	0.102885	0.340144	86	0.575745
P50895	-0.214221	0.0450524	86	0.181735
P98160	-0.362003	0.000528928	86	0.00944219	+
Q7L1Q6	-0.190868	0.0748608	86	0.242942
Q9Y6E2	0.187136	0.0808376	86	0.253251
P35613	-0.0415821	0.700487	86	0.843096
Q13286	0.342979	0.00107073	86	0.0160287	+
P55061	-0.0499847	0.643735	86	0.809794
A8MTZ0	-0.0657426	0.59996	64	0.782076
P11912	-0.0528808	0.634934	81	0.805255
P40259	-0.0490786	0.746013	44	0.871064
Q9BQE9	-0.24624	0.0215007	85	0.117641
Q8WUZ0	-0.143866	0.18114	86	0.406057
O00512	-0.241306	0.0243485	85	0.125678
Q86UU0	-0.239731	0.0244721	86	0.125923
P21854	-0.0175854	0.870818	86	0.940643
Q8WV28	-0.00895891	0.933977	86	0.971497
P20749	-0.138502	0.198128	86	0.427262
O95999	-0.321995	0.00221846	86	0.0273385	+
Q9C0K0	-0.175074	0.141306	70	0.35401
P20273	-0.0339305	0.760731	81	0.881012
Q9UHQ4	-0.0618316	0.567128	86	0.759699
P51572	0.150948	0.160369	86	0.380675
Q8NDB2	-0.127232	0.354616	53	0.589505
Q16611	0.356609	0.000648898	86	0.0110262	+
Q12983	-0.0953353	0.492877	52	0.703476
O60238	0.248224	0.0204382	85	0.114123
Q92934	-0.051292	0.635076	86	0.805255
Q9NYF8	0.0905592	0.401413	86	0.632046
Q9BXH1	0.103857	0.338421	85	0.574363
Q07817	0.158371	0.140554	86	0.352368
O43521	-0.138375	0.275521	62	0.511802
Q9HB09	-0.355406	0.000678834	86	0.0113735	+
Q9BXK5	0.346382	0.000946855	86	0.014718	+
Q92843	0.230942	0.0304025	86	0.143199
Q96LC9	-0.097083	0.445367	62	0.667257
Q9UMX3	-0.261581	0.0155969	83	0.0967532
Q16548	-0.165067	0.126544	85	0.331443
Q6W2J9	-0.223156	0.0366277	86	0.160906
A2AJT9	0.00107464	0.992072	86	0.996442
Q6ZNE5	0.0186214	0.863279	86	0.936655
Q14457	0.247026	0.0203269	86	0.113837
Q5T5X7	-0.227156	0.0343561	85	0.155557
O15155	0.0713113	0.509103	86	0.71571
Q9NYM9	0.0354322	0.743113	86	0.869442
Q9Y4K1	-0.272775	0.0101338	86	0.0744257
Q02742	-0.146387	0.300416	50	0.537682
Q96L58	-0.0212473	0.844227	86	0.927641
Q6Y288	0.194212	0.0698118	86	0.233151
Q8NES3	-0.228119	0.0368861	82	0.161695
Q9Y644	0.158232	0.143254	85	0.356649
P15291	-0.241967	0.0231313	86	0.121961
O60512	0.0855431	0.430815	85	0.655781
O60513	-0.0163024	0.880171	86	0.946047
O43286	-0.095888	0.38851	81	0.622196
Q9UBX8	-0.0881867	0.488347	62	0.700574
Q9UBV7	0.0816787	0.449335	86	0.670084
O43505	0.0818218	0.448539	86	0.669367
Q13884	-0.0545022	0.614022	86	0.790871
P02749	-0.219054	0.0403152	86	0.170523
P61769	0.0780246	0.469942	86	0.685925
Q13425	0.0495242	0.646796	86	0.811034
Q562R1	-0.0704562	0.514208	86	0.720576
P35612	-0.169807	0.113726	86	0.309655
P25098	-0.174744	0.103448	86	0.291987
P35626	0.187139	0.0808327	86	0.253251
Q96KN2	-0.0604447	0.575871	86	0.765892
Q4L235	0.00630525	0.962534	56	0.983893
P49407	0.115482	0.283981	86	0.519754
P32121	-0.211261	0.048174	86	0.188342
Q9NSA3	-0.0475628	0.659902	86	0.8193
Q8WYA6	0.0500574	0.643252	86	0.809771
P42025	0.0755013	0.484466	86	0.696834
P52757	-0.202032	0.0590734	86	0.213158
P13929	-0.0131354	0.903323	86	0.95761
P16278	-0.195887	0.0673884	86	0.22859
Q6UWU2	0.040213	0.709902	86	0.849197
P15907	0.122739	0.2546	86	0.489217
P08236	-0.119187	0.268713	86	0.504773
P06865	-0.0732041	0.497894	86	0.707867
P07686	0.0862646	0.424201	86	0.649898
Q93088	0.0378149	0.759484	66	0.88022
O00462	-0.107106	0.320596	86	0.557302
Q9HBI1	-0.054079	0.61678	86	0.792372
Q16585	-0.0361655	0.737986	86	0.866411
Q9Y5Z0	-0.0589963	0.585068	86	0.77249
Q9H115	0.00256195	0.9811	86	0.990331
Q16143	-0.193727	0.16879	50	0.389512
Q8N3L3	-0.260599	0.0802585	44	0.251942
P55957	-0.227123	0.0333346	86	0.152282
O43252	-0.144714	0.178555	86	0.403205
O95340	-0.227766	0.0328247	86	0.150483
Q9NZS9	0.0217073	0.861583	65	0.935719
Q6NYC1	0.129361	0.229667	86	0.462163
Q13057	0.243932	0.0220049	86	0.119267
P34913	0.31679	0.00263736	86	0.0306441	+
P07814	0.321821	0.00223147	86	0.0274082	+
P52848	-0.000535064	0.996052	86	0.998384
P52849	-0.109805	0.338561	76	0.5744
P13995	-0.281453	0.00789694	86	0.0631236
P0C870	0.0669666	0.535313	86	0.736422
Q8N371	0.188107	0.0792464	86	0.250345
Q96T60	-0.156403	0.145618	86	0.360437
P31939	0.158976	0.139026	86	0.350142
Q9Y223	-0.111616	0.300519	86	0.537682
P21810	-0.220427	0.0390479	86	0.166915
Q14032	-0.0377776	0.772542	59	0.887272
P53004	0.0915967	0.396019	86	0.627972
P78537	0.00790128	0.941757	86	0.974524
Q6QNY1	0.0530431	0.623554	86	0.796898
Q6QNY0	0.0553165	0.60873	86	0.787857
Q9NUP1	0.236339	0.0266325	86	0.132232
Q8TDH9	0.140804	0.190704	86	0.418106
Q9UL45	0.172268	0.108509	86	0.300687
Q96IK1	0.0290874	0.787915	86	0.895622
Q8NFC6	-0.111031	0.303077	86	0.539718
P43251	0.0837301	0.437991	86	0.661272
P50747	-0.0238622	0.825343	86	0.916276
Q9Y6X5	-0.0928632	0.389491	86	0.623129
P49789	0.224376	0.0355869	86	0.158047
P50583	0.266192	0.0121829	86	0.0826007
P07738	-0.0763707	0.479435	86	0.693701
Q13867	0.224586	0.0354106	86	0.157648
Q969J3	-0.0312524	0.772542	86	0.887272
Q96GS4	0.059325	0.582975	86	0.771451
Q96B45	-0.0717607	0.50643	86	0.713147
Q96FH0	-0.114188	0.28945	86	0.52598
P18577	-0.119961	0.265592	86	0.501385
P54132	-0.252694	0.0175358	86	0.103727
P15391	0.0266383	0.821753	72	0.914331
P11836	-0.00220382	0.983742	86	0.991625
Q9NSY1	-0.0627929	0.561105	86	0.755527
Q9Y3E2	0.145601	0.175879	86	0.399301
Q9H3K6	0.314076	0.00288279	86	0.0324833	+
Q53S33	0.49515	9.37656e-07	86	4.31125e-05	+
Q6UWU4	0.346883	0.000929751	86	0.0145347	+
P13727	-0.138287	0.198834	86	0.428146
Q10589	0.142451	0.185515	86	0.411438
P13497	-0.260834	0.0202471	77	0.113672
P18075	0.0127675	0.934444	42	0.971647
P34820	-0.207045	0.0557817	84	0.206046
P36894	-0.260279	0.0464895	57	0.185
Q13873	-0.202257	0.058786	86	0.212524
Q53HL2	-0.24589	0.0224849	84	0.120378
Q9NWK9	-0.220814	0.038697	86	0.166375
P80723	-0.226081	0.0341745	86	0.154918
Q8WXS3	-0.0323237	0.766305	85	0.884101
O95258	0.35875	0.000598583	86	0.0103791	+
O95415	-0.0779015	0.470645	86	0.68624
Q9UQB8	-0.0337006	0.824048	44	0.915581
Q9UHR4	0.107054	0.320831	86	0.557455
Q6UXY1	0.0138489	0.917087	57	0.963632
O15382	0.094287	0.382231	86	0.616653
Q6UWZ7	0.0434271	0.68787	86	0.835735
Q96RL1	-0.0137326	0.898951	86	0.955341
Q6PJG6	0.0692145	0.521669	86	0.726011
Q7Z569	0.0729278	0.499522	86	0.709296
Q99728	-0.299309	0.0162771	62	0.0997317
Q9P287	-0.0216557	0.841271	86	0.925881
Q7Z589	-0.179448	0.0943445	86	0.275929
Q9NZM4	0.0321043	0.766516	86	0.884101
Q6AI39	0.037409	0.760235	67	0.880623
P11274	0.0520243	0.630247	86	0.801673
P56945	-0.0922828	0.392474	86	0.625798
O75815	0.197004	0.0658102	86	0.22594
Q9HCU9	-0.204695	0.0557403	86	0.206046
Q5PSV4	-0.0947714	0.37978	86	0.614419
P38398	-0.352475	0.000813224	85	0.0130485	+
Q9H6U6	-0.0204687	0.856984	78	0.933318
Q8TDM0	0.0291838	0.842219	47	0.926272
Q9Y6D6	0.281105	0.00797748	86	0.0635685
Q9Y6D5	0.391095	0.000164845	86	0.00382182	+
Q5TH69	-0.0205795	0.849064	86	0.929635
Q96GW7	0.0924154	0.391792	86	0.625256
Q8WY22	-0.0135856	0.900027	86	0.955934
Q9UBW5	-0.0657576	0.542723	86	0.741636
Q9NQY0	-0.0271609	0.801663	86	0.902603
Q9NWV8	-0.0537408	0.618988	86	0.793997
Q9NXR7	-0.0468768	0.66451	86	0.822205
Q15018	-0.134436	0.211751	86	0.442107
Q5VW32	0.285908	0.00692734	86	0.0585826
Q8TBE0	-0.0716949	0.613501	50	0.790515
Q9NRL2	-0.160645	0.134872	86	0.342977
Q9UIF9	-0.155091	0.149069	86	0.365262
Q9UIF8	-0.059171	0.586163	85	0.773096
Q9ULD4	-0.0251678	0.815951	86	0.910134
Q9NSI6	-0.118322	0.277905	84	0.513876
P25440	-0.0649966	0.547413	86	0.74484
Q15059	-0.180035	0.093255	86	0.274694
O60885	-0.143861	0.181154	86	0.406057
Q9NPI1	-0.0695039	0.519925	86	0.72506
Q9H8M2	-0.130573	0.225294	86	0.45791
Q9NW68	-0.0534634	0.620802	86	0.795298
Q13829	-0.0367581	0.752575	74	0.875551
Q9H3F6	-0.12421	0.248907	86	0.482599
Q9H0C5	0.0783374	0.468159	86	0.684718
Q9BSF8	-0.155462	0.2439	56	0.477863
Q9BX70	-0.0845517	0.433493	86	0.657662
Q9Y2F9	-0.02288	0.869558	52	0.939995
Q96Q07	0.192731	0.0754251	84	0.243906
Q719H9	0.126507	0.240196	86	0.473569
Q96CX2	-0.153378	0.153666	86	0.372141
Q96SI1	-0.0579388	0.591825	86	0.777234
Q6PI47	-0.114202	0.289387	86	0.52598
Q7Z5Y7	0.0107165	0.921063	86	0.965488
Q4G0X4	0.0910066	0.399081	86	0.630326
Q9Y597	0.222902	0.0368476	86	0.161612
Q9NXV2	-0.244384	0.021753	86	0.118606
Q8NC69	-0.170493	0.164513	66	0.384753
Q96MP8	0.0922139	0.39283	86	0.625999
Q7L273	-0.053645	0.619614	86	0.794356
O43670	0.13691	0.203385	86	0.433594
Q9BRD0	-0.157318	0.143247	86	0.356649
Q7KYR7	0.240382	0.0240754	86	0.124842
Q8WVV5	0.130945	0.345269	52	0.580381
O00481	0.340517	0.00116935	86	0.0172517	+
P78410	0.262722	0.0134014	86	0.08771
O00478	0.352125	0.000766993	86	0.0125248	+
Q13895	0.0581217	0.590653	86	0.776653
Q96EU7	0.0866474	0.42214	86	0.647984
P11586	0.161893	0.131827	86	0.339032
Q9Y426	-0.219921	0.0395111	86	0.167989
Q4AC94	-0.182771	0.0901851	85	0.269328
Q16581	-0.0589452	0.603499	78	0.784147
P04003	-0.272161	0.0103112	86	0.0754249
P20851	-0.277662	0.00881426	86	0.0680215
P21730	-0.234795	0.0276683	86	0.135652
O75844	0.142778	0.184498	86	0.410374
Q9Y256	0.010361	0.92779	77	0.968595
Q8WUQ7	-0.17135	0.110432	86	0.304357
P27708	0.0579434	0.591795	86	0.777234
Q9NYQ6	-0.263609	0.0205334	75	0.114408
Q9HCU4	-0.054517	0.613926	86	0.790842
P12830	0.129014	0.230928	86	0.463593
Q9Y6N8	-0.132381	0.380482	44	0.614757
P55287	-0.183267	0.0874282	86	0.264892
P55290	-0.212	0.0473779	86	0.186831
Q9H159	0.0288838	0.789365	86	0.896432
P19022	-0.130627	0.225101	86	0.457684
P22223	-0.0883976	0.412791	86	0.641189
P33151	-0.239354	0.0247048	86	0.126566
P55285	-0.188875	0.0933669	78	0.274876
Q99653	0.26746	0.0117622	86	0.08137
Q96BS2	0.0967906	0.369664	86	0.604669
P63098	-0.330585	0.00165654	86	0.022188	+
Q9Y6J0	-0.262768	0.0133847	86	0.08771
P53805	-0.0647216	0.583793	72	0.771552
Q9UKA8	-0.221567	0.0380216	86	0.16478
Q16602	-0.225262	0.0348465	86	0.156726
Q99828	-0.121043	0.261273	86	0.496805
Q9UGQ2	0.347138	0.00531334	61	0.0498661	+
Q8IWX8	-0.0758558	0.482412	86	0.6958
Q9HA72	-0.347446	0.00182866	76	0.0237943	+
Q8N5C1	-0.0624935	0.562978	86	0.756839
Q5R3K3	-0.117345	0.276232	86	0.5125
Q9UM00	0.0358298	0.740332	86	0.867672
Q96D31	0.138428	0.198371	86	0.427486
P49069	0.235477	0.0272067	86	0.133748
Q8NE86	0.115946	0.282038	86	0.518104
Q9NWR8	-0.120781	0.262314	86	0.497659
Q9BPX6	0.167403	0.119009	86	0.319315
Q8IYU8	0.216199	0.0430602	86	0.177079
Q86XE3	0.333101	0.0121221	54	0.0824302
Q01064	-0.169058	0.226222	51	0.458683
Q14123	0.0572171	0.693081	48	0.838981
Q8N5S9	0.0963855	0.39504	78	0.627355
Q14012	-0.322493	0.0021817	86	0.0269766	+
Q8IU85	-0.146954	0.171855	86	0.393928
Q13554	-0.24172	0.109664	43	0.302769
Q16566	-0.131629	0.221534	86	0.453472
Q9P1Z2	-0.0678862	0.52971	86	0.73125
Q13137	0.0121976	0.910196	86	0.960674
O75746	0.46563	4.84542e-06	86	0.000187805	+
Q9UJS0	0.477459	2.55541e-06	86	0.000106326	+
Q6NUK1	-0.00270635	0.980035	86	0.990331
Q9BV35	0.302555	0.00439527	85	0.043606	+
Q9Y376	-0.10313	0.33899	86	0.574681
Q9H9S4	0.0462353	0.668831	86	0.824689
Q9NP80	0.252035	0.0178426	86	0.104974
Q9Y2V2	-0.128257	0.2337	86	0.46625
O75177	0.0014566	0.989254	86	0.994905
Q9HB71	0.136712	0.204045	86	0.434494
Q13938	0.00761497	0.943864	86	0.975134
Q05682	-0.0352756	0.744209	86	0.869926
O14967	-0.0809562	0.489905	73	0.701399
Q96JQ2	0.118087	0.273185	86	0.509886
P0DP25	-0.0255005	0.813561	86	0.90886
P27482	-0.0579664	0.70859	42	0.84837
Q9NZT1	-0.0761997	0.507281	76	0.71407
Q7Z624	-0.114854	0.289461	85	0.52598
Q5T5Y3	-0.224969	0.0350906	86	0.156733
Q08AD1	0.0649631	0.54762	86	0.74484
P27824	0.250442	0.0186027	86	0.107994
P04632	0.0366631	0.734514	86	0.863948
P07384	0.166833	0.120289	86	0.320897
O75808	-0.22625	0.0340367	86	0.154549
P17655	-0.0254956	0.813597	86	0.90886
O15484	0.189508	0.0769962	86	0.246618
Q9Y6W3	-0.210634	0.0488576	86	0.189642
P51911	-0.0789575	0.464633	86	0.682297
Q99439	-0.163823	0.127223	86	0.332427
Q15417	-0.177312	0.0983969	86	0.283134
P27797	-0.103439	0.337536	86	0.573363
P22676	-0.283016	0.0120479	76	0.0821436
P31415	-0.21669	0.0425781	86	0.17589
O14958	-0.168416	0.179897	63	0.405064
Q9BQT9	-0.147469	0.219724	69	0.452132
O43852	0.00741752	0.945317	86	0.975722
Q9Y233	-0.0133588	0.905778	79	0.958456
P17612	0.0891087	0.409028	86	0.638333
P22694	0.228507	0.0322456	86	0.148826
P51817	-0.130949	0.223951	86	0.456221
Q9C010	-0.111134	0.419223	53	0.645863
Q9Y2B9	0.00502917	0.962909	86	0.983949
P10644	0.0195293	0.856683	86	0.933082
P31321	-0.0516624	0.632631	86	0.803322
P13861	0.147536	0.170144	86	0.391728
P31323	0.0794322	0.461944	86	0.680443
P56211	0.103656	0.336518	86	0.572239
Q92887	-0.0574314	0.595079	86	0.779968
O15438	-0.14439	0.21334	74	0.443761
P78358	0.0925655	0.405233	81	0.635219
Q5JQC4	0.0832504	0.440629	86	0.663833
P0DMU9	-0.175822	0.247972	43	0.481639
Q9BSD7	0.373458	0.000338575	86	0.00671199	+
Q6ZU35	0.068103	0.528393	86	0.730354
Q9UDT6	0.0835838	0.547911	52	0.74484
Q8N3C7	-0.161941	0.153912	77	0.372293
Q6F5E8	0.0148447	0.890816	86	0.952357
Q14444	-0.0693236	0.521011	86	0.725649
Q8N1G2	0.244559	0.0216556	86	0.118193
Q8IYT2	-0.0821821	0.446536	86	0.667639
Q6JBY9	-0.147431	0.170453	86	0.392012
Q8IV04	-0.0454687	0.674008	86	0.828457
P31327	-0.143169	0.183286	86	0.408826
A8MPS7	-0.0776934	0.471835	86	0.687522
O43529	-0.10883	0.451858	48	0.671832
Q9NPF2	-0.215924	0.0433325	86	0.177333
Q9NRB3	0.00892717	0.934211	86	0.971497
Q8NCH0	-0.140212	0.192592	86	0.420497
Q7LGC8	-0.0668799	0.538237	85	0.738703
Q9GZX3	-0.0954059	0.382224	84	0.616653
P00915	-0.0902158	0.403208	86	0.633819
O43570	-0.181339	0.151561	62	0.369055
Q8N1Q1	-0.0587214	0.586821	86	0.773498
Q9ULX7	0.338228	0.00126838	86	0.0181489	+
P00918	-0.125196	0.245141	86	0.478489
P07451	-0.206181	0.0539474	86	0.202104
P22748	-0.271634	0.0154536	77	0.0963719
Q9Y2D0	0.169556	0.114269	86	0.310593
P35219	-0.091989	0.39399	86	0.627117
P16152	0.389118	0.000179059	86	0.00406523	+
O75828	0.149889	0.163356	86	0.383565
Q8N4T8	0.615923	1.69143e-10	86	1.63799e-08	+
O75052	0.0508268	0.678322	67	0.83127
Q96DG6	-0.0807554	0.454494	86	0.674004
Q96IY4	-0.286032	0.00690177	86	0.058502
O75976	0.300111	0.00449964	86	0.0443618	+
P16870	-0.261418	0.0354263	63	0.157653
P14384	-0.0900452	0.404102	86	0.634536
P15169	-0.312983	0.0029873	86	0.0332038	+
P22792	-0.202826	0.0580633	86	0.211077
Q9Y646	0.0877594	0.416186	86	0.643684
Q66K79	-0.339465	0.00695043	60	0.0586657
O14595	-0.148743	0.252596	59	0.487076
P13688	0.0581524	0.597049	83	0.781053
P40199	-0.131433	0.274586	69	0.511062
P31997	-0.275484	0.0503918	49	0.193779
Q9UJA2	0.291518	0.0111617	73	0.078809
Q16619	-0.27421	0.0651646	44	0.224881
P43155	0.30269	0.00415105	86	0.0420602	+
P50416	0.323334	0.00212088	86	0.0265055	+
P23786	0.474197	3.0557e-06	86	0.000124307	+
Q8N4J0	-0.0330248	0.76002	86	0.880561
Q9NQ79	0.0841365	0.435763	86	0.659734
O75339	-0.314052	0.00288512	86	0.0324833	+
Q8IUL8	-0.117133	0.277108	86	0.513008
P49747	-0.247201	0.0202353	86	0.113672
O75718	-0.0796821	0.460532	86	0.67965
P48730	-0.00371101	0.972626	86	0.987883
P49674	-0.264987	0.0131235	85	0.0865997
Q9HCP0	0.223628	0.0362222	86	0.15996
P78368	-0.0102102	0.925663	84	0.967851
Q9Y6M4	0.0637027	0.555432	86	0.751031
P68400	0.169045	0.115381	86	0.312761
P19784	0.268355	0.011473	86	0.0801718
P67870	0.148532	0.167248	86	0.38767
Q8WXE0	-0.0104577	0.922963	86	0.966598
O15519	-0.31881	0.00444349	76	0.0440046	+
Q9UKL3	-0.39527	0.0005896	70	0.0102575	+
Q9H8G2	0.0326117	0.762933	86	0.882562
Q9BXL7	-0.0905148	0.401645	86	0.632313
Q9BX69	0.183797	0.100489	79	0.286292
Q9H257	-0.0722118	0.503754	86	0.71176
P29466	-0.123265	0.252555	86	0.487076
P31944	-0.042789	0.692224	86	0.838314
P42575	-0.203591	0.0571032	86	0.208571
P42574	-0.119493	0.267475	86	0.503697
P49662	0.0156722	0.88477	86	0.948993
P51878	-0.189416	0.212689	43	0.442888
P55212	-0.109421	0.310187	86	0.547391
P55210	-0.00111899	0.991744	86	0.996205
P55211	-0.111735	0.3	86	0.537388
P04040	-0.213219	0.04609	86	0.184016
Q86VU5	0.115087	0.285643	86	0.5214
P21964	0.156807	0.144568	86	0.358754
P35221	0.0890631	0.409269	86	0.638436
Q9UI47	-0.235605	0.0995335	48	0.284902
P35222	-0.0124699	0.9082	86	0.959956
P49913	-0.258091	0.0151917	86	0.0951593
P07858	-0.250591	0.0185302	86	0.107745
P07339	-0.0290941	0.787867	86	0.895622
Q9UBX1	-0.0195536	0.856506	86	0.932983
P08311	-0.309412	0.00335286	86	0.0360063	+
P43235	0.0137666	0.898702	86	0.955341
P07711	-0.197542	0.0650607	86	0.224735
O60911	-0.19172	0.126033	63	0.330501
P43234	-0.00553107	0.959449	85	0.982049
P25774	-0.150191	0.162501	86	0.383119
P56202	-0.128724	0.353583	52	0.588704
Q9UBR2	-0.248745	0.0194428	86	0.110872
P20645	0.0965295	0.370963	86	0.605526
P11717	-0.107114	0.320556	86	0.557302
Q9NQ11	0.129112	0.230574	86	0.463308
Q6NZI2	-0.244844	0.0214983	86	0.117641
O95810	-0.191943	0.0732076	86	0.239424
Q969G5	-0.169481	0.114432	86	0.310958
Q03135	-0.213652	0.045639	86	0.183119
P51636	-0.147881	0.169137	86	0.389968
Q96F85	0.0126266	0.907051	86	0.959206
Q99966	-0.100324	0.479161	50	0.69358
P32246	-0.162862	0.1295	86	0.335437
P32248	-0.128947	0.31787	60	0.554732
O00421	-0.2804	0.027284	60	0.134002
Q16627	-0.358693	0.0041991	60	0.04239	+
P55774	-0.319266	0.00242995	86	0.0291248	+
Q99731	-0.153663	0.233098	60	0.465899
O00585	-0.0888555	0.410365	86	0.639235
P13501	0.114915	0.286368	86	0.52194
Q96Q11	0.119405	0.267832	86	0.504109
P17676	-0.434701	2.31645e-05	86	0.00073475	+
P49716	-0.254793	0.0253335	75	0.128036
P53567	-0.252119	0.0540577	57	0.20225
Q03701	0.029981	0.781559	86	0.892424
O00622	-0.387154	0.000194293	86	0.00433907	+
P29279	-0.280018	0.00823376	86	0.064682
P48745	-0.0101488	0.925232	86	0.967721
A5YKK6	0.0556006	0.606888	86	0.786496
Q9H9A5	0.0464435	0.667428	86	0.824155
Q9UKZ1	-0.0889822	0.409696	86	0.638671
Q9NZN8	-0.128611	0.232402	86	0.465101
O75175	-0.118268	0.272445	86	0.509034
Q9ULM6	-0.145658	0.262682	59	0.497927
Q96LI5	0.168621	0.116309	86	0.314342
Q9UIV1	0.258793	0.0149076	86	0.0941937
Q9UFF9	-0.0501842	0.642411	86	0.809151
Q92600	0.151045	0.160097	86	0.380597
Q6YHK3	-0.300905	0.00438965	86	0.0435898	+
P48509	-0.165465	0.123402	86	0.326339
Q8N6Q3	-0.201254	0.0772525	76	0.246969
Q99467	-0.205194	0.0551323	86	0.204721
O95400	0.0758972	0.482172	86	0.695545
Q9NNX6	-0.19047	0.0754808	86	0.243942
Q15762	-0.145689	0.339619	43	0.57548
P26842	-0.0276379	0.798253	86	0.901192
Q5ZPR3	-0.226644	0.0337186	86	0.153423
Q9Y5K6	0.0537919	0.618654	86	0.793755
Q9NPF0	-0.00693141	0.948896	86	0.977211
P16070	0.126593	0.239874	86	0.47331
P09326	-0.073962	0.493443	86	0.703917
O43866	-0.215531	0.0437251	86	0.178389
P13987	0.112398	0.297127	86	0.534622
P08962	-0.0439639	0.684215	86	0.833877
P60033	0.0287608	0.790241	86	0.896791
P27701	-0.228095	0.0325665	86	0.14959
Q01151	-0.0321708	0.822674	49	0.914869
P21926	-0.185415	0.0837174	86	0.25828
P48960	-0.187264	0.0806252	86	0.252875
P14209	-0.190433	0.0755391	86	0.244058
Q8TCZ2	0.068006	0.528982	86	0.730698
Q00587	0.107958	0.316735	86	0.553414
O14613	-0.272963	0.015609	76	0.0967532
Q9UKI2	-0.0209846	0.846129	86	0.928668
Q9H3Q1	0.197436	0.0652085	86	0.224944
Q6NZY7	-0.0357511	0.740882	86	0.868092
Q9NRR3	0.0390715	0.744534	70	0.869988
Q15642	0.128514	0.281988	70	0.518099
Q9NZ45	0.215077	0.0441806	86	0.179795
Q8N5K1	0.0812585	0.451679	86	0.671748
P0C7P0	0.390965	0.000165748	86	0.00383464	+
Q86Y37	-0.0482441	0.655338	86	0.816041
Q8TDN4	0.381325	0.000246833	86	0.00524484	+
Q96SN8	-0.240233	0.0241654	86	0.125066
Q96JB5	0.102692	0.341056	86	0.576473
P51948	0.13275	0.217588	86	0.449003
Q9NXV6	0.0655866	0.543775	86	0.742455
Q96HQ2	-0.226266	0.0340241	86	0.154549
Q32NB8	0.273871	0.00982378	86	0.0727499
O14735	0.290652	0.00601172	86	0.0541005
Q9BY67	-0.250499	0.0185747	86	0.107889
Q8N126	-0.366161	0.0104811	46	0.0761083
Q8NFZ8	-0.162398	0.13061	86	0.337091
Q4KMG0	-0.0489878	0.676407	73	0.829602
Q8N163	0.159984	0.136506	86	0.345623
Q99638	0.111758	0.299901	86	0.537388
O60671	-0.0200491	0.85291	86	0.931105
O75943	0.0747258	0.488978	86	0.701015
Q9NV96	0.175244	0.10245	86	0.290067
Q8N111	-0.358026	0.0170234	42	0.102187
Q9ULG6	-0.00192245	0.985817	86	0.992894
Q9NQS1	-0.118494	0.271524	86	0.508251
P60953	-0.0369515	0.732504	86	0.862748
O75419	-0.145296	0.189992	81	0.417487
Q99459	0.00755455	0.944309	86	0.975134
O00311	-0.189105	0.158886	55	0.378944
Q8IX12	-0.0672504	0.533581	86	0.735017
O75794	-0.198488	0.0637608	86	0.221784
Q13042	0.177809	0.0974428	86	0.281502
Q12834	-0.2989	0.00872063	74	0.0676193
Q9UJX2	0.175934	0.101083	86	0.287537
P30260	0.125942	0.24232	86	0.476326
Q69YH5	-0.251904	0.0200351	83	0.113303
Q99618	-0.279619	0.0091241	84	0.0695784
Q99674	-0.055952	0.604613	86	0.785036
Q9NX58	0.15655	0.145235	86	0.35976
Q8WUJ3	-0.419372	4.76302e-05	86	0.00135734	+
P43121	-0.0452579	0.675435	86	0.829478
Q9UHN6	-0.255689	0.0161993	86	0.0993756
P62633	-0.0788593	0.465191	86	0.682715
P29762	-0.148592	0.167073	86	0.387553
P29373	-0.123322	0.252333	86	0.486826
P04637	-0.180185	0.172058	57	0.394227
Q9NXG0	-0.262708	0.0218649	74	0.118979
P41208	0.353002	0.000742457	86	0.0121993	+
O15182	0.202334	0.0586877	86	0.212374
O43303	-0.0215844	0.841788	86	0.926076
Q6IQ19	0.103702	0.356895	79	0.591833
Q7Z7A1	-0.262749	0.0133917	86	0.08771
Q8N137	-0.175336	0.102267	86	0.289775
Q03188	-0.0124891	0.908059	86	0.9599
P49454	-0.309365	0.0033579	86	0.036025	+
Q9H3R5	-0.154884	0.152021	85	0.369681
Q92674	-0.0781271	0.485379	80	0.697871
Q9BS16	0.0742254	0.556785	63	0.752029
Q8N0S6	-0.191507	0.0773348	84	0.246989
Q96H22	0.0971349	0.373618	84	0.608317
Q9BU64	-0.184098	0.0897336	84	0.268661
Q6IPU0	-0.220656	0.0874778	59	0.264892
Q7L2Z9	-0.270209	0.0118647	84	0.081592
Q8N2Z9	-0.188239	0.0903437	80	0.269602
Q96BT3	-0.166071	0.166319	69	0.38691
Q71F23	-0.241097	0.0244764	85	0.125923
A8MT69	-0.148239	0.262507	57	0.497913
O43264	0.16067	0.134809	86	0.342977
Q02224	-0.0625702	0.620491	63	0.794993
Q2M2Z5	0.257885	0.0447969	59	0.18141
O60308	-0.0748136	0.488466	86	0.700592
Q8N8E3	-0.0471575	0.662623	86	0.821094
Q8N960	0.136941	0.203284	86	0.433539
Q6ZU80	-0.294091	0.00541654	86	0.0503595
Q66GS9	-0.0918569	0.394672	86	0.627355
O94986	-0.130514	0.225507	86	0.458259
Q5TB80	-0.151871	0.16025	85	0.380597
Q9UPV0	-0.307802	0.00763399	72	0.0619461
Q5SW79	-0.181174	0.0911668	86	0.271319
Q9Y4F5	-0.203402	0.0573395	86	0.209225
Q8TEP8	-0.165635	0.123013	86	0.325703
O15078	0.0631562	0.558836	86	0.753493
Q9BYV8	0.0118125	0.91302	86	0.9618
Q9C0F1	0.354388	0.00070514	86	0.0116737	+
Q53EZ4	-0.297851	0.00482615	86	0.0466543	+
Q86XR8	-0.0256667	0.812369	86	0.908415
Q96MT8	0.0924643	0.39154	86	0.625128
Q76N32	-0.0901978	0.403303	86	0.633827
Q8TAP6	-0.190704	0.101238	73	0.287799
Q5JTW2	-0.284632	0.00719371	86	0.0599093
Q9Y592	-0.166515	0.145097	76	0.359717
Q6P2H3	-0.323744	0.00209181	86	0.0263111	+
Q5SZL2	-0.271853	0.0536306	49	0.2014
Q96ST8	-0.186703	0.103982	75	0.292815
Q96GE4	0.185185	0.164014	56	0.384244
Q8IW35	-0.16695	0.120025	86	0.320662
Q8NA72	0.0785753	0.485637	79	0.698151
Q5VT06	-0.043661	0.686277	86	0.835014
Q9BV73	-0.124762	0.246794	86	0.480069
Q96L14	-0.019382	0.892615	49	0.953057
Q16739	0.0966812	0.370208	86	0.604802
Q8TCT0	0.194291	0.086206	77	0.262857
P27544	0.3262	0.00192492	86	0.0247411	+
Q96G23	0.189272	0.0773716	86	0.246989
Q9HA82	0.33862	0.0012509	86	0.0180923	+
Q8N5B7	0.0879471	0.449971	74	0.670559
Q6ZMG9	-0.0835743	0.441536	85	0.66452
Q5TA50	-0.0556199	0.606763	86	0.786428
Q01850	-0.146106	0.17437	86	0.397279
Q86X02	-0.139663	0.196989	85	0.425934
Q9BSQ5	-0.233271	0.0287239	86	0.138836
Q49AH0	-0.153639	0.297137	46	0.534622
O75503	0.0911814	0.398173	86	0.6302
Q9NWW5	0.0512629	0.673426	68	0.828011
P00450	-0.319624	0.00240127	86	0.0289077	+
Q9UFW8	-0.108322	0.315101	86	0.551139
O00408	-0.205019	0.0717614	76	0.236532
Q13237	0.0331984	0.758797	86	0.879623
Q14432	-0.0522867	0.62852	86	0.800873
Q13370	0.17082	0.111555	86	0.306592
O76074	-0.236047	0.0268256	86	0.132709
Q9HD42	-0.0963456	0.371879	86	0.606298
Q7LBR1	-0.106207	0.324695	86	0.561939
O43633	0.13046	0.225701	86	0.458397
Q9UQN3	0.0746374	0.489494	86	0.701392
Q9Y3E7	-0.0756023	0.483881	86	0.696728
Q9BY43	0.0950362	0.378444	86	0.613164
Q9H444	0.0429846	0.690888	86	0.837419
Q9NZZ3	0.152696	0.155528	86	0.374449
Q96FZ7	0.167272	0.119302	86	0.319584
Q8WUX9	0.313754	0.00291332	86	0.0326979	+
O60921	0.0668985	0.535729	86	0.736585
Q99788	-0.0432853	0.704856	77	0.845843
Q9BWS9	0.0338904	0.753928	86	0.876528
P36222	-0.306799	0.00364514	86	0.0380982	+
Q9BT22	0.24682	0.0204349	86	0.114123
Q13231	-0.260296	0.0143151	86	0.0919207
Q96S66	-0.0326084	0.762957	86	0.882562
P51788	-0.0655803	0.573539	74	0.763718
O00299	-0.0931535	0.388005	86	0.621933
O15247	-0.0402483	0.709658	86	0.848999
O95833	-0.0677921	0.555367	76	0.751031
Q9Y696	0.0484736	0.653804	86	0.815356
Q9NZA1	-0.201547	0.0768127	76	0.246513
Q96NY7	-0.382265	0.000237564	86	0.00509816	+
P51797	0.175877	0.101195	86	0.287779
P11597	0.0720827	0.504519	86	0.711926
Q8NE62	0.00718581	0.950213	76	0.977554
P35790	0.053312	0.621793	86	0.796008
Q8IWA5	-0.0128939	0.905092	86	0.958431
Q9Y259	0.0335294	0.756467	86	0.87849
Q9Y6K0	0.146157	0.174217	86	0.397214
P49585	0.108582	0.31393	86	0.550258
Q8WUD6	0.00393364	0.970985	86	0.986857
P06276	-0.0602254	0.577259	86	0.766899
O15335	-0.00362521	0.98049	46	0.990331
Q6NUI6	0.0210458	0.871022	60	0.94072
Q9P2E5	-0.31563	0.00273989	86	0.0314613	+
Q8TDX6	0.179443	0.0943548	86	0.275929
Q8N6G5	-0.290521	0.00603536	86	0.0542103
Q6UVK1	-0.116651	0.279105	86	0.514876
Q86X52	-0.341731	0.00111974	86	0.0166712	+
Q8IZ52	-0.252265	0.0177349	86	0.104587
Q70JA7	0.0969365	0.398508	76	0.630217
Q9H2X0	-0.200606	0.0865713	72	0.263226
Q9NRG0	0.0143411	0.894498	86	0.953951
Q13111	-0.319365	0.002422	86	0.0290946	+
Q13112	-0.199411	0.0625113	86	0.21911
Q9HAF1	0.0832445	0.440661	86	0.663833
Q9Y3Y2	-0.0204336	0.850122	86	0.929737
Q9ULG1	-0.0447111	0.67914	86	0.831835
P83916	-0.0671494	0.534196	86	0.735587
Q14781	-0.00219912	0.984856	75	0.992317
Q13185	0.110806	0.304063	86	0.540771
P45973	-0.00574297	0.957649	86	0.981007
O95503	0.135561	0.207917	86	0.43932
O95931	0.0694197	0.520432	86	0.725212
Q9HC52	0.314105	0.00288009	86	0.0324833	+
Q8N8U2	-0.201694	0.119054	59	0.319315
Q9Y232	0.0303846	0.778693	86	0.890718
O14646	0.0124194	0.90857	86	0.960005
Q86WJ1	0.108596	0.313871	86	0.550258
O14647	0.00646138	0.952357	86	0.978395
Q12873	0.0508933	0.637712	86	0.806574
Q14839	-0.0630889	0.559256	86	0.753873
Q8TDI0	0.143204	0.244014	66	0.477863
Q8TD26	-0.10855	0.314074	86	0.550258
Q9P2D1	-0.252216	0.0177577	86	0.104643
Q9HCK8	0.00689413	0.94917	86	0.977211
Q3L8U1	-0.24681	0.0204405	86	0.114123
Q96JM3	0.0787895	0.465587	86	0.682715
Q8WVB6	-0.150538	0.161522	86	0.382176
P0CG13	-0.0945325	0.383787	85	0.618069
O95239	-0.309221	0.00337355	86	0.0361035	+
P23946	-0.306779	0.0109421	66	0.0778542
Q9Y6A4	0.0405373	0.707667	86	0.847985
P57076	0.140982	0.190137	86	0.417554
Q96G28	-0.120957	0.261614	86	0.497035
Q9P2B7	-0.0934618	0.386429	86	0.620375
Q9H799	-0.206207	0.123822	55	0.326673
Q9P2M7	-0.122197	0.256722	86	0.491567
Q0VF96	-0.100069	0.353593	86	0.588704
Q9ULV3	-0.318503	0.00249229	86	0.0294844	+
O15516	-0.0682409	0.555388	75	0.751031
Q8N0X4	0.287876	0.0065335	86	0.0567603
O75390	0.390566	0.000168545	86	0.00388119	+
Q9UPT6	-0.171919	0.120161	81	0.320792
O60271	0.172183	0.108685	86	0.300955
Q96MX0	-0.117799	0.274365	86	0.510957
Q8IZR5	0.0329914	0.761619	85	0.88148
Q96DZ9	0.125458	0.244147	86	0.477863
Q9NX76	-0.0379605	0.725486	86	0.858501
Q96FZ5	-0.0759829	0.481676	86	0.695197
Q9HAW4	-0.361948	0.00121834	75	0.0178446	+
O14503	-0.366371	0.000447063	86	0.00828516	+
Q9C0J9	0.110725	0.344293	73	0.579542
Q14677	0.0810884	0.45263	86	0.672522
Q9NY35	0.0490766	0.649778	86	0.812724
O95832	-0.149518	0.254194	58	0.488694
O00501	-0.148339	0.230917	65	0.463593
Q10570	-0.161941	0.131711	86	0.338813
Q9P2I0	-0.0379437	0.725603	86	0.858501
Q9UKF6	-0.130494	0.225579	86	0.458278
O95639	-0.255328	0.0240627	76	0.124842
O43809	-0.0488395	0.65136	86	0.813865
Q8N684	-0.134609	0.211157	86	0.441578
Q05048	-0.0735085	0.496104	86	0.706211
P33240	-0.229305	0.0316314	86	0.147169
Q9H0L4	-0.191951	0.0731947	86	0.239424
Q12996	0.0139542	0.897329	86	0.955158
O96005	0.00644651	0.952467	86	0.978395
Q96KA5	0.220574	0.0389148	86	0.166736
O75122	0.1658	0.122634	86	0.325091
Q8N2M8	-0.312969	0.00298874	86	0.0332038	+
O75153	0.248455	0.0195895	86	0.111492
P10909	-0.369253	0.000399584	86	0.00761785	+
Q96AJ1	0.0182241	0.871715	79	0.941118
Q8IY22	-0.0883363	0.413117	86	0.641399
Q11201	-0.0297362	0.783299	86	0.892786
Q16842	-0.221238	0.0789412	62	0.249907
Q11206	0.147394	0.170561	86	0.39203
Q92187	0.1078	0.363984	71	0.59959
P78382	0.0496604	0.64589	86	0.810734
Q8TDQ1	-0.204378	0.0638319	81	0.221891
Q9UGN4	-0.248879	0.0193754	86	0.110602
Q7Z401	0.149871	0.163409	86	0.383565
Q99417	-0.0137964	0.898483	86	0.955341
G9CGD6	-0.165992	0.143737	77	0.357561
Q14019	-0.0917765	0.395088	86	0.627355
P00740	-0.301541	0.00430322	86	0.0431624	+
P12259	-0.257047	0.015623	86	0.0967532
P08709	-0.136263	0.22514	79	0.457684
P00742	-0.313767	0.00291201	86	0.0326979	+
P03951	-0.276946	0.00899767	86	0.0689024
P00748	-0.220547	0.0389389	86	0.166745
P00488	-0.297892	0.00482017	86	0.0466376	+
P05160	-0.200301	0.0613265	86	0.216749
P53621	0.0705126	0.513871	86	0.720442
P53618	0.120866	0.261976	86	0.497449
P35606	0.109552	0.309603	86	0.546625
P48444	0.106943	0.321334	86	0.557963
O14579	0.139614	0.194517	86	0.422677
Q9Y678	0.00702674	0.948194	86	0.9771
Q9UBF2	0.160407	0.135458	86	0.343765
P61923	0.146358	0.173618	86	0.396703
Q9P299	0.00251319	0.98146	86	0.990599
Q8IUF1	-0.427346	0.000477286	61	0.00873402	+
O00748	-0.20795	0.0518756	86	0.197109
O43405	-0.176974	0.148813	66	0.364935
Q8IWY9	0.07054	0.513707	86	0.720335
Q9H8M1	0.273531	0.00991921	86	0.0732429
P23528	-0.117977	0.273638	86	0.510067
Q9Y281	0.022058	0.838362	86	0.924191
Q8WVM7	-0.176042	0.100871	86	0.287082
Q9UJ98	-0.0887896	0.416241	84	0.643684
Q8TD31	0.0768977	0.591723	49	0.777234
Q6P1N0	0.0696918	0.536424	79	0.73717
Q9P2K1	0.0785955	0.496856	75	0.706759
Q96A19	-0.150123	0.162693	86	0.383119
Q9BWC9	0.13841	0.260324	66	0.495861
Q96NT0	0.117949	0.27375	86	0.510158
Q8IWD4	-0.148003	0.168781	86	0.389512
Q8WUD4	-0.237194	0.0260731	86	0.130104
Q96CT7	-0.0286286	0.791183	86	0.897193
Q96EE4	0.0528503	0.626851	85	0.799686
Q96BQ5	0.425636	3.56279e-05	86	0.00105088	+
P13994	-0.290324	0.00703159	83	0.0590082
Q9H6E4	0.137416	0.201703	86	0.431489
Q6PK04	-0.0116146	0.914471	86	0.962747
Q49A88	-0.204362	0.0746181	75	0.242551
Q6ZP82	0.0535892	0.6595	68	0.818894
Q9P0B6	0.149329	0.167446	85	0.387857
Q6PII3	-0.266404	0.0121116	86	0.0824234
Q7Z3E2	-0.200829	0.0606323	86	0.215492
O60826	0.243514	0.0222404	86	0.120068
Q86WR0	0.200454	0.0611247	86	0.216679
Q8IWP9	-0.110869	0.303785	86	0.540401
Q9BUN5	-0.0337007	0.778683	70	0.890718
Q9BV29	0.117898	0.273961	86	0.510464
Q96MW1	0.127273	0.237339	86	0.470593
Q96A33	0.21068	0.0488073	86	0.189642
Q96ER9	0.169463	0.11447	86	0.310985
Q4VC31	0.203382	0.0573638	86	0.209244
Q16204	-0.210067	0.0494834	86	0.191342
Q9Y6R9	-0.0321033	0.766523	86	0.884101
A6NI79	-0.226974	0.0471327	75	0.186536
Q8IV32	-0.163385	0.183093	66	0.408727
Q8N9Z2	0.0671382	0.534265	86	0.735589
Q9BR77	0.149423	0.164686	86	0.38483
Q9H0W5	0.0246208	0.819883	86	0.9129
Q76M96	-0.294364	0.00537155	86	0.0502057
Q8N4S0	-0.0958493	0.374359	86	0.60889
Q86UT8	-0.331255	0.00579203	66	0.0528625
Q15834	-0.111548	0.303658	85	0.540314
A6NKD9	0.0236206	0.83525	78	0.922036
Q9H6F5	0.0597856	0.580048	86	0.769576
A6NC98	-0.0813093	0.451395	86	0.671548
Q9Y3X0	-0.15397	0.152067	86	0.369692
Q9GZT6	0.529199	1.15314e-07	86	6.43816e-06	+
Q7Z6B0	0.229747	0.0312953	86	0.146165
Q53HC0	-0.200226	0.0614251	86	0.216767
Q567U6	0.24755	0.0200536	86	0.113303
Q96F63	-0.197241	0.0654797	86	0.225399
Q6ZUT6	0.139427	0.19512	86	0.423367
Q7Z5L2	-0.0972306	0.367482	86	0.602721
Q96BP2	0.734658	3.74198e-16	86	6.11172e-14	+
Q8WYQ3	0.0385299	0.721536	86	0.856152
Q9Y6H1	-0.156551	0.145233	86	0.35976
Q9BSY4	0.156563	0.145202	86	0.35976
Q9BUK0	0.11294	0.294788	86	0.532159
P38432	-0.00620787	0.954224	86	0.979306
O75534	-0.166043	0.179308	65	0.40409
Q14011	-0.0416817	0.726238	71	0.858974
P02452	-0.135173	0.209234	86	0.440317
P02458	-0.104951	0.330482	86	0.56655
P02461	-0.204638	0.0558091	86	0.206046
P02462	-0.21366	0.0456304	86	0.183119
P20908	-0.121875	0.257985	86	0.492693
P12109	-0.25856	0.0150015	86	0.094454
Q02388	-0.176244	0.100475	86	0.286292
P27658	-0.31775	0.00255513	86	0.0299687	+
Q03692	-0.357766	0.000621253	86	0.0106725	+
P12107	-0.167911	0.117877	86	0.31749
Q99715	-0.244056	0.0219358	86	0.119128
Q05707	-0.158552	0.140096	86	0.351622
Q14993	0.125343	0.244585	86	0.478287
P39059	-0.143619	0.181898	86	0.407139
Q07092	-0.150768	0.160875	86	0.381509
P39060	-0.185703	0.0832306	86	0.25739
Q9P218	-0.26172	0.0723485	46	0.237537
Q96P44	0.0255673	0.813082	86	0.908749
Q8NFW1	-0.0153938	0.886804	86	0.950097
P08123	-0.167266	0.119316	86	0.319584
P08572	-0.263243	0.0132122	86	0.086887
P05997	-0.251106	0.0182823	86	0.106928
P12110	-0.246778	0.0204575	86	0.114134
P25067	-0.203741	0.106356	62	0.297054
P13942	-0.0184135	0.866367	84	0.9384
Q01955	-0.0320994	0.76788	85	0.884488
P25940	-0.271056	0.0106376	86	0.0765837
P12111	-0.263224	0.013219	86	0.086887
A6NMZ7	-0.0545578	0.632973	77	0.803402
Q96CG8	-0.359409	0.000583829	86	0.0102058	+
Q9Y5P4	0.214207	0.0450662	86	0.181735
Q9BWP8	-0.134317	0.244165	75	0.477863
Q5KU26	-0.259907	0.0144665	86	0.0922436
P23508	0.239147	0.024833	86	0.126814
Q8N668	0.198517	0.0637212	86	0.221718
Q9Y6G5	0.361014	0.000549283	86	0.00969484	+
Q86X83	0.246055	0.0208412	86	0.115476
Q9UBI1	0.301159	0.00435489	86	0.0434229	+
Q9H0A8	0.355551	0.000675169	86	0.0113506	+
Q9GZQ3	0.32815	0.00180103	86	0.023575	+
Q7Z4G1	0.177975	0.0971244	86	0.281098
Q86VX2	0.362742	0.000514174	86	0.00923909	+
Q9NX08	0.33599	0.00137246	86	0.0193044	+
Q9P000	0.215664	0.0435916	86	0.177927
P02745	-0.205464	0.0548065	86	0.203875
P02746	-0.189098	0.0776503	86	0.247445
P02747	-0.207903	0.0519305	86	0.197249
Q9BXJ1	-0.142147	0.300553	53	0.537682
Q9BXJ0	-0.0827526	0.468426	77	0.684834
Q9BXI9	-0.200879	0.105813	64	0.296031
P00736	-0.306142	0.00372219	86	0.0387185	+
Q9NZP8	-0.242219	0.0229844	86	0.121565
P09871	-0.247526	0.0200662	86	0.113303
P06681	-0.184418	0.0854246	86	0.261629
P01024	-0.312262	0.00305815	86	0.0336673	+
P0C0L4	-0.207579	0.0523046	86	0.197983
P0C0L5	-0.23227	0.0294357	86	0.140784
P01031	-0.335122	0.00141489	86	0.0196736	+
Q07021	0.490763	1.20866e-06	86	5.44295e-05	+
Q9NPY3	-0.377637	0.000286538	86	0.0058829	+
P13671	-0.333148	0.0015158	86	0.0207083	+
P10643	-0.264636	0.0127167	86	0.0847498
P07357	-0.344563	0.00101135	86	0.0153925	+
P07358	-0.340507	0.00116977	86	0.0172517	+
P07360	-0.320664	0.00231948	86	0.0282023	+
P02748	-0.291298	0.00589569	86	0.053452
P00751	-0.281693	0.00784185	86	0.0629716
P00746	-0.195175	0.0684108	86	0.230778
P08603	-0.34141	0.00113265	86	0.0167722	+
Q03591	-0.315335	0.00276656	86	0.031701	+
P36980	-0.18778	0.0797793	86	0.250985
Q02985	-0.244854	0.0214932	86	0.117641
Q92496	-0.36404	0.000773618	80	0.012593	+
Q9BXR6	-0.378621	0.000275406	86	0.00569711	+
P05156	-0.239416	0.0246663	86	0.126452
P17927	-0.192595	0.0722184	86	0.237343
P20023	-0.252281	0.0538984	57	0.202104
Q9NPL8	0.258605	0.0149835	86	0.0943949
Q8IUX1	0.350668	0.000809402	86	0.0130063	+
Q9Y375	0.55774	1.65234e-08	86	1.06992e-06	+
Q5U5X0	0.558901	1.5208e-08	86	9.90601e-07	+
Q15021	-0.211029	0.048426	86	0.188806
Q15003	-0.227783	0.0328111	86	0.150483
Q9BPX3	-0.178572	0.0959901	86	0.278948
P42695	-0.290292	0.00607712	86	0.054376
Q86XI2	-0.306437	0.00368745	86	0.0385036	+
Q6IBW4	-0.31564	0.00273903	86	0.0314613	+
Q8WXI2	0.292815	0.00591787	85	0.0534863
Q8WTW3	0.409029	7.59864e-05	86	0.00199405	+
Q14746	0.393594	0.000148374	86	0.00349174	+
Q96JB2	0.401737	0.000104665	86	0.00263905	+
Q9H9E3	0.404071	9.45461e-05	86	0.00242868	+
Q9Y2V7	0.437132	2.05963e-05	86	0.000664854	+
P83436	0.415337	5.7254e-05	86	0.0015876	+
Q96MW5	0.432916	2.52392e-05	86	0.000793656	+
Q6PJW8	0.168555	0.116454	86	0.314509
Q96EK7	0.0257475	0.811789	86	0.908045
Q9NZB2	0.0312999	0.772205	86	0.887071
Q9NX05	0.235556	0.0271536	86	0.133667
Q12860	0.18425	0.0857141	86	0.262274
Q8IWV2	-0.244661	0.0223796	85	0.120134
P78357	-0.0137488	0.898832	86	0.955341
Q9BZ76	-0.124397	0.287623	73	0.523791
Q9NQ92	-0.0120883	0.910997	86	0.96127
Q13098	0.420643	4.49273e-05	86	0.00129425	+
P61201	0.27449	0.0100861	85	0.0741248
Q9UNS2	0.462329	5.7683e-06	86	0.000216916	+
Q9BT78	0.374028	0.000331004	86	0.00663402	+
Q92905	0.37366	0.000335868	86	0.00667715	+
Q7L5N1	0.283925	0.00734503	86	0.0607074
Q9UBW8	0.523017	1.71626e-07	86	9.20639e-06	+
Q9H9Q2	-0.145918	0.174929	86	0.398138
Q99627	0.328248	0.001795	86	0.0235426	+
Q8WXC6	0.137687	0.20081	86	0.430368
Q99829	0.115891	0.282268	86	0.518184
Q96FN4	-0.202023	0.0590853	86	0.213158
O75131	0.270611	0.0107713	86	0.0771512
Q9HCH3	-0.0946431	0.504522	50	0.711926
Q9UBL6	0.0854069	0.58148	42	0.770542
Q86YQ8	0.193723	0.0831198	79	0.25739
O14618	0.0462117	0.668991	86	0.824689
Q9NTM9	-0.0937642	0.384888	86	0.618749
O00244	-0.039529	0.714622	86	0.851492
Q04656	0.223391	0.036425	86	0.160596
P35670	0.05892	0.620491	71	0.794993
O75367	0.29137	0.00588286	86	0.0534241
Q9P0M6	-0.035856	0.740148	86	0.867619
Q13951	-0.183793	0.086507	86	0.263213
Q86X95	-0.222187	0.0374724	86	0.163436
Q15517	-0.177968	0.226206	46	0.458683
P31146	-0.115694	0.283091	86	0.518862
Q9BR76	0.0338874	0.753949	86	0.876528
Q9ULV4	-0.131247	0.222888	86	0.454795
Q92828	-0.171646	0.10981	86	0.302988
Q9UQ03	0.225766	0.0344315	86	0.155615
P57737	-0.167323	0.119189	86	0.319504
Q96EY8	0.294306	0.0053812	86	0.0502057
Q8WZ74	-0.0922627	0.40101	83	0.631949
P28845	-0.155215	0.148742	86	0.364935
P80365	-0.0694351	0.591783	60	0.777234
P08185	-0.184917	0.0845672	86	0.259894
Q9P1F3	-0.237569	0.0258313	86	0.129607
Q8WUF8	0.289123	0.00629431	86	0.0557722
P24468	-0.0724471	0.502362	86	0.710961
Q9NRP2	0.224614	0.0353868	86	0.157606
Q7Z7K0	0.507588	4.47689e-07	86	2.16773e-05	+
P78310	-0.188281	0.0965732	77	0.280096
Q9UEE9	-0.00338912	0.975	86	0.988523
P02741	-0.101674	0.345889	86	0.580888
P12277	-0.144117	0.180372	86	0.405467
P06732	-0.18424	0.085731	86	0.262274
P17540	-0.044353	0.68157	86	0.832764
P12532	-0.0663132	0.539312	86	0.739375
Q8IUR6	0.0212623	0.866493	63	0.938443
Q92793	-0.2096	0.050003	86	0.192942
Q6UUV9	-0.0657108	0.543011	86	0.741844
Q53ET0	-0.0551073	0.610087	86	0.788973
Q6UUV7	-0.0876236	0.416911	86	0.643846
P46109	0.0193918	0.857681	86	0.933705
Q9BZJ0	-0.0616	0.568584	86	0.760451
Q96AY2	0.195666	0.12433	61	0.327212
Q96NY9	-0.18018	0.175914	56	0.399301
Q16526	-0.12446	0.280826	75	0.516593
Q49AN0	0.000316723	0.998222	50	0.999409
O94886	0.279435	0.00837424	86	0.06541
Q5T3F8	0.221088	0.03845	86	0.16585
Q2NKJ3	-0.141075	0.189842	86	0.417407
Q9H668	-0.187112	0.0808762	86	0.2533
O95476	-0.108417	0.317519	85	0.554252
Q05D32	-0.202171	0.0588962	86	0.212801
O15194	0.191042	0.0745917	86	0.242551
Q13363	-0.00599749	0.955774	86	0.980136
P56545	-0.147078	0.171488	86	0.393747
P17812	-0.00406415	0.970022	86	0.986816
Q9NRF8	0.248792	0.0194194	86	0.110796
Q9P2B4	-0.426739	3.38314e-05	86	0.00101708	+
Q9Y240	-0.311413	0.00314345	86	0.0343988	+
Q86T13	-0.0795433	0.461316	86	0.680186
Q92478	0.0280551	0.795274	86	0.899826
Q9UMR7	-0.15516	0.224652	61	0.45713
Q9NY25	-0.20969	0.0861211	66	0.262857
Q9UBG0	-0.212235	0.0471274	86	0.186536
Q9H5V8	-0.225354	0.0417899	80	0.173881
Q9NWM3	-0.107631	0.338869	79	0.574681
Q9H467	-0.0492304	0.668629	76	0.824689
Q92879	0.138263	0.198912	86	0.428147
Q13616	0.217594	0.0417	86	0.173747
Q13617	-0.0625461	0.562648	86	0.756767
Q13618	0.259404	0.0146644	86	0.0931356
Q13619	0.165395	0.123564	86	0.326531
Q93034	0.126315	0.240915	86	0.474502
[truncated: 8,944 more rows]

## Sheet: Sheet3
Q9NRZ5
Q01970
P21589
P52209
Q9P2N4
Q6IQ32
Q8N6N7
O60266
Q9HBW9
P55196
Q9UQ53
Q8WV99
Q9UKU9
Q9NQW6
Q9H6X2
P03973
Q0VD83
P52594
Q8TF01
P20160
P98160
O95999
Q9HB09
P38398
P63098
Q9HA72
Q14012
P15169
O75339
O15519
Q9UKL3
P08311
Q16627
P55774
P17676
O00622
Q6YHK3
Q8WUJ3
P49454
Q53EZ4
Q6P2H3
P00450
P36222
Q96NY7
Q9P2E5
Q86X52
Q13111
O95239
Q9ULV3
Q9HAW4
O14503
Q8N2M8
P10909
P00740
P00742
P00488
Q8IUF1
P27658
Q03692
Q96CG8
P00736
P01024
P01031
Q9NPY3
P13671
P07357
P07358
P07360
P08603
Q03591
Q92496
Q9BXR6
Q86XI2
Q6IBW4
Q9P2B4
Q9Y240
O95715
P15336
P20248
P01034
Q16527
Q8IYA6
Q5JSL3
P49184
Q9UBP4
Q8TDM6
Q13191
Q9H992
Q6PCD5
Q8NC42
Q96BH1
Q6PJG2
Q99961
Q96AP7
Q9UNN8
P42892
Q52LR7
P12724
P00533
Q92611
P41970
O94769
Q8IWU5
Q96AE4
Q01469
Q9H469
Q9UJT9
Q9Y613
P02671
P02675
P02751
Q9BTV5
Q53RD9
Q15485
P19883
P15408
Q14192
Q13643
Q8N954
P05162
P15104
Q7Z4H7
Q9Y5Z4
P14210
Q9UMN6
Q9Y5Z7
Q7L3B6
A0A075B6J9
Q8N436
Q9NQS7
P20839
O14732
P35568
P17936
P22692
P08648
Q9H0C8
P19827
P19823
Q06033
Q86UX2
Q9Y616
P10145
Q96AE4
Q96JM7
Q8IXS6
O60664
O00469
P12110
O95319
Q15398
Q9UQ16
Q9H0E3
Q32MZ4
Q9GZM8
O60664
Q9Y2D5
Q9NR96
Q9UKE5
Q9UKE5
Q04726
Q9NR12
P98194
Q14790
Q13683
Q92954
P15692
P06733
Q9Y624
Q96Q89
Q99661
O14777
P01042
P07942
O14960
P12318
Q7Z4F1
Q6UWP7
Q9Y4K0
P58215
Q2M385
P15088
Q99542
Q96RN5
P35625
Q9H3L0
O60566
Q96T58
O15440
Q7Z7M0
Q9UHB4
P49279
Q6ZNJ1
Q04721
Q9UM47
P59665
P59666
Q14934
O75376
Q9BQI9
Q9BXS6
Q9Y6R0
Q68BL8
Q9NRN5
O95497
Q9BYG4
Q99541
P30039
P36871
Q6P4A8
Q6NYC8
P05121
Q9H7P9
Q86SQ0
Q6PEZ8
Q9BWT3
Q13029
Q99633
Q15652
Q8IVL6
O15460
P27918
Q9P2B2
P15309
Q6UXT9
Q96SD1
Q8TCG1
Q5T8I3
Q6SJ93
Q70Z53
Q969X1
Q14207
Q8TAE6
Q68CR1
P06454
Q96MK3
Q53FA7
Q96D71
Q13636
Q96D15
P49788
Q13464
P31350
P55199
P78332
Q9C0C4
Q92743
Q05519
Q01130
O00506
Q9UKI8
P50452
P02743
Q8TE82
Q9H299
Q8WUM9
A1L4H1
P11169
Q9UBP0
Q96R06
Q99500
Q8IX90
Q9BW85
Q15772
P48061
O43704
Q9UH99
Q8IWZ8
Q7Z422
Q9ULW0
Q9BQ61
Q9NZ63
O95858
Q9H892
O60602
P31629
P17275
P17535
P48380
Q9Y6A5
Q8IU68
Q8NDV7
A2RUC4
Q99426
O95407
O43914
P09769
O94782
Q2M2W7
Q8IYL3
Q03405
P00749
Q68DQ2
P04004
Q6PCB0
O43516
Q8N680
O75362
Q96F45
Q96IR2
O95229

## Sheet: Sheet2
Q9P0J1
P09543
Q16698
P82664
P82912
O15235
O60783
P82914
Q9Y3D3
Q9Y2R5
Q9Y676
Q9Y3D5
Q9Y399
P82921
P82650
Q9Y3D9
Q96EL2
P82663
Q9BYN8
Q92552
Q9Y2Q9
P51398
Q92665
Q9Y291
P82930
P82673
P82909
P82675
P82932
Q9Y2R9
P82933
O43598
P52758
Q02218
P12694
P21953
Q9H6S0
Q9BYD6
Q7Z7H8
Q9Y3B7
P52815
Q9BYD1
Q6P1L8
Q9P015
Q9NX20
Q9NRX2
Q9H0U6
P49406
Q5T653
Q9BYC9
Q7Z2W9
Q9NWU5
Q16540
Q96A35
Q9P0M9
Q13084
P09001
Q8TCC3
Q9BYC8
O75394
Q9BQ48
Q9NZE8
Q9BZE1
Q96DV4
Q9NYK5
Q9BYD3
Q9NQ50
Q8IXM3
Q9Y6G3
Q9H9J2
Q9BRJ2
Q9H2W6
Q9HD33
Q96GC5
Q13405
Q8N5N7
Q4U2R6
Q86TS9
Q96EL3
Q6P161
Q7Z7F7
Q9BYD2
Q9NVS2
Q9NP92
Q99714
P31937
Q6NVY1
Q9NWU1
O15530
P62081
Q86XE5
P49189
P49914
Q96CB9
Q86UY8
P84098
P61353
P39023
P83881
O60825
A1L0T0
P24752
Q13085
Q9NUB1
Q99798
O14561
Q6JQN1
O00767
Q92604
Q9NPJ3
Q53H12
O75608
Q6P587
P54819
O95396
P12235
P05141
P12236
Q9BW91
P36404
Q8WV93
Q9Y4W6
Q5JTZ9
P51648
Q9BQI0
Q12904
Q13155
Q92870
P08758
O43747
P53677
O95831
Q5TEU4
P54136
Q9NVT9
P00505
Q6PI48
P24539
Q96IX5
Q5TC12
Q8N5M1
P00846
P25705
P56378
P06576
O75947
P30049
P56385
P56381
P56134
O75964
P48047
Q99766
P18859
Q8WWZ7
O75027
Q9NUT2
Q8NE71
O76031
Q8IYB8
Q96TA2
P78508
Q96D53
Q9NWT8
Q13286
Q16611
Q9BXK5
P34913
P07814
Q9H3K6
Q53S33
Q6UWU4
O95258
Q9Y6D5
O00481
O00478
Q9UGQ2
O75746
Q9UJS0
Q9BV35
Q9BSD7
Q9ULX7
P16152
Q8N4T8
O75976
P43155
P50416
P23786
P0C7P0
Q8TDN4
P41208
Q9C0F1
P27544
Q9HA82
Q8WUX9
Q9HC52
O75390
Q96BQ5
Q9GZT6
Q96BP2
Q9Y6G5
Q9UBI1
Q9H0A8
Q9GZQ3
Q86VX2
Q9NX08
Q07021
Q8IUX1
Q9Y375
Q5U5X0
Q8WTW3
Q14746
Q96JB2
Q9H9E3
Q9Y2V7
P83436
Q96MW5
Q13098
Q9UNS2
Q9BT78
Q92905
Q9UBW8
Q99627
Q7Z7K0
Q86VP6
Q9Y697
P00156
P31930
O14957
P22695
P07919
P14927
O14949
Q9UDW1
P47985
Q9GZY4
Q9Y2R0
Q86WW8
Q9Y6N1
Q8N8Q8
Q49B96
P00395
P00403
P13073
P20674
P10606
P12074
P14854
P09669
P14406
O14548
P24311
P15954
P10176
O00483
P08574
Q9Y5Y2
Q86X76
Q6UWP2
Q6UX07
Q9BTZ2
Q6IAN0
Q13011
Q16854
Q96JH7
Q9NR28
P10515
P36957
Q02127
Q7L8W6
Q9P265
Q9Y485
P06746
P54098
Q9UHN1
P78527
O15160
Q96EY1
Q96LL9
Q9Y673
Q8NBA8
P45985
Q7RTS9
Q5T447
Q9UBS8
Q96K19
Q9Y3C4
Q6IPR1
P13804
P38117
Q16134
P49411
Q9H9T3
Q0PNE2
Q15370
Q15369
Q96RQ1
Q53H82
Q9UHY7
P42126
O75521
P30084
Q9NRG7
Q5UCC4
Q15006
Q9P0I2
Q5J8M3
Q9NPA0
O43402
O94905
Q92506
P62495
O43324
P55884
Q99613
P60228
Q9Y262
Q9BQ95
Q9NV70
Q96KP1
O60645
Q96A65
Q9Y2D4
Q8IYI6
Q9UIA9
Q8NFF5
P55789
Q9NYY8
Q14CZ7
Q969Z0
Q8N6M3
Q05397
P07954
Q96GK7
Q8IVP5
Q9BWH2
Q9BSJ2
Q96RT7
Q9NXC5
Q96S15
Q6PJI9
O60763
Q8TDQ7
A0A0B4J2D5
Q86SX6
P00390
Q9Y2Q3
P48637
Q9HCL2
Q8N335
P23434
O15488
P0CG08
Q96S52
Q92643
Q96HH9
Q12849
Q8TAE8
Q9HAV7
O75616
A4D1E9
P36915
P51798
Q9NY12
Q9NPE3
O60832
Q9BXW7
Q9BSH5
P0DMV9
Q12931
P30519
Q9NQG7
P55795
P19367
Q9BX68
P12081
Q96DB2
P42858
Q16836
P86397
P01699
P01705
Q14974
Q9UI26
Q3SXM5
Q9H2U2
Q86U28
Q8IWL3
Q8TB37
Q9UKU7
Q96CN7
Q96AB3
P50213
O43837
P51553
O75140
O43759
Q96HN2
P49419
Q7L2E3
Q9UP83
O60313
Q96PY5
Q16891
P56181
Q8N573
Q8IZE3
Q86YS7
P15170
Q96BW9
Q93100
O43149
Q8N983
Q16891
Q5VIR6
Q8IWZ3
Q7LG56
Q9Y2Z2
Q00325
P45974
Q9NSE4
Q5SVS4
Q92845
Q9Y496
Q9H9P8
Q9Y2S2
P46379
Q8NC56
Q6P1Q0
Q9UIC8
P42704
Q9BTT6
Q15048
Q86X40
Q9P2J5
Q8N0W3
Q8WVP7
P11182
O43766
Q9Y234
P07195
Q86WA8
P36776
Q7Z4W1
O43325
Q9NU23
Q9HD34
Q9NPH0
Q5VWZ2
Q99698
Q8WWC4
P40926
O43708
O95822
Q8IVS2
Q8TBP5
O15173
P35240
Q68D91
Q96E52
Q13505
O75431
Q5HYI7
P56192
Q96DP5
Q9HCC0
Q96RQ3
Q02252
Q8IVH4
Q96PE7
P22033
Q9H7H0
Q5TGZ0
Q5XKP0
Q9NX63
Q9BUR5
Q6UXV4
O14880
L0R8F8
Q02978
Q96EH3
Q96AQ8
Q9NZJ7
Q9Y6C9
Q9Y276
Q86VD7
Q9UBX3
Q9NQG6
Q9H019
Q9BQP7
Q9H936
Q9Y5J6
P62072
Q9Y5L4
Q9BVV7
Q9Y584
Q9BSF4
Q3ZCQ8
O60220
Q9Y5J9
Q9Y5J7
Q15388
Q9NS69
O96008
Q969M1
Q8N4H5
Q96B49
Q96LU5
Q15070
Q99797
Q8N4Q1
Q6P087
O95900
Q9UJ68
O95202
O15091
Q9BT17
Q96CM3
O75648
Q969V5
Q10713
O75439
Q9NZB8
Q9NUJ1
P60201
Q13496
Q9NXD2
Q9Y217
Q01415
P51606
Q4G0N4
Q13423
Q8IXJ6
Q9NTG7
Q9NXA8
Q330K2
Q8N183
Q9BU61
Q9P032
O95299
Q86Y39
Q9UI09
Q9P0J0
O43678
O95167
Q16718
P56556
O95182
P51970
Q16795
O75438
O96000
Q9NX14
O95178
O43676
O95168
O43674
O95139
P17568
Q9Y6M9
O43677
O95298
P49821
P19404
O75306
O75489
O43181
O43920
O75251
O00217
Q9UHQ9
P00387
P28331
P03886
P03891
P03897
P03905
P03915
P03923
Q9NPE2
Q8NC60
Q12769
Q92621
Q99567
Q9NSY0
A8MXV4
Q96RS6
Q9NX40
Q8NGA1
Q9H6K4
Q6GQQ9
Q99572
Q9UQ90
P41247
Q96EY7
O75127
Q8WV60
Q9UGC7
P26885
Q9Y3E5
Q14197
P30044
Q9BRX8
Q9BQG2
O00623
O95363
P42356
Q9H490
Q9UG56
O95870
Q15126
P13797
Q9NVV4
Q9Y2S7
Q5SY16
Q8TCS8
Q96I59
Q9NUL7
Q8IY21
Q5JPH6
P49590
Q15031
Q9NUN5
A6NJ78
Q9H3J6
Q7L3T8
Q8WWH5
Q53EL6
P35232
Q99623
Q9HCU5
P48147
P05165
P05166
Q9H7Z7
Q8NFV4
Q96IU4
Q8IY45
O60678
Q6P1S2
Q4G0I0
Q9Y2G0
Q96A26
Q96KR6
Q658Y4
P49354
Q9UK73
Q96HJ9
O94915
Q9BTY7
Q8N5M9
O76095
P17252
Q9BXY0
Q53GL7
P39210
Q9HAS0
Q8NBL1
Q8WZA1
P0DJ07
Q8N3J5
Q8NI37
Q96M27
Q3SYG4
Q96AA3
O75880
Q9NVU7
Q96JX3
Q8WUY1
Q6PL24
O95487
Q5VTY9
Q96QE2
P50336
P55786
Q6P1N9
Q17R31
O43824
Q8N0V3
Q5T440
O94903
P08559
P11177
Q8NCN5
O00330
Q9Y2Q5
Q9UHA4
Q0VGL1
Q6GYQ0
O15211
P51151
Q8TDY2
Q96I51
P60602
Q00765
Q96DB5
Q9H063
Q8WWV3
Q8NBN7
Q9HBH5
Q9BQC6
Q96E11
Q969S9
Q96MT1
Q6IN84
Q9UI43
Q9HC36
O15126
P35270
Q15019
Q92599
O43464
Q8WU08
Q5VT25
P63151
Q14738
P30153
P62714
Q8NE22
P16219
L0R6Q1
Q8N5G0
P54709
Q3KQZ1
Q96CQ1
Q96H78
Q96AG3
Q7Z769
Q9Y512
Q9UMY4
Q7Z699
Q8WW59
Q9GZT3
Q15738
Q9UJZ1
P38646
O14521
P31040
P21912
Q99643
P53597
Q9P2R7
Q96I99
P51649
Q8NCC5
P51687
O14662
Q9UNK0
O00560
Q9NU19
Q9ULP9
Q9P0N9
O43156
Q6NXR4
Q9Y4R8
Q9Y6I9
Q6DKK2
Q86TV6
Q8TAM2
Q9BU02
P51580
Q8NBS9
Q9NNW7
Q99757
P30048
Q9Y320
O15455
Q96QE5
Q00059
Q15545
Q99551
Q49AM1
Q96E29
Q7Z6M4
Q00577
Q8N442
Q13144
P46199
Q9H2K0
Q9BSH4
Q15629
Q6NXT6
P49755
Q7Z7H5
Q96IK0
P17152
Q9H061
Q96I45
Q9P0S9
Q9NX00
Q53S58
Q96B77
Q5SNT2
A0PJW6
P56557
Q6PI78
Q9BUB7
Q9P0T7
P53007
Q9NVH6
Q9C040
Q9BVS5
Q7L0Y3
Q969Y2
Q9Y606
Q9UGM6
P04350
O75347
Q9BTW9
P16591
Q12866
Q9Y2Z4
Q9NVA1
Q9BRT2
Q6UW78
O75208
Q70CQ3
Q8N5J2
P62256
Q96F25
Q9NUQ7
Q3MIX3
Q9Y2V0
Q5SQH8
Q9P0P8
Q9HD67
Q6P1X6
Q9H269
Q9P253
Q96AX1
Q9H267
Q9NRW7
Q9UID3
Q8N1B4
Q8N3P4
Q96H20
Q86WA6
P26640
Q5ST30
Q9P035
Q9UEU0
P51809
P21796
Q9Y277
A3KMH1
Q7Z3J2
P38606
P21281
P21283
P61421
Q9Y5K8
Q16864
O75348
Q9UI12
Q15904
Q8IWB7
Q9BZH6
Q9H6Y2
Q9GZS3
Q562E7
A4D1P6
Q9NQH7
Q969S3
Q6ZNC4
Q6PML9
