# Supplementary material for: Mitochondrial dysfunction and immune suppression in BRAF V600E‐mutated metastatic melanoma
Source: Clin Transl Med. 2024 Jul 19;14(7):e1773. doi: 10.1002/ctm2.1773 (PMC11259597; doi:10.1002/ctm2.1773)
Supplement: Supplementary file 13 — Supporting Information [file CTM2-14-e1773-s014.xlsx]

## Sheet: Positively correlated
Protein	Uniprot ID	Gene	MCODE Score	MCODE Node status	MCODE Clusters	Score	Number of nodes	Number of edges
9606.ENSP00000418008	P82650	MRPS22	80	Clustered	Cluster 1	81.704	82	3309
9606.ENSP00000341082	Q9BYC9	MRPL20	80	Clustered	Cluster 1
9606.ENSP00000296102	O75394	MRPL33	80	Clustered	Cluster 1
9606.ENSP00000333401	Q9NQ50	MRPL40	80	Clustered	Cluster 1
9606.ENSP00000356001	Q9H0U6	MRPL18	80	Clustered	Cluster 1
9606.ENSP00000369682	Q9BYN8	MRPS26	80	Clustered	Cluster 1
9606.ENSP00000362036	Q9Y3D3	MRPS16	80	Clustered	Cluster 1
9606.ENSP00000279242	Q13405	MRPL49	80	Clustered	Cluster 1
9606.ENSP00000361923	Q96BP2	CHCHD1	80	Clustered	Cluster 1
9606.ENSP00000318158	Q96EL2	MRPS24	80	Clustered	Cluster 1
9606.ENSP00000431040	Q9NWU5	MRPL22	80	Clustered	Cluster 1
9606.ENSP00000315017	Q9BYD6	MRPL1	69	Clustered	Cluster 1
9606.ENSP00000285298	Q9Y2R5	RPMS17	80	Clustered	Cluster 1
9606.ENSP00000245539	Q9Y2R9	MRPS7	80	Clustered	Cluster 1
9606.ENSP00000301585	Q14197	ICT1	80	Clustered	Cluster 1
9606.ENSP00000461930	P82921	MRPS21	80	Clustered	Cluster 1
9606.ENSP00000312311	Q9H2W6	MRPL46	80	Clustered	Cluster 1
9606.ENSP00000290208	Q7Z7H8	MRPL10	80	Clustered	Cluster 1
9606.ENSP00000484903	Q9BRJ2	MRPL45	80	Clustered	Cluster 1
9606.ENSP00000357320	P51398	DAP3	80	Seed	Cluster 1
9606.ENSP00000300151	Q9NX20	MRPL16	80	Clustered	Cluster 1
9606.ENSP00000354086	Q9BZE1	MRPL37	80	Clustered	Cluster 1
9606.ENSP00000310726	Q9BQC6	MRPL57	80	Clustered	Cluster 1
9606.ENSP00000258105	Q96EL3	MRPL53	80	Clustered	Cluster 1
9606.ENSP00000362208	P82914	MRPS15	80	Clustered	Cluster 1
9606.ENSP00000331849	Q6P161	MRPL54	80	Clustered	Cluster 1
9606.ENSP00000308717	Q96GC5	MRPL48	80	Clustered	Cluster 1
9606.ENSP00000384952	O15235	MRPS12	80	Clustered	Cluster 1
9606.ENSP00000260102	Q9P015	MRPL15	80	Clustered	Cluster 1
9606.ENSP00000308897	Q9Y3B7	MRPL11	80	Clustered	Cluster 1
9606.ENSP00000339844	Q8N983	MRPL43	80	Clustered	Cluster 1
9606.ENSP00000360498	Q8IXM3	MRPL41	80	Clustered	Cluster 1
9606.ENSP00000258383	Q9H9J2	MRPL44	80	Clustered	Cluster 1
9606.ENSP00000424328	Q9NP92	MRPS30	80	Clustered	Cluster 1
9606.ENSP00000449884	Q9Y6G3	MRPL42	80	Clustered	Cluster 1
9606.ENSP00000253686	P82663	MRPS25	80	Clustered	Cluster 1
9606.ENSP00000305682	Q9NYK5	MRPL39	80	Clustered	Cluster 1
9606.ENSP00000380466	Q16540	RPL23L	80	Clustered	Cluster 1
9606.ENSP00000363999	Q8N5N7	MRPL50	80	Clustered	Cluster 1
9606.ENSP00000376732	Q9Y291	MRPS33	80	Clustered	Cluster 1
9606.ENSP00000229238	Q4U2R6	MRPL51	80	Clustered	Cluster 1
9606.ENSP00000295491	Q9Y3D5	MRPS18C	80	Clustered	Cluster 1
9606.ENSP00000354580	Q7Z2W9	MRPL21	80	Clustered	Cluster 1
9606.ENSP00000342676	Q9NWT8	AURKAIP1	80	Clustered	Cluster 1
9606.ENSP00000223324	Q9BYC8	MRPL32	80	Clustered	Cluster 1
9606.ENSP00000276585	Q9Y2Q9	MRPS28	80	Clustered	Cluster 1
9606.ENSP00000373404	Q5T653	MRPL2	80	Clustered	Cluster 1
9606.ENSP00000315397	Q92665	MRPS31	80	Clustered	Cluster 1
9606.ENSP00000081029	P82673	MRPS35	80	Clustered	Cluster 1
9606.ENSP00000259873	Q9Y676	MRPS18B	80	Clustered	Cluster 1
9606.ENSP00000377486	P49406	MRPL19	80	Clustered	Cluster 1
9606.ENSP00000272418	P82675	MRPS5	80	Clustered	Cluster 1
9606.ENSP00000354525	Q96A35	MRPL24	80	Clustered	Cluster 1
9606.ENSP00000333837	P52815	MRPL12	80	Clustered	Cluster 1
9606.ENSP00000254630	Q96EY7	PTCD3	80	Clustered	Cluster 1
9606.ENSP00000403614	Q7Z7F7	MRPL55	80	Clustered	Cluster 1
9606.ENSP00000288937	Q9NRX2	MRPL17	80	Clustered	Cluster 1
9606.ENSP00000317376	P82912	MRPS11	80	Clustered	Cluster 1
9606.ENSP00000306548	Q9BYD1	MRPL13	80	Clustered	Cluster 1
9606.ENSP00000177742	P82930	MRPS34	80	Clustered	Cluster 1
9606.ENSP00000420714	O60783	MRPS14	80	Clustered	Cluster 1
9606.ENSP00000323065	Q8TAE8	GADD45GIP1	80	Clustered	Cluster 1
9606.ENSP00000308275	Q96DV4	MRPL38	80	Clustered	Cluster 1
9606.ENSP00000382250	P82932	MRPS6	80	Clustered	Cluster 1
9606.ENSP00000338057	Q8TCC3	MRPL30	80	Clustered	Cluster 1
9606.ENSP00000361084	Q6P1L8	MRPL14	80	Clustered	Cluster 1
9606.ENSP00000360850	Q9Y399	MRPS2	80	Clustered	Cluster 1
9606.ENSP00000258455	P82933	MRPS9	80	Clustered	Cluster 1
9606.ENSP00000357823	Q9BYD2	MRPL9	80	Clustered	Cluster 1
9606.ENSP00000347277	Q86TS9	MRPL52	80	Clustered	Cluster 1
9606.ENSP00000264995	P09001	MRPL3	80	Clustered	Cluster 1
9606.ENSP00000320184	Q9Y3D9	MRPS23	80	Clustered	Cluster 1
9606.ENSP00000417602	Q9HD33	MRPL47	80	Clustered	Cluster 1
9606.ENSP00000426941	Q92552	MRPS27	80	Clustered	Cluster 1
9606.ENSP00000361206	Q9NVS2	MRPS18A	80	Clustered	Cluster 1
9606.ENSP00000253099	Q9BYD3	MRPL4	80	Clustered	Cluster 1
9606.ENSP00000225969	Q9P0M9	MRPL27	80	Clustered	Cluster 1
9606.ENSP00000053468	P82664	MRPS10	80	Clustered	Cluster 1
9606.ENSP00000252602	Q9BQ48	MRPL34	80	Clustered	Cluster 1
9606.ENSP00000343867	Q96E11	MRRF	80	Clustered	Cluster 1
9606.ENSP00000199706	Q13084	MRPL28	80	Clustered	Cluster 1
9606.ENSP00000338389	Q9NZE8	MRPL35	80	Clustered	Cluster 1
9606.ENSP00000370508	Q9H2K0	MTIF3	52.9643	Clustered	Cluster 2	68.988	82	2794
9606.ENSP00000237889	O43676	NDUFB3	56.2993	Clustered	Cluster 2
9606.ENSP00000268668	O96000	NDUFB10	58.0866	Clustered	Cluster 2
9606.ENSP00000354687	P03886	MT-ND1	52.4163	Clustered	Cluster 2
9606.ENSP00000243997	P56381	ATP5E	51.4338	Clustered	Cluster 2
9606.ENSP00000430494	P14927	UQCRB	58.0866	Clustered	Cluster 2
9606.ENSP00000359098	P14406	COX7A2	54.455	Clustered	Cluster 2
9606.ENSP00000362060	O43920	NDUFS5	57.4648	Clustered	Cluster 2
9606.ENSP00000215375	P30049	ATP5D	56.0915	Clustered	Cluster 2
9606.ENSP00000276689	Q9Y6M9	NDUFB9	58.0866	Clustered	Cluster 2
9606.ENSP00000369176	O95139	NDUFB6	58.0866	Clustered	Cluster 2
9606.ENSP00000290299	P48047	ATP5O	56.345	Clustered	Cluster 2
9606.ENSP00000281031	O95298	NDUFC2	57.2603	Clustered	Cluster 2
9606.ENSP00000264932	P31040	SDHA	49.9926	Clustered	Cluster 2
9606.ENSP00000300688	O75964	ATP5L	54.6946	Clustered	Cluster 2
9606.ENSP00000252711	O95299	NDUFA10	57.3005	Clustered	Cluster 2
9606.ENSP00000441126	O43677	NDUFC1	53.9738	Clustered	Cluster 2
9606.ENSP00000389649	P18859	ATP5J	55.2893	Clustered	Cluster 2
9606.ENSP00000419370	Q96EH3	MALSU1	59	Seed	Cluster 2
9606.ENSP00000266544	Q16795	NDUFA9	58.0866	Clustered	Cluster 2
9606.ENSP00000246554	P14854	COX6B1	58.261	Clustered	Cluster 2
9606.ENSP00000184266	O95168	NDUFB4	54.9482	Clustered	Cluster 2
9606.ENSP00000252102	O43678	NDUFA2	58.0866	Clustered	Cluster 2
9606.ENSP00000418438	O95167	NDUFA3	56.3685	Clustered	Cluster 2
9606.ENSP00000356972	O75306	NDUFS2	58.0866	Clustered	Cluster 2
9606.ENSP00000483491	Q15070	OXA1L	59	Clustered	Cluster 2
9606.ENSP00000346196	P56181	NDUFV3	52.424	Clustered	Cluster 2
9606.ENSP00000354554	Q9B2Z0	MT-CYB	53.6368	Clustered	Cluster 2
9606.ENSP00000354665	P03923	MT-ND6	52.9643	Clustered	Cluster 2
9606.ENSP00000355206	P03897	MT-ND3	53.2918	Clustered	Cluster 2
9606.ENSP00000263774	O75489	NDUFS3	58.0866	Clustered	Cluster 2
9606.ENSP00000389160	Q86Y39	NDUFA11	57.2374	Clustered	Cluster 2
9606.ENSP00000356953	Q99643	SDHC	54.5946	Clustered	Cluster 2
9606.ENSP00000315774	O00217	NDUFS8	58.0866	Clustered	Cluster 2
9606.ENSP00000229379	P12074	COX6A1	53.6514	Clustered	Cluster 2
9606.ENSP00000309565	P07919	UQCRH	58.0866	Clustered	Cluster 2
9606.ENSP00000339720	O00483	NDUFA4	58.2842	Clustered	Cluster 2
9606.ENSP00000423673	Q9P0J0	NDUFA13	58.0866	Clustered	Cluster 2
9606.ENSP00000354813	P03915	MT-ND5	52.4163	Clustered	Cluster 2
9606.ENSP00000215565	P17568	NDUFB7	57.2374	Clustered	Cluster 2
9606.ENSP00000354876	P00403	MT-CO2	54.7161	Clustered	Cluster 2
9606.ENSP00000268379	P22695	UQCRC2	58.0866	Clustered	Cluster 2
9606.ENSP00000364699	O14521	SDHD	54.4923	Clustered	Cluster 2
9606.ENSP00000256441	P82909	MRPS36	55	Clustered	Cluster 2
9606.ENSP00000457513	P13073	COX4I1	58.0866	Clustered	Cluster 2
9606.ENSP00000203407	P31930	UQCRC1	58.0866	Clustered	Cluster 2
9606.ENSP00000418842	P56556	NDUFA6	58.0866	Clustered	Cluster 2
9606.ENSP00000327268	P19404	NDUFV2	58.0866	Clustered	Cluster 2
9606.ENSP00000263629	P46199	MTIF2	57	Clustered	Cluster 2
9606.ENSP00000419087	O95178	NDUFB2	57.4178	Clustered	Cluster 2
9606.ENSP00000362873	P51970	NDUFA8	58.0866	Clustered	Cluster 2
9606.ENSP00000364649	P21912	SDHB	58.1682	Clustered	Cluster 2
9606.ENSP00000317780	P20674	COX5A	58.0866	Clustered	Cluster 2
9606.ENSP00000301587	O75947	ATP5H	55.5305	Clustered	Cluster 2
9606.ENSP00000322450	P49821	NDUFV1	58.0866	Clustered	Cluster 2
9606.ENSP00000330787	O75438	NDUFB1	55.1696	Clustered	Cluster 2
9606.ENSP00000417142	Q16718	NDUFA5	58.0866	Clustered	Cluster 2
9606.ENSP00000458770	O14561	NDUFAB1	58.0866	Clustered	Cluster 2
9606.ENSP00000332887	Q9UDW1	UQCR10	58.0866	Clustered	Cluster 2
9606.ENSP00000428895	P09669	COX6C	55.0077	Clustered	Cluster 2
9606.ENSP00000259037	O43674	NDUFB5	58.0866	Clustered	Cluster 2
9606.ENSP00000392709	P28331	NDUFS1	58.0866	Clustered	Cluster 2
9606.ENSP00000354961	P03905	MT-ND4	52.4163	Clustered	Cluster 2
9606.ENSP00000233627	O75251	NDUFS7	58.0866	Clustered	Cluster 2
9606.ENSP00000367939	O14949	UQCRQ	58.0866	Clustered	Cluster 2
9606.ENSP00000306003	P56385	ATP5I	54.6946	Clustered	Cluster 2
9606.ENSP00000381736	Q9BTV8	ATP5A1	51.5077	Clustered	Cluster 2
9606.ENSP00000306397	P47985	UQCRFS1	58.0866	Clustered	Cluster 2
9606.ENSP00000317159	P08574	CYC1	58.6189	Clustered	Cluster 2
9606.ENSP00000262030	P06576	ATP5B	51.2739	Clustered	Cluster 2
9606.ENSP00000249269	O75439	PMPCB	52.4549	Clustered	Cluster 2
9606.ENSP00000354499	P00395	MT-CO1	52.8029	Clustered	Cluster 2
9606.ENSP00000276062	Q9NX14	NDUFB11	57.4413	Clustered	Cluster 2
9606.ENSP00000258424	P10606	COX5B	56.1211	Clustered	Cluster 2
9606.ENSP00000330737	Q9UI09	NDUFA12	58.0866	Clustered	Cluster 2
9606.ENSP00000467262	O14957	UQCR11	57.2603	Clustered	Cluster 2
9606.ENSP00000296684	O43181	NDUFS4	56.7524	Clustered	Cluster 2
9606.ENSP00000358737	P24539	ATP5F1	54.8994	Clustered	Cluster 2
9606.ENSP00000301457	O95182	NDUFA7	57.4648	Clustered	Cluster 2
9606.ENSP00000425759	P15954	COX7C	57.4883	Clustered	Cluster 2
9606.ENSP00000355046	P03891	MT-ND2	53.6213	Clustered	Cluster 2
9606.ENSP00000292475	P56134	ATP5J2	53.9949	Clustered	Cluster 2
9606.ENSP00000222511	A4D1E9	GTPBP10	14.0475	Clustered	Cluster 3	11.68	76	438
9606.ENSP00000420588	Q00059	TFAM	11.8295	Clustered	Cluster 3
9606.ENSP00000355086	Q6PI48	DARS2	11.568	Clustered	Cluster 3
9606.ENSP00000373331	Q6P087	RPUSD3	11.6598	Clustered	Cluster 3
9606.ENSP00000274458	Q9Y6G5	COMMD10	11.8681	Clustered	Cluster 3
9606.ENSP00000372445	Q9H7H0	METTL17	11.8681	Clustered	Cluster 3
9606.ENSP00000346340	Q99627	COPS8	11.8681	Clustered	Cluster 3
9606.ENSP00000169551	Q9BVV7	TIMM21	13.4021	Clustered	Cluster 3
9606.ENSP00000365837	Q9Y606	PUS1	11.8571	Clustered	Cluster 3
9606.ENSP00000378588	Q9Y5J7	TIMM9	13.76	Clustered	Cluster 3
9606.ENSP00000425261	Q8N8Q8	COX18	13.2857	Clustered	Cluster 3
9606.ENSP00000302801	Q9BVS5	TRMT61B	12.9842	Clustered	Cluster 3
9606.ENSP00000361982	O95900	TRUB2	11.8615	Clustered	Cluster 3
9606.ENSP00000258975	Q9BSH4	TACO1	11.8094	Clustered	Cluster 3
9606.ENSP00000264389	Q9BT78	COPS4	11.8681	Clustered	Cluster 3
9606.ENSP00000357288	Q9Y2Q5	LAMTOR2	14	Clustered	Cluster 3
9606.ENSP00000440915	Q8N5L5	KIAA0391	12.3053	Clustered	Cluster 3
9606.ENSP00000298317	Q96CM3	RPUSD4	13.9866	Clustered	Cluster 3
9606.ENSP00000400646	Q8TCS8	PNPT1	12.5448	Clustered	Cluster 3
9606.ENSP00000262144	Q6PJI9	WDR59	14	Clustered	Cluster 3
9606.ENSP00000305442	P83436	COG7	11.6571	Clustered	Cluster 3
9606.ENSP00000263063	Q9NVV4	MTPAP	12.0212	Clustered	Cluster 3
9606.ENSP00000297135	Q9UP83	COG5	11.6571	Clustered	Cluster 3
9606.ENSP00000425587	O60645	EXOC3	11.8681	Clustered	Cluster 3
9606.ENSP00000408576	Q15031	LARS2	13.2121	Clustered	Cluster 3
9606.ENSP00000242257	Q9UI43	FTSJ2	12.5714	Clustered	Cluster 3
9606.ENSP00000383105	Q5THZ3	DEPDC5	14	Clustered	Cluster 3
9606.ENSP00000299886	Q8WTW3	COG1	11.6571	Clustered	Cluster 3
9606.ENSP00000257245	P62072	TIMM10	11.5972	Clustered	Cluster 3
9606.ENSP00000360183	Q9H1T7	STX16	12	Clustered	Cluster 3
9606.ENSP00000332340	Q9NUL7	DDX28	14.2342	Clustered	Cluster 3
9606.ENSP00000262306	Q15370	TCEB2	11.8681	Clustered	Cluster 3
9606.ENSP00000419740	Q96CB9	NSUN4	13.8289	Clustered	Cluster 3
9606.ENSP00000332604	Q99613	EIF3C	11.6044	Clustered	Cluster 3
9606.ENSP00000278980	Q86VX2	COMMD7	11.8681	Clustered	Cluster 3
9606.ENSP00000315775	Q9H9E3	COG4	11.6571	Clustered	Cluster 3
9606.ENSP00000355629	Q14746	COG2	11.6571	Clustered	Cluster 3
9606.ENSP00000366032	Q9UBI1	COMMD3	11.8681	Clustered	Cluster 3
9606.ENSP00000339881	Q9NXC5	MIOS	14	Clustered	Cluster 3
9606.ENSP00000244571	Q5JTZ9	AARS2	13.6452	Clustered	Cluster 3
9606.ENSP00000268717	Q9UNS2	COPS3	11.8681	Clustered	Cluster 3
9606.ENSP00000394331	Q9GZQ3	COMMD5	11.8681	Clustered	Cluster 3
9606.ENSP00000369038	O43324	EEF1E1	13	Clustered	Cluster 3
9606.ENSP00000307298	Q9UK73	FEM1B	12	Clustered	Cluster 3
9606.ENSP00000290846	O75648	TRMU	12.1469	Clustered	Cluster 3
9606.ENSP00000368688	Q5U5X0	LYRM7	11.8105	Clustered	Cluster 3
9606.ENSP00000254616	Q9Y5J6	TIMM10B	14	Clustered	Cluster 3
9606.ENSP00000220058	Q96DP5	MTFMT	12.5897	Clustered	Cluster 3
9606.ENSP00000351644	Q9BX61	GTPBP3	12.4468	Clustered	Cluster 3
9606.ENSP00000312356	Q7L0Y3	TRMT10C	13.2447	Clustered	Cluster 3
9606.ENSP00000343118	Q0VGL1	LAMTOR4	14	Clustered	Cluster 3
9606.ENSP00000478121	Q15369	TCEB1	11.8681	Clustered	Cluster 3
9606.ENSP00000293883	Q96S15	WDR24	14	Clustered	Cluster 3
9606.ENSP00000402661	Q53S58	TMEM177	14	Clustered	Cluster 3
9606.ENSP00000364815	P26640	VARS	13.1401	Clustered	Cluster 3
9606.ENSP00000264954	Q9HAV7	GRPEL1	13.4493	Clustered	Cluster 3
9606.ENSP00000305459	Q96MW5	COG8	11.6571	Clustered	Cluster 3
9606.ENSP00000262027	P56192	MARS	12.3256	Clustered	Cluster 3
9606.ENSP00000287025	Q96E29	MTERF3	13.6043	Clustered	Cluster 3
9606.ENSP00000320236	Q9Y584	TIMM22	13.3333	Clustered	Cluster 3
9606.ENSP00000444850	O60763	USO1	12	Clustered	Cluster 3
9606.ENSP00000350512	Q92905	COPS5	11.8681	Clustered	Cluster 3
9606.ENSP00000442563	Q9UHN1	POLG2	12	Clustered	Cluster 3
9606.ENSP00000424183	Q9UHA4	LAMTOR3	14	Clustered	Cluster 3
9606.ENSP00000267935	Q9H0A8	COMMD4	11.8681	Clustered	Cluster 3
9606.ENSP00000361993	O60220	TIMM8A	11.8022	Clustered	Cluster 3
9606.ENSP00000320658	Q9Y2Z4	YARS2	12.4865	Clustered	Cluster 3
9606.ENSP00000376167	Q13098	GPS1	12	Clustered	Cluster 3
9606.ENSP00000236980	Q9NYY8	FASTKD2	14.2393	Seed	Cluster 3
9606.ENSP00000357360	Q13505	MTX1	13.5467	Clustered	Cluster 3
9606.ENSP00000300107	O76031	CLPX	13.1053	Clustered	Cluster 3
9606.ENSP00000438455	Q9Y5J9	TIMM8B	12.5333	Clustered	Cluster 3
9606.ENSP00000470539	P0DJ07	PET100	14	Clustered	Cluster 3
9606.ENSP00000318480	Q96TA2	YME1L1	11.9757	Clustered	Cluster 3
9606.ENSP00000370984	Q9NX08	COMMD8	11.8681	Clustered	Cluster 3
9606.ENSP00000258654	Q96JB2	COG3	11.6571	Clustered	Cluster 3
9606.ENSP00000280346	P10515	DLAT	34.3875	Clustered	Cluster 4	10.091	23	111
9606.ENSP00000265333	P21796	VDAC1	35.3415	Clustered	Cluster 4
9606.ENSP00000296597	Q8N183	NDUFAF2	33.2234	Clustered	Cluster 4
9606.ENSP00000342056	O75390	CS	32.8046	Clustered	Cluster 4
9606.ENSP00000452762	P13804	ETFA	31.3397	Clustered	Cluster 4
9606.ENSP00000222673	Q02218	OGDH	32.3623	Clustered	Cluster 4
9606.ENSP00000217901	P51553	IDH3G	31.8436	Clustered	Cluster 4
9606.ENSP00000413908	Q9Y276	BCS1L	31.9846	Clustered	Cluster 4
9606.ENSP00000335304	P36957	DLST	34.2558	Clustered	Cluster 4
9606.ENSP00000307241	P11177	PDHB	36.229	Seed	Cluster 4
9606.ENSP00000296805	Q969S9	GFM2	32.7381	Clustered	Cluster 4
9606.ENSP00000298510	P30048	PRDX3	29.0319	Clustered	Cluster 4
9606.ENSP00000216254	Q99798	ACO2	34.8475	Clustered	Cluster 4
9606.ENSP00000228318	Q00325	SLC25A3	31.7857	Clustered	Cluster 4
9606.ENSP00000281543	Q8N442	GUF1	35.9488	Clustered	Cluster 4
9606.ENSP00000367923	Q9P2R7	SUCLA2	32.4545	Clustered	Cluster 4
9606.ENSP00000370223	Q9UEX0	IDH3B	33.2927	Clustered	Cluster 4
9606.ENSP00000356202	Q9UGC7	MTRF1L	35.1628	Clustered	Cluster 4
9606.ENSP00000227868	O00330	PDHX	33.5915	Clustered	Cluster 4
9606.ENSP00000355890	P07814	EPRS	35	Clustered	Cluster 4
9606.ENSP00000255390	O75880	SCO1	33.6937	Clustered	Cluster 4
9606.ENSP00000299518	P50213	IDH3A	35.2702	Clustered	Cluster 4
9606.ENSP00000428845	Q9Y277	VDAC3	30.3748	Clustered	Cluster 4
9606.ENSP00000267199	Q96AX1	VPS33A	9.13072	Clustered	Cluster 5	9.684	20	92
9606.ENSP00000220509	Q9P253	VPS18	9.46324	Clustered	Cluster 5
9606.ENSP00000404704	Q8N3P4	VPS8	10.859	Clustered	Cluster 5
9606.ENSP00000264669	Q14CZ7	FASTKD3	9.40351	Clustered	Cluster 5
9606.ENSP00000260665	P42704	LRPPRC	10.6815	Clustered	Cluster 5
9606.ENSP00000420127	P51151	RAB9A	11	Clustered	Cluster 5
9606.ENSP00000279281	Q9UID3	VPS51	9.48571	Clustered	Cluster 5
9606.ENSP00000369810	Q9H269	VPS16	9.13072	Clustered	Cluster 5
9606.ENSP00000401435	Q5VIR6	VPS53	9.24675	Clustered	Cluster 5
9606.ENSP00000409952	Q8N1B4	VPS52	9.24675	Clustered	Cluster 5
9606.ENSP00000305255	Q9UNK0	STX8	10.859	Clustered	Cluster 5
9606.ENSP00000370013	Q8WV60	PTCD2	10.9	Clustered	Cluster 5
9606.ENSP00000355605	Q8IYI6	EXOC8	10	Clustered	Cluster 5
9606.ENSP00000450731	Q9UEU0	VTI1B	9.71667	Clustered	Cluster 5
9606.ENSP00000327650	Q9H267	VPS33B	10.859	Clustered	Cluster 5
9606.ENSP00000450909	Q9GZT3	SLIRP	9.18261	Clustered	Cluster 5
9606.ENSP00000397441	Q9Y2V7	COG6	9.72632	Clustered	Cluster 5
9606.ENSP00000462963	Q96QE5	TEFM	11.2609	Seed	Cluster 5
9606.ENSP00000358126	Q9NRW7	VPS45	9.24675	Clustered	Cluster 5
9606.ENSP00000402038	Q9Y2Z2	MTO1	9.16667	Clustered	Cluster 5
9606.ENSP00000425634	P12081	HARS	17.9053	Clustered	Cluster 6	7.12	26	89
9606.ENSP00000269143	Q9Y4W6	AFG3L2	18.5284	Clustered	Cluster 6
9606.ENSP00000348886	Q9UJZ1	STOML2	17.6552	Clustered	Cluster 6
9606.ENSP00000441000	Q5ST30	VARS2	17.9053	Clustered	Cluster 6
9606.ENSP00000235521	Q9UGM6	WARS2	17.9053	Clustered	Cluster 6
9606.ENSP00000281038	Q96I59	NARS2	17.9053	Clustered	Cluster 6
9606.ENSP00000479488	P35232	PHB	20.6963	Clustered	Cluster 6
9606.ENSP00000353826	P36776	LONP1	20.3569	Clustered	Cluster 6
9606.ENSP00000231572	P54136	RARS	17.9053	Clustered	Cluster 6
9606.ENSP00000281456	P12235	SLC25A4	19.8908	Clustered	Cluster 6
9606.ENSP00000306887	Q9H061	TMEM126A	17.1877	Clustered	Cluster 6
9606.ENSP00000221130	P00390	GSR	19.6838	Clustered	Cluster 6
9606.ENSP00000377954	Q9P2J5	LARS	17.9053	Clustered	Cluster 6
9606.ENSP00000318351	P21953	BCKDHB	19.9662	Clustered	Cluster 6
9606.ENSP00000360327	Q7L3T8	PARS2	17.9053	Clustered	Cluster 6
9606.ENSP00000372191	Q9NTG7	SIRT3	17.2208	Clustered	Cluster 6
9606.ENSP00000363191	P60602	ROMO1	20	Clustered	Cluster 6
9606.ENSP00000378191	Q12904	AIMP1	17.9053	Clustered	Cluster 6
9606.ENSP00000225698	Q07021	C1QBP	17	Clustered	Cluster 6
9606.ENSP00000230771	P49590	HARS2	17.9053	Clustered	Cluster 6
9606.ENSP00000316335	O95363	FARS2	18	Clustered	Cluster 6
9606.ENSP00000359151	P11182	DBT	20.37	Clustered	Cluster 6
9606.ENSP00000355889	Q9NSE4	IARS2	17.9053	Clustered	Cluster 6
9606.ENSP00000325562	Q5TGZ0	MINOS1	19.8268	Clustered	Cluster 6
9606.ENSP00000223029	Q13155	AIMP2	18	Clustered	Cluster 6
9606.ENSP00000360671	P05141	SLC25A5	21.0555	Seed	Cluster 6
9606.ENSP00000431049	C9JNT3	GSTK1	10	Clustered	Cluster 7	6.867	31	103
9606.ENSP00000380251	A8MXV4	NUDT19	10	Clustered	Cluster 7
9606.ENSP00000355672	Q5T440	IBA57	10.7179	Clustered	Cluster 7
9606.ENSP00000360270	Q96E52	OMA1	8.75	Clustered	Cluster 7
9606.ENSP00000242592	P16219	ACADS	9.25714	Clustered	Cluster 7
9606.ENSP00000430269	P34913	EPHX2	10	Clustered	Cluster 7
9606.ENSP00000306752	Q9H3K6	BOLA2B	9.84848	Clustered	Cluster 7
9606.ENSP00000328570	Q86SX6	GLRX5	10.7179	Clustered	Cluster 7
9606.ENSP00000450436	Q02252	ALDH6A1	8.72727	Clustered	Cluster 7
9606.ENSP00000269980	P12694	BCKDHA	9.45455	Clustered	Cluster 7
9606.ENSP00000262430	O95822	MLYCD	10	Clustered	Cluster 7
9606.ENSP00000253577	O75027	ABCB7	10.7179	Clustered	Cluster 7
9606.ENSP00000474560	Q16836	HADH	9.01149	Clustered	Cluster 7
9606.ENSP00000314649	P51649	ALDH5A1	10	Clustered	Cluster 7
9606.ENSP00000419027	P05166	PCCB	9.80392	Clustered	Cluster 7
9606.ENSP00000281182	Q9UKU7	ACAD8	9.12088	Clustered	Cluster 7
9606.ENSP00000301729	P42126	ECI1	10.2747	Clustered	Cluster 7
9606.ENSP00000452007	Q86U28	ISCA2	10.7179	Clustered	Cluster 7
9606.ENSP00000315013	P43155	CRAT	10	Clustered	Cluster 7
9606.ENSP00000331369	Q53S33	BOLA3	10.7179	Clustered	Cluster 7
9606.ENSP00000285737	Q86WA8	LONP2	10	Clustered	Cluster 7
9606.ENSP00000303525	Q8N4T8	CBR4	8.83636	Clustered	Cluster 7
9606.ENSP00000354681	O60313	OPA1	10.9	Seed	Cluster 7
9606.ENSP00000326219	Q9BTZ2	DHRS4	10	Clustered	Cluster 7
9606.ENSP00000356978	P50336	PPOX	8.85714	Clustered	Cluster 7
9606.ENSP00000319531	P23434	GCSH	9.23077	Clustered	Cluster 7
9606.ENSP00000377115	Q9Y234	LIPT1	9.61538	Clustered	Cluster 7
9606.ENSP00000220764	Q16698	DECR1	9.48718	Clustered	Cluster 7
9606.ENSP00000360541	P23786	CPT2	9.48718	Clustered	Cluster 7
9606.ENSP00000369383	P39210	MPV17	10	Clustered	Cluster 7
9606.ENSP00000482609	O00623	PEX12	10	Clustered	Cluster 7
9606.ENSP00000438204	Q8N4H5	TOMM5	14.5067	Clustered	Cluster 8	6.316	20	60
9606.ENSP00000248114	P55789	GFER	14.6147	Clustered	Cluster 8
9606.ENSP00000345445	Q9Y512	SAMM50	15.5451	Clustered	Cluster 8
9606.ENSP00000354762	Q9Y2R0	COA3	17.6571	Clustered	Cluster 8
9606.ENSP00000299335	Q9Y6N1	COX11	17.9674	Seed	Cluster 8
9606.ENSP00000481559	Q6IN84	MRM1	15.6256	Clustered	Cluster 8
9606.ENSP00000254799	Q12849	GRSF1	15.2514	Clustered	Cluster 8
9606.ENSP00000480378	Q7Z6M4	MTERF4	16.44	Clustered	Cluster 8
9606.ENSP00000405620	Q7L2E3	DHX30	15.4105	Clustered	Cluster 8
9606.ENSP00000268704	Q9UQ90	SPG7	16.1947	Clustered	Cluster 8
9606.ENSP00000292478	O75127	PTCD1	16.3484	Clustered	Cluster 8
9606.ENSP00000323047	Q9BT17	MTG1	16.2462	Clustered	Cluster 8
9606.ENSP00000370808	P12236	SLC25A6	15.0403	Clustered	Cluster 8
9606.ENSP00000387262	Q8TAJ5	IMMT	16.51	Clustered	Cluster 8
9606.ENSP00000249442	O75431	MTX2	15	Clustered	Cluster 8
9606.ENSP00000423600	Q5HYI7	MTX3	15	Clustered	Cluster 8
9606.ENSP00000295767	Q8N4Q1	CHCHD4	15.1282	Clustered	Cluster 8
9606.ENSP00000309561	Q5XKP0	C19orf70	15	Clustered	Cluster 8
9606.ENSP00000445806	Q3ZCQ8	TIMM50	14.3954	Clustered	Cluster 8
9606.ENSP00000355566	Q15388	TOMM20	14.8351	Clustered	Cluster 8

## Sheet: Negatively correlated
Protein	Uniprot ID	Gene	MCODE Score	MCODE Node status	MCODE Clusters	Score	Number of nodes	Number of edges
9606.ENSP00000360793	Q96Q89	KIF20B	14.4737	Clustered	Cluster 1	20.095	22	211
9606.ENSP00000378295	Q9NQS7	INCENP	14.8897	Clustered	Cluster 1
9606.ENSP00000300403	Q9ULW0	TPX2	15.3263	Clustered	Cluster 1
9606.ENSP00000453403	Q9BXS6	NUSAP1	15.3263	Clustered	Cluster 1
9606.ENSP00000355922	P49454	CENPF	15.3263	Clustered	Cluster 1
9606.ENSP00000363524	O95239	KIF4A	15.3263	Clustered	Cluster 1
9606.ENSP00000326550	Q9Y6A5	TACC3	14.6078	Clustered	Cluster 1
9606.ENSP00000261597	O14777	NDC80	15.3263	Clustered	Cluster 1
9606.ENSP00000360540	Q53EZ4	CEP55	15.3263	Clustered	Cluster 1
9606.ENSP00000361298	Q99661	KIF2C	15.3263	Clustered	Cluster 1
9606.ENSP00000363055	O95229	ZWINT	15.5322	Seed	Cluster 1
9606.ENSP00000353770	P31350	RRM2	14.6078	Clustered	Cluster 1
9606.ENSP00000387007	Q86XI2	NCAPG2	14.8897	Clustered	Cluster 1
9606.ENSP00000265748	Q9NQW6	ANLN	15.3263	Clustered	Cluster 1
9606.ENSP00000247191	Q15398	DLGAP5	15.3263	Clustered	Cluster 1
9606.ENSP00000287598	O60566	BUB1B	15.3263	Clustered	Cluster 1
9606.ENSP00000319417	Q8IX90	SKA3	14.4737	Clustered	Cluster 1
9606.ENSP00000418960	P38398	BRCA1	13.7667	Clustered	Cluster 1
9606.ENSP00000274026	P20248	CCNA2	15.3263	Clustered	Cluster 1
9606.ENSP00000305204	Q8IYA6	CKAP2L	14.7794	Clustered	Cluster 1
9606.ENSP00000323300	Q96R06	SPAG5	15.3263	Clustered	Cluster 1
9606.ENSP00000312995	Q9HAW4	CLSPN	12.7524	Clustered	Cluster 1
9606.ENSP00000275493	Q9H2C9	EGFR	8.45455	Clustered	Cluster 2	10.762	22	113
9606.ENSP00000223642	P01031	C5	8.83636	Clustered	Cluster 2
9606.ENSP00000266085	P35625	TIMP3	7.82222	Clustered	Cluster 2
9606.ENSP00000263413	P13671	C6	8.83636	Clustered	Cluster 2
9606.ENSP00000245907	P01024	C3	9	Clustered	Cluster 2
9606.ENSP00000224181	P07360	C8G	9	Clustered	Cluster 2
9606.ENSP00000293379	P08648	ITGA5	8	Clustered	Cluster 2
9606.ENSP00000370473	P17936	IGFBP3	7.82222	Clustered	Cluster 2
9606.ENSP00000354458	P07357	C8A	8.83636	Clustered	Cluster 2
9606.ENSP00000306512	Q9UCS0	CXCL8	8.45455	Clustered	Cluster 2
9606.ENSP00000356399	P08603	CFH	8.83636	Clustered	Cluster 2
9606.ENSP00000247153	P27918	CFP	8.83636	Clustered	Cluster 2
9606.ENSP00000315130	P10909	CLU	8.83636	Clustered	Cluster 2
9606.ENSP00000360281	P07358	C8B	8.83636	Clustered	Cluster 2
9606.ENSP00000438615	P00736	C1R	8.83636	Clustered	Cluster 2
9606.ENSP00000346839	H0Y4K8	FN1	8.45455	Clustered	Cluster 2
9606.ENSP00000222390	Q9UDU6	HGF	9	Seed	Cluster 2
9606.ENSP00000361850	P00749	PLAU	8.45455	Clustered	Cluster 2
9606.ENSP00000339328	Q9UEA6	PLAUR	9	Clustered	Cluster 2
9606.ENSP00000223095	P05121	SERPINE1	8.45455	Clustered	Cluster 2
9606.ENSP00000478570	Q9H1W9	VEGFA	8.45455	Clustered	Cluster 2
9606.ENSP00000379140	Q9H554	CXCL12	9	Clustered	Cluster 2
9606.ENSP00000306361	P02671	FGA	5.94286	Clustered	Cluster 3	6.286	8	22
9606.ENSP00000351190	P19823	ITIH2	7	Clustered	Cluster 3
9606.ENSP00000306099	P02675	FGB	6.15385	Clustered	Cluster 3
9606.ENSP00000218099	P00740	F9	7	Clustered	Cluster 3
9606.ENSP00000264613	P00450	CP	6.80556	Clustered	Cluster 3
9606.ENSP00000415769	Q06033	ITIH3	7	Clustered	Cluster 3
9606.ENSP00000265023	P01042	KNG1	5.62121	Clustered	Cluster 3
9606.ENSP00000255040	P02743	APCS	7	Seed	Cluster 3
