# Supplementary material for: Mitochondrial dysfunction and immune suppression in BRAF V600E‐mutated metastatic melanoma
Source: Clin Transl Med. 2024 Jul 19;14(7):e1773. doi: 10.1002/ctm2.1773 (PMC11259597; doi:10.1002/ctm2.1773)
Supplement: Supplementary file 14 — Supporting Information [file CTM2-14-e1773-s011.xlsx]

## Sheet: Table S1
Table S1: Clinical information of Melanoma FFPE tissue cohort
Patients	Type of Samples	Organ of the Samples	Tumor content (%)	Stroma content (%)	Age at primary (years)	Age at metastases (years)	Age at sample collection (years)	Sex	DFS (m)	PFS (m)	OS (m)	AJCC8	Type	T	U	Clark	Breslow (mm)	Regression	BRAF status	Distant met.	metastases events	dead or alive	Samples used for progression analysis	BRAF status
																					*	1= live, 0= deceased
MelFFPE-56	Met	LN	62,5	37,5	68	76	76	female	96	96	96	1A	SSM with vertical growth	1	0	II-III.	0.608	0	NO		0,3,5,12	0	1	1
MelFFPE-59	Met	LN	0,1	99,9	65	65	65	male	1	24	24	3C	NM	4	0	IV - V.	5.3	0	BRAFV600E		0	1	1	1
MelFFPE-1	Met	LN	43,47	56,53	62	62	62	male	0	9	9	4	SSM with vertical growth	4	1	IV - V.	30	0	BRAFV600K		0,1,2,22	0	1
MelFFPE-65	Met	LN	4,58	95,42	31	38	39	male	84	120	120	ni	Spitzoid melanoma	ni	ni	ni	ni	ni	NO		0.4	1	1	1
MelFFPE-65	Met	LN	7,55	92,45	31	38	39	male	84	120	120	ni	Spitzoid melanoma	ni	ni	ni	ni	ni	NO		0.4	1	1	1
MelFFPE-69	Met	LN	21,32	78,68	64	64	64	male	0	12	12	3D	NM	4	1	III.	9.54	0	BRAFV600K		0,4,3, 2	0	1
MelFFPE-28	Met	LN	1,58	98,42	61	61	61	male	1	100	115	3C	SSM with vertical growth	4	1	III.	4.712	0	BRAFV600E		0,4, 2	0	1	1
MelFFPE-43	Met	LN	70,4	29,6	60	60	60	female	0	24	36	3D	SSM with vertical growth	4	1	III.	4.864	0	BRAFV600E		0,3,2	0	1	1
MelFFPE-78	Met	LN	70,92	29,08	66	66	66	male	0	12	12	3D	NM	4	1	III.	4.712	0	NO		0	0	1	1
MelFFPE-78	Met	LN	61,34	38,66	66	66	66	male	0	12	12	3D	NM	4	1	III.	4.712	0	NO		0	0	1	1
MelFFPE-79	Met	LN	68,96	31,04	40	40	40	female	0	4	14	3C	SSM with vertical growth	3	0	III.	2.9	1	BRAFV600E		0,3,4,7	0	1	1
MelFFPE-81	Met	LN	16,67	83,33	54	54	54	male	0	12	12	3C	SSM with vertical growth	3	1	III.	2.052	0	BRAFV600E		0,3,5	0	1	1
MelFFPE-86	Met	LN	1,96	98,04	61	61	61	male	0	24	25	3C	NM	4	1	III-IV.	6.1	0	BRAFV600E		0	0	1	1
metastases events
Metastasis localization
ln	0
cut	1
pulm	2
liv	3
cns	4
bone	5
perit	6
ovary	7
parot	8
sintest	9
lintest	10
srg	11
sple	12
gblad	13
renal	14
suprarenal	15
satellita	16
subcutis	17
muscle	18
thyroid	19
cartilag.	20
heart	21
thorax	22
gastric	23
pelvis	24
intestines	25
breast	26
pleura	27
scrotum	28
pancreas	29
mesenterium	30
sinus (facial)	31
choroidea, urea	32
oesophagus	33
external auditory canal	34
residuum after the primary removal	35

## Sheet: Table S2
Table S2: Clinical information of Melanoma frozen tissue cohort
Patients	Dis.Stage	Stage	Local	Clark	Clin.calss	clin.class.det	Gender	Age (years)	BrafStatus	Targeted BRAF treatment (vemurafenib)	OS.DAYS days from primary diagnosis to death or censoring	days from sample collection to censoring/death	DSS.DAYS.v1 days from first metastasis to death or censoring	days from sample collection to first distant metastasis	days from first metastasis to first distant metastasis	days from first distant metastasis to death/censoring	dmfs days	dmfs. Events	dss.events	Tumor content (%)	Connective tissue (%)	lymphocyte distribution average	lymphocyte density average	Samples used for progression analysis	BRAF status
MelFrozen-1052	3	Regional	Lymph node	3	3	ALM	M	72	NA	0	918	849	907	370	428	479	11	YES	1	76.25	16.25	2	2	1
MelFrozen-113	3	General	Lymph node	2	1	SSM	M	82	NA	0	2532	574	582				1950	NO	1	82.75	9.25	3	2	1
MelFrozen-637	3	Regional	Lymph node	NA	3	ALM	M	46	WT	0	3051	3021	3040	2368	2387	653	11	YES	1	72.75	5	3	2.25	1	1
MelFrozen-1360	3	Regional	Lymph node	NA	0	Unknownprimary	M	50	NA	0		3830	3858					NO	0	60		no	no	1
MelFrozen-98	3	Regional	Lymph node	4	2	NM	M	75	NA	NA	1273	519	532	336	349	183	741	YES	0	90		no	no	1
MelFrozen-808	3	Regional	Lymph node	4	2	NM	M	58	WT	0	6605	6525	6574				31	NO	0	55		no	no	1	1
MelFrozen-1073	3	Regional	Lymph node	3	1	SSM	M	53	V600E	0	4535	4094	4094				441	NO	0	40.5	20.75	2	2.75	1	1
MelFrozen-1048	3	Regional	Lymph node	4	NA	NA	M	70	V600E	0	5479	4798	4824				655	NO	0	60	10	3	2	1	1
MelFrozen-1313	3	Regional	Lymph node	4	2	NM	M	73	WT	0	961	834	889	374	429	460	72	YES	1	61.25	6.25	1	2	1	1
MelFrozen-1296	3	Regional	Lymph node	NA	2	NM	F	28	WT	0	2448	647	663				1785	NO	0	55.5	8.25	1	2	1	1
MelFrozen-812	3	Regional	Lymph node	NA	0	Unknownprimary	M	50	NA	0		5233	5282					NO	0	48.7143	6.71429	2	1	1
MelFrozen-710	3	Regional	Lymph node	4	2	NM	M	43	V600E	0	1617	1344	1539	792	987	552	78	YES	1	34	5	3	2.75	1	1
MelFrozen-723	3	Regional	Lymph node	4	1	SSM	M	77	V600E	0	3620	1231	1427	288	484	943	2193	YES	0	35	2	1	1	1	1
MelFrozen-1026	4	Regional	Lymph node	3	2	NM	F	38	NA	0	2072	353	1346	-993	0	1346	726	NA	1	50		no	no
MelFrozen-807B	3	Regional	Lymph node	4	NA	NA	M	60	WT	0	7700	1199	1215	875	891	324	6485	YES	1	41.3571	14.2857	2	1	1	1
MelFrozen-807A	3	Regional	Lymph node	4	NA	NA	M	60	WT	0	7700	1199	1215	875	891	324	6485	YES	1	41.3571	14.2857	2	1	1	1
MelFrozen-810	3	Regional	Lymph node	4	NA	NA	F	34	WT	0	471	429	454	338	363	91	17	YES	1	30	55	3	2.28571	1	1
MelFrozen-1171	3	Regional	Lymph node	3	1	SSM	F	47	V600E	0	1727	957	1000	110	153	847	727	YES	1	52.5	10	3	2	1	1
MelFrozen-751	3	Regional	Lymph node	4	2	NM	M	71	NA	0	1905	1432	1444	897	909	535	461	YES	1	50		no	no	1
MelFrozen-57	3	Regional	Lymph node	4	NA	NA	F	79	NA	0	2102	1253	1667	1208	1622	45	435	YES	0	41.75	4.75	2.25	2	1
MelFrozen-829	3	Regional	Lymph node	2	1	SSM	M	55	V600E	0	7975	5854	5897				2078	NO	0	95.4	4.6	1	1	1	1
MelFrozen-969	4	Regional	Lymph node	2	1	SSM	F	37	V600E	0	1419	154	181	-27	0	181	1238	NA	1	60.7143	12.1429	1	1		1
MelFrozen-839	3	Regional	Lymph node	NA	NA	NA	F	59	NA	0	1698	384	418	126	160	258	1280	YES	1	67.4286	7.57143	0	0	1
MelFrozen-1475	3	Regional	Lymph node	NA	0	Unknownprimary	M	64	NA	0		1489	1559					NO	1	80		no	no	1
MelFrozen-882	4	Regional	Lymph node	NA	NA	NA	F	80	NA	0		386	1626	-1240	0	1626		NA	1	62.25	5.25	0.75	0.75
MelFrozen-1252	3	Regional	Lymph node	NA	1	SSM	M	67	NA	0	2886	623	635	20	32	603	2251	YES	1	32	3	2	2	1
MelFrozen-1265	3	Regional	Lymph node	3	1	SSM	M	32	V600E	0		3760	4465					NO	0	50	3.75	0	0	1	1
MelFrozen-1053	3	Regional	Lymph node	4	1	SSM	F	67	V600K	0	1504	732	1512	235	1015	497		YES	1	62.5	23.75	3	2	1
MelFrozen-1291	3	Regional	Lymph node	NA	0	Unknownprimary	M	50	V600E	0		736	765	594	623	142		YES	1	46.25	2	2	2	1	1
MelFrozen-1509	3	Regional	Lymph node	NA	0	Unknownprimary	F	54	V600A	0		1110	1182					NO	1	58	7	2	1	1
MelFrozen-622	4	Regional	Lymph node	3	1	SSM	F	55	V600E	0	678	195	213	-18	0	213	465	NA	1	46.5714	6.42857	2	1.14286		1
MelFrozen-1	3	Regional	Lymph node	3	1	SSM	M	62	NA	0	1674	132		114		18	0	YES	1	96.25	1.25	1	1	1
MelFrozen-1406	4	Regional	Lymph node	4	2	NM	M	55	WT	0	681	85	417	-322	10	407	264	NA	1	75	17	2	2		1
MelFrozen-860	3	Regional	Lymph node	4	2	NM	M	55	NA	0	4550	2635	4552	229	2146	2406		YES	1	74.7143	12	2	2	1
MelFrozen-881	3	Regional	Lymph node	4	2	NM	M	72	NA	0	1214	1187	1209	655	677	532	5	YES	0	93		no	no	1
MelFrozen-1049	4	Regional	Lymph node	NA	0	Unknownprimary	F	58	V600E	0		188	238	-50	0	238		NA	1	68	13.25	0.75	0.75		1
MelFrozen-692B	3	Regional	Lymph node	4	2	NM	F	74	NA	0	3187	461	475	331	345	130	2712	YES	0	86.25	4	1	1.5	1
MelFrozen-692A	3	Regional	Lymph node	4	2	NM	F	74	NA	0	3187	461	475	331	345	130	2712	YES	0	86.25	4	1	1.5	1
MelFrozen-1023	3	Regional	Lymph node	5	1	SSM	M	59	WT	0	1209	650	741	160	251	490	468	YES	1	88.75	5	0	0	1	1
MelFrozen-825	3	Regional	Lymph node	4	NA	NA	F	65	NA	0	6386	5773	5800				586	NO	0	50		no	no	1
MelFrozen-1423	3	Regional	Lymph node	4	2	NM	F	64	WT	1	4199	3531	4131	147	747	3384	68	YES	0	80	8	1	1	1	1
MelFrozen-1390	3	Regional	Lymph node	NA	NA	NA	F	76	V600E	0		1572	1634					NO	1	82.5	13.5	1	1	1	1
MelFrozen-1166	3	Regional	Lymph node	NA	NA	NA	F	70	NA	0	5654	2805	2860				2794	NO	1	96	4	1	1	1
MelFrozen-1374	4	Regional	Lymph node	NA	NA	NA	M	72	WT	0	4762	1228	1543	-63	252	1291	3219	NA	1	82	5	1	2		1
MelFrozen-1117	4	Regional	Lymph node	NA	NA	NA	M	57	WT	0	1423	542	571	-29	0	571	852	NA	1	92.8333	7.16667	0.833333	0.833333		1
MelFrozen-7	3	Regional	Lymph node	3	2	NM	M	71	NA	0	505	336	350	155	169	181	155	YES	1	73	2.5	1.25	1.5	1
MelFrozen-1508	4	Regional	Lymph node	1	1	SSM	M	64	V600E	1	1503	251	456	-133	72	384	1047	NA	1	85	12	1	1		1
MelFrozen-847	3	Regional	Lymph node	4	NA	NA	M	64	WT	0	1569	629	652	344	367	285	917	YES	1	83	5	2	2	1	1
MelFrozen-1289	4	Regional	Lymph node	3	NA	NA	F	52	V600E	0		126	215	-36	53	162		NA	1	80.5	1	1	1		1
MelFrozen-1042	3	Regional	Lymph node	3	NA	NA	M	32	NA	0	8097	4867	4904				3193	NO	0	65.5	1.25	0	0	1
MelFrozen-1369	3	Regional	Lymph node	3	2	NM	F	62	NA	0	1503	303	407	145	249	158	1096	YES	1	99	1	1	1	1
MelFrozen-778B	4	Regional	Lymph node	NA	0	Unknownprimary	M	72	V600E	0		42	52	-10	0	52		NA	1	96	2	3	2		1
MelFrozen-778A	4	Regional	Lymph node	NA	0	Unknownprimary	M	72	V600E	0		42	52	-10	0	52		NA	1	96	2	3	2		1
MelFrozen-662	3	Regional	Lymph node	4	2	NM	F	24	V600E	0	7478	6874	6881				597	NO	0	95	2	3	1	1	1
MelFrozen-85	3	Regional	Lymph node	4	1	SSM	M	60	V600E	0	2695	262	268	116	122	146	2427	YES	1	94	6	0	0	1	1
MelFrozen-1492	3	Regional	Lymph node	NA	NA	NA	M	77	WT	0		634	668					NO	1	90	7	1	3	1	1
MelFrozen-814B	4	Regional	Lymph node	4	1	SSM	M	70	NA	0	750	50	107	-62	-5	112	643	NA	0	82.1429	15.8571	1	1
MelFrozen-814A	4	Regional	Lymph node	4	1	SSM	M	70	NA	0	750	50	107	-62	-5	112	643	NA	0	82.1429	15.8571	1	1
MelFrozen-843	3	Regional	Lymph node	3	2	NM	F	68	V600E	0	2707	1027	1794	161	928	866	913	YES	0	93.75	6.25	1	1	1	1
MelFrozen-1320	3	Regional	Lymph node	4	2	NM	M	85	V600E	0	141	93	141	65	113	28	0	YES	0	66.5714	10.8571	1.57143	1	1	1
MelFrozen-1358	3	Regional	Lymph node	3	2	NM	M	56	NA	0	1965	820	1897				68	NO	0	85		no	no	1
MelFrozen-1359	3	Regional	Lymph node	3	2	NM	F	70	NA	0	5399	3675	3712				1687	NO	0	90		no	no	1
MelFrozen-842	4	Regional	Lymph node	NA	NA	NA	M	65	V600E	0	15497	1455	12241				3256	NA	0	88.4286	5.42857	2	2		1
MelFrozen-996	3	Regional	Lymph node	4	NA	NA	F	76	NA	0	2313	1401	1687				626	NA	1	98	2	0.75	0.75
MelFrozen-509	3	Regional	Lymph node	4	2	NM	M	69	V600E	0	4819	3582	3595				1224	NO	0	79.25	8.25	2	2	1	1
MelFrozen-19	4	Regional	Lymph node	4	2	NM	F	67	NA	0	612	44	104	-60	0	104	508	NA	1	95		no	no
MelFrozen-1272	4	Regional	Lymph node	4	2	NM	F	76	NA	0	1077	91	729	-6	632	97	348	NA	1	57.5	25	1	1
MelFrozen-1043	3	Regional	Lymph node	NA	0	Unknownprimary	M	63	NA	0		1326	1382	229	285	1097		YES	1	91.25	7	0	0	1
MelFrozen-935	3	Regional	Lymph node	3	1	SSM	M	41	V600E	NA	7532	5102	5123	811	832	4291	2409	YES	0	93	7	0	0	1	1
MelFrozen-884	3	Regional	Lymph node	3	NA	NA	M	70	NA	0	929	56	86				843	NA	1	97	3	0	0
MelFrozen-667	3	Regional	Lymph node	3	1	SSM	M	67	V600E	0	697	304	326	99	121	205	371	YES	0	96.7778	3	0	0	1	1
MelFrozen-939	4	Regional	Lymph node	5	2	NM	M	51	V600E	0	73	66	78	-12	0	78		NA	1	93.5714	0	0	0		1
MelFrozen-1260	3	Regional	Lymph node	5	3	ALM	F	75	WT	0	2507	1952	2006				501	NO	1	99	1	3	1	1	1
MelFrozen-718	3	Regional	Lymph node	4	2	NM	F	66	NA	0	849	442	442	405	405	37	407	YES	1	90.75	5	2	1.75	1
MelFrozen-1448	3	Regional	Lymph node	4	1	SSM	F	70	WT	0	2092	732	756				1336	NO	1	98	2	3	2	1	1
MelFrozen-743	3	Regional	Lymph node	4	1	SSM	M	65	V600E	0	1405	453	469	372	388	81	936	YES	1	85	8	0	0	1	1
MelFrozen-437	3	Regional	Lymph node	3	2	NM	M	39	V600E	0	4281	2530	2542	2312	2324	218	1739	YES	1	95.5	1.75	1	1	1	1
MelFrozen-1426	3	Regional	Lymph node	5	2	NM	M	59	V600E	0	1228	1139	1196				32	NO	1	76.5	8	1	1	1	1
MelFrozen-1076	4	Regional	Lymph node	3	NA	NA	M	61	NA	0	1859	1030	1857	-403	424	1433	2	NA	0	93.25	6.75	1	2
MelFrozen-790B	4	Regional	Lymph node	4	1	SSM	M	61	WT	0	966	275	283	-8	0	283	683	NA	1	76.1429	7.64286	1	1		1
MelFrozen-790A	4	Regional	Lymph node	4	1	SSM	M	61	WT	0	966	275	283	-8	0	283	683	NA	1	76.1429	7.64286	1	1		1
MelFrozen-1319	3	Regional	Lymph node	NA	2	NM	M	72	NA	0	236	163	163	15	15	148	73	YES	1	87	3	1	1	1
MelFrozen-777	3	Regional	Lymph node	3	1	SSM	F	39	V600E	0	4466	194	232	66	104	128	4234	YES	1	82.5	12.5	1	1	1	1
MelFrozen-44	3	Regional	Lymph node	NA	NA	NA	M	66	V600E	0	3108	1182	1182	498	498	684	1926	YES	1	88	7	2	2.5	1	1
MelFrozen-1292	3	Regional	Lymph node	4	2	NM	F	73	V600E	0	4565	4047	4092				473	NO	0	94.75	2.75	2	1	1	1
MelFrozen-1429	3	Regional	Lymph node	4	2	NM	M	60	V600E	1	5362	701	745	222	266	479	4617	YES	1	97.5	2.5	1	1	1	1
MelFrozen-1167	3	Regional	Lymph node	4	1	SSM	F	29	V600E	0	4900	4420	4453				447	NO	0	97	3	3	2.75	1	1
MelFrozen-373	3	Regional	Lymph node	3	1	SSM	M	77	NA	0	558	310	401	153	244	157	157	YES	1	95		no	no	1
MelFrozen-1254	3	Regional	Lymph node	NA	5	Other	F	71	NA	0	6271	4187	4244	140	197	4047	2027	YES	0	90		no	no	1
MelFrozen-1279	3	Regional	Lymph node	NA	0	Unknownprimary	M	70	NA	0		399	459	21	81	378		YES	1	90.25	6	1	3	1
MelFrozen-885	3	Regional	Lymph node	4	2	NM	M	73	WT	0	4452	4039	4068	292	321	3747	384	YES	1	88.75	5	2	1	1	1
MelFrozen-787	3	Regional	Lymph node	4	1	SSM	M	81	V600K	0	1832	734	734				1098	NO	0	70.25	2.5	2	1	1
MelFrozen-45	3	Regional	Lymph node	NA	3	ALM	M	68	WT	0	11084	9188	9188				1896	NO	0	83.25	2.75	3	2.75	1	1
MelFrozen-1409	3	Regional	Lymph node	3	2	NM	F	46	V600E	0	4255	2002	2028	469	495	1533	2227	YES	1	98	2	1	3	1	1
MelFrozen-1439	3	Regional	Lymph node	3	NA	NA	F	58	WT	0	5772	2188	2188				3584	NO	0	89.1429	6	3	2	1	1
MelFrozen-791	3	Regional	Lymph node	NA	0	Unknownprimary	F	57	WT	0		6575	6587					NO	0	61.25	6.25	2	1.5	1	1
MelFrozen-1146	3	Regional	Lymph node	4	2	NM	M	42	NA	0	1494	1404	1411	727	734	677	83	YES	1	99		no	no	1
MelFrozen-38	3	Regional	Lymph node	3	NA	NA	M	53	WT	0	1074	642	642	280	280	362	432	YES	1	90	0	3	3	1	1
MelFrozen-1323	3	Regional	Lymph node	NA	0	Unknownprimary	F	47	WT	0		461	496	177	212	284		YES	1	90	2	2	3	1	1
MelFrozen-1473	3	Regional	Lymph node	4	4	LMM	M	57	WT	0	1424	719	763	295	339	424	661	YES	1	82	3	3	2	1	1
MelFrozen-96	3	Regional	Lymph node	3	2	NM	M	39	V600E	0	5426	1329	1344	1143	1158	186	4082	YES	1	83	3	2	3	1	1
MelFrozen-1062	3	Regional	Lymph node	4	1	SSM	F	62	NA	0	5874	4719	5832				42	NO	0	79.5	10.5	3	2	1
MelFrozen-1187	3	Regional	Lymph node	3	NA	NA	F	73	NA	0	3423	2410	2451				972	NO	1	99	1	3	2	1
MelFrozen-666	3	Regional	Lymph node	4	2	NM	M	48	V600E	0	880	365	417	312	364	53	463	YES	1	10.2	86.2	0.6	0.6	1	1
MelFrozen-1357	4	Regional	Lymph node	NA	0	Unknownprimary	M	69	V600E	0		93	142	-49	0	142		NA	1	15	83	1	2		1
MelFrozen-1318	3	Regional	Lymph node	5	2	NM	F	81	NA	0	3311	2660	2703				608	NO	1	5	95	no	no	1
MelFrozen-21	3	Regional	Lymph node	4	2	NM	M	58	V600E	0	804	411	416	357	362	54	388	YES	1	7.4	92.6	3	3	1	1
MelFrozen-1410	3	Regional	Lymph node	NA	NA	Mucosal	F	64	NA	0	1287	368	380	198	210	170	907	YES	1	5	92	no	no	1
MelFrozen-1479	4	Regional	Lymph node	4	1	SSM	M	88	WT	0	225	77	99	-14	8	91	126	NA	1	25	75	0	0		1
MelFrozen-835	3	Regional	Lymph node	3	NA	NA	F	36	NA	0	7274	5776	5789				1485	NO	0	10	40	no	no	1
MelFrozen-16	4	Regional	Lymph node	NA	0	Unknownprimary	M	40	WT	0		66	3027	-807	2154	873		NA	0	3.75	8	0	0		1
MelFrozen-726	3	Regional	Lymph node	4	1	SSM	M	33	NA	0	778	380	401	235	256	145	377	YES	1	10		no	no	1
MelFrozen-1164	3	Regional	Lymph node	4	NA	NA	F	78	WT	0	4323	3332	3382				941	NO	0	8	18.2	3	3	1	1
MelFrozen-1361	3	Regional	Lymph node	3	2	NM	F	64	V600E	0	1776	1401	1746	461	806	940	30	YES	1	20	1	1	1	1	1
